# Supplementary material for: Selection Shapes Transcriptional Logic and Regulatory Specialization in Genetic Networks
Source: PLoS One. 2016 Feb 29;11(2):e0150340. doi: 10.1371/journal.pone.0150340 (PMC4771205; doi:10.1371/journal.pone.0150340)
Supplement: S1 Data — This includes all data generated from the analysis of the networks. (ZIP) [file pone.0150340.s005.zip]

Archive with 440 entries (418 files):
- data_144/
- data_144/clock_6_144_255_s1_g0/
- data_144/clock_6_144_255_s1_g0/bindpos
- data_144/clock_6_144_255_s1_g0/bindtype_other
- data_144/clock_6_144_255_s1_g0/bindtype_same
- data_144/clock_6_144_255_s1_g0/cisonebits.hist
- data_144/clock_6_144_255_s1_g0/degree_dist
- data_144/clock_6_144_255_s1_g0/expressionlevels
- data_144/clock_6_144_255_s1_g0/fitness.hist
- data_144/clock_6_144_255_s1_g0/hamming.hist
- data_144/clock_6_144_255_s1_g0/maxrnapactivity
- data_144/clock_6_144_255_s1_g0/records
- data_144/clock_6_144_255_s1_g0/rules.0.out
- data_144/clock_6_144_255_s1_g0/settings
- data_144/clock_6_144_255_s1_g0/tf_binding.hist
- data_144/clock_6_144_255_s1_g0/tfonebits.hist
- data_144/clock_6_144_255_s1_g0/tf_posneg_good.hist
- data_144/clock_6_144_255_s1_g0/tf_posneg.hist
- data_144/clock_6_144_255_s1_g0/tf_posneg_same.hist
- data_144/clock_6_144_255_s1_g0/unprunedrules.0.out
- data_144/clock_6_144_255_s1_g0/tf_posneg_resampled.6
- data_144/clock_6_144_255_s1_g0/tf_posneg_resampled.8
- data_144/clock_6_144_255_s1_g1/
- data_144/clock_6_144_255_s1_g1/bindpos
- data_144/clock_6_144_255_s1_g1/bindtype_other
- data_144/clock_6_144_255_s1_g1/bindtype_same
- data_144/clock_6_144_255_s1_g1/cisonebits.hist
- data_144/clock_6_144_255_s1_g1/degree_dist
- data_144/clock_6_144_255_s1_g1/expressionlevels
- data_144/clock_6_144_255_s1_g1/fitness.hist
- data_144/clock_6_144_255_s1_g1/hamming.hist
- data_144/clock_6_144_255_s1_g1/maxrnapactivity
- data_144/clock_6_144_255_s1_g1/records
- data_144/clock_6_144_255_s1_g1/rules.0.out
- data_144/clock_6_144_255_s1_g1/settings
- data_144/clock_6_144_255_s1_g1/tf_binding.hist
- data_144/clock_6_144_255_s1_g1/tfonebits.hist
- data_144/clock_6_144_255_s1_g1/tf_posneg_good.hist
- data_144/clock_6_144_255_s1_g1/tf_posneg.hist
- data_144/clock_6_144_255_s1_g1/tf_posneg_same.hist
- data_144/clock_6_144_255_s1_g1/unprunedrules.0.out
- data_144/clock_6_144_255_s1_g1/tf_posneg_resampled.6
- data_144/clock_6_144_255_s1_g1/tf_posneg_resampled.8
- data_144/clock_6_144_255_s1_g1/tf_posneg.hist.unpruned
- data_144/clock_6_144_255_s1_g1/tf_posneg_same.hist.unpruned
- data_144/majority_6_144_255_s1_g0/
- data_144/majority_6_144_255_s1_g0/bindpos
- data_144/majority_6_144_255_s1_g0/bindtype_other
- data_144/majority_6_144_255_s1_g0/bindtype_same
- data_144/majority_6_144_255_s1_g0/cisonebits.hist
- data_144/majority_6_144_255_s1_g0/degree_dist
- data_144/majority_6_144_255_s1_g0/expressionlevels
- data_144/majority_6_144_255_s1_g0/fitness.hist
- data_144/majority_6_144_255_s1_g0/hamming.hist
- data_144/majority_6_144_255_s1_g0/maxrnapactivity
- data_144/majority_6_144_255_s1_g0/records
- data_144/majority_6_144_255_s1_g0/rules.0.out
- data_144/majority_6_144_255_s1_g0/settings
- data_144/majority_6_144_255_s1_g0/tf_binding.hist
- data_144/majority_6_144_255_s1_g0/tfonebits.hist
- data_144/majority_6_144_255_s1_g0/tf_posneg_good.hist
- data_144/majority_6_144_255_s1_g0/tf_posneg.hist
- data_144/majority_6_144_255_s1_g0/tf_posneg_same.hist
- data_144/majority_6_144_255_s1_g0/unprunedrules.0.out
- data_144/majority_6_144_255_s1_g0/tf_posneg_resampled.6
- data_144/majority_6_144_255_s1_g0/tf_posneg_resampled.8
- data_144/majority_6_144_255_s1_g1/
- data_144/majority_6_144_255_s1_g1/bindpos
- data_144/majority_6_144_255_s1_g1/bindtype_other
- data_144/majority_6_144_255_s1_g1/bindtype_same
- data_144/majority_6_144_255_s1_g1/cisonebits.hist
- data_144/majority_6_144_255_s1_g1/degree_dist
- data_144/majority_6_144_255_s1_g1/expressionlevels
- data_144/majority_6_144_255_s1_g1/fitness.hist
- data_144/majority_6_144_255_s1_g1/hamming.hist
- data_144/majority_6_144_255_s1_g1/maxrnapactivity
- data_144/majority_6_144_255_s1_g1/records
- data_144/majority_6_144_255_s1_g1/rules.0.out
- data_144/majority_6_144_255_s1_g1/settings
- data_144/majority_6_144_255_s1_g1/tf_binding.hist
- data_144/majority_6_144_255_s1_g1/tfonebits.hist
- data_144/majority_6_144_255_s1_g1/tf_posneg_good.hist
- data_144/majority_6_144_255_s1_g1/tf_posneg.hist
- data_144/majority_6_144_255_s1_g1/tf_posneg_same.hist
- data_144/majority_6_144_255_s1_g1/unprunedrules.0.out
- data_144/majority_6_144_255_s1_g1/tf_posneg_resampled.6
- data_144/majority_6_144_255_s1_g1/tf_posneg_resampled.8
- data_144/majority_6_144_255_s1_g1/tf_posneg_same.hist.unpruned
- data_144/majority_6_144_255_s1_g1/tf_posneg.hist.unpruned
- data_144/rand_clock_6_144_255_s1_g0/
- data_144/rand_clock_6_144_255_s1_g0/bindpos
- data_144/rand_clock_6_144_255_s1_g0/bindtype_other
- data_144/rand_clock_6_144_255_s1_g0/bindtype_same
- data_144/rand_clock_6_144_255_s1_g0/cisonebits.hist
- data_144/rand_clock_6_144_255_s1_g0/degree_dist
- data_144/rand_clock_6_144_255_s1_g0/expressionlevels
- data_144/rand_clock_6_144_255_s1_g0/fitness.hist
- data_144/rand_clock_6_144_255_s1_g0/hamming.hist
- data_144/rand_clock_6_144_255_s1_g0/maxrnapactivity
- data_144/rand_clock_6_144_255_s1_g0/records
- data_144/rand_clock_6_144_255_s1_g0/rules.0.out
- data_144/rand_clock_6_144_255_s1_g0/settings
- data_144/rand_clock_6_144_255_s1_g0/tf_binding.hist
- data_144/rand_clock_6_144_255_s1_g0/tfonebits.hist
- data_144/rand_clock_6_144_255_s1_g0/tf_posneg_good.hist
- data_144/rand_clock_6_144_255_s1_g0/tf_posneg.hist
- data_144/rand_clock_6_144_255_s1_g0/tf_posneg_resampled.6
- data_144/rand_clock_6_144_255_s1_g0/tf_posneg_resampled.8
- data_144/rand_clock_6_144_255_s1_g0/tf_posneg_same.hist
- data_144/rand_clock_6_144_255_s1_g0/unprunedrules.0.out
- data_144/rand_clock_6_144_255_s1_g1/
- data_144/rand_clock_6_144_255_s1_g1/bindpos
- data_144/rand_clock_6_144_255_s1_g1/bindtype_other
- data_144/rand_clock_6_144_255_s1_g1/bindtype_same
- data_144/rand_clock_6_144_255_s1_g1/cisonebits.hist
- data_144/rand_clock_6_144_255_s1_g1/degree_dist
- data_144/rand_clock_6_144_255_s1_g1/expressionlevels
- data_144/rand_clock_6_144_255_s1_g1/fitness.hist
- data_144/rand_clock_6_144_255_s1_g1/hamming.hist
- data_144/rand_clock_6_144_255_s1_g1/maxrnapactivity
- data_144/rand_clock_6_144_255_s1_g1/records
- data_144/rand_clock_6_144_255_s1_g1/rules.0.out
- data_144/rand_clock_6_144_255_s1_g1/settings
- data_144/rand_clock_6_144_255_s1_g1/tf_binding.hist
- data_144/rand_clock_6_144_255_s1_g1/tfonebits.hist
- data_144/rand_clock_6_144_255_s1_g1/tf_posneg_good.hist
- data_144/rand_clock_6_144_255_s1_g1/tf_posneg.hist
- data_144/rand_clock_6_144_255_s1_g1/tf_posneg_resampled.6
- data_144/rand_clock_6_144_255_s1_g1/tf_posneg_resampled.8
- data_144/rand_clock_6_144_255_s1_g1/tf_posneg_same.hist
- data_144/rand_clock_6_144_255_s1_g1/unprunedrules.0.out
- data_144/rand_majority_6_144_255_s1_g1/
- data_144/rand_majority_6_144_255_s1_g1/bindpos
- data_144/rand_majority_6_144_255_s1_g1/bindtype_other
- data_144/rand_majority_6_144_255_s1_g1/bindtype_same
- data_144/rand_majority_6_144_255_s1_g1/cisonebits.hist
- data_144/rand_majority_6_144_255_s1_g1/degree_dist
- data_144/rand_majority_6_144_255_s1_g1/expressionlevels
- data_144/rand_majority_6_144_255_s1_g1/fitness.hist
- data_144/rand_majority_6_144_255_s1_g1/hamming.hist
- data_144/rand_majority_6_144_255_s1_g1/maxrnapactivity
- data_144/rand_majority_6_144_255_s1_g1/records
- data_144/rand_majority_6_144_255_s1_g1/rules.0.out
- data_144/rand_majority_6_144_255_s1_g1/settings
- data_144/rand_majority_6_144_255_s1_g1/tf_binding.hist
- data_144/rand_majority_6_144_255_s1_g1/tfonebits.hist
- data_144/rand_majority_6_144_255_s1_g1/tf_posneg_good.hist
- data_144/rand_majority_6_144_255_s1_g1/tf_posneg.hist
- data_144/rand_majority_6_144_255_s1_g1/tf_posneg_resampled.6
- data_144/rand_majority_6_144_255_s1_g1/tf_posneg_resampled.8
- data_144/rand_majority_6_144_255_s1_g1/tf_posneg_same.hist
- data_144/rand_majority_6_144_255_s1_g1/unprunedrules.0.out
- data_144/rand_majority_6_144_255_s1_g0/
- data_144/rand_majority_6_144_255_s1_g0/bindpos
- data_144/rand_majority_6_144_255_s1_g0/bindtype_other
- data_144/rand_majority_6_144_255_s1_g0/bindtype_same
- data_144/rand_majority_6_144_255_s1_g0/cisonebits.hist
- data_144/rand_majority_6_144_255_s1_g0/degree_dist
- data_144/rand_majority_6_144_255_s1_g0/expressionlevels
- data_144/rand_majority_6_144_255_s1_g0/fitness.hist
- data_144/rand_majority_6_144_255_s1_g0/hamming.hist
- data_144/rand_majority_6_144_255_s1_g0/maxrnapactivity
- data_144/rand_majority_6_144_255_s1_g0/records
- data_144/rand_majority_6_144_255_s1_g0/rules.0.out
- data_144/rand_majority_6_144_255_s1_g0/settings
- data_144/rand_majority_6_144_255_s1_g0/tf_binding.hist
- data_144/rand_majority_6_144_255_s1_g0/tfonebits.hist
- data_144/rand_majority_6_144_255_s1_g0/tf_posneg_good.hist
- data_144/rand_majority_6_144_255_s1_g0/tf_posneg.hist
- data_144/rand_majority_6_144_255_s1_g0/tf_posneg_resampled.6
- data_144/rand_majority_6_144_255_s1_g0/tf_posneg_resampled.8
- data_144/rand_majority_6_144_255_s1_g0/tf_posneg_same.hist
- data_144/rand_majority_6_144_255_s1_g0/unprunedrules.0.out
- data_144/randsamebinding.it100000.out
- data_144/randsamebinding.it10000000.out
- data_144/randsamebinding.it1000000.out
- data_144/randsamebinding.it1000000000.out
- data_144/randsamebinding.it100000000.out
- data_144/small_clock_tc/
- data_144/small_clock_tc/tc.3_21
- data_144/small_clock_tc/tc.6_18
- data_144/small_clock_tc/tc.9_15
- data_144/small_majority_rule_output
- data_144/clock_6_272_511_s1_g0/
- data_144/clock_6_272_511_s1_g0/bindpos
- data_144/clock_6_272_511_s1_g0/bindtype_other
- data_144/clock_6_272_511_s1_g0/bindtype_same
- data_144/clock_6_272_511_s1_g0/cisonebits.hist
- data_144/clock_6_272_511_s1_g0/degree_dist
- data_144/clock_6_272_511_s1_g0/expressionlevels
- data_144/clock_6_272_511_s1_g0/fitness.hist
- data_144/clock_6_272_511_s1_g0/hamming.hist
- data_144/clock_6_272_511_s1_g0/maxrnapactivity
- data_144/clock_6_272_511_s1_g0/records
- data_144/clock_6_272_511_s1_g0/rules.0.out
- data_144/clock_6_272_511_s1_g0/settings
- data_144/clock_6_272_511_s1_g0/tf_binding.hist
- data_144/clock_6_272_511_s1_g0/tfonebits.hist
- data_144/clock_6_272_511_s1_g0/tf_posneg_good.hist
- data_144/clock_6_272_511_s1_g0/tf_posneg.hist
- data_144/clock_6_272_511_s1_g0/tf_posneg_same.hist
- data_144/clock_6_272_511_s1_g0/unprunedrules.0.out
- data_144/clock_6_272_511_s1_g0/tf_posneg_resampled.6
- data_144/clock_6_272_511_s1_g0/tf_posneg_resampled.8
- data_144/clock_6_272_511_s1_g1/
- data_144/clock_6_272_511_s1_g1/bindpos
- data_144/clock_6_272_511_s1_g1/bindtype_other
- data_144/clock_6_272_511_s1_g1/bindtype_same
- data_144/clock_6_272_511_s1_g1/cisonebits.hist
- data_144/clock_6_272_511_s1_g1/degree_dist
- data_144/clock_6_272_511_s1_g1/expressionlevels
- data_144/clock_6_272_511_s1_g1/fitness.hist
- data_144/clock_6_272_511_s1_g1/hamming.hist
- data_144/clock_6_272_511_s1_g1/maxrnapactivity
- data_144/clock_6_272_511_s1_g1/records
- data_144/clock_6_272_511_s1_g1/rules.0.out
- data_144/clock_6_272_511_s1_g1/settings
- data_144/clock_6_272_511_s1_g1/tf_binding.hist
- data_144/clock_6_272_511_s1_g1/tfonebits.hist
- data_144/clock_6_272_511_s1_g1/tf_posneg_good.hist
- data_144/clock_6_272_511_s1_g1/tf_posneg.hist
- data_144/clock_6_272_511_s1_g1/tf_posneg_same.hist
- data_144/clock_6_272_511_s1_g1/unprunedrules.0.out
- data_144/clock_6_272_511_s1_g1/tf_posneg_resampled.6
- data_144/clock_6_272_511_s1_g1/tf_posneg_resampled.8
- data_144/majority_6_272_511_s1_g1/
- data_144/majority_6_272_511_s1_g1/bindpos
- data_144/majority_6_272_511_s1_g1/bindtype_other
- data_144/majority_6_272_511_s1_g1/bindtype_same
- data_144/majority_6_272_511_s1_g1/cisonebits.hist
- data_144/majority_6_272_511_s1_g1/degree_dist
- data_144/majority_6_272_511_s1_g1/expressionlevels
- data_144/majority_6_272_511_s1_g1/fitness.hist
- data_144/majority_6_272_511_s1_g1/hamming.hist
- data_144/majority_6_272_511_s1_g1/maxrnapactivity
- data_144/majority_6_272_511_s1_g1/records
- data_144/majority_6_272_511_s1_g1/rules.0.out
- data_144/majority_6_272_511_s1_g1/settings
- data_144/majority_6_272_511_s1_g1/tf_binding.hist
- data_144/majority_6_272_511_s1_g1/tfonebits.hist
- data_144/majority_6_272_511_s1_g1/tf_posneg_good.hist
- data_144/majority_6_272_511_s1_g1/tf_posneg.hist
- data_144/majority_6_272_511_s1_g1/tf_posneg_same.hist
- data_144/majority_6_272_511_s1_g1/unprunedrules.0.out
- data_144/majority_6_272_511_s1_g1/tf_posneg_resampled.6
- data_144/majority_6_272_511_s1_g1/tf_posneg_resampled.8
- data_144/majority_6_272_511_s1_g0/
- data_144/majority_6_272_511_s1_g0/bindpos
- data_144/majority_6_272_511_s1_g0/bindtype_other
- data_144/majority_6_272_511_s1_g0/bindtype_same
- data_144/majority_6_272_511_s1_g0/cisonebits.hist
- data_144/majority_6_272_511_s1_g0/degree_dist
- data_144/majority_6_272_511_s1_g0/expressionlevels
- data_144/majority_6_272_511_s1_g0/fitness.hist
- data_144/majority_6_272_511_s1_g0/hamming.hist
- data_144/majority_6_272_511_s1_g0/maxrnapactivity
- data_144/majority_6_272_511_s1_g0/records
- data_144/majority_6_272_511_s1_g0/rules.0.out
- data_144/majority_6_272_511_s1_g0/settings
- data_144/majority_6_272_511_s1_g0/tf_binding.hist
- data_144/majority_6_272_511_s1_g0/tfonebits.hist
- data_144/majority_6_272_511_s1_g0/tf_posneg_good.hist
- data_144/majority_6_272_511_s1_g0/tf_posneg.hist
- data_144/majority_6_272_511_s1_g0/tf_posneg_same.hist
- data_144/majority_6_272_511_s1_g0/unprunedrules.0.out
- data_144/majority_6_272_511_s1_g0/tf_posneg_resampled.6
- data_144/majority_6_272_511_s1_g0/tf_posneg_resampled.8
- data_144/clock_8_144_255_s1_g1/
- data_144/clock_8_144_255_s1_g1/bindpos
- data_144/clock_8_144_255_s1_g1/bindtype_other
- data_144/clock_8_144_255_s1_g1/bindtype_same
- data_144/clock_8_144_255_s1_g1/cisonebits.hist
- data_144/clock_8_144_255_s1_g1/degree_dist
- data_144/clock_8_144_255_s1_g1/expressionlevels
- data_144/clock_8_144_255_s1_g1/fitness.hist
- data_144/clock_8_144_255_s1_g1/hamming.hist
- data_144/clock_8_144_255_s1_g1/maxrnapactivity
- data_144/clock_8_144_255_s1_g1/records
- data_144/clock_8_144_255_s1_g1/rules.0.out
- data_144/clock_8_144_255_s1_g1/settings
- data_144/clock_8_144_255_s1_g1/tf_binding.hist
- data_144/clock_8_144_255_s1_g1/tfonebits.hist
- data_144/clock_8_144_255_s1_g1/tf_posneg_good.hist
- data_144/clock_8_144_255_s1_g1/tf_posneg.hist
- data_144/clock_8_144_255_s1_g1/tf_posneg_same.hist
- data_144/clock_8_144_255_s1_g1/unprunedrules.0.out
- data_144/clock_8_144_255_s1_g1/tf_posneg_resampled.6
- data_144/clock_8_144_255_s1_g1/tf_posneg_resampled.8
- data_144/clock_8_144_255_s1_g1/tf_posneg.hist.unpruned
- data_144/clock_8_144_255_s1_g1/tf_posneg_same.hist.unpruned
- data_144/majority_8_144_255_s1_g1/
- data_144/majority_8_144_255_s1_g1/bindpos
- data_144/majority_8_144_255_s1_g1/bindtype_other
- data_144/majority_8_144_255_s1_g1/bindtype_same
- data_144/majority_8_144_255_s1_g1/cisonebits.hist
- data_144/majority_8_144_255_s1_g1/degree_dist
- data_144/majority_8_144_255_s1_g1/expressionlevels
- data_144/majority_8_144_255_s1_g1/fitness.hist
- data_144/majority_8_144_255_s1_g1/hamming.hist
- data_144/majority_8_144_255_s1_g1/maxrnapactivity
[truncated: 140 more entries]
