# Supplementary material for: Selection Shapes Transcriptional Logic and Regulatory Specialization in Genetic Networks
Source: PLoS One. 2016 Feb 29;11(2):e0150340. doi: 10.1371/journal.pone.0150340 (PMC4771205; doi:10.1371/journal.pone.0150340)
Supplement: S1 Data — This includes all data generated from the analysis of the networks. (ZIP) [file pone.0150340.s005.zip › data_144/clock_6_144_255_s1_g0/bindpos]

#site	freq
0	73
1	50
2	56
3	55
4	47
5	54
6	55
7	48
8	56
9	50
10	45
11	54
12	51
13	46
14	54
15	49
16	70
17	48
18	51
19	47
20	52
21	44
22	53
23	45
24	52
25	49
26	38
27	45
28	36
29	47
30	57
31	54
32	59
33	45
34	55
35	46
36	51
37	63
38	48
39	46
40	56
41	56
42	57
43	74
44	52
45	44
46	56
47	65
48	58
49	46
50	54
51	48
52	53
53	59
54	68
55	45
56	46
57	54
58	58
59	57
60	33
61	68
62	47
63	73
64	54
65	55
66	60
67	58
68	56
69	70
70	60
71	55
72	64
73	53
74	59
75	64
76	61
77	61
78	68
79	84
80	60
81	52
82	60
83	69
84	54
85	58
86	56
87	60
88	74
89	63
90	66
91	62
92	70
93	64
94	63
95	63
96	66
97	84
98	55
99	57
100	67
101	65
102	75
103	81
104	75
105	72
106	80
107	76
108	72
109	58
110	84
111	86
112	72
113	83
114	79
115	89
116	82
117	69
118	59
119	76
120	80
121	66
122	64
123	64
124	68
125	73
126	80
127	56
128	65
129	78
130	72
131	57
132	67
133	61
134	62
135	61
136	68
137	48
138	62
139	66
140	64
141	62
142	53
143	55
144	58
145	51
146	60
147	71
148	61
149	59
150	61
151	71
152	59
153	60
154	65
155	69
156	64
157	60
158	52
159	55
160	59
161	75
162	83
163	55
164	54
165	53
166	71
167	63
168	41
169	61
170	48
171	58
172	64
173	75
174	60
175	72
176	57
177	57
178	50
179	66
180	68
181	64
182	61
183	82
184	74
185	67
186	62
187	57
188	58
189	62
190	70
191	64
192	56
193	55
194	59
195	51
196	65
197	53
198	59
199	48
200	57
201	74
202	56
203	56
204	55
205	51
206	52
207	45
208	53
209	65
210	54
211	66
212	71
213	50
214	64
215	49
216	56
217	71
218	56
219	78
220	83
221	79
222	79
223	54
224	78
