# Supplementary material for: Selection Shapes Transcriptional Logic and Regulatory Specialization in Genetic Networks
Source: PLoS One. 2016 Feb 29;11(2):e0150340. doi: 10.1371/journal.pone.0150340 (PMC4771205; doi:10.1371/journal.pone.0150340)
Supplement: S1 Data — This includes all data generated from the analysis of the networks. (ZIP) [file pone.0150340.s005.zip › data_144/clock_6_144_255_s1_g0/fitness.hist]

# fitness
0.274815	164	121
0.207173	166	117
0.172005	164	125
0.174783	170	124
0.2061	172	114
0.180928	175	117
0.241425	163	128
0.201821	178	141
0.130173	178	125
0.154561	165	118
0.221236	178	143
0.116307	193	131
0.198657	194	127
0.278707	166	122
0.14006	182	141
0.186806	178	121
0.13314	176	118
0.179693	179	126
0.230469	193	144
0.160786	181	139
0.0478956	183	139
0.144355	165	122
0.0756892	180	134
0.162716	180	132
0.117837	176	128
0.25256	185	125
0.165626	192	127
0.248169	170	132
0.159081	176	138
0.108197	191	129
0.171699	167	115
0.122597	175	133
0.0759887	183	122
0.327015	181	98
0.112391	179	139
0.185549	187	141
0.228107	188	147
0.222126	181	131
0.116289	176	131
0.272881	159	102
0.193083	178	133
0.173978	170	127
0.24441	183	131
0.271336	173	135
0.284588	175	123
0.186806	186	136
0.261762	178	121
0.19888	175	139
0.234055	188	143
0.184706	165	122
0.17165	171	130
0.118088	182	129
0.263076	170	117
0.260033	181	129
0.33602	182	125
0.15418	163	114
0.27191	177	123
0.218053	156	123
0.18435	171	120
0.219476	170	119
0.196403	178	130
0.236834	189	134
0.199593	158	116
0.23477	161	127
0.17778	179	127
0.202978	196	135
0.143058	186	131
0.194292	185	131
0.189013	179	133
0.0670586	176	137
0.153292	166	124
0.248817	149	106
0.24531	169	117
0.231633	192	136
0.208436	173	142
0.189942	164	127
0.202667	182	123
0.131772	182	128
0.125865	185	125
0.184799	170	125
0.294638	172	112
0.151555	193	135
0.196218	156	114
0.219473	186	131
0.176237	172	124
0.107426	186	137
0.174304	182	126
0.15393	172	113
0.15014	177	127
0.200083	182	119
0.31557	163	126
0.170151	176	122
0.226624	172	119
0.182935	177	122
0.172705	173	124
0.164433	187	136
0.266385	156	120
0.17837	176	131
0.11643	193	148
0.190267	181	120
