# Supplementary material for: Selection Shapes Transcriptional Logic and Regulatory Specialization in Genetic Networks
Source: PLoS One. 2016 Feb 29;11(2):e0150340. doi: 10.1371/journal.pone.0150340 (PMC4771205; doi:10.1371/journal.pone.0150340)
Supplement: S1 Data — This includes all data generated from the analysis of the networks. (ZIP) [file pone.0150340.s005.zip › data_144/clock_6_144_255_s1_g0/maxrnapactivity]

0.566797
0.650803
0.722105
0.00940834
0.129196
0.183698
0.79734
0.171358
0.133849
0.891006
0.826283
0.812632
0.273752
0.815346
0.471734
0.6233
0.891856
0.751465
0.462625
0.336836
0.885685
0.13153
0.529043
0.0256523
0.679529
0.484527
0.60059
0.847389
0.323435
0.180598
0.845134
0.0058176
0.629198
0.00319436
0.9142
0.659882
0.171949
0.284725
0.898729
0.130498

0.489737
0.487931
0.51786
0.358549
0.030045
0.477991
0.952943
0.488274
0.869757
0.886231
0.741696
0.886421
0.527311
0.817626
0.338984
0.9248
0.0265781
0.522677
0.908242
0.913281
0.952124
0.779976
0.435826
0.183414
0.787384
0.307293
0.124842
0.930023
0.805964
0.850423
0.841563
0.786759
0.0931883
0.708264
0.717283
0.635781
0.00455472
0.828794
0.297045
0.883857

0.515935
0.78089
0.497145
0.536038
0.704857
0.245233
0.62112
0.756001
0.723652
0.454988
0.430646
0.941055
0.904287
0.30977
0.414233
0.305512
0.463592
0.777086
0.234805
0.0235995
0.276459
0.0140759
0.945886
0.955046
0.0169552
0.678976
0.635826
0.0906869
0.76114
0.655733
0.974245
0.679143
0.565691
0.881176
0.798656
0.775209
0.257866
0.884106
0.873893
0.0159465

0.760942
0.000212963
0.820044
0.79116
0.767178
0.688858
0.872911
0.125317
0.943899
0.398013
0.321921
0.490475
0.118397
0.814214
0.717138
0.303173
0.929057
0.0274862
0.524223
0.697694
0.330951
0.925172
0.0287576
0.803348
0.669781
0.52915
0.01307
0.498809
0.901245
0.651112
0.66019
0.405057
0.958318
0.851662
0.323896
0.935667
0.787509
0.830529
0.732975
0.830713

0.357258
0.357604
0.947061
0.113405
0.560724
0.420125
0.671192
0.544551
0.378638
0.528872
0.981968
0.592796
0.0848901
0.836523
0.645022
0.494418
0.668545
0.103751
0.194902
0.921096
0.77126
0.441733
0.382674
0.416743
0.880218
0.685905
0.0463942
0.874409
0.785352
0.00450904
0.949063
0.939671
0.87657
0.871089
0.574789
0.441876
0.599777
0.0784308
0.707097
0.482991

0.957565
0.940828
0.682719
0.572838
0.903793
0.415841
0.0249368
0.196854
0.686574
0.224438
0.531597
0.357324
0.84417
0.226204
0.697155
0.396713
0.299612
0.0915056
0.704159
0.53708
0.619808
0.649562
0.781157
0.589749
0.164911
0.140032
0.924077
0.501907
0.203541
0.537054
0.75546
0.595074
0.520972
0.749081
0.268936
0.565468
0.307349
0.105001
0.0966097
0.345891

0.540866
0.829479
0.286814
0.25245
0.620929
0.774187
0.707299
0.969873
0.328872
0.372423
0.88451
0.519965
0.465513
0.739615
0.0525909
0.88788
0.619807
0.271919
0.995103
0.856648
0.518976
0.817043
0.0313484
0.0187182
0.274733
0.116746
0.199679
0.126417
0.399938
0.375386
0.534424
0.489795
0.551184
0.393058
0.588357
0.845631
0.40997
0.135617
0.000265412
0.0408268

0.0742036
0.821061
0.244849
0.797648
0.465209
0.394733
0.922812
0.227494
0.0704326
0.356439
0.00919784
0.448231
0.360182
0.777183
0.711471
0.255809
0.48324
0.614291
0.75724
0.0938931
0.199119
0.11538
0.840374
0.305976
0.81511
0.39606
0.378669
0.124885
0.0930492
0.000167545
0.220889
0.280262
0.473419
0.635933
0.100303
0.508653
0.257561
0.226025
0.479439
0.152672

0.476951
0.231203
0.920361
0.595067
0.0933783
0.787719
0.258971
0.420625
0.0922126
0.705591
0.734203
0.567686
0.686514
0.0542068
0.985449
0.919592
0.469968
0.602368
0.149872
0.793816
0.8445
0.670902
0.734799
0.725076
0.0635953
0.507062
0.690384
0.821521
0.434306
0.659188
0.777246
0.0934301
0.814121
0.329127
0.149334
0.276009
0.00818872
0.826321
0.733041
0.108328

0.655138
0.566867
0.703511
0.283795
0.54956
0.160193
0.826181
0.739584
0.290558
0.65142
0.820862
0.598171
0.345535
0.539364
0.740645
0.76311
0.423811
0.216142
0.00785526
0.589655
0.510074
0.68326
0.960257
0.0621206
0.601803
0.157249
0.782492
0.105614
0.458827
0.567019
0.510934
0.540825
0.808468
0.242473
0.897289
0.653071
0.870948
0.0623916
0.0162012
0.000324965

0.91904
0.950803
0.946659
0.603051
0.715198
0.240422
0.527327
0.852321
0.846763
0.544675
0.298864
0.0533141
0.478152
0.542953
0.0033844
0.287788
0.856445
0.987284
0.793838
0.745496
0.211347
0.791202
0.222889
0.488901
0.418948
0.492331
0.0130845
0.10673
0.00995942
0.490432
0.463011
0.611709
0.530643
0.805936
0.80741
0.624897
0.878652
0.606984
0.266926
0.00290279

0.691477
0.769831
0.750487
0.937387
0.274555
0.937809
0.937918
0.716223
0.114498
0.10397
0.050827
0.574773
0.311338
0.0779015
0.937137
0.444286
0.705887
0.101242
0.0429762
0.914299
0.279916
0.240437
0.554168
0.496963
0.0539591
0.382844
0.93603
0.074838
0.455008
0.426462
0.0363702
0.32379
0.540911
0.0494588
0.165921
0.290813
0.00698216
0.00374944
0.177968
0.0448567

0.737335
0.661469
0.647387
0.283718
0.627154
0.679424
0.186457
0.299129
0.821064
0.48446
0.670215
0.537058
0.914135
0.579128
0.746546
0.082053
0.17963
0.737784
0.268548
0.0719885
0.333288
0.865369
0.128549
0.612938
0.656562
0.387504
0.627639
0.201693
0.00193089
0.845797
0.220149
0.735336
0.887613
0.500948
0.921087
0.579683
0.0766291
0.786082
0.0464433
0.00141933

0.71184
0.172522
0.679196
0.284276
0.350302
0.353628
0.554518
0.636549
0.693551
0.102333
0.135595
0.886412
0.551088
0.428028
0.00896721
0.827674
0.885
0.886301
0.0320623
0.893497
0.51947
0.423528
0.692585
0.563392
0.745059
0.806369
0.079728
0.569671
0.790343
0.540139
0.486773
0.402901
0.421853
0.102759
0.463462
0.102163
0.686536
0.301143
0.813105
0.091992

0.516364
0.763499
0.187442
0.19162
0.623972
0.477691
0.0754738
0.493039
0.112251
0.891167
0.880935
0.852437
0.465147
0.328804
0.397492
0.499897
0.647134
0.823435
0.951661
0.482294
0.569569
0.029809
0.526601
0.933095
0.444091
0.697411
0.596266
0.11451
0.722177
0.232456
0.30797
0.723132
0.94858
0.0423093
0.271124
0.0740458
0.548253
0.250436
0.0738173
0.0346242

0.673061
0.0713232
0.730283
0.471984
0.872641
0.000699259
0.591915
0.708088
0.677559
0.846819
0.722908
0.205727
0.376899
0.155298
0.061844
0.273305
0.568803
0.721135
0.830041
0.152961
0.112822
0.701931
0.0588684
0.0181187
0.807684
0.954659
0.47669
0.520523
0.566535
0.952129
0.912969
0.35223
0.390164
0.548319
0.854577
0.929889
0.252225
0.376297
0.553558
0.330806

0.500549
0.90105
0.423274
0.553233
0.931086
0.311243
0.330742
0.968558
0.677366
0.806272
0.279557
0.442962
0.199879
0.331895
0.911378
0.227043
0.185701
0.857202
0.83613
0.290133
0.742568
0.785428
0.82644
0.156963
0.173224
0.675457
0.938554
0.0943686
0.904761
0.769162
0.866145
0.332538
0.576697
0.610207
0.240193
0.0952747
0.815077
0.383797
0.0215987
0.00165731

0.034997
0.0174599
0.199055
0.87295
0.791067
0.318909
0.722223
0.0807764
0.471686
0.709593
0.256595
0.918086
0.721684
0.582851
0.0624418
0.537746
0.0315931
0.369696
0.832586
0.095959
0.698534
0.491052
0.784584
0.281838
0.441852
0.484886
0.448967
0.947217
0.543244
0.130784
0.81124
0.52593
0.19834
0.192987
0.331346
0.865979
0.716571
0.205036
0.268485
0.186085

0.731876
0.0925255
0.721497
0.0859738
0.527895
0.180121
0.74453
0.889387
0.626486
0.766226
0.489925
0.48921
0.0766573
0.0177741
0.767811
0.663389
0.522187
0.370729
0.750747
0.726568
0.634737
0.254567
0.457152
0.330262
0.358904
0.339739
0.73592
0.26335
0.316958
0.93808
0.742309
0.846956
0.298993
0.42617
0.468005
0.0674807
0.0300682
0.218908
0.314616
0.583018

0.653246
0.411758
0.00119201
0.339572
0.692677
0.455073
0.41892
0.00487652
0.591597
0.488959
0.860183
0.0493021
0.110612
0.58044
0.219384
0.6364
0.650281
0.617542
0.322275
0.509987
0.676589
0.562395
0.622145
0.444961
0.442818
0.362947
0.27868
0.881229
0.469042
0.315383
0.710998
0.826757
0.73884
0.58055
0.620562
0.60967
0.848325
0.70922
0.754565
0.663875

0.900719
0.313487
0.79451
0.320604
0.791459
0.930353
0.835556
0.924824
0.912174
0.47928
0.127827
0.95824
0.132767
0.426103
0.569751
0.78484
0.0313966
0.597005
0.71663
0.836629
0.290178
0.183523
0.600123
0.906876
0.00375869
0.035394
0.466457
0.114888
0.375085
0.813961
0.961981
0.525725
0.402674
1.16019e-05
0.404229
0.0311052
0.314341
0.983791
0.166614
0.0100184

0.643628
0.0119805
0.104517
0.698422
0.851164
0.467471
0.291905
0.00305445
0.748994
0.936858
0.523175
0.748765
0.262931
0.802115
0.108185
0.403081
0.558198
0.916252
0.925945
0.547571
0.79897
0.782456
0.899739
0.496277
0.957979
0.877998
0.357838
0.187657
0.123696
0.839833
0.39571
0.768646
0.367557
0.90194
0.0627522
0.918133
0.825507
0.832284
0.879203
0.548125

0.794436
0.191966
0.168908
0.392256
0.883862
0.611629
0.849119
0.94782
0.42601
0.454531
0.181932
0.400381
0.0406131
0.198913
0.261523
0.233107
0.415297
0.0200824
0.857843
0.350866
0.652129
0.22891
0.612669
0.485863
0.933647
0.622309
0.212629
0.773785
0.573601
0.742201
0.825831
0.31335
0.249771
0.719622
0.464417
0.252697
0.0072598
0.489421
0.429665
0.263441

0.491118
0.0596034
0.0972535
0.784925
0.51665
0.943414
0.595017
0.546206
0.734635
0.769895
0.650183
0.711449
0.833192
0.830374
0.228052
0.791354
0.600037
0.265198
0.139214
0.456965
0.322728
0.227494
0.945146
0.44714
0.839594
0.807517
0.867814
0.47476
0.854707
0.0632428
0.789911
0.184115
0.882773
0.630654
0.00532283
0.684243
0.0147733
0.178594
0.346953
0.000658712

0.41037
0.57145
0.283643
0.637542
0.837038
0.935184
0.00536871
0.881897
0.128671
0.884032
0.543443
0.856891
0.257034
0.239457
0.724396
0.597412
0.0198938
0.432582
0.479536
0.425776
0.784824
0.942813
0.696647
0.633035
0.370198
0.857049
0.354144
0.496467
0.588565
0.252114
0.715559
0.0681715
0.720107
0.952574
0.700644
0.87393
0.694697
0.455623
0.371964
0.627966

0.236676
0.946906
0.920461
0.777617
0.866122
0.0207082
0.782318
0.884231
2.08788e-05
0.43281
0.8051
0.247051
0.88474
0.912339
0.807469
0.684133
0.227435
0.119287
0.565031
0.691112
0.332352
0.429475
0.315919
0.200589
0.583971
0.620989
0.555317
0.768061
0.528994
0.141604
0.823474
0.486285
0.884354
0.886661
0.148372
0.98835
0.821577
0.0148097
0.232893
0.000170139

0.358847
0.263901
0.665984
0.0591491
0.35745
0.689621
0.21096
0.868352
0.165888
0.470108
0.000127448
0.867709
0.387384
0.749504
0.579032
0.826745
0.746397
0.387428
0.653736
0.916636
0.830147
0.530603
0.532048
0.491514
0.631777
0.150915
0.441957
0.271609
0.041498
0.939591
0.216381
0.805
0.930984
0.544614
0.295411
0.0635075
0.247255
0.90051
0.117936
0.773573

0.309118
0.194488
0.517714
0.440633
0.582617
0.27688
0.801482
0.270411
0.297272
0.00167811
0.763411
0.728576
0.544866
0.770349
0.560781
0.193448
0.215181
0.215725
0.89723
0.810905
0.293026
0.480065
0.0547946
0.687923
0.205846
0.554769
0.885327
0.144815
0.924433
0.579698
0.344754
0.274946
0.0912178
0.316818
0.664496
0.598855
0.42515
0.166926
0.253243
0.29497

0.675461
0.0894244
0.345611
0.545667
0.828948
0.219232
0.293642
0.493913
0.92068
0.900264
0.208618
0.475255
0.69271
0.875787
0.00059623
0.55668
0.770501
0.454545
0.719185
0.159313
0.864301
0.572109
0.814327
0.248539
0.849178
0.0813919
0.909032
0.267192
0.473947
0.943298
0.198803
0.0092099
0.659224
0.793473
0.0441691
0.944182
0.86865
0.674213
0.742318
0.12024

0.592052
0.510957
0.471488
0.551348
0.622944
0.0147234
0.805032
0.288068
0.292325
0.166845
0.736226
0.923711
0.0567012
0.714331
0.725775
0.530237
0.967758
0.562761
0.2183
0.544856
0.789663
0.114565
0.386644
0.849601
0.0215795
0.768963
0.528785
0.567244
0.412489
0.123908
0.990073
0.577274
0.509171
0.370746
0.734851
0.0366048
0.373188
0.23138
0.118271
0.128585

0.226232
0.39962
0.090198
0.831562
0.61396
0.696721
0.492547
0.419222
0.195257
0.890398
0.704937
0.811803
0.285185
0.202351
0.220145
0.231542
0.700836
0.474596
0.919574
0.709147
0.588665
0.181283
0.0169031
0.712509
0.574418
0.0638367
0.948352
0.600672
0.660502
0.827996
0.570134
0.274049
0.00916736
0.809592
0.0718142
0.766184
0.754253
0.706067
0.0540467
0.00330488

0.785512
0.34095
0.410516
0.865493
0.185036
0.0442813
0.493474
0.978679
0.920486
0.82224
0.314036
0.54081
0.150149
0.264691
0.668182
0.574052
0.844276
0.632133
0.564446
0.719673
0.858224
0.164415
0.369361
0.82492
0.328645
0.821023
0.546047
0.0813807
0.860895
0.262357
0.0368872
0.656684
0.869951
0.0762524
0.0954745
0.356768
0.0063358
0.00268625
0.180908
0.33799

0.939799
0.278381
0.832356
0.242342
0.367292
0.777313
0.0247833
0.668271
0.390538
0.539403
0.15017
0.305661
0.774199
0.222954
0.808675
0.814713
0.376177
0.397788
0.822204
0.914619
0.47023
0.539634
0.488212
0.00278253
0.267243
0.0334445
0.484631
0.00494524
0.892161
0.857669
0.972514
0.900594
0.704214
0.412474
0.379956
0.807836
0.845238
0.585227
0.17058
0.766752

0.415246
0.0388751
0.410454
0.435079
0.446049
0.595125
0.647171
0.871672
0.00150996
0.94948
0.146627
0.183187
0.0189727
0.828711
0.945447
0.0442368
0.698856
0.896118
0.806389
0.0429769
0.179717
7.56196e-05
0.0368134
0.711895
0.0416654
0.700642
0.116373
0.40919
0.374076
0.0658959
0.645738
0.612531
0.537117
0.601735
0.595265
0.666391
0.436597
0.835482
0.000641694

0.473576
0.650264
0.852083
0.942725
0.761132
0.916796
0.522327
0.00590525
0.971897
0.827036
0.318444
0.829212
0.685357
0.431774
0.583519
0.527591
0.810625
0.764577
0.713503
0.952416
0.882704
0.186227
0.857388
0.386168
0.330855
0.495973
0.699379
0.219898
0.065245
0.0352514
0.903492
0.622612
0.514817
0.683768
0.368275
0.053338
0.0332035
0.577162
0.103319
0.135864

0.283241
0.763497
0.17621
0.092409
0.406127
0.52664
0.29035
0.304131
0.754414
0.23036
0.918834
0.584374
0.112305
0.484027
0.203216
0.185242
0.641088
0.904248
0.476111
0.558644
0.14907
0.631507
0.410023
0.919829
0.783864
0.856127
0.875753
0.666131
0.341106
0.439022
0.440006
0.102355
0.688788
0.474132
0.741675
0.607189
0.787432
0.799144
0.19316
0.391536

0.607019
0.58922
0.0977921
0.971587
0.91408
0.246877
0.782529
0.70629
0.782949
0.00260783
0.302301
0.489527
0.631032
0.27359
0.53873
0.958049
0.931018
0.319028
0.395413
0.495405
0.561601
0.843676
0.686412
0.245086
0.120532
0.501326
0.595022
0.53091
0.271579
0.977784
0.312474
0.607243
0.298651
0.73843
0.128104
0.476679
0.162177
0.520874
0.607812
0.0826708

0.752194
0.178964
0.0708722
0.126062
0.300538
0.0960875
0.409553
0.631688
0.702735
0.112407
0.137401
0.265783
0.684112
0.820545
0.123007
0.271261
0.112344
0.81084
0.498826
0.460213
0.680032
0.635966
0.114198
0.61764
0.013745
0.549237
0.0520613
0.929044
0.35746
0.688359
0.252841
0.863843
0.274128
0.655373
0.522382
0.491181
0.793302
0.278058
0.825165
0.000165881

0.108559
0.179467
0.213077
0.580304
0.422109
0.492754
0.614336
0.391428
0.766699
0.385219
0.872981
0.656004
0.898832
0.507819
0.553518
0.0606103
0.902927
0.0929145
0.617029
0.626625
0.346972
0.27018
0.774752
0.930321
0.613354
0.695556
0.556543
0.11067
0.576969
0.126675
0.000102888
0.934974
0.970575
0.671039
0.305037
0.452166
0.360277
0.509256
0.858474
0.769372

0.912362
0.115319
0.76031
0.65943
0.178132
0.67048
0.0259504
0.437204
0.143587
0.945657
0.593941
0.303514
0.572823
0.680118
0.583
0.393784
0.703294
0.638824
0.606713
0.486857
0.180189
0.187015
0.868371
0.225631
0.805237
0.379
0.396522
0.245741
0.0852044
0.762694
0.695869
0.81252
0.402442
0.891211
0.829379
0.704367
0.437415
0.0208074
0.47847
0.330364

0.314736
0.475286
0.291081
0.393335
0.981292
0.69014
0.339461
0.603277
0.496793
0.728365
0.665318
0.576777
0.194832
0.748442
0.747314
0.929635
0.921599
0.119766
0.225072
0.770008
0.762862
0.147302
0.610019
0.647802
0.343039
0.10456
0.0298716
0.195063
0.785874
0.0906729
0.720457
0.355617
0.209532
0.894366
0.787988
0.872173
0.17077
0.16084
0.768903
0.414908

0.677352
0.0594664
0.946995
0.318375
0.531785
0.182856
0.389034
0.426854
0.310514
0.749856
0.994216
0.673107
0.603377
0.871958
0.435703
0.907587
0.748446
0.492773
0.0909022
0.739896
0.361009
0.345942
0.494458
0.951537
0.681375
0.405269
0.439171
0.901533
0.349997
0.221176
0.63764
0.530938
0.952585
0.458742
0.00102735
0.687251
0.30267
0.157954
0.721977
0.15982

0.875188
0.620725
0.206307
0.902339
0.360589
0.462999
0.974887
0.691269
0.535119
0.717435
0.255168
0.36041
0.983474
0.352184
0.435487
0.82919
0.0231331
0.218188
0.592856
0.752164
0.748001
0.0590118
0.525713
0.0191741
0.668213
0.744775
0.685864
0.931586
0.97844
0.185227
0.632449
0.130891
0.0362701
0.326604
0.743629
0.730784
0.471496
0.59524
0.125552
0.157522

0.510701
0.362071
0.66481
0.222775
0.640961
0.219165
0.933186
0.677328
0.452923
0.232248
0.518488
0.926979
0.953222
0.470026
0.732259
0.805513
0.838272
0.255514
0.0868736
0.292385
0.566862
0.451538
0.16809
0.235565
0.505493
0.281581
0.566893
0.471998
0.443751
0.199596
0.728178
0.486059
0.366959
0.0105799
0.457999
0.594144
0.23893
0.753362
0.536425
0.0663552

0.882993
0.143632
0.141336
0.0981275
0.481033
0.319072
0.809295
0.238331
0.114068
0.88283
0.363211
0.524639
0.505172
0.80449
0.0927205
0.288197
0.648829
0.894442
0.409337
0.767643
0.448169
0.977878
0.760571
0.493921
0.479387
0.543728
0.389269
0.139196
0.087425
0.183591
0.498131
0.18999
0.0769021
0.268183
0.91879
0.811421
0.47912
0.155385
0.506547
0.168991

0.258204
0.459309
0.879319
0.875553
0.659074
0.891745
0.795412
0.787611
0.886965
0.657038
0.649254
0.0436906
0.662316
0.0824648
0.666076
0.243601
0.831384
0.70292
0.91456
0.947851
0.201782
0.408719
0.19431
0.218875
0.605102
0.833601
0.597422
0.183354
0.688655
0.768808
0.699422
0.595366
0.0646931
0.182052
0.633756
0.828605
0.937554
0.854798
0.645779
0.491466

0.260924
0.0676727
0.713757
0.912846
0.90943
0.594735
0.478544
0.750924
0.594528
0.610199
0.827556
0.755389
0.40283
0.755996
0.907711
0.66693
0.711796
0.490458
0.431855
0.340891
0.326951
0.0656534
0.338123
0.577297
0.515758
0.309059
0.414473
0.00076681
0.767078
0.899499
0.706549
0.650059
0.18676
0.842413
0.735369
0.155961
0.603496
0.727129
0.15816
0.0620388

0.51244
0.918829
0.305599
0.277484
0.574324
0.862812
0.171929
0.0194846
0.547077
0.940424
0.806299
0.822648
0.526947
0.277738
0.676623
0.568578
0.720083
0.703674
0.700593
0.235676
0.334048
0.106893
0.715611
0.397993
0.162267
0.737678
0.865462
0.43401
0.531928
0.954477
0.753555
0.671086
0.852408
0.956461
0.945897
0.13054
0.98133
0.217087
0.144073
0.420556

0.215489
0.103813
0.49788
0.648789
0.0655115
0.0299491
0.399893
0.569245
0.36496
0.0074116
0.488748
0.298892
0.877193
0.159891
0.149656
0.638458
0.113484
0.147051
0.634179
0.938465
0.659629
0.948654
0.653877
0.271585
0.53149
0.396663
0.410382
0.00105519
0.0460649
0.311701
0.568067
0.409638
0.877378
0.0411042
0.856933
0.908549
0.493502
0.798948
0.112456
0.0664447

0.0273101
0.228741
0.903797
0.74221
0.583846
0.472341
0.634947
0.871417
0.140564
0.92866
0.73114
0.875453
0.949839
0.00126367
0.0691601
0.0400792
0.931988
0.404026
0.118696
0.764348
0.298337
0.0264029
0.255325
0.22974
0.928126
0.782308
0.559989
0.571488
0.864995
0.684623
0.907376
0.143885
0.183849
0.754988
0.96107
0.645598
0.527879
0.34598
0.276768
0.0874621

0.952574
0.894149
0.527968
0.0913138
0.45195
0.298868
0.0463127
0.709941
0.370822
0.652079
0.00921337
0.266983
0.868275
0.939559
0.725265
0.271122
0.487634
0.216141
0.583528
0.801934
0.605068
0.754745
0.254074
0.0723141
0.74825
0.845719
0.362297
0.823279
0.299575
0.978507
0.016636
0.163847
0.502466
0.956339
0.15518
0.598013
0.468042
0.0570197
0.819208
0.0332566

0.943428
0.869437
0.13975
0.849151
0.284432
0.59407
0.213376
0.488093
0.432415
0.576289
0.666965
0.148626
0.71566
0.136348
0.577508
0.854679
0.820299
0.36306
0.304777
0.162074
0.937091
0.0363073
0.80996
0.520425
0.86144
0.248804
0.819467
0.000498896
0.65244
0.333533
0.948561
0.214753
0.873496
0.707272
0.159114
0.433317
0.41475
0.578199
0.0188107
0.627442

0.299128
0.263776
0.192594
0.591154
0.184683
0.114387
0.664337
0.5465
0.439928
0.900338
0.572565
0.000288769
0.38667
0.183662
0.711919
0.00546565
0.134232
0.502027
0.864912
0.535069
0.888524
0.733212
0.725485
0.00131034
0.908151
0.176214
0.777696
0.492882
0.829896
0.484801
0.517826
0.0035792
0.42586
0.95447
0.346596
0.297997
0.752416
0.213813
0.196516
0.0665854

0.88371
0.619023
0.885553
0.933725
0.578892
0.688995
0.843158
0.889945
0.884685
0.0729511
0.572612
0.0840817
0.347256
0.167762
0.824326
0.757123
0.897217
0.338103
0.199145
0.285638
0.259698
0.320663
0.0287496
0.0817913
0.887617
0.665921
0.0831539
0.84419
0.291127
0.782072
0.00845761
0.278514
0.0137075
0.721944
0.321809
0.446048
0.663898
0.340168
0.492241
0.0203637

0.468865
0.676989
0.808917
0.884291
0.674935
0.413617
0.497974
0.415463
0.825971
0.268317
0.968223
0.25926
0.641927
0.289316
0.973979
0.92374
0.826532
0.800107
0.954151
0.409802
0.25454
0.0729335
0.184396
0.285981
0.00522416
0.831961
0.646999
0.411654
0.812093
0.593808
0.563372
0.399066
0.895205
0.916508
0.31555
0.814366
0.220834
0.496644
0.0232824
0.257286

0.518106
0.707868
0.472179
0.537684
0.527997
0.248176
0.433264
0.609272
0.18402
0.246847
0.350899
0.158717
0.529542
0.47194
0.00213362
0.906366
0.43917
0.683967
0.489816
0.64374
0.919336
0.40208
0.71049
0.206829
0.939961
0.00828176
0.276986
0.573646
0.840894
0.827866
0.359095
0.491234
0.412911
0.835207
0.746183
0.555921
0.829978
5.46402e-05
0.291805
0.014786

0.705766
0.449374
0.78728
0.901265
0.660648
0.80172
0.647392
0.0242043
0.727401
0.0977348
0.292392
0.962997
0.587608
0.226729
0.624349
0.582792
0.000895337
0.907331
0.648189
0.761725
0.645033
0.370755
0.839906
0.136886
0.671438
0.108969
0.332652
0.718687
0.426954
0.463355
0.363401
0.0860412
0.264149
0.670171
0.349792
0.0598527
0.672239
0.711536
0.127232
0.0146352

0.207188
0.570789
0.0914045
0.56519
0.214184
0.511168
0.726083
0.446461
0.130379
0.0887062
0.67532
0.695978
0.715551
0.672419
0.123248
0.66363
0.344498
0.362997
0.850365
0.283635
0.630469
0.22888
0.0535262
0.460341
0.199268
0.379573
0.0599707
0.802734
0.639258
0.31113
0.402412
0.984935
0.480174
0.0839503
0.462766
0.51171
0.400067
0.622461
0.000631348
0.000631348

0.512178
0.184945
0.651881
0.349917
0.048349
0.788517
0.485709
0.688385
0.861856
0.536656
0.414227
0.0275473
0.701389
0.216909
0.116807
0.926168
0.534014
0.699818
0.195122
0.432811
0.584419
0.217636
0.763069
0.742688
0.948494
0.810501
0.763259
0.829922
0.637131
0.655177
0.887768
0.371503
0.957219
0.536478
0.177084
0.610884
0.868354
0.697346
0.0137256
0.000667617

0.0666396
0.377204
0.0649674
0.855232
0.310019
0.586445
0.823522
0.652612
0.325162
0.98485
0.0127331
0.280072
0.545065
0.729876
0.56099
0.576925
0.297559
0.025884
0.594651
0.278787
0.397365
0.0872336
0.898535
0.760618
0.141434
0.79048
0.883314
0.0471394
0.905741
0.52127
0.942236
0.465935
0.0725636
0.0388144
0.353442
0.459332
0.0727855
0.0493193
0.753589
0.952574

0.857773
0.365158
0.159752
0.19208
0.205455
0.713985
0.42251
0.42501
0.933719
0.210306
0.549502
0.512784
0.814062
0.161974
0.744239
0.396292
0.967205
0.323723
0.594464
0.602141
0.498356
0.209361
0.885703
0.0987105
0.214823
0.00445485
0.227684
0.621346
0.117752
0.864919
0.395122
0.308433
0.836813
0.505185
0.117341
0.472986
0.944923
0.637907
0.0824498
0.0041463

0.282694
0.0661919
0.716076
0.400997
0.0393303
0.431585
0.205279
0.595102
0.566083
0.00837724
0.630834
0.00757213
0.724907
0.202768
0.241411
0.968497
0.92826
0.933715
0.990858
0.975785
0.783851
0.0902222
0.890179
0.175395
0.97884
0.714308
0.863482
0.832896
0.0199625
0.273123
0.702088
0.220372
0.785388
0.200949
0.534785
0.659792
0.896182
0.899791
0.872886
0.00596447

0.600736
0.443582
0.0153103
0.302176
0.321223
0.215575
0.0437425
0.218954
0.247503
0.59687
6.38909e-05
0.48291
0.237109
0.971282
0.837697
0.209167
0.935339
0.807383
0.344094
0.822959
0.615738
0.0120408
0.0865962
0.635515
0.752849
0.149831
0.663692
0.732931
0.883894
0.0351763
0.324159
0.80841
0.0247294
0.852303
0.411932
0.82826
0.147433
0.176743
0.484152

0.390988
0.404074
0.669202
0.749008
0.454547
0.519255
0.991965
0.0872332
0.358248
0.381304
0.0688895
0.0443623
0.687627
0.770755
0.853053
0.552863
0.097646
0.114101
0.70149
0.117576
0.556197
0.81432
0.908279
0.536394
0.270249
0.000813288
0.111527
0.79442
0.0350537
0.150395
0.976958
0.953221
0.491191
0.803588
0.40729
0.671611
0.156754
0.0202267
0.0311995
0.00285423

0.300295
0.822112
0.333508
0.444512
0.553336
0.798824
0.946349
0.0046455
0.999776
0.37868
0.746417
0.113083
0.902636
0.686234
0.752905
0.250113
0.848213
0.419338
0.849705
0.0679428
0.50302
0.617129
0.587608
0.727259
0.188193
0.571479
0.0842918
0.845595
0.709833
0.466594
0.855015
0.304815
0.200172
0.0791325
0.651642
0.276605
0.412618
0.830904
0.281076
0.486747

0.556424
0.456313
0.849702
0.537066
0.171882
0.318502
0.432299
0.898994
0.243442
0.848214
0.787259
0.408841
0.159638
0.455212
0.156221
0.632929
0.40784
0.496959
0.749592
0.0118861
0.848188
0.710534
0.533373
0.303219
0.915881
0.938475
1.36089e-05
0.104017
0.982668
0.476773
0.912544
0.342512
0.43747
0.910981
0.121503
0.641335
0.434377
0.43963
0.685395
0.00765727

0.722861
0.693551
0.465894
0.995782
0.409891
0.918785
0.374053
0.950995
0.507912
0.195762
0.239739
0.81982
0.913255
0.56495
0.351428
0.466507
0.429968
0.804756
0.933516
0.824863
0.00978738
0.179911
0.738854
0.388006
0.463199
0.524022
0.697082
0.467132
0.796179
0.851585
0.062564
0.616034
0.898116
0.0455593
0.000415201
0.133565
0.036948
0.0234176
0.472095
0.120145

0.687297
0.470634
0.889067
0.454529
0.770861
0.321161
0.0450177
0.749878
0.905404
0.745335
0.84448
0.645221
0.547709
0.703568
0.856693
0.375347
0.000387788
0.579126
0.29144
0.321353
0.875837
0.739704
0.16761
0.189167
0.661965
0.685643
0.788275
0.000120481
0.92633
0.526787
0.670705
0.853154
0.142732
0.642722
0.223554
0.502517
0.421298
0.0984919
0.903396
0.260016

0.295627
0.961657
0.668218
0.840114
0.508175
0.776506
0.830935
0.50562
0.892538
0.219511
0.262916
0.368497
0.525765
0.890638
0.484561
0.785672
0.632333
0.866998
0.394483
0.334502
0.410696
0.725741
0.212759
0.172934
0.30729
0.526996
0.398693
0.14526
0.891957
0.594903
0.193397
0.905792
0.763387
0.831645
0.170416
0.67328
0.187646
0.621409
0.114768
0.0875168

0.44182
0.20842
0.0974269
0.651301
0.13978
0.955501
0.934913
0.31118
0.616041
0.0611169
0.783149
0.821811
0.82337
0.773549
0.719373
0.133022
0.973728
0.687152
0.228016
0.511108
0.355204
0.237017
0.297024
0.214413
0.51695
0.00797534
0.184935
0.72314
0.731139
0.32799
0.713765
0.861693
0.0439767
0.458073
0.549639
0.563046
0.0811941
0.897069
0.140289

0.795795
0.0612844
0.491991
0.79592
0.685582
0.209893
0.592024
0.251041
0.907771
0.290772
0.513388
0.877899
0.501748
0.0664631
0.121774
0.792465
0.784195
0.235625
0.280447
0.363706
0.579012
0.0507852
0.696983
0.613723
0.437325
0.362891
0.695733
0.404323
0.110214
0.387211
0.379505
0.802407
0.891336
0.806713
0.840695
0.304151
0.149616
0.58396
0.279364
0.015023

0.372285
0.197053
0.595066
0.116348
0.202503
0.849443
0.536469
0.382783
0.0027091
0.526883
0.335848
0.872169
0.662533
0.336333
0.451678
0.883742
0.689676
0.407787
0.389821
0.593716
0.276726
0.149243
0.912023
0.763486
0.784361
0.561688
0.584993
0.318786
0.544519
0.200586
2.59696e-05
0.532695
0.688729
0.798167
0.602928
0.224856
0.864344
0.0211784
0.000525169
0.00465962

0.735027
0.530829
0.605301
0.874564
0.851534
0.00519176
0.827556
0.274331
0.766797
0.0355959
0.937567
0.221461
0.506372
0.666418
0.52228
0.182168
0.191534
0.249144
0.0246586
0.607166
0.243363
0.93565
0.11093
0.0569787
0.853808
0.591061
0.155458
0.971407
0.025332
0.88761
0.9011
0.844731
0.678768
0.486727
0.158672
0.805964
0.782398
0.0999785
0.383075
0.561616

0.701844
0.278424
0.143649
0.777845
0.191786
0.476586
0.260596
0.747127
0.805717
0.906093
0.248423
0.0106983
0.739085
0.160502
0.54245
0.768977
0.857738
0.565228
0.107552
0.338156
0.477961
0.9377
0.303736
0.651709
0.566436
0.43202
0.920318
0.550665
0.976081
0.712555
0.129869
0.552827
0.753346
0.747004
0.867994
0.331763
0.559366
0.551273
0.208807
0.743778

0.688823
0.319503
0.751588
0.351278
0.426046
0.0478483
0.0200145
0.147101
0.900978
0.921824
0.334608
0.575675
0.91729
0.377426
0.52408
0.923022
0.18967
0.916424
0.23377
0.536718
0.974963
0.632051
0.987668
0.456126
0.603888
0.289115
0.0714501
0.972364
0.757303
0.871712
0.210953
0.326747
0.39235
0.686636
0.927466
0.401638
0.13241
0.313401
0.00311588
0.00362386

0.421278
0.0483819
0.904763
0.645248
0.482956
0.532883
0.762496
0.581489
0.196865
0.914069
0.0982263
0.909031
0.562711
0.552424
0.323303
0.807832
0.174581
0.653225
0.684697
0.103632
0.441901
0.454923
0.674227
0.0474343
0.291009
0.0650132
0.51996
0.554607
0.382955
0.710557
0.52479
0.759018
0.186237
0.0791582
1.60412e-05
0.900054
0.87487
0.846453
0.439822
0.305671

0.661166
0.687934
0.594653
0.0791056
0.232653
0.768262
0.954139
0.93546
0.411294
0.795184
0.100757
0.237856
0.82252
0.827214
0.886992
0.674149
0.67564
0.832118
0.0780224
0.018804
0.344664
0.61605
0.535803
0.368844
0.0839
0.880378
0.944067
0.0103655
0.941199
0.704392
0.409893
0.654463
0.912808
0.0857201
0.370654
0.253446
0.33322
0.0534457
0.0379756
0.121632

0.405611
0.976414
0.544736
0.648409
0.718318
0.0148673
0.210205
0.64858
0.27278
0.678735
0.0122108
0.626134
0.860493
0.71817
0.879231
0.673944
0.37618
0.570745
0.89262
0.228275
0.79352
0.0133404
0.706045
0.00928726
0.839748
0.944063
0.9231
0.914766
0.35507
0.579452
0.297937
0.706379
0.651165
0.734614
0.00972709
0.874398
0.0518617
0.0420958
0.000690409
0.000366884

0.643971
0.150137
0.713144
0.74129
0.314378
0.000696547
0.415736
0.105047
0.778235
0.592161
0.943137
0.222942
0.853844
0.238558
0.625223
0.0849868
0.464763
0.900651
0.367029
0.627445
0.397765
0.0702945
0.911273
0.298075
0.118732
0.0156643
0.375101
0.877806
0.908507
0.731228
0.749456
0.365661
0.6761
0.49366
0.633695
0.435452
0.417061
0.479312
0.231959
0.00210718

0.4548
0.345194
0.809248
0.598142
0.721919
0.5196
0.360085
0.1443
0.615657
0.0628154
0.0226393
0.669357
0.446981
0.834913
0.755117
0.20484
0.910999
0.348377
0.0358038
0.300605
0.861193
0.400991
0.451937
0.065688
0.641926
0.743836
0.277774
0.457731
0.714853
0.0276464
0.0624416
0.522545
0.877802
0.428787
0.512588
0.970777
0.000166273
0.106509
0.281181
0.00107266

0.392365
0.37277
0.38169
0.316772
0.267101
0.745833
0.788879
0.1231
0.202891
0.0946568
0.400706
0.00249079
0.174945
0.794247
0.374411
0.125609
0.755458
0.913345
0.642763
0.253309
0.451916
0.161931
0.57563
0.633733
0.691068
0.856352
0.332066
0.598882
0.363932
0.501137
0.524481
0.665962
0.892493
0.327032
0.411062
0.401782
0.55913
0.00650381
0.372267
0.00030721

0.644625
0.387558
0.148475
0.871547
0.0318157
0.744061
0.224435
0.889517
0.388667
0.722302
0.794573
0.994137
0.620674
0.115128
0.164824
0.242844
0.405438
0.895034
0.880773
0.00568084
0.00119197
0.0164931
0.841467
0.830073
0.358315
0.892864
0.833183
0.885033
0.221783
0.0769064
0.820997
0.98493
0.648288
0.0660254
0.920508
0.774334
0.467043
0.706788
0.103975
0.0302519

0.926359
0.686802
0.537654
0.115988
0.90303
0.0115523
0.563658
0.959584
0.470768
0.171999
0.275943
0.0182536
0.501394
0.77935
0.938098
0.9157
0.754114
0.182574
0.108134
0.927473
0.376729
0.648822
0.0761915
0.738854
0.841794
0.11596
0.508226
0.421913
0.479764
0.696662
0.716213
0.189347
0.227063
0.796218
0.293964
0.875915
0.132455
0.531137
0.361551
0.0942086

0.859109
0.272723
0.293559
0.505375
0.288252
0.357602
0.90422
0.478246
0.521398
0.378034
0.639852
0.472379
0.942412
0.0603264
0.374081
0.285921
0.432456
0.909176
0.681652
0.125906
0.0586156
0.278599
0.136311
0.718567
0.564374
0.626475
0.852102
0.733539
0.3307
0.443151
0.061641
0.8842
0.476544
0.974183
0.932839
0.584944
0.0389792
0.340779
0.420857
0.226907

0.872666
0.43664
0.807886
0.554832
0.847311
0.00999723
0.241776
0.398803
0.737914
0.220383
0.483299
0.262951
0.021186
0.0420634
0.819353
0.511153
0.151596
0.378277
0.870969
0.6852
0.934353
0.242107
0.547923
0.655124
0.653221
0.416192
0.504022
0.346666
0.801195
0.95471
0.0719177
0.783687
0.29756
0.340451
0.435208
0.465957
0.0630639
0.834
0.000478404
0.000478404

0.771841
0.817283
0.90489
0.951083
0.754578
0.422267
0.944618
0.291743
0.123688
0.9152
0.402267
0.115947
0.404773
0.167846
0.557052
0.383059
0.862844
0.329677
0.791948
0.834441
0.0352548
0.828114
0.0659602
0.933459
0.371783
0.364653
0.428822
0.793896
0.649991
0.55916
0.237038
0.790314
0.809874
0.637868
0.959568
0.62521
0.224607
0.957886
0.240364
0.302139

0.727536
0.156662
0.0316755
0.377525
0.00293043
0.429945
0.877413
0.337284
0.164401
0.583143
0.79526
0.790953
0.604081
0.702428
0.797824
0.889765
0.794342
0.819799
0.472495
0.856979
0.573918
0.958989
0.0835328
0.527056
0.447637
0.937497
0.553623
0.000562612
0.132776
0.248509
0.997014
0.850261
0.624785
0.908479
0.207218
0.864053
0.305523
0.953491
0.840591
0.823718

0.857155
0.949594
0.865014
0.439978
0.05365
0.148798
0.481829
0.956424
0.510398
0.830609
0.958315
0.76592
0.0888258
0.592249
0.760648
0.593158
0.508078
0.00114061
0.829721
0.948928
0.765622
0.797703
0.799799
0.00698486
0.764083
0.637334
0.679095
0.576229
0.382745
0.178909
0.47402
0.987884
0.00503415
0.0790223
0.845714
0.366807
0.351972
0.818955
0.380674
0.000384058

0.0966152
0.02559
0.289064
0.745159
0.724718
0.0675464
0.82987
0.294669
0.417238
0.910259
0.420609
0.531558
0.575742
0.017801
0.253687
0.840746
0.772568
0.709748
0.532698
0.323203
0.0622333
0.161302
0.272168
0.693888
0.805624
0.548324
0.00518897
0.36507
0.148586
0.61338
0.587774
0.692412
0.571918
0.0266772
0.318747
0.609091
0.632767
0.0584783
0.267818
0.13462

0.848348
0.784073
0.895766
0.463296
0.683646
0.256176
0.27337
0.893684
0.726052
0.101343
0.186856
0.862703
0.0598972
0.891516
0.00887651
0.0786682
0.771401
0.847814
0.143966
0.383845
0.616911
0.900326
0.97311
0.855133
0.268352
0.00736247
0.000787281
0.444861
0.835391
0.74785
0.574412
0.00628335
0.0883377
0.930853
0.115957
0.687011
0.735594
0.239745
0.560772
0.244413

0.439331
0.140716
0.728267
0.268435
0.0369226
0.0656402
0.142169
0.894731
0.205071
0.697745
0.204333
0.186586
0.059132
0.700533
0.820907
0.316935
0.00265463
0.864764
0.489952
0.903854
0.0622564
0.532246
0.788936
0.195506
0.106042
0.0639746
0.10834
0.216227
0.686949
0.680335
0.513705
0.221011
0.278716
0.423662
0.00988568
0.90877
0.99615
0.741737
0.789132
0.0170894

0.0887052
0.554722
0.660596
0.736201
0.930445
0.375152
0.473816
0.897146
0.00218435
0.0201432
0.244815
0.483151
0.219707
0.853772
0.505818
0.86748
0.743034
0.264819
0.75228
0.569338
0.504733
0.798325
0.433632
0.109224
0.392319
0.942241
0.390757
0.106632
0.135254
0.531918
0.747744
0.771738
0.476891
0.900595
0.923381
0.853377
0.00539871
0.657281
0.143654
0.0871501

0.871852
0.37839
0.255999
0.0255796
0.550961
0.11423
0.613747
0.103028
0.62343
0.966617
0.763939
0.936984
0.440908
0.12625
0.825918
0.692569
0.189803
0.049496
0.796682
0.574439
0.763143
0.16213
0.769649
0.101616
0.229459
0.77585
0.488254
0.81994
0.675757
0.525166
0.500452
0.505317
0.647294
0.598117
0.338221
0.304612
0.0158456
0.416292
0.694406
0.125366

0.346809
0.176272
0.756513
0.87734
0.704332
0.763582
0.879225
0.42282
0.802645
0.0668919
0.476551
0.102041
0.78861
0.233505
0.113788
0.0423034
0.469103
0.942577
0.215848
0.0714175
0.28848
0.767353
0.504595
0.582838
0.349435
0.92917
0.00324934
0.884105
0.935417
0.735056
0.780689
0.429156
0.653177
0.133574
0.921272
0.0673784
0.00203334
0.877348
0.806721
0.000566058

0.00644259
0.317705
0.500528
0.293807
0.507565
0.681893
0.648318
0.910562
0.111501
0.837953
0.768678
0.0991525
0.287659
0.331069
0.647933
0.828611
0.458142
0.796971
0.582863
0.873496
0.904556
0.339686
0.64863
0.985052
0.259247
0.875373
0.579114
0.725546
0.214529
0.162107
0.616954
0.377247
0.428021
0.611828
0.330844
0.835403
0.0230576
0.444246
0.0504649
0.00897972

0.670998
0.980586
0.45538
0.859151
0.502055
0.285089
0.151856
0.560827
0.275098
0.528102
0.00976437
0.979765
0.482751
0.149246
0.62086
0.826743
0.940508
0.444235
0.200603
0.933753
0.241632
0.865393
0.222976
0.637168
0.455324
0.890578
0.178263
0.185132
0.807867
0.413762
0.794202
0.682352
0.659029
0.0784585
0.0445388
0.431123
0.0574769
0.00397958
0.426486
0.0391501

0.100869
0.461986
0.991518
0.336486
0.173737
0.803754
0.854348
0.10823
0.713054
0.253693
0.480001
0.0693046
0.607362
0.19478
0.421586
0.25585
0.0884315
0.135422
0.554352
0.835096
0.574428
0.398335
0.796611
0.761076
0.497454
0.304255
0.689655
0.26371
0.787128
0.501908
0.401094
0.59079
0.920539
0.0901444
0.567928
0.155068
0.805743
0.629217
0.284498
0.00513823

0.995109
0.923378
0.191776
0.580661
0.854865
0.968877
0.770644
0.757179
0.333428
0.126402
0.798949
0.793309
0.855321
0.536809
0.109826
0.344491
0.189439
0.922373
0.602263
0.913264
0.422638
0.212354
0.911669
0.719774
0.666242
0.0351784
0.797909
0.463206
0.384797
0.109669
0.709812
0.0200282
0.375998
0.979023
0.807465
0.168997
0.783806
0.41079
0.602108
0.1139

0.91503
0.410467
0.0925417
0.169173
0.719657
0.787714
0.644834
0.0294512
0.804083
0.132413
0.835344
0.565155
0.576625
0.835786
0.352008
0.771486
0.707514
0.11713
0.980763
0.500571
0.601782
0.0566417
0.691647
0.0141442
0.234078
0.126941
0.512214
0.77827
0.367381
0.541487
0.833764
0.000402974
0.62759
0.724528
0.79105
0.369965
0.897738
0.129018
0.00251235
0.480766

0.705
0.372972
0.920594
0.210551
0.952508
0.177054
0.763247
0.626107
0.313788
0.400149
0.0496028
0.515734
0.57134
0.467435
0.922244
0.351335
0.164651
0.681239
0.437024
0.494247
0.355401
0.00200138
0.0712242
0.381665
0.906622
0.198911
0.432754
0.00634702
0.474518
0.887145
0.867231
0.505019
0.484723
0.183907
0.298869
0.584117
0.719391
0.815714
0.306798
0.951106
