# Supplementary material for: Selection Shapes Transcriptional Logic and Regulatory Specialization in Genetic Networks
Source: PLoS One. 2016 Feb 29;11(2):e0150340. doi: 10.1371/journal.pone.0150340 (PMC4771205; doi:10.1371/journal.pone.0150340)
Supplement: S1 Data — This includes all data generated from the analysis of the networks. (ZIP) [file pone.0150340.s005.zip › data_144/clock_6_144_255_s1_g0/records]

39	100000
69	100000
71	100000
57	100000
28	100000
58	100000
51	100000
70	100000
84	100000
22	100000
12	100000
83	100000
4	100000
45	100000
96	100000
65	100000
64	100000
33	100000
15	100000
85	100000
29	100000
61	100000
34	100000
74	100000
10	100000
49	100000
72	100000
38	100000
20	100000
63	100000
44	100000
47	100000
81	100000
24	100000
2	100000
30	100000
1	100000
21	100000
60	100000
26	100000
82	100000
46	100000
16	100000
36	100000
13	100000
48	100000
76	100000
77	100000
23	100000
42	100000
92	100000
6	100000
14	100000
73	100000
19	100000
75	100000
78	100000
8	100000
56	100000
68	100000
18	100000
43	100000
89	100000
53	100000
41	100000
55	100000
95	100000
31	100000
35	100000
7	100000
54	100000
66	100000
90	100000
88	100000
91	100000
52	100000
5	100000
93	100000
94	100000
3	100000
67	100000
37	100000
50	100000
9	100000
100	100000
97	100000
99	100000
25	100000
17	100000
98	100000
32	100000
80	100000
87	100000
62	100000
40	100000
86	100000
27	100000
11	100000
59	100000
79	100000
