# Supplementary material for: Selection Shapes Transcriptional Logic and Regulatory Specialization in Genetic Networks
Source: PLoS One. 2016 Feb 29;11(2):e0150340. doi: 10.1371/journal.pone.0150340 (PMC4771205; doi:10.1371/journal.pone.0150340)
Supplement: S1 Data — This includes all data generated from the analysis of the networks. (ZIP) [file pone.0150340.s005.zip › data_144/clock_6_144_255_s1_g0/rules.0.out]

# tflevel = dynamic_max

#degree distribution after pruning
#inputs	count	freq
0	194	0.0486459
1	607	0.152207
2	1070	0.268305
3	913	0.228937
4	658	0.164995
5	327	0.081996
6	147	0.0368606
7	55	0.0137914
8	12	0.00300903
9	5	0.00125376

# inputs: 0
#rule	count	freq	p_lower(P<0.01)	p_upper(P<0.01)
FALSE	8	0.0412371	0.0163531	0.0931751
TRUE	186	0.958763	0.913969	0.986593

# inputs: 1
#rule	count	freq	p_lower(P<0.01)	p_upper(P<0.01)
FALSE	0	0	8.25786e-06	0.00869071
!A	400	0.658979	0.609169	0.707942
A	207	0.341021	0.293635	0.392523
TRUE	0	0	8.25786e-06	0.00869071

# inputs: 2
#rule	count	freq	p_lower(P<0.01)	p_upper(P<0.01)
FALSE	0	0	4.68461e-06	0.00493946
!A & !B	425	0.397196	0.359645	0.436589
A & !B	373	0.348598	0.312262	0.387207
!A	0	0	4.68461e-06	0.00493946
A != B	0	0	4.68461e-06	0.00493946
!A | !B	9	0.00841121	0.00348237	0.0185942
A & B	232	0.216822	0.186113	0.250974
A = B	0	0	4.68461e-06	0.00493946
A	0	0	4.68461e-06	0.00493946
A | !B	9	0.00841121	0.00348237	0.0185942
A | B	22	0.0205607	0.0117538	0.034536
TRUE	0	0	4.68461e-06	0.00493946

# inputs: 1
# canalizing	count	freq
1	607	1

# inputs: 2
# canalizing	count	freq
2	1070	1

# inputs: 3
# canalizing	count	freq
0	17	0.0186199
3	896	0.98138

# inputs: 4
# canalizing	count	freq
0	22	0.0334347
1	63	0.0957447
4	573	0.870821

# inputs: 5
# canalizing	count	freq
0	13	0.0397554
1	57	0.174312
2	38	0.116208
5	219	0.669725

# inputs: 6
# canalizing	count	freq
0	7	0.047619
1	25	0.170068
2	30	0.204082
3	15	0.102041
6	70	0.47619

# inputs: 7
# canalizing	count	freq
0	3	0.0545455
1	15	0.272727
2	16	0.290909
3	8	0.145455
4	2	0.0363636
7	11	0.2

# inputs: 8
# canalizing	count	freq
0	2	0.166667
1	3	0.25
3	2	0.166667
4	4	0.333333
5	1	0.0833333

# inputs: 9
# canalizing	count	freq
1	1	0.2
2	2	0.4
3	2	0.4

# fraction canalizing on >= 1 input
# inputs	frac	sem
1	1	0
2	1	0
3	0.98138	0.00447866
4	0.966565	0.00701878
5	0.960245	0.0108379
6	0.952381	0.0176849
7	0.945455	0.031188
8	0.833333	0.117363
9	1	0

# fraction nested canalizing (canalizing on all inputs)
# inputs	frac	sem
1	1	0
2	1	0
3	0.98138	0.00447866
4	0.870821	0.0130951
5	0.669725	0.0260881
6	0.47619	0.0414747
7	0.2	0.0549348
8	0	0
9	0	0

# number of canalizing inputs
# inputs	mean	sem
1	1	0
2	2	0
3	2.94414	0.0134286
4	3.57903	0.0430821
5	3.75535	0.1003
6	3.7415	0.18596
7	2.83636	0.306785
8	2.5	0.514929
9	2.2	0.374166
