# Supplementary material for: Selection Shapes Transcriptional Logic and Regulatory Specialization in Genetic Networks
Source: PLoS One. 2016 Feb 29;11(2):e0150340. doi: 10.1371/journal.pone.0150340 (PMC4771205; doi:10.1371/journal.pone.0150340)
Supplement: S1 Data — This includes all data generated from the analysis of the networks. (ZIP) [file pone.0150340.s005.zip › data_144/clock_6_144_255_s1_g0/settings]

max_genes: 40
cost-type: 1
promoter_start: 144
promoter_end: 255
enable_repressors: 0
maxhamming_dna: 6
cost_penalty_links: 0
cost_penalty_genes: 0
input_node_strength: 1
geneduplication: 0
