# Supplementary material for: Selection Shapes Transcriptional Logic and Regulatory Specialization in Genetic Networks
Source: PLoS One. 2016 Feb 29;11(2):e0150340. doi: 10.1371/journal.pone.0150340 (PMC4771205; doi:10.1371/journal.pone.0150340)
Supplement: S1 Data — This includes all data generated from the analysis of the networks. (ZIP) [file pone.0150340.s005.zip › data_144/clock_6_144_255_s1_g0/tfonebits.hist]

#onebits	freq
0	0
1	0
2	0
3	0
4	0
5	1
6	0
7	5
8	11
9	28
10	54
11	122
12	209
13	301
14	396
15	549
16	564
17	545
18	457
19	314
20	208
21	122
22	67
23	25
24	11
25	8
26	0
27	0
28	0
29	0
30	0
31	0
32	0
