# Supplementary material for: Selection Shapes Transcriptional Logic and Regulatory Specialization in Genetic Networks
Source: PLoS One. 2016 Feb 29;11(2):e0150340. doi: 10.1371/journal.pone.0150340 (PMC4771205; doi:10.1371/journal.pone.0150340)
Supplement: S1 Data — This includes all data generated from the analysis of the networks. (ZIP) [file pone.0150340.s005.zip › data_144/clock_6_144_255_s1_g0/tf_posneg.hist]

#pos+neg	pos_bindings	freq
0	0	148
1	0	285
1	1	339
2	0	208
2	1	389
2	2	224
3	0	103
3	1	263
3	2	293
3	3	101
4	0	50
4	1	137
4	2	200
4	3	155
4	4	40
5	0	15
5	1	77
5	2	125
5	3	122
5	4	62
5	5	17
6	0	6
6	1	37
6	2	58
6	3	72
6	4	48
6	5	31
6	6	3
7	0	4
7	1	24
7	2	43
7	3	40
7	4	39
7	5	18
7	6	10
7	7	2
8	0	0
8	1	11
8	2	19
8	3	29
8	4	18
8	5	11
8	6	5
8	7	1
8	8	1
9	0	0
9	1	3
9	2	7
9	3	13
9	4	11
9	5	14
9	6	3
9	7	2
9	8	1
9	9	0
10	0	2
10	1	0
10	2	6
10	3	8
10	4	7
10	5	2
10	6	6
10	7	2
10	8	0
10	9	0
10	10	0
11	0	0
11	1	1
11	2	2
11	3	2
11	4	2
11	5	1
11	6	4
11	7	1
11	8	1
11	9	1
11	10	0
11	11	0
12	0	0
12	1	0
12	2	0
12	3	0
12	4	5
12	5	1
12	6	0
12	7	1
12	8	0
12	9	0
12	10	0
12	11	0
12	12	0
13	0	0
13	1	0
13	2	0
13	3	1
13	4	0
13	5	1
13	6	0
13	7	1
13	8	0
13	9	0
13	10	0
13	11	0
13	12	0
13	13	0
14	0	0
14	1	0
14	2	0
14	3	1
14	4	0
14	5	0
14	6	0
14	7	0
14	8	1
14	9	0
14	10	0
14	11	0
14	12	0
14	13	0
14	14	0
