# Supplementary material for: Selection Shapes Transcriptional Logic and Regulatory Specialization in Genetic Networks
Source: PLoS One. 2016 Feb 29;11(2):e0150340. doi: 10.1371/journal.pone.0150340 (PMC4771205; doi:10.1371/journal.pone.0150340)
Supplement: S1 Data — This includes all data generated from the analysis of the networks. (ZIP) [file pone.0150340.s005.zip › data_144/clock_6_144_255_s1_g0/tf_posneg_same.hist]

#sign of TFs binding to same gene
pos	neg	freq
0	0	147057
0	1	6027
0	2	403
0	3	13
0	4	1
1	0	5775
1	1	175
1	2	8
1	3	1
2	0	292
2	1	4
3	0	7
