# Supplementary material for: Selection Shapes Transcriptional Logic and Regulatory Specialization in Genetic Networks
Source: PLoS One. 2016 Feb 29;11(2):e0150340. doi: 10.1371/journal.pone.0150340 (PMC4771205; doi:10.1371/journal.pone.0150340)
Supplement: S1 Data — This includes all data generated from the analysis of the networks. (ZIP) [file pone.0150340.s005.zip › data_144/clock_6_144_255_s1_g0/unprunedrules.0.out]

#degree distribution before pruning
#inputs	count	freq
0	174	0.0436309
1	350	0.0877633
2	824	0.20662
3	1051	0.263541
4	808	0.202608
5	476	0.119358
6	216	0.0541625
7	70	0.0175527
8	14	0.00351053
9	5	0.00125376
