# Supplementary material for: Selection Shapes Transcriptional Logic and Regulatory Specialization in Genetic Networks
Source: PLoS One. 2016 Feb 29;11(2):e0150340. doi: 10.1371/journal.pone.0150340 (PMC4771205; doi:10.1371/journal.pone.0150340)
Supplement: S1 Data — This includes all data generated from the analysis of the networks. (ZIP) [file pone.0150340.s005.zip › data_144/clock_6_144_255_s1_g1/bindpos]

#site	freq
0	46
1	62
2	62
3	37
4	56
5	72
6	47
7	58
8	46
9	69
10	104
11	68
12	86
13	58
14	72
15	48
16	42
17	52
18	39
19	61
20	57
21	45
22	98
23	49
24	33
25	37
26	26
27	62
28	80
29	44
30	30
31	38
32	37
33	48
34	41
35	75
36	63
37	49
38	52
39	48
40	45
41	33
42	72
43	47
44	47
45	40
46	83
47	56
48	57
49	36
50	52
51	65
52	77
53	77
54	60
55	50
56	36
57	66
58	39
59	58
60	124
61	75
62	60
63	51
64	34
65	59
66	61
67	71
68	41
69	80
70	65
71	50
72	48
73	101
74	75
75	57
76	86
77	46
78	51
79	39
80	70
81	46
82	48
83	66
84	47
85	58
86	58
87	61
88	61
89	70
90	51
91	70
92	98
93	67
94	63
95	67
96	79
97	48
98	37
99	78
100	88
101	125
102	133
103	54
104	82
105	101
106	78
107	76
108	63
109	78
110	76
111	70
112	69
113	142
114	109
115	89
116	122
117	128
118	91
119	86
120	57
121	156
122	155
123	111
124	98
125	125
126	80
127	95
128	52
129	119
130	72
131	56
132	58
133	92
134	121
135	57
136	94
137	61
138	101
139	63
140	68
141	125
142	75
143	77
144	57
145	72
146	99
147	55
148	77
149	68
150	123
151	72
152	99
153	62
154	93
155	171
156	117
157	152
158	98
159	91
160	110
161	103
162	63
163	78
164	54
165	59
166	102
167	86
168	157
169	129
170	105
171	87
172	98
173	164
174	45
175	141
176	56
177	87
178	80
179	84
180	145
181	181
182	131
183	102
184	98
185	56
186	83
187	101
188	114
189	87
190	112
191	43
192	78
193	61
194	95
195	71
196	103
197	107
198	72
199	48
200	91
201	66
202	107
203	87
204	40
205	144
206	91
207	146
208	64
209	121
210	74
211	65
212	73
213	134
214	146
215	88
216	56
217	115
218	75
219	122
220	86
221	60
222	85
223	148
224	86
