# Supplementary material for: Selection Shapes Transcriptional Logic and Regulatory Specialization in Genetic Networks
Source: PLoS One. 2016 Feb 29;11(2):e0150340. doi: 10.1371/journal.pone.0150340 (PMC4771205; doi:10.1371/journal.pone.0150340)
Supplement: S1 Data — This includes all data generated from the analysis of the networks. (ZIP) [file pone.0150340.s005.zip › data_144/clock_6_144_255_s1_g1/degree_dist]

./1
Nodes: 40
Sum in & out: 157	157
In degree:
0 0 1 2 2 2 2 3 3 3 3 3 3 3 3 3 3 3 3 4 4 4 4 4 4 5 5 5 5 5 5 5 6 6 6 6 6 7 8 8 
Out degree:
0 0 1 1 1 1 1 2 2 2 2 2 3 3 3 3 3 3 3 3 4 4 4 4 4 5 5 5 5 5 5 6 6 6 6 7 7 7 8 15 

./10
Nodes: 40
Sum in & out: 148	148
In degree:
0 1 1 1 1 2 2 2 2 3 3 3 3 3 3 3 3 3 4 4 4 4 4 4 4 4 4 4 4 5 5 5 5 6 6 6 6 7 7 7 
Out degree:
0 0 1 1 1 1 1 1 1 1 2 2 2 2 2 2 2 2 2 3 3 3 3 3 3 3 4 4 5 5 5 5 5 6 8 8 8 11 13 14 

./100
Nodes: 40
Sum in & out: 181	181
In degree:
1 1 2 2 2 2 3 3 3 3 3 3 3 3 4 4 4 4 4 4 4 5 5 5 5 6 6 6 6 6 6 6 6 6 6 7 7 7 9 9 
Out degree:
0 0 1 1 1 2 2 2 2 2 2 3 3 3 3 3 3 4 4 4 4 4 4 4 5 5 5 6 7 7 7 7 7 8 8 8 8 9 11 12 

./11
Nodes: 40
Sum in & out: 172	172
In degree:
2 2 2 2 2 2 3 3 3 3 3 3 3 3 3 3 3 4 4 4 4 4 4 4 5 5 5 5 6 6 6 6 6 6 6 7 7 7 7 9 
Out degree:
0 1 1 1 1 1 1 2 2 2 2 2 2 2 3 3 3 3 3 3 3 4 4 4 5 5 5 6 6 6 6 6 7 7 7 8 10 10 12 13 

./12
Nodes: 40
Sum in & out: 145	145
In degree:
0 1 1 2 2 2 2 2 2 2 3 3 3 3 3 3 3 3 3 4 4 4 4 4 4 4 4 4 5 5 5 5 5 5 5 5 6 6 7 7 
Out degree:
0 0 0 1 1 1 1 1 1 1 1 2 2 3 3 3 3 3 3 3 3 3 3 4 4 4 4 4 4 4 5 5 5 6 7 7 7 9 10 14 

./13
Nodes: 40
Sum in & out: 176	176
In degree:
0 1 2 2 2 2 2 2 3 3 3 3 3 3 3 4 4 4 4 4 4 5 5 5 5 5 6 6 6 6 6 6 6 6 7 7 7 7 8 9 
Out degree:
0 0 0 1 1 1 1 1 1 1 2 2 2 2 3 3 3 3 3 3 4 4 4 5 5 5 5 6 6 7 7 8 8 8 9 9 9 11 11 12 

./14
Nodes: 40
Sum in & out: 190	190
In degree:
1 2 2 3 3 3 3 3 3 4 4 4 4 4 4 4 4 5 5 5 5 5 5 5 5 5 6 6 6 6 6 6 6 6 6 6 7 7 8 8 
Out degree:
0 1 1 1 1 2 2 2 2 2 2 2 3 3 3 3 3 4 4 4 4 5 5 5 5 5 5 6 6 6 6 6 6 7 7 8 8 8 12 25 

./15
Nodes: 40
Sum in & out: 181	181
In degree:
1 1 2 2 2 2 2 2 3 3 3 3 3 3 3 4 4 4 4 4 4 4 4 5 5 5 5 6 6 6 6 6 7 7 7 8 8 8 9 10 
Out degree:
0 1 1 1 1 1 1 2 2 2 2 2 3 3 3 3 3 3 3 3 4 4 4 5 5 5 5 5 6 6 7 7 7 7 8 9 9 11 12 15 

./16
Nodes: 40
Sum in & out: 148	148
In degree:
0 0 1 1 2 2 2 2 2 2 2 3 3 3 3 3 3 3 4 4 4 4 4 4 4 4 4 5 5 5 5 5 6 6 6 6 6 6 6 8 
Out degree:
0 0 0 1 1 1 1 1 1 1 1 1 2 2 2 2 2 2 2 2 3 3 3 3 4 4 4 4 5 5 5 6 6 6 7 7 8 12 12 16 

./17
Nodes: 40
Sum in & out: 157	157
In degree:
1 1 1 2 2 2 3 3 3 3 3 3 3 3 3 3 4 4 4 4 4 4 4 4 4 4 4 4 4 5 5 5 5 5 5 6 6 6 6 12 
Out degree:
0 0 1 1 1 1 1 1 2 2 2 2 2 2 2 3 3 3 3 3 3 3 4 4 4 4 4 4 5 5 5 5 6 6 6 7 8 12 13 14 

./18
Nodes: 40
Sum in & out: 156	156
In degree:
1 2 2 2 2 2 2 2 2 3 3 3 3 3 3 4 4 4 4 4 4 4 4 4 4 5 5 5 5 5 5 5 5 5 6 6 6 6 6 6 
Out degree:
0 1 1 1 1 1 1 2 2 2 2 2 2 2 2 2 3 3 4 4 4 4 4 4 4 5 5 5 5 5 5 6 6 6 6 7 9 9 9 10 

./19
Nodes: 18
Sum in & out: 19	19
In degree:
0 0 0 0 0 0 1 1 1 1 1 1 1 1 2 3 3 3 
Out degree:
0 0 0 0 0 0 0 0 1 1 1 1 1 2 2 2 4 4 

./2
Nodes: 40
Sum in & out: 135	135
In degree:
0 1 1 2 2 2 2 2 2 2 2 2 2 3 3 3 3 3 3 3 3 3 3 3 3 4 4 4 4 4 4 4 5 6 6 6 6 6 7 7 
Out degree:
0 0 0 1 1 1 1 1 1 1 1 1 1 1 2 2 2 2 2 2 3 3 3 3 3 3 3 4 4 4 5 5 5 6 8 8 8 10 12 12 

./20
Nodes: 40
Sum in & out: 200	200
In degree:
0 2 2 3 3 3 3 3 3 4 4 4 4 4 4 4 5 5 5 5 5 5 5 5 5 6 6 6 6 6 6 6 7 7 7 7 8 9 9 9 
Out degree:
0 1 1 1 1 1 2 2 3 3 3 3 3 3 3 4 4 4 4 4 4 5 5 5 5 5 5 6 6 7 7 7 9 9 10 10 10 10 12 13 

./21
Nodes: 40
Sum in & out: 167	167
In degree:
0 2 2 2 2 2 2 3 3 3 3 3 3 3 3 3 4 4 4 4 4 4 4 4 5 5 5 5 6 6 6 6 6 6 6 6 7 7 7 7 
Out degree:
0 1 1 1 1 1 1 2 2 2 2 2 2 2 3 3 3 3 3 3 3 3 4 4 4 4 4 4 4 5 5 6 7 8 8 8 8 9 14 17 

./22
Nodes: 40
Sum in & out: 151	151
In degree:
1 1 2 2 2 2 2 2 2 3 3 3 3 3 3 3 3 3 3 4 4 4 4 4 4 4 4 4 4 4 5 5 5 5 6 6 7 7 7 8 
Out degree:
0 0 0 1 1 1 2 2 2 2 2 2 2 2 2 3 3 3 3 3 3 3 3 3 3 4 4 4 5 5 5 5 5 6 6 7 8 10 11 15 

./23
Nodes: 40
Sum in & out: 137	137
In degree:
0 1 1 1 2 2 2 2 2 2 2 2 3 3 3 3 3 3 3 3 3 3 4 4 4 4 4 4 4 4 5 5 5 5 5 6 6 6 6 7 
Out degree:
0 1 1 1 1 1 1 1 1 2 2 2 2 2 2 2 2 2 2 2 3 3 3 4 4 4 4 4 5 5 5 5 6 6 7 7 7 8 8 9 

./24
Nodes: 40
Sum in & out: 170	170
In degree:
1 1 2 2 2 2 3 3 3 3 3 3 3 3 3 4 4 4 4 4 4 4 4 4 5 5 5 5 5 6 6 6 6 6 6 6 7 7 7 9 
Out degree:
0 1 1 1 1 1 1 2 2 2 2 2 3 3 3 3 3 3 3 4 4 4 4 4 4 5 5 5 5 6 6 6 6 7 8 8 9 9 9 15 

./25
Nodes: 40
Sum in & out: 150	150
In degree:
0 1 1 2 2 2 2 2 2 2 3 3 3 3 3 3 3 3 3 4 4 4 4 4 4 4 4 5 5 5 5 5 5 6 6 6 6 6 7 8 
Out degree:
0 0 1 1 1 1 1 1 1 1 2 2 2 3 3 3 3 3 3 3 3 3 4 4 4 4 4 4 5 5 6 6 6 7 7 7 7 7 9 13 

./26
Nodes: 40
Sum in & out: 199	199
In degree:
0 1 2 2 2 3 3 3 3 3 3 3 4 4 4 4 5 5 5 5 5 5 5 5 6 6 6 6 6 7 7 7 7 7 7 8 8 8 9 10 
Out degree:
0 1 1 2 2 2 2 2 3 3 3 3 3 3 3 4 4 4 4 4 4 4 4 4 5 5 5 5 6 6 6 6 7 7 7 8 8 14 15 20 

./27
Nodes: 40
Sum in & out: 139	139
In degree:
0 1 1 1 2 2 2 2 2 2 2 2 3 3 3 3 3 3 3 3 4 4 4 4 4 4 4 4 4 4 4 5 5 5 5 6 6 6 7 7 
Out degree:
0 0 0 1 1 1 1 1 1 2 2 2 2 2 2 2 2 2 3 3 3 3 3 3 3 3 4 4 4 4 5 5 5 6 6 6 7 10 11 14 

./28
Nodes: 40
Sum in & out: 170	170
In degree:
0 1 1 2 2 2 2 2 2 3 3 3 3 4 4 4 4 4 4 4 4 5 5 5 5 5 5 5 6 6 6 6 6 6 6 7 7 7 7 7 
Out degree:
0 0 0 0 1 1 1 1 1 1 1 1 2 2 2 2 2 2 3 3 3 3 3 3 3 4 5 6 6 6 7 7 7 8 8 9 12 12 14 18 

./29
Nodes: 40
Sum in & out: 151	151
In degree:
0 0 2 2 2 2 2 2 2 2 3 3 3 3 3 3 3 4 4 4 4 4 4 4 4 4 4 4 5 5 5 5 6 6 6 6 6 6 7 7 
Out degree:
0 0 0 1 1 2 2 2 2 2 2 2 2 2 2 3 3 3 3 3 3 3 3 3 3 3 4 4 4 5 5 6 6 7 7 7 8 9 11 13 

./3
Nodes: 40
Sum in & out: 149	149
In degree:
0 1 1 1 1 1 2 2 2 2 2 2 2 2 3 3 3 3 3 3 3 4 4 4 4 4 4 5 5 5 5 5 5 5 6 6 7 8 9 12 
Out degree:
0 0 1 1 1 1 1 1 2 2 2 2 2 2 2 3 3 3 3 3 3 3 3 4 4 4 4 4 4 4 4 5 5 6 6 7 8 9 9 18 

./30
Nodes: 40
Sum in & out: 181	181
In degree:
1 2 2 2 2 2 2 2 2 3 3 3 3 3 4 4 4 4 4 4 5 5 5 5 5 5 5 6 6 6 6 6 6 7 7 7 8 8 8 9 
Out degree:
0 0 1 1 1 2 2 2 2 2 2 2 2 3 3 3 3 3 3 4 4 4 4 4 5 5 5 5 5 6 6 6 7 7 9 9 9 11 13 16 

./31
Nodes: 40
Sum in & out: 139	139
In degree:
0 0 0 1 2 2 2 2 2 2 2 2 3 3 3 3 3 4 4 4 4 4 4 4 4 4 4 4 4 5 5 5 5 5 5 5 6 6 6 6 
Out degree:
0 0 1 1 1 1 1 1 1 1 2 2 2 2 2 2 2 2 3 3 3 3 3 3 3 4 4 4 4 5 5 6 6 6 7 7 7 8 9 12 

./32
Nodes: 40
Sum in & out: 121	121
In degree:
0 0 0 1 1 1 1 2 2 2 2 2 2 2 2 3 3 3 3 3 3 3 3 4 4 4 4 4 4 4 4 4 4 5 5 5 5 5 6 6 
Out degree:
0 0 0 0 0 0 1 1 1 1 1 1 1 1 1 1 2 2 2 2 2 2 3 3 3 4 4 4 4 5 5 5 5 6 6 6 8 9 9 10 

./33
Nodes: 40
Sum in & out: 141	141
In degree:
0 1 1 1 1 2 2 2 2 2 2 2 2 2 2 3 3 3 3 3 3 4 4 4 4 4 5 5 5 5 5 5 5 5 5 6 6 6 7 9 
Out degree:
0 1 1 1 1 1 1 1 1 1 1 2 2 2 2 2 2 2 2 2 3 3 3 3 3 4 4 4 5 5 5 6 6 6 7 7 8 10 10 11 

./34
Nodes: 40
Sum in & out: 144	144
In degree:
0 1 2 2 2 2 2 2 2 2 3 3 3 3 3 3 3 3 3 4 4 4 4 4 4 4 4 4 4 5 5 5 5 5 5 5 6 6 6 7 
Out degree:
0 0 0 1 1 1 1 1 1 1 2 2 2 2 2 2 3 3 3 3 3 3 3 3 3 3 3 3 4 4 5 5 7 8 8 8 9 9 10 12 

./35
Nodes: 40
Sum in & out: 177	177
In degree:
1 1 2 2 2 2 3 3 3 3 3 3 3 4 4 4 4 4 4 4 4 5 5 5 5 5 5 5 5 6 6 6 6 6 7 7 7 7 8 8 
Out degree:
1 1 1 2 2 2 2 2 2 2 3 3 3 3 3 4 4 4 4 4 4 4 4 4 5 5 5 5 5 5 6 6 7 8 8 8 8 8 10 10 

./36
Nodes: 40
Sum in & out: 128	128
In degree:
0 1 1 1 2 2 2 2 2 2 2 2 2 2 2 3 3 3 3 3 3 4 4 4 4 4 4 4 4 4 4 4 5 5 5 5 5 5 5 6 
Out degree:
0 0 0 1 1 1 1 1 2 2 2 2 2 2 2 2 2 2 2 2 3 3 3 3 3 4 4 4 4 4 4 4 5 5 6 7 8 8 8 9 

./37
Nodes: 40
Sum in & out: 154	154
In degree:
0 0 1 1 2 2 2 2 2 2 3 3 3 3 3 3 3 3 3 3 3 4 4 4 4 4 4 5 5 5 5 5 6 6 6 7 7 7 8 11 
Out degree:
0 1 1 1 1 1 1 1 1 2 2 2 2 2 2 2 2 2 2 2 3 3 3 3 4 4 4 4 5 5 6 6 7 7 8 8 9 10 11 14 

./38
Nodes: 40
Sum in & out: 199	199
In degree:
1 2 3 3 3 3 3 3 3 3 3 4 4 4 4 4 4 5 5 5 5 5 5 6 6 6 6 6 6 6 6 6 6 6 7 7 8 8 8 11 
Out degree:
0 1 1 1 1 1 1 2 2 2 2 2 2 2 3 3 3 3 4 4 4 4 4 5 5 6 6 6 7 7 7 7 8 8 9 11 12 13 14 16 

./39
Nodes: 40
Sum in & out: 159	159
In degree:
0 0 1 2 2 2 2 3 3 3 3 3 3 3 3 4 4 4 4 4 4 4 4 4 4 5 5 5 5 5 5 5 5 5 6 6 6 7 8 8 
Out degree:
0 0 0 1 1 1 1 2 2 2 2 2 3 3 3 3 3 4 4 4 4 4 5 5 5 5 5 5 5 6 6 6 6 6 7 7 7 7 7 10 

./4
Nodes: 40
Sum in & out: 146	146
In degree:
0 1 1 2 2 2 2 2 2 3 3 3 3 3 3 3 3 3 3 3 3 4 4 4 4 4 4 4 4 4 5 5 5 6 6 6 6 6 7 8 
Out degree:
0 0 0 1 1 1 1 1 2 2 2 2 2 2 2 2 2 2 2 3 3 3 3 3 4 4 4 4 4 5 5 5 6 6 6 8 8 8 9 18 

./40
Nodes: 40
Sum in & out: 154	154
In degree:
1 1 1 2 2 2 2 2 2 3 3 3 3 3 3 3 3 3 3 3 3 3 4 4 4 5 5 5 5 5 5 6 6 6 6 6 7 7 7 7 
Out degree:
0 0 1 1 1 1 1 1 1 1 2 2 2 2 3 3 3 3 3 3 3 3 3 3 4 4 4 4 4 4 5 6 7 8 8 9 10 10 10 11 

./41
Nodes: 40
Sum in & out: 175	175
In degree:
0 1 1 2 2 2 2 3 3 3 3 3 3 3 3 3 4 4 4 4 4 4 4 4 4 5 5 5 6 6 6 6 6 6 7 8 8 9 9 10 
Out degree:
0 0 0 0 1 1 1 1 1 2 2 2 2 2 2 2 3 3 3 3 3 3 4 4 4 4 4 5 5 6 7 7 8 8 8 10 10 11 11 22 

./42
Nodes: 40
Sum in & out: 209	209
In degree:
2 2 2 3 3 3 4 4 4 4 4 4 4 4 5 5 5 5 5 5 5 6 6 6 6 6 6 6 6 6 6 6 7 7 7 7 8 8 8 9 
Out degree:
1 1 1 1 1 2 2 2 3 3 3 3 3 4 4 4 4 4 4 5 5 5 5 5 6 6 6 7 7 8 8 8 8 8 9 9 9 9 10 16 

./43
Nodes: 40
Sum in & out: 176	176
In degree:
1 2 2 2 2 2 3 3 3 3 3 3 3 4 4 4 4 4 5 5 5 5 5 5 5 5 5 5 5 6 6 6 6 6 6 6 6 7 7 7 
Out degree:
0 1 1 1 1 1 1 1 2 2 2 2 2 2 3 3 3 3 3 4 4 5 5 5 5 5 5 5 5 5 6 6 6 7 8 8 9 11 14 14 

./44
Nodes: 40
Sum in & out: 133	133
In degree:
0 1 2 2 2 2 2 2 2 2 2 2 2 3 3 3 3 3 3 3 3 3 3 3 3 4 4 4 4 4 4 4 4 4 5 6 6 7 7 7 
Out degree:
0 0 1 1 1 1 1 1 1 1 1 1 2 2 2 2 2 2 2 3 3 3 3 3 4 4 4 4 4 4 4 5 6 6 6 6 7 9 10 11 

./45
Nodes: 40
Sum in & out: 163	163
In degree:
0 1 2 2 2 2 2 3 3 3 3 3 3 3 4 4 4 4 4 4 4 4 4 4 4 5 5 5 5 5 5 5 5 6 6 6 6 6 7 10 
Out degree:
0 1 1 1 1 1 1 2 2 2 2 2 3 3 3 3 3 3 3 3 3 4 4 4 4 4 5 5 5 5 6 6 7 7 7 7 7 9 10 14 

./46
Nodes: 40
Sum in & out: 151	151
In degree:
0 1 1 1 2 2 3 3 3 3 3 3 3 3 3 4 4 4 4 4 4 4 4 4 4 4 4 4 5 5 5 5 5 5 5 5 5 6 7 7 
Out degree:
0 1 1 1 1 1 1 1 1 2 2 2 2 2 2 2 2 2 3 3 3 3 4 4 4 4 4 5 5 5 5 5 6 7 8 8 9 9 10 11 

./47
Nodes: 40
Sum in & out: 154	154
In degree:
0 0 0 1 1 1 2 2 2 2 2 3 3 4 4 4 4 4 4 4 4 4 4 5 5 5 5 5 5 5 5 5 5 5 6 6 6 7 7 8 
Out degree:
0 0 0 0 0 0 1 1 1 1 1 2 2 2 3 3 3 3 3 3 4 4 4 4 5 5 5 5 5 5 5 5 6 7 7 7 9 10 10 13 

./48
Nodes: 40
Sum in & out: 157	157
In degree:
0 1 2 2 2 2 2 2 3 3 3 3 3 3 3 3 3 3 4 4 4 4 4 4 4 4 4 5 5 5 5 5 5 6 6 6 7 7 8 8 
Out degree:
0 1 1 1 1 1 1 1 1 2 2 2 2 2 2 2 3 3 3 4 4 4 4 4 4 5 5 5 5 5 5 6 6 7 7 7 7 10 11 11 

./49
Nodes: 40
Sum in & out: 145	145
In degree:
0 2 2 2 2 2 3 3 3 3 3 3 3 3 3 3 3 3 3 4 4 4 4 4 4 4 4 4 4 5 5 5 5 5 5 5 5 5 5 6 
Out degree:
0 1 1 1 1 2 2 2 2 2 2 2 2 2 2 2 2 3 3 3 3 3 3 4 4 4 4 4 4 5 5 5 5 6 6 7 8 8 9 11 

./5
Nodes: 40
Sum in & out: 145	145
In degree:
0 1 2 2 2 2 2 2 2 2 2 3 3 3 3 3 3 3 3 4 4 4 4 4 4 4 4 5 5 5 5 5 5 5 5 6 6 6 6 6 
Out degree:
0 0 1 1 1 1 1 1 2 2 2 2 2 2 2 2 2 2 3 3 3 3 3 4 4 4 4 5 5 5 5 5 5 5 6 8 9 9 10 11 

./50
Nodes: 40
Sum in & out: 161	161
In degree:
1 1 1 2 2 2 2 2 2 2 3 3 3 3 3 3 3 4 4 4 4 4 4 4 4 5 5 5 5 5 5 5 6 6 6 7 7 8 8 8 
Out degree:
0 0 1 1 1 1 2 2 2 2 2 2 2 2 2 2 3 3 3 3 3 4 4 4 4 4 4 5 5 5 5 6 6 7 8 8 10 10 11 12 

./51
Nodes: 40
Sum in & out: 171	171
In degree:
1 2 2 2 2 3 3 3 3 3 3 3 3 3 4 4 4 4 4 4 4 4 4 4 4 5 5 5 5 5 5 5 5 6 6 7 8 8 8 8 
Out degree:
0 1 1 1 1 1 1 2 2 2 2 2 2 2 3 3 3 3 3 4 4 4 4 4 4 5 6 6 6 6 6 6 7 7 8 8 9 10 10 12 

./52
Nodes: 40
Sum in & out: 135	135
In degree:
0 1 1 1 2 2 2 2 2 2 2 2 2 3 3 3 3 3 3 3 3 3 3 4 4 4 4 4 4 4 4 5 5 5 5 5 6 6 6 9 
Out degree:
0 0 1 1 1 1 1 1 1 1 2 2 2 2 2 2 2 2 2 2 3 3 3 3 3 3 3 4 4 4 4 5 5 6 6 6 7 8 10 17 

./53
Nodes: 40
Sum in & out: 144	144
In degree:
0 0 0 1 1 2 2 2 2 3 3 3 3 3 3 3 3 3 3 3 3 4 4 4 4 4 4 4 5 5 5 6 6 6 6 6 6 6 6 7 
Out degree:
0 0 0 1 1 1 1 2 2 2 2 2 2 2 3 3 3 3 3 3 3 3 3 3 4 4 5 5 5 5 5 5 6 6 6 7 7 8 8 10 

./54
Nodes: 40
Sum in & out: 193	193
In degree:
0 2 2 2 2 2 3 3 3 3 3 3 4 4 4 4 4 4 4 4 5 5 5 5 5 5 5 5 5 5 6 7 7 8 8 8 9 9 10 11 
Out degree:
0 0 1 1 1 1 1 1 1 2 2 2 2 2 2 2 3 3 3 3 3 3 3 3 4 5 5 6 6 7 7 9 9 10 10 11 11 14 16 18 

./55
Nodes: 40
Sum in & out: 180	180
In degree:
2 2 2 2 2 2 2 3 3 3 3 3 3 3 4 4 4 4 4 4 4 4 5 5 5 5 5 6 6 6 6 6 6 7 7 7 7 7 8 9 
Out degree:
0 1 1 1 2 2 2 2 2 2 2 3 3 3 3 4 4 4 4 4 4 4 4 4 5 5 5 5 5 6 6 6 6 7 7 8 8 9 12 15 

./56
Nodes: 40
Sum in & out: 160	160
In degree:
1 1 2 2 2 2 2 3 3 3 3 3 3 3 3 3 4 4 4 4 4 4 4 4 5 5 5 5 5 5 5 5 5 6 6 6 6 6 7 7 
Out degree:
0 1 1 1 1 2 2 2 2 2 2 2 2 2 2 3 3 3 3 3 4 4 4 4 4 5 5 5 5 5 5 6 6 6 6 7 7 7 12 14 

./57
Nodes: 40
Sum in & out: 193	193
In degree:
2 2 3 3 3 3 3 3 4 4 4 4 4 4 4 4 4 4 4 4 5 5 5 5 5 5 5 5 5 5 6 6 6 6 7 7 7 8 9 11 
Out degree:
0 1 1 1 1 2 2 2 2 2 2 2 2 2 3 3 3 3 4 4 4 4 4 4 4 4 4 5 5 7 7 8 8 9 10 11 11 12 12 18 

./58
Nodes: 40
Sum in & out: 191	191
In degree:
0 1 1 2 2 2 2 3 3 3 3 3 4 4 4 4 4 4 4 4 5 5 5 5 5 5 5 6 6 6 6 6 6 7 9 9 9 9 10 10 
Out degree:
0 0 1 1 1 1 2 2 2 2 2 3 3 3 3 3 3 4 4 4 5 5 5 5 5 6 6 6 7 7 8 8 8 9 9 9 9 9 10 11 

./59
Nodes: 40
Sum in & out: 180	180
In degree:
0 1 2 2 3 3 3 3 3 4 4 4 4 4 4 4 4 4 4 4 4 4 4 5 5 5 5 5 5 5 5 6 6 6 7 7 7 7 9 9 
Out degree:
1 1 1 2 2 2 2 3 3 3 3 3 3 3 3 3 3 3 3 4 4 4 4 4 5 5 5 5 5 5 6 6 6 6 7 7 7 7 8 23 

./6
Nodes: 40
Sum in & out: 140	140
In degree:
0 1 1 1 1 1 1 2 2 2 2 2 2 2 2 2 3 3 3 3 3 3 4 4 4 4 4 4 4 5 5 5 6 6 6 7 7 7 7 9 
Out degree:
0 1 1 1 1 1 1 1 1 2 2 2 2 2 2 2 3 3 3 3 3 3 3 3 3 4 4 4 4 4 4 5 5 5 6 6 7 8 8 17 

./60
Nodes: 40
Sum in & out: 162	162
In degree:
0 0 0 2 2 2 2 2 2 2 3 3 3 3 4 4 4 4 4 4 4 4 4 4 4 5 5 5 5 5 5 5 6 6 6 6 7 8 8 10 
Out degree:
0 0 1 1 1 1 1 1 1 1 2 2 2 3 3 3 3 3 3 3 3 3 4 4 4 4 5 5 5 5 6 6 6 6 8 8 9 10 12 14 

./61
Nodes: 40
Sum in & out: 165	165
In degree:
0 0 1 1 1 2 2 2 2 2 2 2 3 3 3 3 3 3 4 4 4 4 4 4 5 5 5 5 5 6 6 6 6 7 7 7 8 9 9 10 
Out degree:
0 1 1 1 1 2 2 2 2 2 2 2 2 2 3 3 3 3 3 4 4 4 4 4 4 4 5 5 5 5 5 5 6 6 7 8 8 8 13 14 

./62
Nodes: 40
Sum in & out: 131	131
In degree:
0 0 1 1 1 1 1 1 1 2 2 2 2 2 2 2 2 3 3 3 3 3 3 3 4 4 4 4 4 4 5 6 6 6 6 6 6 6 7 9 
Out degree:
0 1 1 1 1 1 1 1 1 1 1 2 2 2 2 2 2 2 2 3 3 3 3 3 4 4 4 4 4 5 5 5 5 5 5 6 6 6 9 13 

./63
Nodes: 40
Sum in & out: 186	186
In degree:
0 0 2 2 2 3 3 3 3 4 4 4 4 4 4 4 4 4 4 5 5 5 5 5 5 5 5 5 6 6 6 6 6 6 6 7 7 8 9 10 
Out degree:
0 0 0 0 0 1 1 1 2 2 2 3 3 3 3 3 3 3 3 3 4 5 5 5 5 6 6 6 7 7 7 7 7 8 8 9 10 12 12 14 

./64
Nodes: 40
Sum in & out: 163	163
In degree:
1 1 1 2 2 2 3 3 3 3 3 3 3 3 3 4 4 4 4 4 4 4 4 4 4 4 5 5 5 5 5 5 6 6 6 6 7 7 7 8 
Out degree:
0 0 1 1 2 2 2 2 2 3 3 3 3 3 3 3 3 3 4 4 4 4 4 4 4 4 4 5 5 5 6 6 6 7 7 7 8 8 8 10 

./65
Nodes: 40
Sum in & out: 167	167
In degree:
0 1 1 1 2 2 3 3 3 3 3 3 3 3 3 4 4 4 4 4 4 4 5 5 5 5 5 5 5 6 6 6 6 6 6 6 6 7 7 8 
Out degree:
0 1 1 1 1 1 1 1 2 2 2 2 2 2 2 2 3 3 3 3 3 4 4 4 4 4 4 6 6 6 7 7 7 8 8 8 9 10 10 13 

./66
Nodes: 40
Sum in & out: 166	166
In degree:
1 1 1 2 2 2 2 2 2 3 3 3 3 3 3 4 4 4 4 4 4 4 5 5 5 5 5 5 5 5 6 6 6 6 6 6 6 7 8 8 
Out degree:
0 1 1 1 1 2 2 2 2 2 2 2 2 3 3 3 3 3 3 3 3 3 4 4 4 4 4 5 5 5 7 7 7 7 8 8 8 8 9 15 

./67
Nodes: 40
Sum in & out: 131	131
In degree:
0 1 1 2 2 2 2 2 2 2 2 2 3 3 3 3 3 3 3 3 3 3 3 4 4 4 4 4 4 4 4 4 5 5 5 5 5 5 6 6 
Out degree:
0 0 1 1 1 1 1 1 1 1 2 2 2 2 2 3 3 3 3 3 3 3 4 4 4 4 4 4 5 5 5 5 5 5 5 6 6 6 6 9 

./68
Nodes: 40
Sum in & out: 151	151
In degree:
0 1 2 2 2 2 2 2 2 2 3 3 3 3 3 3 3 3 4 4 4 4 4 4 4 4 5 5 5 5 5 5 5 6 6 6 6 6 6 7 
Out degree:
0 1 1 1 1 1 2 2 2 2 2 2 2 2 3 3 3 3 3 3 3 3 4 4 4 4 4 5 5 5 5 5 6 6 7 7 8 8 9 10 

./69
Nodes: 40
Sum in & out: 118	118
In degree:
1 1 1 1 1 1 2 2 2 2 2 2 2 2 2 3 3 3 3 3 3 3 3 3 3 3 3 3 4 4 4 4 4 4 5 5 5 5 5 6 
Out degree:
0 0 0 0 1 1 1 1 1 1 1 1 2 2 2 2 2 2 2 2 3 3 3 3 3 4 4 4 4 4 5 5 5 5 5 5 6 6 8 9 

./7
Nodes: 40
Sum in & out: 162	162
In degree:
0 0 2 2 2 2 2 3 3 3 3 3 3 3 3 4 4 4 4 4 4 4 4 5 5 5 5 5 5 5 5 5 5 5 6 7 7 7 7 7 
Out degree:
0 0 0 0 1 1 1 1 1 1 1 1 2 2 2 3 3 3 3 3 3 3 3 3 4 4 5 5 6 6 7 7 7 7 8 8 8 9 15 15 

./70
Nodes: 40
Sum in & out: 136	136
In degree:
1 1 2 2 2 2 2 2 2 2 2 3 3 3 3 3 3 3 3 3 4 4 4 4 4 4 4 4 4 4 4 4 5 5 5 5 5 5 5 6 
Out degree:
1 1 1 1 1 2 2 2 2 2 2 2 2 2 2 2 3 3 3 3 3 3 3 3 3 3 3 4 4 4 4 4 5 5 5 5 6 7 9 14 

./71
Nodes: 40
Sum in & out: 137	137
In degree:
0 1 1 1 1 2 2 2 2 2 2 2 2 3 3 3 3 3 3 3 3 4 4 4 4 4 4 4 4 4 4 5 5 5 5 6 6 7 7 7 
Out degree:
0 0 0 0 0 1 1 1 1 1 1 1 2 2 2 2 2 2 2 3 3 3 3 3 4 4 4 4 4 5 5 5 6 7 7 7 8 9 11 11 

./72
Nodes: 40
Sum in & out: 163	163
In degree:
1 1 2 2 2 2 2 2 2 2 3 3 3 3 3 3 3 3 3 4 4 4 4 4 4 4 4 4 5 5 5 5 6 6 7 7 7 8 9 12 
Out degree:
0 1 1 1 1 1 1 1 1 2 2 2 2 2 2 2 2 3 3 3 3 3 3 4 4 4 4 4 4 5 5 5 5 7 8 8 8 8 14 24 

./73
Nodes: 40
Sum in & out: 154	154
In degree:
0 2 2 2 2 3 3 3 3 3 3 3 3 3 3 3 3 3 3 3 3 4 4 4 4 4 4 4 4 4 5 5 5 6 6 6 6 7 8 8 
Out degree:
0 0 1 1 1 1 1 1 2 2 2 2 2 2 2 2 2 3 3 3 3 3 3 4 5 5 5 5 5 5 6 6 6 6 7 8 8 8 10 13 

./74
Nodes: 40
Sum in & out: 174	174
In degree:
0 0 1 1 2 3 3 3 3 3 3 3 4 4 4 4 4 4 4 4 4 5 5 5 5 5 5 5 5 5 5 5 6 6 6 7 8 8 8 9 
Out degree:
0 1 1 1 1 2 2 2 2 2 3 3 3 3 3 3 3 3 3 3 4 4 4 4 4 5 5 6 6 6 6 7 7 7 7 7 8 10 11 12 

./75
Nodes: 40
Sum in & out: 159	159
In degree:
1 1 2 2 2 2 2 2 2 3 3 3 3 3 3 3 4 4 4 4 4 4 4 4 4 5 5 5 5 5 5 5 5 6 6 6 6 7 7 8 
Out degree:
0 0 1 1 1 1 1 1 1 2 2 2 2 2 2 2 3 3 3 3 3 3 4 4 4 4 4 5 5 5 5 6 6 7 7 8 8 10 12 16 

./76
Nodes: 40
Sum in & out: 147	147
In degree:
0 0 1 2 2 2 2 2 2 2 2 3 3 3 3 3 3 3 3 3 4 4 4 4 4 4 4 4 4 5 5 5 5 6 6 6 7 7 7 8 
Out degree:
0 1 1 1 1 1 1 1 1 1 1 1 2 2 2 2 3 3 3 3 3 3 3 3 4 4 4 4 4 4 4 5 5 6 7 7 7 8 9 22 

./77
Nodes: 40
Sum in & out: 217	217
In degree:
2 2 2 3 3 4 4 4 4 4 4 4 5 5 5 5 5 5 5 6 6 6 6 6 6 6 6 6 6 6 7 7 7 7 7 7 7 8 9 10 
Out degree:
0 0 1 1 1 2 2 2 2 3 3 3 3 3 4 4 4 4 4 5 5 5 6 6 6 6 7 7 7 7 8 9 9 9 9 9 11 11 12 17 

./78
Nodes: 40
Sum in & out: 161	161
In degree:
1 1 2 2 2 2 2 2 2 3 3 3 3 3 3 3 3 4 4 4 4 4 4 4 4 5 5 5 5 5 5 5 6 6 6 7 7 7 7 8 
Out degree:
1 1 1 1 1 1 1 1 1 2 2 2 2 2 2 3 3 3 3 3 3 4 4 4 5 5 5 5 5 5 5 5 5 6 6 7 9 9 10 18 

./79
Nodes: 40
Sum in & out: 112	112
In degree:
0 0 1 1 1 1 1 2 2 2 2 2 2 2 2 2 2 2 3 3 3 3 3 3 3 3 3 3 4 4 4 4 4 4 5 5 5 5 5 6 
Out degree:
0 0 0 0 1 1 1 1 1 1 1 1 2 2 2 2 2 2 2 2 2 2 3 3 3 3 3 3 4 4 5 5 5 5 5 6 6 6 7 8 

./8
Nodes: 40
Sum in & out: 120	120
In degree:
0 0 1 1 1 2 2 2 2 2 2 2 2 2 2 2 2 2 3 3 3 3 3 3 3 3 4 4 4 4 4 4 5 5 5 5 5 5 6 7 
Out degree:
0 0 1 1 1 1 1 1 1 1 1 2 2 2 2 2 2 2 2 2 2 2 3 3 3 3 3 3 3 4 4 4 4 5 6 6 6 7 10 12 

./80
Nodes: 40
Sum in & out: 158	158
In degree:
1 1 1 2 2 2 2 2 3 3 3 3 3 3 3 3 4 4 4 4 4 4 4 4 4 4 4 4 5 5 5 5 6 6 6 6 7 7 7 8 
Out degree:
0 0 0 1 1 1 1 1 1 1 1 2 2 2 2 2 2 2 3 3 3 4 4 4 5 5 5 5 5 5 5 7 7 8 8 8 8 9 11 14 

./81
Nodes: 40
Sum in & out: 156	156
In degree:
1 1 1 2 2 2 2 3 3 3 3 3 3 3 4 4 4 4 4 4 4 4 4 4 4 4 4 5 5 5 5 5 5 5 6 6 6 6 6 7 
Out degree:
0 0 0 1 1 1 1 1 1 1 1 1 2 2 2 2 2 2 3 4 4 4 4 4 4 5 5 5 6 6 6 6 7 7 8 8 9 9 9 12 

./82
Nodes: 40
Sum in & out: 164	164
In degree:
0 1 1 1 2 2 2 2 2 2 3 3 3 3 3 4 4 4 4 4 4 4 4 4 4 5 5 5 5 5 6 6 6 6 7 7 7 8 8 8 
Out degree:
0 0 0 1 1 1 2 2 2 2 2 2 2 2 3 3 3 3 3 3 4 4 4 4 4 4 5 5 5 5 5 6 6 6 7 8 9 10 10 16 

./83
Nodes: 40
Sum in & out: 164	164
In degree:
0 2 2 2 2 2 2 3 3 3 3 3 3 3 3 3 3 3 3 3 3 4 4 4 5 5 5 5 6 6 6 6 6 6 6 6 7 7 8 8 
Out degree:
0 0 1 1 1 1 2 2 3 3 3 3 3 3 3 3 3 4 4 4 4 4 4 4 4 4 5 5 5 5 6 6 6 6 6 7 7 8 9 12 

./84
Nodes: 40
Sum in & out: 175	175
In degree:
2 2 2 2 2 2 3 3 3 3 3 3 3 3 4 4 4 4 4 4 4 5 5 5 5 5 5 5 5 5 5 5 6 6 6 6 7 7 9 9 
Out degree:
0 1 1 1 1 1 2 2 2 2 2 2 2 2 3 3 3 3 3 4 4 4 4 5 5 5 5 6 6 6 6 6 7 7 7 10 10 10 11 11 

./85
Nodes: 40
Sum in & out: 196	196
In degree:
0 1 2 2 2 2 3 3 3 3 4 4 4 4 4 4 4 4 5 5 5 5 5 5 5 5 5 5 5 6 6 7 7 7 7 8 9 10 10 11 
Out degree:
0 0 1 2 2 2 2 2 2 2 2 3 3 3 3 3 3 4 4 4 4 4 5 5 6 6 6 6 6 7 7 8 8 8 8 9 10 11 11 14 

./86
Nodes: 40
Sum in & out: 185	185
In degree:
2 2 2 2 3 3 3 3 3 3 3 3 4 4 4 4 4 4 4 4 5 5 5 5 5 5 5 5 5 5 5 6 6 6 6 7 8 8 8 11 
Out degree:
0 1 1 1 2 2 2 2 2 2 2 2 3 3 3 3 3 4 5 5 5 5 5 6 6 6 6 6 6 6 6 7 7 7 7 8 8 9 10 11 

./87
Nodes: 40
Sum in & out: 173	173
In degree:
2 2 2 2 2 2 2 2 3 3 3 3 3 3 4 4 4 4 4 4 4 5 5 5 5 5 5 5 5 6 6 6 6 6 6 6 7 7 7 8 
Out degree:
1 1 1 1 1 1 1 2 2 2 2 2 2 3 3 3 3 3 3 4 4 4 4 5 5 5 5 5 5 6 6 7 7 7 7 8 8 11 11 12 

./88
Nodes: 40
Sum in & out: 168	168
In degree:
1 1 2 2 2 2 3 3 3 3 3 3 3 3 3 4 4 4 4 4 4 5 5 5 5 5 5 5 5 5 5 5 5 6 6 6 6 7 8 8 
Out degree:
0 0 1 1 1 1 1 2 2 2 2 2 2 3 3 4 4 4 4 4 4 4 4 4 4 4 5 5 6 6 6 6 6 7 7 7 9 9 10 12 

./89
Nodes: 40
Sum in & out: 144	144
In degree:
0 1 1 1 1 2 2 2 2 2 2 3 3 3 3 3 3 3 3 3 3 3 4 4 4 4 4 4 4 5 5 5 5 6 6 6 7 7 7 8 
Out degree:
0 0 0 1 1 1 1 1 1 2 2 2 2 2 2 3 3 3 3 3 3 3 3 3 4 4 4 4 4 4 4 4 5 6 7 8 8 8 10 15 

./9
Nodes: 40
Sum in & out: 166	166
In degree:
0 1 2 2 2 2 2 3 3 3 3 4 4 4 4 4 4 4 4 4 4 4 4 4 5 5 5 5 5 5 5 5 5 5 5 6 6 7 8 9 
Out degree:
0 0 1 1 1 2 2 2 2 2 2 2 2 2 2 3 3 3 3 3 3 4 4 4 4 4 4 4 4 4 5 5 6 6 6 7 8 12 17 17 

./90
Nodes: 40
Sum in & out: 141	141
In degree:
0 0 0 1 1 1 2 2 2 3 3 3 3 3 3 3 3 3 3 4 4 4 4 4 4 4 4 4 4 5 5 5 5 5 5 5 6 6 6 9 
Out degree:
0 0 0 1 1 1 1 1 1 1 1 2 2 2 2 2 2 3 3 3 3 3 3 4 4 4 4 4 5 5 5 5 5 6 6 6 7 8 9 16 

./91
Nodes: 40
Sum in & out: 163	163
In degree:
0 0 0 1 2 2 2 2 2 3 3 3 3 3 3 3 3 3 3 3 4 4 4 5 5 5 5 5 5 5 6 6 6 7 7 7 7 8 8 10 
Out degree:
0 0 0 0 0 0 1 1 1 1 1 2 2 2 2 2 2 2 2 2 3 3 3 3 4 4 5 6 6 6 6 7 8 9 9 9 10 11 12 16 

./92
Nodes: 40
Sum in & out: 155	155
In degree:
0 2 2 2 2 2 2 2 2 2 3 3 3 3 3 3 3 3 3 3 4 4 4 5 5 5 5 5 5 5 5 5 5 5 6 6 6 6 7 9 
Out degree:
0 0 1 1 1 1 1 1 2 2 2 2 2 2 2 2 2 3 3 3 3 3 3 4 4 4 4 4 5 5 5 5 5 6 7 7 8 13 13 14 

./93
Nodes: 40
Sum in & out: 126	126
In degree:
0 1 1 1 2 2 2 2 2 2 2 2 2 2 2 3 3 3 3 3 3 3 3 3 3 3 4 4 4 4 4 4 4 5 5 5 5 6 7 7 
Out degree:
0 0 0 0 1 1 1 1 1 1 1 1 1 2 2 2 2 2 2 2 2 2 3 3 3 3 3 4 5 5 5 5 6 6 6 6 6 8 8 14 

./94
Nodes: 40
Sum in & out: 170	170
In degree:
1 2 2 2 2 2 2 2 3 3 3 3 4 4 4 4 4 4 4 4 5 5 5 5 5 5 5 5 5 5 5 5 5 6 6 6 6 6 7 9 
Out degree:
0 0 1 2 2 2 2 2 2 2 2 2 2 2 3 3 3 3 3 3 3 3 4 4 4 5 5 6 6 6 6 7 7 7 9 9 9 9 10 10 

./95
Nodes: 40
Sum in & out: 151	151
In degree:
0 0 1 1 2 2 2 2 2 2 2 2 2 3 3 3 3 3 3 4 4 4 4 4 4 4 4 5 5 5 5 6 6 6 6 7 7 7 7 9 
Out degree:
0 0 0 1 1 1 1 1 1 2 2 2 2 2 2 3 3 3 3 3 4 4 4 4 5 5 5 5 5 6 6 6 6 6 6 7 7 8 9 10 

./96
Nodes: 40
Sum in & out: 166	166
In degree:
1 1 2 2 2 2 2 2 2 2 3 3 3 3 3 3 4 4 4 4 5 5 5 5 5 5 5 5 5 5 5 6 6 6 6 6 7 7 7 8 
Out degree:
0 1 1 1 1 1 2 2 2 2 2 2 2 2 3 3 3 3 3 4 4 4 4 4 4 4 5 5 5 5 6 6 6 8 8 8 9 10 10 11 

./97
Nodes: 40
Sum in & out: 153	153
In degree:
0 1 1 1 2 2 2 2 2 2 2 3 3 3 3 3 3 3 4 4 4 4 4 4 4 5 5 5 5 5 5 6 6 6 6 6 6 6 7 8 
Out degree:
1 1 1 1 1 1 1 1 2 2 2 2 2 2 2 2 3 3 3 3 4 4 4 4 5 5 5 5 5 5 5 5 6 6 6 7 7 9 9 11 

./98
Nodes: 40
Sum in & out: 144	144
In degree:
0 0 1 1 1 2 2 2 2 2 3 3 3 3 3 3 3 3 4 4 4 4 4 4 4 4 4 4 4 5 5 5 5 5 5 6 6 6 7 8 
Out degree:
0 1 1 1 1 1 1 1 1 2 2 2 2 2 2 2 2 2 2 2 3 3 3 3 3 3 3 4 4 5 5 5 5 6 7 7 7 8 15 15 

./99
Nodes: 40
Sum in & out: 174	174
In degree:
0 1 1 2 2 2 3 3 3 3 3 3 4 4 4 4 4 4 4 4 4 4 5 5 5 5 5 6 6 6 6 6 6 6 6 6 7 7 7 8 
Out degree:
0 1 1 1 1 1 1 1 2 2 2 2 2 2 2 2 2 3 3 3 3 3 3 4 4 4 4 5 5 6 6 7 9 9 9 9 10 11 13 16 
