# Supplementary material for: Selection Shapes Transcriptional Logic and Regulatory Specialization in Genetic Networks
Source: PLoS One. 2016 Feb 29;11(2):e0150340. doi: 10.1371/journal.pone.0150340 (PMC4771205; doi:10.1371/journal.pone.0150340)
Supplement: S1 Data — This includes all data generated from the analysis of the networks. (ZIP) [file pone.0150340.s005.zip › data_144/clock_6_144_255_s1_g1/fitness.hist]

# fitness
0.124529	221	157
0.176731	326	148
0.182198	298	181
0.050444	287	172
0.11581	255	145
0.0654713	304	176
0.0821985	250	190
0.135852	308	181
0.0846107	236	148
0.0935581	267	157
0.134578	218	156
0.643102	59	19
0.0528593	214	135
0.144967	308	200
0.125106	231	167
0.102708	308	151
0.159452	208	137
0.060512	271	170
0.147875	244	150
0.131597	302	199
0.0946165	256	139
0.0481706	241	170
0.0738382	240	151
0.0910652	242	149
0.130983	307	181
0.295047	262	139
0.315222	275	121
0.0829144	252	141
0.0472957	243	144
0.200112	273	177
0.0976849	218	128
0.0863979	314	154
0.0923444	301	199
0.136145	275	159
0.106903	230	146
0.0874948	227	154
0.0719109	263	175
0.0609513	284	209
0.0685846	254	176
0.18227	243	133
0.0911676	250	163
0.0694521	234	151
0.0586822	287	154
0.074803	287	157
0.0802625	214	145
0.104459	219	145
0.085453	292	161
0.0782654	269	171
0.122643	247	135
0.0421417	246	144
0.08739	336	193
0.105523	263	180
0.105541	266	160
0.079465	336	193
0.115289	364	191
0.234025	241	180
0.149295	228	140
0.0604706	261	162
0.251768	256	165
0.148554	254	131
0.0871454	351	186
0.107598	282	163
0.0771862	257	167
0.0517961	304	166
0.0674339	203	131
0.131823	253	151
0.0497181	219	118
0.219912	242	162
0.083213	235	136
0.0910595	259	137
0.0824563	223	163
0.132587	229	154
0.0853511	278	174
0.124435	251	159
0.0704422	275	147
0.116198	330	217
0.17588	263	161
0.0391445	217	112
0.0319101	239	120
0.0962133	251	158
0.0656733	229	156
0.134224	288	164
0.123575	290	164
0.0681509	291	175
0.136494	329	196
0.056674	274	185
0.0824815	269	173
0.0779165	275	168
0.115043	261	144
0.0901391	248	166
0.172656	256	141
0.0995	279	163
0.135289	222	155
0.0578754	205	126
0.122355	250	170
0.211912	260	151
0.14869	252	166
0.125671	258	153
0.113764	310	144
0.0933856	260	174
