# Supplementary material for: Selection Shapes Transcriptional Logic and Regulatory Specialization in Genetic Networks
Source: PLoS One. 2016 Feb 29;11(2):e0150340. doi: 10.1371/journal.pone.0150340 (PMC4771205; doi:10.1371/journal.pone.0150340)
Supplement: S1 Data — This includes all data generated from the analysis of the networks. (ZIP) [file pone.0150340.s005.zip › data_144/clock_6_144_255_s1_g1/maxrnapactivity]

0.39436
0.657644
0.742855
0.390635
0.236164
0.401602
0.803109
0.536955
0.729623
0.334526
0.955358
0.794977
0.783384
0.233781
0.405193
0.605396
0.111236
0.453262
0.208381
0.452534
0.194371
0.212493
0.284974
0.246611
0.151245
0.0590406
0.589656
0.510123
0.0621733
0.960612
0.236388
0.660123
0.589145
0.0188164
0.175218
0.0447104
0.686591
0.127922
0.740257
0.0138021

0.537996
0.692787
0.712116
0.951444
0.884375
0.491102
0.876118
0.708901
0.712251
0.780695
0.908373
0.949943
0.943986
0.514511
0.957618
0.795237
0.461173
0.849103
0.138344
0.914121
0.629483
0.942963
0.14847
0.49349
0.745664
0.871929
0.163523
0.0684686
0.870678
0.793855
0.481661
0.762882
0.948928
0.413749
0.799952
0.919937
0.190878
0.768266
0.713819
0.0267426

0.261597
0.506411
0.499608
0.962803
0.17112
0.817776
0.310185
0.640675
0.436995
0.608717
0.469407
0.834156
0.807422
0.142848
0.170647
0.497422
0.405691
0.752519
0.000890308
0.713851
0.503618
0.806107
0.918751
0.250449
0.958468
0.836296
0.963778
0.851986
0.341322
0.373127
0.900194
0.955636
0.548377
0.558361
0.888848
0.871877
0.59018
0.92727
0.785046
0.0461314

0.859025
0.545542
0.90201
0.827882
0.38898
0.915066
0.90436
0.39193
0.911915
0.882405
0.126239
0.584012
0.682684
0.702074
0.0595152
0.560487
0.934501
0.326164
0.758823
0.691908
0.841065
0.558566
0.83758
0.717511
0.65829
0.731136
0.764438
0.93517
0.522962
0.907026
0.0843793
0.432816
0.401181
0.932655
0.775791
0.19736
0.760379
0.926764
0.563818
0.30009

0.906862
0.546692
0.895889
0.466233
0.319826
0.63844
0.863127
0.00368622
0.167556
0.195398
0.597344
0.843673
0.89661
0.929209
0.164843
0.00926558
0.933274
0.0164522
0.245949
0.569923
0.216266
0.570875
0.425291
0.593518
0.949292
0.582862
0.49226
0.859401
0.855061
0.0996781
0.65685
0.26546
0.000134346
0.0346362
0.122719
0.0680955
0.422171
0.693463
0.96424
0.0860518

0.0491237
0.695861
0.871221
0.221841
0.862377
0.851045
0.854857
0.951218
0.62529
0.666129
0.614659
0.545762
0.926163
0.850755
0.715048
0.787738
0.743227
0.215011
0.402415
0.855957
0.0539732
0.329953
0.888968
0.130369
0.785271
0.719906
0.111527
0.540227
0.794409
0.375376
0.726122
0.393351
0.0419019
0.719291
0.95246
0.834072
0.902493
0.942916
0.673157
0.771575

0.638944
0.756884
0.0476271
0.974371
0.166601
0.968834
0.571474
0.798189
0.723488
0.0103831
0.530135
0.900342
0.0220632
0.976837
0.839318
0.758482
0.854077
0.374184
0.864936
0.836934
0.238534
0.415085
0.744271
0.776532
0.585433
0.870983
0.337509
0.740084
0.299678
0.55279
0.927182
0.827485
0.589146
0.979611
0.510163
0.538567
0.981569
0.0793753
0.181859
0.511734

0.863001
0.949021
0.366542
0.650627
0.256182
0.105882
0.0383095
0.759407
0.612522
0.847897
0.135383
0.129276
0.500449
0.611845
0.785679
0.869072
0.255646
0.724483
0.567167
0.62902
0.592863
0.598593
0.75946
0.394832
0.524307
0.458747
0.0268871
0.169215
0.175462
0.328654
0.556284
0.618479
0.586146
0.748667
0.233883
0.655921
0.583313
0.830895
0.676108
0.610684

0.40005
0.352224
0.297404
0.789861
0.197754
0.0201781
0.858439
0.19267
0.627364
0.350102
0.352748
0.603725
0.455532
0.270349
0.964873
0.43892
0.588051
0.305831
0.00245949
0.507444
0.295227
0.576594
0.533555
0.5799
0.341965
0.434781
0.146225
0.144503
0.598851
0.18349
0.352165
0.405988
0.400537
0.120703
0.0288809
0.616494
0.451814
0.626623
0.624594
0.0099031

0.114555
0.692755
0.112412
0.9231
0.922675
0.827522
0.594794
0.838751
0.038688
0.351366
0.0256759
0.773192
0.853133
0.846526
0.460504
0.893624
0.731392
0.850588
0.321614
0.615547
0.692185
0.932817
0.811222
0.299798
0.439659
0.842457
0.0942023
0.92559
0.0301354
0.619873
0.110607
0.929952
0.881618
0.100157
0.719283
0.624847
0.365795
0.91817
0.312442
0.0249738

0.431786
0.0166759
0.407634
0.907652
0.158634
0.235875
0.578859
0.754144
0.155656
0.0589697
0.105554
0.0432561
0.105124
0.128619
0.221285
0.0154767
0.213949
0.0661152
0.0915633
0.492124
0.124176
0.567421
0.0173669
0.298342
0.954881
0.736944
0.362105
0.355838
0.798574
0.194328
0.764799
0.506424
0.0807697
0.241474
0.583593
0.282237
0.564311
0.392898
0.0706249
0.0584666

1.22075e-05
1.77558e-06
4.37196e-06
0.142314
2.12646e-06
0.983605
0.651102
0.477011
0.601112
0.00144245
0.651101
0.967746
0.601112
0.601112
0.464942
3.80028e-05
0.983605
0.00125498

0.938641
0.879046
0.345359
0.168745
0.0188977
0.17815
0.77105
0.794684
0.453993
0.731642
0.361903
0.0692366
0.973518
0.136343
0.628548
0.977496
0.619009
0.366218
0.32194
0.0446369
0.765221
0.835291
0.922307
0.0395481
0.887977
0.0293558
0.245748
0.0485437
0.915812
0.68464
0.642963
0.904228
0.283825
0.146043
0.322864
0.612944
0.523584
0.780452
0.262749
0.992712

0.914859
0.759353
0.975751
0.939673
0.578384
0.207486
0.734588
0.964145
0.370667
0.952228
0.926681
0.0682016
0.65464
0.285824
0.9215
0.785954
0.429651
0.992415
0.926299
0.282004
0.981428
0.0213278
0.799056
0.428928
0.658373
0.300307
0.435917
0.257389
0.743719
0.652639
0.919777
0.983722
0.215874
0.504488
0.851851
0.677325
0.806734
0.096232
0.582129
0.108629

0.270679
0.689779
0.144194
0.0154653
0.399959
0.157635
0.944006
0.500132
0.118113
0.270913
0.64583
0.653162
0.590255
0.10622
0.683041
0.74597
0.169416
0.0613787
0.375981
0.00999068
0.295817
0.0647936
0.122193
0.0349123
0.847893
0.00678411
0.42396
0.143571
0.102487
0.913568
0.558176
0.234968
0.028748
0.774559
0.00806403
0.801187
0.735766
0.815563
0.665659
0.016302

0.893562
0.335436
0.865712
0.926188
0.765415
0.530958
0.937628
0.0364117
0.852353
0.0813923
0.828345
0.776364
0.805751
0.9457
0.554871
0.860748
0.936197
0.987508
0.882604
0.867735
0.441296
0.942184
0.720971
0.807764
0.9827
0.899803
0.0235696
0.311328
0.594062
0.769498
0.952034
0.936582
0.952548
0.0822559
0.95069
0.952558
0.890507
0.457629
0.831581
0.499556

0.242699
0.338137
0.842336
0.662203
0.613523
0.188781
0.122278
0.432143
0.382806
0.659427
0.908064
0.206416
0.7835
0.645979
0.231341
0.224386
0.373861
0.710716
0.923996
0.0886641
0.0549752
0.629408
0.703296
0.878301
0.619685
0.471809
0.450099
0.489178
0.596008
0.727694
0.68847
0.0279392
0.207948
0.913769
0.553208
0.640481
0.724283
0.505622
0.735007
0.727164

0.857337
0.713303
0.438855
0.150368
0.0479991
0.867852
0.786949
0.344063
0.0484995
0.129685
0.772969
0.045171
0.0700097
0.200199
0.94195
0.165436
7.28075e-05
0.96141
0.939715
0.169407
0.918047
0.753956
0.906931
0.424014
0.455715
0.839406
0.949726
0.913959
0.189084
0.362549
0.860087
0.79347
0.914905
0.668955
0.293033
0.664797
0.311374
0.955629
0.170017
0.404938

0.610081
0.548317
0.861957
0.921755
0.97349
0.197248
0.90344
0.986724
0.881591
0.801816
0.78024
0.958085
0.91363
0.26857
0.121078
0.937724
0.989897
0.0931676
0.802762
0.969626
0.743547
0.830634
0.917459
0.0223371
0.945436
0.940451
0.80034
0.84372
0.951732
0.265941
0.692791
0.790622
0.959195
0.572737
0.0175837
0.637691
0.879051
0.374381
0.799956
0.854468

0.312985
0.835079
0.895358
0.801652
0.853457
0.275311
0.275716
0.425014
0.900233
0.635779
0.963183
0.0180202
0.928041
0.475137
0.407247
0.71682
0.0599479
0.711751
0.719253
0.952902
0.769431
0.135562
0.448618
0.78866
0.165268
0.593015
0.418727
0.176044
0.767224
0.457527
0.874935
0.671669
0.575844
0.453197
0.73692
0.617682
0.829193
0.129356
0.432768
0.319829

0.434909
0.906997
0.707235
0.962226
0.29875
0.812007
0.913911
0.291465
0.819646
0.051854
0.845925
0.833732
0.256277
0.100661
0.923441
0.262233
0.68699
0.0628665
0.00177692
0.623062
0.668277
0.0923612
0.147935
0.0014772
0.105308
0.728871
0.882387
0.337999
0.926411
0.250244
0.867163
0.877239
0.440545
0.0313829
0.330107
0.917519
0.262393
0.947494
0.406321
0.00947545

0.495938
0.717755
0.82006
0.639244
0.522131
0.192964
0.00658108
0.266207
0.377774
0.237403
0.345065
0.335206
0.305185
0.515751
0.000529489
0.706421
0.918349
0.687122
0.863864
0.277381
0.172941
0.509114
0.475017
0.498829
0.37453
0.473899
0.0506096
0.219208
0.344598
0.016477
0.303762
0.564181
0.759254
0.360792
0.225739
0.222323
0.729124
0.089478
0.0847522
0.15866

0.383301
0.644226
0.720842
0.400646
0.188086
0.375136
0.163771
0.908521
0.295714
0.567758
0.0743989
0.493796
0.245126
0.00170028
0.518424
0.305836
0.0436504
0.000350808
0.216022
0.731868
0.491288
0.688478
0.5811
0.108885
0.748617
0.153593
0.316583
0.265273
0.201236
0.417366
0.543278
0.307232
0.00197843
0.950009
0.550144
0.203248
0.811746
0.430517
0.726823
0.0772722

0.949159
0.278479
1.45944e-06
0.800422
0.0612349
0.683462
0.274381
0.883061
0.872204
0.89175
0.993199
0.897148
0.640841
0.122147
0.825797
0.609495
0.933223
0.268259
0.890742
0.938289
0.437261
0.833516
0.189013
0.898181
0.936889
0.927874
0.946826
0.723875
0.746838
0.888292
0.786526
0.170015
0.934973
0.346652
0.899537
0.917737
0.841492
0.414211
0.979691
0.966905

0.495475
0.749778
0.0745392
0.808322
0.538027
0.641258
0.827669
0.253392
0.554205
0.387083
0.828902
0.457283
0.897928
0.989442
0.679166
0.493116
0.65694
0.987519
0.979602
0.738789
0.869208
0.89823
0.77197
0.635603
0.798958
0.930125
0.922461
0.452011
0.887607
0.934178
0.949619
0.255497
0.389405
0.825495
0.60112
0.795479
0.0493649
0.445762
0.411037
0.542184

0.0350035
0.833577
0.8386
0.256158
0.959
0.174245
0.019063
0.706047
0.908101
0.937274
0.824986
0.450961
0.081963
0.444882
0.0937105
0.717181
0.930269
0.074577
0.0246808
0.687166
0.305119
0.843356
0.869549
0.658082
0.836197
0.96689
0.452011
0.897676
0.037938
0.882048
0.192656
0.0391422
0.107239
0.556853
0.239844
0.0324837
0.356704
0.885736
0.0730975
0.0172075

0.858551
0.454901
0.429636
0.189273
0.235401
0.107409
0.0910553
0.00222934
0.0154252
0.000123511
4.68944e-06
0.684959
0.835634
0.19092
0.0816923
0.138489
0.601777
0.364643
0.957426
0.836469
0.754116
0.603678
0.00318426
0.0172971
0.753269
0.522803
0.921054
0.568639
0.0133019
0.38399
0.25952
0.721625
0.843604
0.575299
0.730481
0.387503
0.450729
0.891021
0.149878
0.75227

0.981068
0.74852
0.594179
0.800458
0.789465
0.32323
0.825993
0.995466
0.705385
0.704803
0.785518
0.858092
0.696323
0.948567
0.335144
0.177755
0.565691
0.456379
0.980139
0.666264
0.830443
0.484324
0.667208
0.812902
0.421602
0.703824
0.902734
0.68561
0.173878
0.526911
0.82313
0.973779
0.537878
0.963444
0.679304
0.781011
0.820079
0.419904
0.768858
0.195774

0.797124
0.743433
0.367942
0.861115
0.539367
0.330556
0.0348245
0.194696
0.208704
0.787517
0.19233
0.556876
0.715855
0.568457
0.334321
0.0580634
0.0285413
0.700782
0.0540816
0.176673
3.07142e-05
0.00103223
0.847817
0.162816
0.366137
0.000502486
0.395182
0.664148
0.0602232
0.897345
0.0452057
0.0171217
0.220408
0.128065
0.569324
0.734934
0.829281
0.381925
0.5573
0.630059

0.927057
0.517693
0.912629
0.115192
0.326954
0.826602
0.458725
0.738789
0.356316
0.667921
0.875641
0.977453
0.502211
0.946146
0.848958
0.709116
0.775149
0.117054
0.58811
0.47321
0.738348
0.839705
0.586753
0.639023
0.933529
0.937123
0.464921
0.718392
0.721659
0.315113
0.416837
0.936868
0.549447
0.672268
0.906677
0.856298
0.499411
0.899089
0.602726
0.153067

0.747949
0.378691
0.00014204
0.922203
0.878752
0.0630446
0.23153
0.896277
0.518442
0.000321427
0.28695
0.429717
0.639787
0.618635
0.308736
0.83646
0.726878
0.32448
9.03146e-05
0.649635
0.857334
0.271146
0.521674
0.070616
0.0177649
0.839372
0.451538
0.380759
0.545312
0.734718
0.882361
0.855785
0.842487
0.654734
0.693658
0.606016
0.726686
0.0835762
0.153654
0.336815

0.0301838
0.659514
0.820733
0.70676
0.816507
0.707765
0.938464
0.0974799
0.107677
0.623813
0.936775
0.746604
0.751121
0.935606
0.679246
0.443753
0.960878
0.968871
0.967583
0.82681
0.987564
0.324524
0.312974
0.978923
0.701544
0.718229
0.862478
0.568976
0.932092
0.85377
0.951596
0.462717
0.910794
0.987382
0.679269
0.343075
0.187524
0.618454
0.66517
0.00572294

0.678582
0.936622
0.938175
0.316125
0.0739824
0.354109
0.29515
0.295514
0.27755
0.653927
0.745911
0.325244
0.218841
0.0884592
0.363601
0.741626
0.406884
0.53092
0.509804
0.147387
0.26638
0.854421
0.467904
0.496476
0.301493
0.891037
0.883097
0.357729
0.226758
0.588899
0.253246
0.904559
0.451988
0.55798
0.694997
0.0551038
0.822617
0.45481
0.193744
0.638034

0.094653
0.744121
0.278464
0.533565
0.340458
0.850774
0.244848
0.588741
0.242481
0.943224
0.117021
0.416376
0.565119
0.17163
0.639175
0.81768
0.754611
0.849262
0.811886
0.62097
0.727074
0.658381
0.02502
0.26542
0.765309
0.64975
0.0745099
0.689399
0.0671415
0.0110282
0.401267
0.59217
0.429115
0.015502
0.549496
0.0668766
0.150728
0.846097
0.531796
0.0130644

0.299524
0.464583
0.417073
0.528848
0.305034
0.33331
0.506111
0.609302
0.573666
0.358686
0.468578
0.950124
0.0153394
0.474977
0.173634
0.510473
0.000169511
0.839938
0.0689091
0.744761
0.641327
0.120706
0.312247
0.941084
0.294729
0.558277
0.48067
0.365139
0.634205
0.320822
0.0618958
0.693336
0.257359
0.161786
0.335971
0.717847
0.00794276
0.318034
0.0210123
0.326816

0.420519
0.157948
0.189214
0.779211
0.489249
0.154112
0.318819
0.299618
0.529964
0.0713769
0.755526
0.00256365
0.191296
0.180338
0.503566
0.00624433
0.152569
0.0187671
0.0203559
0.569834
0.74859
0.970384
0.465471
0.279944
0.608973
5.62674e-05
0.304931
0.314827
0.409013
0.0799573
0.0142105
0.377592
0.547085
0.228233
0.509176
0.510507
0.21913
0.396344
0.452571
0.434637

0.727248
0.883597
0.542484
0.966001
0.888686
0.930274
0.23971
0.766114
0.197515
0.614279
0.96039
0.790177
0.776467
0.328054
0.441369
0.571265
0.275636
0.829509
0.717523
0.457253
0.798932
0.961222
0.234301
0.0310785
0.8941
0.835542
0.757086
0.298164
0.798493
0.899334
0.184336
0.862093
0.00546945
0.571149
0.418604
0.961313
0.0811522
0.851559
0.370257
0.0585116

0.883618
0.934215
0.27486
0.786438
0.687504
0.217342
0.892952
0.679571
0.532398
0.694865
0.813426
0.232269
0.298256
0.935842
0.614708
0.47117
0.879379
0.518235
0.570534
0.904889
0.0113823
0.408219
0.301781
0.118172
0.973326
0.527913
0.781196
0.850855
0.799609
0.572848
0.169792
0.920509
0.363621
0.94902
0.576211
0.530153
0.13529
0.635428
0.34188
0.793159

0.499562
0.670629
0.578372
0.0967065
0.935806
0.555171
0.902743
0.284193
0.391153
0.949624
0.701454
0.071928
0.0982016
0.827549
0.299083
0.101691
0.584883
0.840491
0.0126814
0.713088
0.779885
0.520568
0.189086
0.914217
0.334659
0.735882
0.0600136
0.0838139
0.61298
0.883734
0.153387
0.31741
0.258235
0.21997
0.051364
0.261292
0.248221
0.272424
0.441186
0.386109

0.00492457
0.358302
0.295128
0.18185
0.83128
0.770293
0.0332189
0.17029
0.214733
0.912572
0.058425
0.574901
0.76938
0.72571
0.061413
0.0115453
0.0545268
0.185471
0.733894
0.67725
0.019069
0.0445272
0.708735
0.735995
0.254382
0.785784
0.282723
0.561265
0.0282259
0.473781
0.0318193
0.041265
0.638724
0.0319296
0.0183183
0.7377
0.536181
0.0304849
0.0275413
0.670393

0.516611
0.0553651
0.365563
0.421862
0.00746046
0.436111
0.20646
0.701534
0.616867
0.531158
0.69717
0.0945438
0.439419
0.207231
0.661851
0.217575
0.116763
0.71978
0.410254
0.218322
0.346557
0.00404412
0.988548
0.25386
0.625092
0.460659
0.493552
0.347475
0.291222
0.362241
0.413751
0.201248
0.447035
0.475541
0.251355
0.606517
0.0580546
0.14192
0.816731
0.0363092

0.82461
4.13523e-05
0.426814
0.696229
0.00523557
0.911286
0.0793202
0.34893
0.056646
0.256973
0.305311
0.0586755
0.677438
0.270735
0.368259
0.133566
0.916351
0.926075
0.846049
0.987693
0.886975
0.0962269
0.844178
0.858673
0.368033
0.281981
0.233178
0.767629
0.0162601
0.468699
0.603754
0.925801
0.850693
0.413331
0.308949
0.152517
0.059933
0.272903
0.328241
0.369437

0.0927554
0.513081
0.839895
0.766225
0.622015
0.180462
0.732056
0.932877
0.23291
0.289355
0.465075
0.592654
0.970883
0.657029
0.8524
0.342963
0.872768
0.653946
0.871969
0.964788
0.0599965
0.0397916
0.121204
0.725058
0.857423
0.183918
0.764535
0.562559
0.399644
0.60412
0.427478
0.12478
0.363914
0.439588
0.243992
0.669818
0.00772135
0.799544
0.721981
0.894784

0.337247
0.732556
0.742734
0.560185
0.605627
0.72888
0.301877
0.57514
0.585105
0.24497
0.497469
0.60563
0.596587
0.551095
0.611968
0.0287417
0.357832
0.180468
0.289497
0.933701
0.980438
0.128366
0.762325
0.187753
0.748644
0.00341586
0.233216
0.443713
0.508415
0.470219
0.559586
0.243235
0.295686
0.38505
0.532671
0.15559
0.224784
0.229752
0.345161
0.00938404

0.870729
0.927347
0.93881
0.379111
0.965581
0.887197
0.641504
0.368217
0.700437
0.862856
0.270417
0.801415
0.838927
0.0174964
0.91659
0.333973
0.553913
0.071645
0.868615
0.350241
0.818819
0.922774
0.505307
0.948049
0.814056
0.846713
0.776917
0.986374
0.584746
0.82092
0.782422
0.37877
0.457334
0.953547
0.118689
0.0447057
0.422271
0.612468
0.406745
0.78035

0.160648
0.779525
0.214087
0.582989
0.637738
0.236867
0.209249
0.392153
0.636813
0.282998
0.104906
0.456747
0.129595
0.371776
0.661874
0.475192
0.0115771
0.640058
0.0551177
0.142064
0.449471
0.119419
0.125387
0.952574
0.00736105
0.153435
0.116439
0.602937
0.937156
0.842888
0.162076
0.183395
0.395982
0.0033224
0.475583
0.891594
0.583351
0.569654
0.388764
0.272172

0.554673
0.00496643
0.85545
0.820126
0.203651
0.868031
0.504797
0.0964033
0.49456
0.00522606
0.414354
0.426602
0.763635
0.580976
0.54763
0.829962
0.590117
0.714136
0.775851
0.326631
0.585268
0.904704
0.644219
0.603863
0.380842
0.0787709
0.691413
0.325846
0.00213746
0.348831
0.698785
0.767645
0.833326
0.973777
0.368465
0.725666
0.384667
0.434122
0.846929
0.324345

0.0221498
0.277009
0.509196
0.110616
0.649104
0.407125
0.0957409
0.0534558
0.242306
0.850449
0.314041
0.501681
0.698537
0.621567
0.209502
0.0115947
0.302074
0.64268
0.698703
0.689198
0.0872981
0.0515047
0.0959425
0.428976
0.4989
0.168947
0.715282
0.177105
0.148941
0.689098
0.150389
0.0359934
0.729776
0.326892
0.075918
0.721667
0.26794
0.00222067
0.237297
0.0289244

0.896847
0.657346
0.849677
0.624246
0.29998
0.879949
0.331618
0.92289
0.363229
0.24237
0.395288
0.196169
0.397373
0.16218
0.866168
0.769827
0.882901
0.928535
1.27684e-05
0.777003
0.798934
0.970059
0.157915
0.854492
0.246932
0.071003
0.866566
0.540312
0.759854
0.862644
0.872511
0.905636
0.880377
0.85534
0.916963
0.862553
0.983768
0.385901
0.392983
0.811026

0.00197579
0.236259
0.293567
0.832413
0.813197
0.20049
0.238785
0.672148
0.902003
0.772647
0.00162984
0.838033
0.0984214
0.488174
0.0559078
0.200466
0.146396
0.558134
0.00578873
0.395329
0.25317
0.255065
0.492646
0.381851
0.790278
0.38595
0.21298
0.829367
0.0841191
0.424426
0.011659
0.248122
0.606726
0.101046
0.429743
0.620685
0.826951
0.224504
0.711541
0.866042

0.855282
0.671673
0.910256
0.809447
0.599496
0.326735
0.637258
0.846578
0.801611
0.847745
0.961216
0.870334
0.948273
0.82331
0.952206
0.980338
0.645429
0.608278
0.858825
0.5171
0.945084
0.772674
0.4659
0.714618
0.979147
0.688386
0.740531
0.920193
0.892168
0.874
0.783298
0.222011
0.74362
0.634267
0.851772
0.787391
0.562841
0.182777
0.190316
0.902935

0.226741
0.758247
0.35771
0.410826
0.0872465
0.424317
0.285887
0.81217
0.402273
0.108453
0.230747
0.605865
0.0601806
0.616611
0.20284
0.0537437
0.71857
0.37861
0.071548
0.26371
0.902093
0.249194
0.146494
0.153124
0.348704
0.442932
0.554185
0.00994732
0.772265
0.724384
0.620462
0.000254705
0.0282193
0.623042
0.0602255
0.516572
0.700265
0.819179
0.552797
0.164765

0.718607
0.985287
0.772052
0.485116
0.386235
0.459902
0.422237
0.697787
0.5713
0.0676305
0.328319
0.449197
0.860133
0.184481
0.0396344
0.723814
0.959813
0.937174
0.878668
0.357477
0.727149
0.663688
0.700292
0.0567574
0.331376
0.381953
0.242893
0.45981
0.849872
0.253459
0.652906
0.258532
0.960012
0.266948
0.809878
0.81357
0.403025
0.817835
0.439889
0.0883817

0.873871
0.667915
0.170061
0.231151
0.802386
0.55784
0.149732
0.624241
0.514277
0.700848
0.408712
0.652262
0.305757
0.585353
0.752831
0.658454
0.408204
0.292215
0.0143971
0.803922
0.279666
0.539751
0.309029
0.505566
0.130498
0.0614506
0.593551
0.748652
0.521938
0.473122
0.338751
0.939698
0.342445
0.772167
0.5366
0.279445
0.122056
0.866451
0.175537
0.0515407

0.435107
0.935319
0.708601
0.634987
0.928774
0.900055
0.339524
0.533445
0.523773
0.348311
0.845294
0.608991
0.465085
0.121981
0.900189
0.529281
0.637504
0.90533
0.924149
0.874614
0.389739
0.943082
0.761068
0.678317
0.860641
0.91063
0.945075
0.555902
0.944004
0.607813
0.325476
0.49699
0.935783
0.230126
0.0108703
0.465156
0.206005
0.880685
0.93604
0.943441

0.0120147
0.975456
0.876909
0.49173
0.268879
0.0876878
0.20509
0.347842
0.595786
0.858261
0.227361
0.835142
0.749755
0.98357
0.879466
0.778335
0.0471605
0.126845
0.40217
0.425043
0.0506163
0.486407
0.582591
0.581066
0.0382918
0.300588
0.146087
0.482898
0.683155
0.849159
0.0894537
0.0934494
0.834505
0.619386
0.867102
0.900924
0.684017
0.372485
0.786347
0.113391

0.539947
0.796957
0.770979
0.514319
0.0333349
0.311786
0.668118
0.163509
0.264697
0.931641
0.894756
0.881282
0.821594
0.513558
0.486055
0.951534
0.158655
0.427193
0.346139
0.848992
0.937712
0.759938
0.908045
0.197317
0.117626
0.681142
0.88944
0.0456055
0.303504
0.925177
0.865268
0.564502
0.23452
0.685361
0.950473
0.290981
0.0891262
0.0939673
0.0673396
0.9121

0.545123
0.417591
0.335845
0.887536
0.883862
0.0450846
0.715853
0.256653
0.273795
0.762979
0.90213
0.758143
0.000229094
0.546534
0.695855
0.930801
0.323082
0.675412
0.819887
0.867355
0.650779
0.62726
0.596285
0.894
0.407841
0.969495
0.781659
0.891663
0.159374
0.0189648
0.539539
0.930351
0.0338341
0.702889
0.900379
0.0665596
0.814244
0.0584199
0.774402
0.087308

0.63076
0.758553
0.37854
0.592854
0.259978
0.00193941
0.694005
0.209062
0.121405
0.00772969
0.456075
0.310444
0.893992
0.90341
0.330969
0.390575
0.716562
0.209062
0.749223
0.406587
0.0059949
0.354175
0.0941297
0.444134
0.240349
0.00262627
0.311419
0.2502
0.615691
0.408044
0.582628
0.350944
0.0486395
0.293505
0.918832
0.595855
0.814744
0.657965
0.00232362
0.579391

0.375461
0.182392
0.669518
0.936652
0.431785
0.856328
0.891995
0.91693
0.864994
0.895926
0.835345
0.943291
0.91195
0.911413
0.951885
0.6697
0.893031
0.829677
0.936896
0.885339
0.553343
0.0130314
0.85439
0.934155
0.586845
0.889286
0.730592
0.26151
0.82978
0.973814
0.819117
0.0387723
0.924773
0.194013
0.590942
0.376915
0.800604
0.868305
0.66284
0.251692

0.0596394
0.815338
0.309436
0.246749
0.174371
0.839414
0.407347
0.942356
0.575744
0.442399
0.872293
0.150214
0.000188596
0.0932713
0.607121
0.62482
0.765704
0.178213
0.123104
0.00242038
0.266776
0.866919
0.572037
0.766529
0.3648
0.00632505
0.510663
0.791284
0.266428
0.24687
0.0689101
0.848347
0.819515
0.0237256
0.591503
0.644448
0.585579
0.275321
0.0429896
0.100235

0.337453
0.0356179
0.0834521
0.0391803
0.639395
0.0853853
0.881454
0.232336
0.483242
0.86315
0.660036
0.412493
0.907078
0.0914703
0.0109286
0.917549
0.513191
0.907153
0.0837301
0.178294
0.334101
0.39073
0.260631
0.027664
0.8916
0.128578
0.0358928
0.172832
0.713481
0.282748
0.631854
0.071436
0.609054
0.00247199
0.227469
0.805045
0.0671093
0.0833554
0.0144209
0.137212

0.701484
0.867029
0.608727
0.699039
0.352271
0.608994
0.918949
0.00623854
0.0743433
0.826255
0.629501
0.674073
0.738808
0.21662
0.538354
0.00119586
0.660844
0.200006
0.763948
0.864778
0.79495
0.0773927
0.742678
0.688826
0.0964478
0.833198
0.040282
0.775336
0.284736
0.313506
0.953317
0.537531
0.338328
0.960951
0.607851
0.133816
0.95112
0.932071
0.136049
0.0312227

0.208664
0.99182
0.0400147
0.932052
0.383035
0.0804188
0.204475
0.953668
0.980571
0.981512
0.80606
0.852258
0.886294
0.894231
0.93991
0.886212
0.689181
0.959075
0.330999
0.638636
0.733257
0.20656
0.783147
0.693112
0.54298
0.78208
0.463519
0.704549
0.520474
0.976771
0.51648
0.947515
0.28215
0.0284053
0.910874
0.499249
0.326269
0.303622
0.82144
0.549353

0.0890563
0.87092
0.907031
0.830921
0.958074
0.273571
0.0918616
0.169167
0.73392
0.706524
0.352445
0.930507
0.20963
0.314378
0.306563
0.958733
0.912914
0.442116
0.462605
0.842543
0.697221
0.629753
0.0582155
0.660344
0.519458
0.752219
0.704312
0.0161578
0.85129
0.958102
0.711768
0.938557
0.623639
0.749952
0.830601
0.799091
0.677653
0.678195
0.453867
0.00350382

0.513792
0.00413067
0.574777
0.266083
0.785543
0.265236
0.767071
0.560837
0.873073
0.876641
0.770594
0.762742
0.759866
0.833359
0.00619284
0.905431
0.941677
0.860171
0.280627
0.823088
0.83969
0.659181
0.726628
0.921552
0.960734
0.825471
0.919618
0.230419
0.92528
0.971821
0.869807
0.841046
0.940234
0.175559
0.845011
0.00850767
0.295521
0.75164
0.661499
0.538752

0.451654
0.797657
0.318274
0.951594
0.749514
0.276945
0.569337
0.563949
0.825411
0.591227
0.811646
0.116187
0.608747
0.634034
0.754552
0.827741
0.408543
0.58888
0.507872
0.157346
0.000442743
0.676194
0.00247494
0.317221
0.733937
0.680122
0.277763
0.858625
0.000273734
0.935219
0.000970998
0.681315
0.0397213
0.516439
0.294063
0.572705
0.847899
0.0113394
0.651592
0.120338

0.630938
0.42417
0.29836
0.322996
0.501938
0.000607626
0.768894
0.712841
0.608828
0.315879
0.32564
0.641304
0.667964
0.00846588
0.201509
0.837698
0.00162247
0.759277
0.17782
0.396741
0.628265
0.562859
0.331786
0.363025
0.470227
0.118942
0.49758
0.811572
0.593402
0.703844
0.587472
0.471817
0.986328
0.610386
0.395272
0.100882
0.302301
0.664932
0.631002
0.671851

0.300992
0.317017
0.838449
0.698315
0.408604
0.0532894
0.901488
0.0674803
0.714946
0.683622
0.458708
0.59225
0.246974
0.689076
0.935408
0.489635
0.852087
0.912877
0.73346
0.898681
0.531473
0.667165
0.218386
0.744328
0.432059
0.103878
0.88488
0.69769
0.541548
0.433386
0.423364
0.562757
0.887949
0.558587
0.750412
0.882122
0.876003
0.754605
0.929554
0.929501

0.211177
0.938855
0.415421
0.654456
0.396099
0.634716
0.570691
0.376075
0.749922
0.71401
0.320993
0.582053
0.633186
0.73401
0.31663
0.896819
0.496921
0.991184
0.610562
0.0172167
0.109534
0.586644
0.689147
0.837759
0.435526
0.906268
0.200993
0.427354
0.927886
0.951794
0.00701784
0.458991
0.172601
0.117925
0.666457
0.258387
0.898118
0.0371445
0.42953
0.757763

0.913506
0.273923
0.929279
0.795992
0.852055
0.888318
0.290348
0.882714
0.907796
0.912934
0.879162
0.707727
0.032003
0.800364
0.641554
0.764628
0.678231
0.405786
0.0947725
0.328837
0.809008
0.0979162
0.706008
0.476644
0.463554
0.309445
0.741153
0.264681
0.707021
0.247274
0.818773
0.855601
0.119634
0.623752
0.757782
0.918783
0.792425
0.341488
0.79446
0.760352

0.822051
0.442124
0.862771
0.44503
0.907999
0.0234131
0.179592
0.723528
0.533164
0.0753112
0.773386
0.0675482
0.514714
0.367805
0.407327
0.690753
0.801957
0.699215
0.11372
0.792704
0.470991
0.68795
0.920341
0.000793737
0.917124
0.509002
0.699092
0.745706
0.491726
0.254098
0.83573
0.295474
0.530945
0.758336
0.810851
0.455146
0.362685
0.199638
0.760653
0.44503

0.586065
0.816366
0.651366
0.95563
0.437628
0.917911
0.870669
0.0772187
0.2251
0.598086
0.693368
0.799935
0.12603
0.15611
0.74706
0.677003
0.389615
0.669132
0.86203
0.257541
0.591937
0.77785
0.152367
0.624025
0.791886
0.786705
0.732075
0.414182
0.86074
0.862956
0.269942
0.570441
0.790819
0.191782
0.697542
0.810677
0.915469
0.509913
0.508565
0.120856

0.680601
0.95217
0.800138
0.884238
0.915385
0.871304
0.291188
0.961923
0.4928
0.981207
0.429556
0.916779
0.849021
0.990757
0.847204
0.877938
0.177269
0.757157
0.337574
0.987283
0.615029
0.316255
0.836649
0.918906
0.525186
0.707555
0.933553
0.762721
0.902771
0.916262
0.671715
0.836574
0.83741
0.0566649
0.515867
0.896547
0.948951
0.907662
0.863998
0.918161

0.623709
0.876849
0.357105
0.982913
0.830135
0.503123
0.477899
0.786147
0.710955
0.477201
0.438039
0.633785
0.121857
0.593265
0.858555
0.0137831
0.716685
0.0636488
0.0188511
0.453614
0.93961
0.143564
0.31764
0.380634
0.355465
0.287804
0.63936
0.474612
0.371128
0.347202
0.825585
0.210825
0.553209
0.440102
0.140894
0.14504
0.773459
0.76624
0.455429
0.518212

0.751334
0.886079
0.82216
0.913983
0.900242
0.804987
0.331438
0.850338
0.457355
0.810205
0.0340599
0.586299
0.118036
0.803628
0.839274
0.657306
0.65681
0.152483
0.721369
0.785894
0.333766
0.868042
0.819044
0.495984
0.0227737
0.549065
0.73446
0.713001
0.837488
0.843788
0.654272
0.800097
0.73208
0.786947
0.977158
0.205606
0.220105
0.724205
0.371805
0.212134

0.200275
0.718024
0.852361
0.877479
0.53567
0.97251
0.303989
0.595125
0.826349
0.147823
0.62654
0.588044
0.585512
0.866986
0.12823
0.025993
0.726867
0.420329
0.460867
0.0768451
0.603358
0.0641155
0.832572
0.806359
0.588212
0.607344
0.640589
0.167779
0.0249126
0.760682
0.701716
0.70902
0.853664
0.322776
0.810335
0.29805
0.896882
0.0254239
0.730284
0.345478

0.358913
0.951708
0.729959
0.811146
0.0131215
0.945336
0.92212
0.865163
0.200153
0.933314
0.82379
0.951813
0.749672
0.828455
0.909793
0.832352
0.959285
0.387647
0.706227
0.99064
0.947647
0.647021
0.286518
0.71789
0.598847
0.958805
0.952574
0.551951
0.0317232
0.670344
0.887998
0.459426
0.826237
0.90806
0.215525
0.876419
0.843161
0.923289
0.452534
0.53257

0.676086
0.742948
0.774288
0.0592039
0.246973
0.978246
0.722649
0.723829
0.515113
0.729922
0.214278
0.55256
0.467342
0.283847
0.878262
0.777461
0.897942
0.633055
0.701977
0.678811
0.944501
0.440944
0.325629
0.917168
0.990481
0.881793
0.149976
0.827301
0.8538
0.242994
0.914003
0.885099
0.931452
0.844756
0.944959
0.914261
0.189143
0.776067
0.139846
0.945795

0.348298
0.000616491
0.0510862
0.492863
0.720008
0.182518
0.082777
0.31373
0.62243
0.0112652
0.0408989
0.210473
0.210459
0.0891021
0.376452
0.107698
0.405096
0.481001
0.206691
0.237814
0.578137
0.000591022
0.206691
0.345781
0.560853
0.358084
0.0723459
0.5097
0.341154
0.102821
0.861224
0.636607
0.396878
0.133986
0.000137291
0.650096
0.00914827
0.0747004
0.11144
0.241065

0.0437969
0.874287
0.296923
0.0259637
0.257768
0.170902
0.74387
0.244118
0.013833
0.549509
0.129339
0.742156
0.820378
0.567474
0.745086
0.0358063
0.703234
0.647099
0.673761
0.195195
0.921209
0.619128
0.670594
0.553001
0.396705
0.359406
0.00425002
0.40645
0.269111
0.20192
0.0135869
0.170545
0.471887
0.633994
0.366067
0.629628
0.488852
0.395555
0.277662
0.244808

0.0317667
0.590049
0.778485
0.419319
0.497279
0.729074
0.185559
0.253722
0.339739
0.873566
0.0647149
0.749071
0.779581
0.729113
0.355863
0.772554
0.418813
0.695843
0.952572
0.980036
0.58826
0.453216
0.976848
0.835425
0.730966
0.561191
0.247203
0.974732
0.812729
0.0227476
0.230937
0.846729
0.836098
0.823424
0.467755
0.246515
0.920567
0.114291
0.355791
0.189472

0.943607
0.110797
0.241908
0.422039
0.806348
0.722644
0.49612
0.343176
0.817572
0.766526
0.90411
0.885479
0.83095
0.0989189
0.830741
0.610017
0.889351
0.0348865
0.646484
0.759866
0.828231
0.939054
0.343725
0.0769195
0.59985
0.823852
0.153738
0.876288
0.88289
0.208681
0.854928
0.501169
0.839651
0.816279
0.865123
0.808765
0.24432
0.696646
0.794548
0.00160585

0.811504
0.896749
0.470622
0.92128
0.598735
0.858887
0.255954
0.923814
0.554727
0.0208069
0.943028
0.644042
0.734116
0.136467
0.862029
0.939339
0.94211
0.960954
0.454287
0.828101
0.784909
0.375847
0.131838
0.868421
0.924112
0.240596
0.815565
0.803159
0.902663
0.884643
0.757183
0.957897
0.869977
0.129678
0.929183
0.565634
0.755394
0.614307
0.927905
0.113598

0.49253
0.148876
0.599566
0.72072
0.191465
0.536523
0.700541
0.968139
0.923224
0.620422
0.289122
0.609405
0.0986801
0.8222
0.5822
0.864133
0.218581
0.172384
0.854995
0.617512
0.213067
0.81691
0.252375
0.293457
0.91483
0.190316
0.480591
0.257826
0.50409
0.137102
0.181263
0.376324
0.517021
0.768705
0.825741
0.336299
0.120719
0.85622
0.0771523
0.00016671

0.491915
0.961092
0.345009
0.945883
0.00242076
0.04233
0.429114
0.855094
0.625269
0.774019
0.990866
0.706245
0.73604
0.878406
0.392367
0.771218
0.198617
0.753363
0.588859
0.559553
0.717095
0.0992966
0.93193
0.717235
0.649894
0.485651
0.672515
0.301645
0.775111
0.114217
0.13275
0.911705
0.436159
0.444255
0.0892594
0.682858
0.946732
0.527363
0.756519
0.817262

0.802801
0.748534
0.874147
0.914292
0.843658
0.246631
0.238534
0.505841
0.482007
0.839201
0.119068
0.115642
0.657031
0.478385
0.432465
0.407794
0.923395
0.687221
0.940241
0.902141
0.909402
0.682365
0.160992
0.892179
0.885472
0.896984
0.899414
0.950911
0.927038
0.471336
0.901468
0.942123
0.983009
0.288362
0.934214
0.817602
0.472493
0.288632
0.414999
0.951177

0.608185
0.637838
0.595409
0.950749
0.352201
0.0946252
0.0155991
0.624732
0.86599
0.814856
0.158668
0.235729
0.920588
0.615361
0.0983571
0.229042
0.223766
0.627564
0.916693
0.113017
0.0882475
0.455467
0.893172
0.738445
0.735559
0.289414
0.48299
0.77671
0.391949
0.00159463
0.866648
0.628112
0.66782
0.311742
0.502086
0.264133
0.651484
0.556872
0.902966
0.697296

0.251081
0.934937
0.850953
0.0318273
0.95239
0.843886
0.980057
0.250307
0.81088
0.672365
0.921481
0.296059
0.445535
0.688376
0.313753
0.701683
0.43521
0.503631
0.706605
0.744772
0.530754
0.509601
0.409642
0.321222
0.943927
0.286381
0.888914
0.32093
0.910415
0.951622
0.0658466
0.0195925
0.00447012
0.593897
0.613291
0.234712
0.310088
0.348813
0.176642
0.471097

0.905943
0.17179
0.0565408
0.568223
0.603473
0.0240541
0.836093
0.7381
0.941116
0.164207
0.708334
0.382134
0.459294
0.687353
0.8737
0.522077
0.780811
0.877566
0.442523
0.606135
0.860306
0.288214
0.0378018
0.372156
0.27155
0.338145
0.263601
0.30528
0.508392
0.583061
0.343956
0.0126826
0.496954
0.856337
0.561435
0.721802
0.287344
0.34688
0.543603
0.134893

0.000462396
0.342271
0.74159
0.206271
0.483412
0.397735
0.103944
0.280894
0.471419
0.38566
0.0644804
0.148766
0.175298
0.897481
0.502503
0.285389
0.952492
0.114845
0.163447
0.0323678
0.426055
0.386517
0.418694
0.864191
0.024808
0.639983
0.697202
0.0241168
0.0647337
0.193613
0.22507
0.634989
0.00838859
0.509495
0.075996
0.511776
0.00418463
0.341201
0.263314
0.0427163

0.681871
0.0901291
0.025776
0.643171
0.260088
0.519741
0.9519
0.679288
0.628881
0.534694
0.562975
0.490693
0.767281
0.764462
0.887863
0.379586
0.00386892
0.0808283
0.00661996
0.0600225
0.0401351
0.66214
0.502539
0.0343929
0.143497
0.610201
0.703926
0.704302
0.326682
0.0152493
0.522516
0.00575979
0.289133
0.48525
0.305184
0.481822
0.761826
0.183596
0.74496
0.016149

0.0757484
0.928907
0.516029
0.957796
0.17465
0.455363
0.949968
0.79741
0.924479
0.925998
0.781784
0.721044
0.498353
0.811739
0.777399
0.379357
0.442413
0.553935
0.64083
0.76555
0.988347
0.896175
0.592473
0.113649
0.331865
0.0905552
0.933474
0.842378
0.682197
0.505057
0.778131
0.173922
0.947055
0.870381
0.95039
0.102967
0.198103
0.00957275
0.861629
0.497874

0.940489
0.87455
0.0729379
0.00400817
0.232143
0.944248
0.782165
0.704456
0.00564053
0.703935
0.721291
0.960544
0.185949
0.917737
0.274674
0.915094
0.718485
0.549739
0.806243
0.928106
0.387041
0.919732
0.00379758
0.940561
0.415788
0.271046
0.846192
0.203133
0.766245
0.465119
0.00447467
0.35933
0.942774
0.742561
0.142226
0.00197536
0.690985
0.946804
0.62462
0.461886

0.609512
0.270016
0.902374
0.553402
0.800084
0.658465
0.433163
0.820488
0.776306
0.407579
0.713016
0.0776497
0.655006
0.683564
0.369005
0.654876
0.58017
0.720544
0.0589665
0.0157177
0.853452
0.529439
0.436228
0.917394
0.754948
0.442873
0.666864
0.654349
0.529742
0.532962
0.121258
0.288059
0.320193
0.783521
0.131528
0.831994
0.200813
0.104479
0.690985
0.56738

0.460791
0.926252
0.693456
0.320758
0.0148178
0.870443
0.524926
0.710776
0.768226
0.153266
0.661531
0.32343
0.878354
0.726028
0.406781
0.680591
0.889673
0.442863
9.00523e-05
0.457529
0.902708
0.0163565
0.2325
0.887255
0.909036
0.969028
0.931947
0.32895
0.29482
0.149906
0.975031
0.257543
0.067368
0.631251
0.601389
0.10911
0.0580668
0.719513
0.247799
0.803391

0.385299
0.814011
0.466403
0.450616
0.546048
0.50188
0.13051
0.393001
0.238451
0.41469
0.000746631
0.336267
0.493853
0.894985
0.509068
0.438856
0.394915
0.360867
0.427944
0.568152
0.627515
0.527401
0.453326
0.722817
0.261522
0.78203
0.0746889
0.304416
0.0710059
0.698446
0.123025
0.804288
0.513329
0.39205
0.407973
0.160898
0.510157
0.494174
0.24725
0.516055

0.77822
0.702806
0.453913
0.746626
0.176647
0.563844
0.365093
0.852035
0.829186
0.643421
0.172522
0.616849
0.693004
0.408343
0.898497
0.920693
0.155402
0.225238
0.479973
0.0965382
0.991476
0.681683
0.555723
0.275329
0.636808
0.112596
0.365412
0.636597
0.665379
0.413685
0.752327
0.719179
0.609303
0.860914
0.204162
0.168276
0.0631951
0.676209
0.57588
0.304629

0.600702
0.795689
0.835278
0.379998
0.447006
0.744047
0.368406
0.210341
0.920457
0.12625
0.618478
0.845168
0.520062
0.872698
0.601655
0.774395
0.860004
0.904611
0.402824
0.818649
0.970675
0.901874
0.637164
0.620475
0.279624
0.447503
0.668834
0.397068
0.322314
0.240566
0.65102
0.900879
0.975249
0.744263
0.657055
0.349028
0.47615
0.179535
0.763725
0.866213

0.378291
0.956356
0.457781
0.234109
0.336885
0.0654753
0.0287233
0.340787
0.828464
0.0497042
0.484334
0.169522
0.0390299
0.846256
0.109012
0.908621
0.0207688
0.0513045
0.00745128
0.456924
0.0978516
0.817814
0.0782249
0.0270379
0.0635844
0.687031
0.0325783
0.606331
0.843289
0.160652
0.917661
0.457643
0.821783
0.273104
0.748366
0.896575
0.204771
0.00248886
0.247958
0.0317101
