# Supplementary material for: Selection Shapes Transcriptional Logic and Regulatory Specialization in Genetic Networks
Source: PLoS One. 2016 Feb 29;11(2):e0150340. doi: 10.1371/journal.pone.0150340 (PMC4771205; doi:10.1371/journal.pone.0150340)
Supplement: S1 Data — This includes all data generated from the analysis of the networks. (ZIP) [file pone.0150340.s005.zip › data_144/clock_6_144_255_s1_g1/records]

19	50000
1	50000
39	50000
61	50000
31	50000
12	50000
35	50000
16	50000
2	50000
36	50000
15	50000
14	50000
4	50000
59	50000
44	50000
40	50000
43	50000
6	50000
67	50000
11	50000
60	50000
18	50000
53	50000
62	50000
7	50000
30	50000
21	50000
22	50000
63	50000
38	50000
24	50000
32	50000
34	50000
27	50000
8	50000
13	50000
54	50000
9	50000
23	50000
3	50000
46	50000
65	50000
25	50000
17	50000
29	50000
57	50000
49	50000
5	50000
33	50000
64	50000
10	50000
52	50000
56	50000
47	50000
58	50000
28	50000
45	50000
51	50000
66	50000
68	50000
50	50000
26	50000
71	50000
55	50000
69	50000
42	50000
75	50000
73	50000
80	50000
82	50000
78	50000
79	50000
72	50000
48	50000
84	50000
95	50000
70	50000
76	50000
20	50000
87	50000
96	50000
37	50000
88	50000
100	50000
83	50000
90	50000
89	50000
85	50000
92	50000
74	50000
41	50000
86	50000
94	50000
81	50000
93	50000
99	50000
77	50000
97	50000
91	50000
98	50000
19	100000
31	100000
44	100000
61	100000
12	100000
35	100000
7	100000
9	100000
32	100000
68	100000
18	100000
11	100000
6	100000
29	100000
10	100000
16	100000
25	100000
1	100000
15	100000
23	100000
39	100000
36	100000
52	100000
5	100000
14	100000
66	100000
40	100000
46	100000
30	100000
21	100000
64	100000
22	100000
27	100000
2	100000
34	100000
65	100000
38	100000
13	100000
53	100000
8	100000
24	100000
56	100000
57	100000
17	100000
67	100000
4	100000
50	100000
43	100000
45	100000
28	100000
83	100000
33	100000
55	100000
3	100000
26	100000
63	100000
51	100000
59	100000
71	100000
60	100000
79	100000
62	100000
47	100000
49	100000
75	100000
82	100000
42	100000
58	100000
37	100000
20	100000
73	100000
54	100000
80	100000
95	100000
48	100000
100	100000
90	100000
76	100000
74	100000
81	100000
84	100000
72	100000
78	100000
70	100000
88	100000
92	100000
41	100000
89	100000
96	100000
87	100000
94	100000
86	100000
97	100000
91	100000
85	100000
69	100000
77	100000
99	100000
93	100000
98	100000
