# Supplementary material for: Selection Shapes Transcriptional Logic and Regulatory Specialization in Genetic Networks
Source: PLoS One. 2016 Feb 29;11(2):e0150340. doi: 10.1371/journal.pone.0150340 (PMC4771205; doi:10.1371/journal.pone.0150340)
Supplement: S1 Data — This includes all data generated from the analysis of the networks. (ZIP) [file pone.0150340.s005.zip › data_144/clock_6_144_255_s1_g1/rules.0.out]

# tflevel = dynamic_max

#degree distribution after pruning
#inputs	count	freq
0	110	0.027673
1	291	0.0732075
2	803	0.202013
3	870	0.218868
4	767	0.192956
5	523	0.131572
6	333	0.0837736
7	161	0.0405031
8	70	0.0176101
9	31	0.00779874
10	9	0.00226415
11	5	0.00125786
12	2	0.000503145

# inputs: 0
#rule	count	freq	p_lower(P<0.01)	p_upper(P<0.01)
FALSE	8	0.0727273	0.0291298	0.160891
TRUE	102	0.927273	0.851303	0.97614

# inputs: 1
#rule	count	freq	p_lower(P<0.01)	p_upper(P<0.01)
FALSE	0	0	1.72251e-05	0.0180425
!A	208	0.714777	0.645325	0.78065
A	83	0.285223	0.222488	0.3583
TRUE	0	0	1.72251e-05	0.0180425

# inputs: 2
#rule	count	freq	p_lower(P<0.01)	p_upper(P<0.01)
FALSE	0	0	6.24225e-06	0.00657643
!A & !B	401	0.499377	0.454658	0.545342
A & !B	252	0.313823	0.27343	0.357653
!A	0	0	6.24225e-06	0.00657643
A != B	0	0	6.24225e-06	0.00657643
!A | !B	3	0.00373599	0.000838335	0.0136028
A & B	127	0.158157	0.127617	0.19397
A = B	0	0	6.24225e-06	0.00657643
A	0	0	6.24225e-06	0.00657643
A | !B	2	0.00249066	0.000421188	0.0114968
A | B	18	0.0224159	0.0120736	0.0396131
TRUE	0	0	6.24225e-06	0.00657643

# inputs: 1
# canalizing	count	freq
1	291	1

# inputs: 2
# canalizing	count	freq
2	803	1

# inputs: 3
# canalizing	count	freq
0	7	0.00804598
3	863	0.991954

# inputs: 4
# canalizing	count	freq
0	14	0.0182529
1	34	0.0443286
4	719	0.937419

# inputs: 5
# canalizing	count	freq
0	7	0.0133843
1	49	0.0936902
2	36	0.0688337
5	431	0.824092

# inputs: 6
# canalizing	count	freq
0	7	0.021021
1	26	0.0780781
2	58	0.174174
3	32	0.0960961
6	210	0.630631

# inputs: 7
# canalizing	count	freq
0	2	0.0124224
1	11	0.068323
2	21	0.130435
3	29	0.180124
4	12	0.0745342
7	86	0.534161

# inputs: 8
# canalizing	count	freq
0	1	0.0142857
1	3	0.0428571
2	10	0.142857
3	6	0.0857143
4	12	0.171429
5	5	0.0714286
8	33	0.471429

# inputs: 9
# canalizing	count	freq
2	3	0.0967742
3	3	0.0967742
4	3	0.0967742
5	2	0.0645161
6	2	0.0645161
9	18	0.580645

# inputs: 10
# canalizing	count	freq
1	1	0.111111
3	2	0.222222
4	1	0.111111
5	3	0.333333
10	2	0.222222

# inputs: 11
# canalizing	count	freq
3	1	0.2
4	1	0.2
5	2	0.4
6	1	0.2

# inputs: 12
# canalizing	count	freq
3	1	0.5
12	1	0.5

# fraction canalizing on >= 1 input
# inputs	frac	sem
1	1	0
2	1	0
3	0.991954	0.00303232
4	0.981747	0.00483989
5	0.986616	0.00503446
6	0.978979	0.00788493
7	0.987578	0.00878376
8	0.985714	0.0143889
9	1	0
10	1	0
11	1	0
12	1	0

# fraction nested canalizing (canalizing on all inputs)
# inputs	frac	sem
1	1	0
2	1	0
3	0.991954	0.00303232
4	0.937419	0.00875707
5	0.824092	0.0166806
6	0.630631	0.0265278
7	0.534161	0.0395591
8	0.471429	0.0605285
9	0.580645	0.0915811
10	0.222222	0.155902
11	0	0
12	0.5	0.707107

# number of canalizing inputs
# inputs	mean	sem
1	1	0
2	2	0
3	2.97586	0.00909173
4	3.794	0.029098
5	4.35182	0.0624072
6	4.4985	0.111207
7	4.90683	0.185416
8	5.4	0.316816
9	6.80645	0.49821
10	5.11111	1.01986
11	4.6	0.509902
12	7.5	4.5
