# Supplementary material for: Selection Shapes Transcriptional Logic and Regulatory Specialization in Genetic Networks
Source: PLoS One. 2016 Feb 29;11(2):e0150340. doi: 10.1371/journal.pone.0150340 (PMC4771205; doi:10.1371/journal.pone.0150340)
Supplement: S1 Data — This includes all data generated from the analysis of the networks. (ZIP) [file pone.0150340.s005.zip › data_144/clock_6_144_255_s1_g1/tfonebits.hist]

#onebits	freq
0	0
1	0
2	0
3	0
4	0
5	0
6	0
7	1
8	15
9	28
10	62
11	128
12	229
13	327
14	467
15	563
16	535
17	513
18	394
19	310
20	214
21	98
22	57
23	25
24	5
25	7
26	0
27	0
28	0
29	0
30	0
31	0
32	0
