# Supplementary material for: Selection Shapes Transcriptional Logic and Regulatory Specialization in Genetic Networks
Source: PLoS One. 2016 Feb 29;11(2):e0150340. doi: 10.1371/journal.pone.0150340 (PMC4771205; doi:10.1371/journal.pone.0150340)
Supplement: S1 Data — This includes all data generated from the analysis of the networks. (ZIP) [file pone.0150340.s005.zip › data_144/clock_6_144_255_s1_g1/tf_posneg.hist]

#pos+neg	pos_bindings	freq
0	0	205
1	0	298
1	1	242
2	0	224
2	1	239
2	2	176
3	0	188
3	1	173
3	2	144
3	3	99
4	0	116
4	1	130
4	2	101
4	3	73
4	4	63
5	0	87
5	1	78
5	2	66
5	3	53
5	4	40
5	5	43
6	0	60
6	1	52
6	2	37
6	3	40
6	4	36
6	5	31
6	6	31
7	0	44
7	1	44
7	2	33
7	3	21
7	4	18
7	5	17
7	6	23
7	7	27
8	0	34
8	1	31
8	2	29
8	3	14
8	4	13
8	5	10
8	6	10
8	7	16
8	8	12
9	0	20
9	1	24
9	2	16
9	3	16
9	4	7
9	5	8
9	6	3
9	7	6
9	8	6
9	9	7
10	0	23
10	1	17
10	2	15
10	3	2
10	4	3
10	5	0
10	6	2
10	7	6
10	8	10
10	9	3
10	10	5
11	0	8
11	1	15
11	2	11
11	3	4
11	4	7
11	5	2
11	6	5
11	7	1
11	8	7
11	9	6
11	10	0
11	11	6
12	0	10
12	1	8
12	2	12
12	3	2
12	4	5
12	5	6
12	6	3
12	7	1
12	8	0
12	9	1
12	10	1
12	11	3
12	12	4
13	0	5
13	1	2
13	2	3
13	3	6
13	4	3
13	5	1
13	6	1
13	7	1
13	8	0
13	9	0
13	10	2
13	11	0
13	12	3
13	13	3
14	0	3
14	1	5
14	2	1
14	3	2
14	4	0
14	5	1
14	6	0
14	7	1
14	8	1
14	9	1
14	10	1
14	11	1
14	12	1
14	13	3
14	14	1
15	0	3
15	1	1
15	2	3
15	3	1
15	4	2
15	5	2
15	6	0
15	7	1
15	8	0
15	9	0
15	10	0
15	11	0
15	12	1
15	13	1
15	14	1
15	15	2
16	0	4
16	1	4
16	2	1
16	3	1
16	4	0
16	5	1
16	6	1
16	7	0
16	8	2
16	9	0
16	10	1
16	11	0
16	12	0
16	13	0
16	14	0
16	15	1
16	16	1
17	0	3
17	1	6
17	2	0
17	3	1
17	4	0
17	5	0
17	6	0
17	7	1
17	8	1
17	9	0
17	10	1
17	11	0
17	12	0
17	13	0
17	14	0
17	15	1
17	16	1
17	17	2
18	0	1
18	1	1
18	2	1
18	3	0
18	4	0
18	5	1
18	6	0
18	7	0
18	8	0
18	9	0
18	10	0
18	11	0
18	12	0
18	13	0
18	14	0
18	15	0
18	16	0
18	17	0
18	18	1
19	0	0
19	1	1
19	2	2
19	3	0
19	4	0
19	5	0
19	6	0
19	7	0
19	8	0
19	9	0
19	10	0
19	11	0
19	12	0
19	13	1
19	14	0
19	15	0
19	16	0
19	17	0
19	18	1
19	19	0
20	0	1
20	1	1
20	2	1
20	3	0
20	4	0
20	5	0
20	6	0
20	7	0
20	8	0
20	9	0
20	10	0
20	11	0
20	12	0
20	13	0
20	14	0
20	15	0
20	16	0
20	17	1
20	18	1
20	19	0
20	20	0
21	0	0
21	1	0
21	2	0
21	3	1
21	4	0
21	5	0
21	6	1
21	7	0
21	8	0
21	9	0
21	10	0
21	11	0
21	12	0
21	13	0
21	14	0
21	15	0
21	16	0
21	17	0
21	18	0
21	19	0
21	20	0
21	21	1
22	0	0
22	1	1
22	2	0
22	3	0
22	4	0
22	5	0
22	6	0
22	7	0
22	8	0
22	9	0
22	10	0
22	11	0
22	12	0
22	13	0
22	14	0
22	15	0
22	16	0
22	17	0
22	18	0
22	19	0
22	20	0
22	21	0
22	22	0
24	0	0
24	1	0
24	2	0
24	3	0
24	4	0
24	5	1
24	6	0
24	7	0
24	8	0
24	9	0
24	10	0
24	11	0
24	12	0
24	13	0
24	14	0
24	15	0
24	16	0
24	17	0
24	18	0
24	19	0
24	20	0
24	21	0
24	22	0
24	23	0
24	24	1
25	0	1
25	1	0
25	2	0
25	3	0
25	4	0
25	5	0
25	6	0
25	7	0
25	8	0
25	9	0
25	10	0
25	11	0
25	12	0
25	13	0
25	14	0
25	15	0
25	16	0
25	17	0
25	18	0
25	19	0
25	20	0
25	21	0
25	22	0
25	23	0
25	24	0
25	25	0
27	0	0
27	1	1
27	2	0
27	3	0
27	4	0
27	5	0
27	6	0
27	7	0
27	8	0
27	9	1
27	10	0
27	11	0
27	12	0
27	13	0
27	14	0
27	15	0
27	16	0
27	17	0
27	18	0
27	19	0
27	20	0
27	21	0
27	22	0
27	23	0
27	24	0
27	25	0
27	26	0
27	27	0
31	0	0
31	1	0
31	2	1
31	3	0
31	4	0
31	5	0
31	6	0
31	7	0
31	8	0
31	9	0
31	10	0
31	11	0
31	12	0
31	13	0
31	14	0
31	15	0
31	16	0
31	17	0
31	18	0
31	19	0
31	20	0
31	21	0
31	22	0
31	23	0
31	24	0
31	25	0
31	26	0
31	27	0
31	28	0
31	29	0
31	30	0
31	31	0
32	0	0
32	1	0
32	2	0
32	3	0
32	4	0
32	5	0
32	6	0
32	7	0
32	8	0
32	9	0
32	10	0
32	11	0
32	12	0
32	13	1
32	14	0
32	15	0
32	16	0
32	17	0
32	18	0
32	19	0
32	20	0
32	21	0
32	22	0
32	23	0
32	24	0
32	25	0
32	26	0
32	27	0
32	28	0
32	29	0
32	30	0
32	31	0
32	32	0
