# Supplementary material for: Selection Shapes Transcriptional Logic and Regulatory Specialization in Genetic Networks
Source: PLoS One. 2016 Feb 29;11(2):e0150340. doi: 10.1371/journal.pone.0150340 (PMC4771205; doi:10.1371/journal.pone.0150340)
Supplement: S1 Data — This includes all data generated from the analysis of the networks. (ZIP) [file pone.0150340.s005.zip › data_144/clock_6_144_255_s1_g1/unprunedrules.0.out]

#degree distribution before pruning
#inputs	count	freq
0	96	0.0241509
1	195	0.0490566
2	599	0.150692
3	795	0.2
4	827	0.20805
5	657	0.165283
6	446	0.112201
7	207	0.0520755
8	87	0.0218868
9	43	0.0108176
10	14	0.00352201
11	6	0.00150943
12	3	0.000754717
