# Supplementary material for: Selection Shapes Transcriptional Logic and Regulatory Specialization in Genetic Networks
Source: PLoS One. 2016 Feb 29;11(2):e0150340. doi: 10.1371/journal.pone.0150340 (PMC4771205; doi:10.1371/journal.pone.0150340)
Supplement: S1 Data — This includes all data generated from the analysis of the networks. (ZIP) [file pone.0150340.s005.zip › data_144/clock_6_144_255_s1_g1/tf_posneg.hist.unpruned]

#pos+neg	pos_bindings	freq
0	0	9
1	0	73
1	1	53
2	0	89
2	1	140
2	2	69
3	0	86
3	1	120
3	2	139
3	3	76
4	0	67
4	1	113
4	2	116
4	3	89
4	4	46
5	0	49
5	1	90
5	2	119
5	3	75
5	4	69
5	5	39
6	0	42
6	1	77
6	2	83
6	3	61
6	4	47
6	5	42
6	6	22
7	0	39
7	1	75
7	2	59
7	3	72
7	4	60
7	5	33
7	6	26
7	7	16
8	0	32
8	1	46
8	2	59
8	3	40
8	4	34
8	5	31
8	6	23
8	7	40
8	8	13
9	0	22
9	1	33
9	2	42
9	3	37
9	4	28
9	5	19
9	6	17
9	7	12
9	8	15
9	9	9
10	0	15
10	1	28
10	2	21
10	3	27
10	4	15
10	5	15
10	6	10
10	7	13
10	8	11
10	9	8
10	10	8
11	0	17
11	1	14
11	2	34
11	3	17
11	4	21
11	5	8
11	6	15
11	7	8
11	8	12
11	9	12
11	10	6
11	11	5
12	0	11
12	1	25
12	2	18
12	3	16
12	4	7
12	5	7
12	6	6
12	7	10
12	8	5
12	9	10
12	10	4
12	11	3
12	12	5
13	0	8
13	1	20
13	2	16
13	3	15
13	4	11
13	5	6
13	6	5
13	7	1
13	8	5
13	9	8
13	10	2
13	11	5
13	12	1
13	13	1
14	0	3
14	1	12
14	2	11
14	3	5
14	4	9
14	5	6
14	6	4
14	7	3
14	8	4
14	9	3
14	10	7
14	11	2
14	12	5
14	13	2
14	14	3
15	0	6
15	1	10
15	2	8
15	3	6
15	4	9
15	5	2
15	6	7
15	7	3
15	8	0
15	9	1
15	10	4
15	11	1
15	12	4
15	13	1
15	14	5
15	15	2
16	0	5
16	1	8
16	2	11
16	3	5
16	4	3
16	5	2
16	6	3
16	7	1
16	8	2
16	9	1
16	10	6
16	11	2
16	12	1
16	13	0
16	14	0
16	15	1
16	16	1
17	0	2
17	1	4
17	2	3
17	3	5
17	4	2
17	5	7
17	6	5
17	7	4
17	8	0
17	9	2
17	10	0
17	11	0
17	12	0
17	13	2
17	14	1
17	15	0
17	16	3
17	17	3
18	0	4
18	1	7
18	2	5
18	3	4
18	4	1
18	5	0
18	6	1
18	7	0
18	8	2
18	9	2
18	10	1
18	11	3
18	12	0
18	13	0
18	14	0
18	15	2
18	16	1
18	17	3
18	18	1
19	0	1
19	1	2
19	2	3
19	3	1
19	4	1
19	5	3
19	6	2
19	7	1
19	8	2
19	9	0
19	10	1
19	11	0
19	12	0
19	13	0
19	14	0
19	15	0
19	16	0
19	17	0
19	18	0
19	19	1
20	0	2
20	1	2
20	2	3
20	3	2
20	4	1
20	5	0
20	6	1
20	7	0
20	8	1
20	9	3
20	10	0
20	11	1
20	12	0
20	13	0
20	14	1
20	15	0
20	16	2
20	17	1
20	18	2
20	19	1
20	20	0
21	0	3
21	1	3
21	2	2
21	3	0
21	4	0
21	5	1
21	6	0
21	7	0
21	8	0
21	9	1
21	10	0
21	11	0
21	12	0
21	13	0
21	14	2
21	15	1
21	16	0
21	17	0
21	18	0
21	19	0
21	20	0
21	21	0
22	0	0
22	1	1
22	2	0
22	3	1
22	4	0
22	5	0
22	6	5
22	7	2
22	8	1
22	9	0
22	10	0
22	11	1
22	12	0
22	13	0
22	14	0
22	15	0
22	16	1
22	17	0
22	18	0
22	19	0
22	20	0
22	21	0
22	22	0
23	0	0
23	1	0
23	2	0
23	3	1
23	4	0
23	5	0
23	6	0
23	7	0
23	8	0
23	9	0
23	10	0
23	11	0
23	12	0
23	13	0
23	14	0
23	15	0
23	16	0
23	17	0
23	18	0
23	19	0
23	20	0
23	21	1
23	22	1
23	23	0
24	0	0
24	1	0
24	2	0
24	3	1
24	4	1
24	5	1
24	6	0
24	7	0
24	8	0
24	9	0
24	10	0
24	11	0
24	12	0
24	13	0
24	14	0
24	15	0
24	16	0
24	17	0
24	18	0
24	19	0
24	20	0
24	21	0
24	22	0
24	23	0
24	24	0
25	0	1
25	1	0
25	2	1
25	3	0
25	4	0
25	5	0
25	6	0
25	7	0
25	8	0
25	9	0
25	10	0
25	11	0
25	12	0
25	13	0
25	14	0
25	15	0
25	16	1
25	17	1
25	18	0
25	19	0
25	20	0
25	21	0
25	22	0
25	23	0
25	24	0
25	25	0
26	0	0
26	1	1
26	2	0
26	3	1
26	4	0
26	5	0
26	6	0
26	7	0
26	8	0
26	9	1
26	10	0
26	11	0
26	12	0
26	13	0
26	14	0
26	15	0
26	16	0
26	17	0
26	18	1
26	19	0
26	20	0
26	21	0
26	22	0
26	23	0
26	24	0
26	25	0
26	26	0
27	0	1
27	1	1
27	2	0
27	3	0
27	4	0
27	5	1
27	6	0
27	7	0
27	8	0
27	9	1
27	10	0
27	11	0
27	12	0
27	13	0
27	14	0
27	15	0
27	16	0
27	17	0
27	18	0
27	19	0
27	20	0
27	21	0
27	22	0
27	23	0
27	24	0
27	25	0
27	26	0
27	27	0
28	0	0
28	1	0
28	2	2
28	3	0
28	4	1
28	5	0
28	6	0
28	7	0
28	8	0
28	9	0
28	10	0
28	11	0
28	12	0
28	13	0
28	14	0
28	15	0
28	16	0
28	17	0
28	18	0
28	19	0
28	20	0
28	21	0
28	22	0
28	23	0
28	24	0
28	25	0
28	26	0
28	27	0
28	28	1
29	0	0
29	1	0
29	2	0
29	3	0
29	4	1
29	5	1
29	6	0
29	7	0
29	8	0
29	9	0
29	10	0
29	11	0
29	12	0
29	13	0
29	14	0
29	15	0
29	16	0
29	17	0
29	18	0
29	19	0
29	20	0
29	21	0
29	22	0
29	23	0
29	24	0
29	25	0
29	26	0
29	27	0
29	28	0
29	29	0
30	0	0
30	1	0
30	2	0
30	3	0
30	4	1
30	5	0
30	6	0
30	7	0
30	8	0
30	9	0
30	10	0
30	11	0
30	12	0
30	13	0
30	14	0
30	15	0
30	16	0
30	17	0
30	18	0
30	19	0
30	20	0
30	21	0
30	22	0
30	23	0
30	24	1
30	25	0
30	26	0
30	27	0
30	28	0
30	29	0
30	30	0
31	0	0
31	1	0
31	2	1
31	3	0
31	4	0
31	5	0
31	6	0
31	7	0
31	8	0
31	9	0
31	10	0
31	11	0
31	12	0
31	13	0
31	14	0
31	15	0
31	16	0
31	17	0
31	18	0
31	19	0
31	20	0
31	21	0
31	22	0
31	23	0
31	24	0
31	25	0
31	26	0
31	27	0
31	28	0
31	29	0
31	30	0
31	31	0
32	0	0
32	1	1
32	2	0
32	3	0
32	4	0
32	5	0
32	6	0
32	7	0
32	8	0
32	9	0
32	10	0
32	11	0
32	12	0
32	13	1
32	14	0
32	15	0
32	16	0
32	17	0
32	18	0
32	19	0
32	20	0
32	21	0
32	22	0
32	23	0
32	24	0
32	25	0
32	26	0
32	27	0
32	28	0
32	29	0
32	30	0
32	31	0
32	32	0
