# Supplementary material for: Selection Shapes Transcriptional Logic and Regulatory Specialization in Genetic Networks
Source: PLoS One. 2016 Feb 29;11(2):e0150340. doi: 10.1371/journal.pone.0150340 (PMC4771205; doi:10.1371/journal.pone.0150340)
Supplement: S1 Data — This includes all data generated from the analysis of the networks. (ZIP) [file pone.0150340.s005.zip › data_144/majority_6_144_255_s1_g0/bindpos]

#site	freq
0	48
1	69
2	45
3	57
4	51
5	61
6	48
7	34
8	43
9	55
10	43
11	54
12	38
13	56
14	43
15	38
16	42
17	49
18	41
19	57
20	45
21	42
22	39
23	47
24	33
25	38
26	43
27	41
28	45
29	51
30	36
31	36
32	50
33	43
34	46
35	40
36	56
37	53
38	43
39	50
40	57
41	38
42	48
43	42
44	47
45	43
46	38
47	42
48	38
49	44
50	61
51	47
52	40
53	41
54	50
55	67
56	52
57	57
58	48
59	42
60	40
61	38
62	41
63	38
64	41
65	51
66	53
67	36
68	54
69	58
70	47
71	56
72	45
73	63
74	40
75	47
76	48
77	41
78	41
79	38
80	43
81	50
82	51
83	51
84	47
85	57
86	51
87	47
88	47
89	53
90	49
91	41
92	59
93	57
94	59
95	49
96	55
97	43
98	54
99	63
100	64
101	43
102	58
103	68
104	63
105	50
106	58
107	78
108	56
109	56
110	50
111	46
112	60
113	42
114	61
115	55
116	52
117	47
118	43
119	38
120	44
121	44
122	53
123	40
124	37
125	37
126	51
127	41
128	56
129	51
130	49
131	43
132	33
133	28
134	49
135	53
136	33
137	42
138	42
139	45
140	38
141	42
142	34
143	49
144	32
145	41
146	36
147	31
148	49
149	37
150	37
151	36
152	37
153	40
154	46
155	49
156	45
157	38
158	42
159	37
160	37
161	43
162	51
163	38
164	40
165	42
166	49
167	48
168	32
169	39
170	46
171	39
172	40
173	45
174	34
175	39
176	57
177	44
178	43
179	44
180	48
181	43
182	44
183	53
184	50
185	40
186	42
187	42
188	32
189	41
190	47
191	53
192	32
193	28
194	58
195	42
196	31
197	30
198	38
199	38
200	43
201	37
202	38
203	38
204	41
205	39
206	42
207	39
208	39
209	30
210	34
211	39
212	33
213	42
214	53
215	58
216	51
217	52
218	39
219	46
220	44
221	50
222	42
223	48
224	45
