# Supplementary material for: Selection Shapes Transcriptional Logic and Regulatory Specialization in Genetic Networks
Source: PLoS One. 2016 Feb 29;11(2):e0150340. doi: 10.1371/journal.pone.0150340 (PMC4771205; doi:10.1371/journal.pone.0150340)
Supplement: S1 Data — This includes all data generated from the analysis of the networks. (ZIP) [file pone.0150340.s005.zip › data_144/majority_6_144_255_s1_g0/degree_dist]

./1
Nodes: 40
Sum in & out: 92	92
In degree:
0 0 0 0 0 0 0 0 0 0 0 0 0 1 2 2 2 2 3 3 3 3 3 3 3 3 3 3 3 3 3 4 4 4 4 5 5 5 5 8 
Out degree:
0 0 0 1 1 1 1 1 1 1 1 2 2 2 2 2 2 2 2 2 2 2 3 3 3 3 3 3 3 3 3 3 3 4 4 4 4 4 4 5 

./10
Nodes: 40
Sum in & out: 95	95
In degree:
0 0 0 0 0 0 0 0 0 0 1 1 1 1 1 1 2 2 2 3 3 3 3 3 3 3 3 3 3 3 4 4 4 4 5 5 5 6 6 7 
Out degree:
1 1 1 1 1 1 1 1 1 1 1 1 1 2 2 2 2 2 2 2 2 2 2 2 2 2 3 3 3 3 3 3 3 3 4 5 5 5 5 8 

./100
Nodes: 40
Sum in & out: 116	116
In degree:
0 0 0 0 0 0 0 0 0 1 2 2 2 2 2 2 3 3 3 3 3 3 3 3 4 4 4 4 4 4 4 4 4 5 5 6 6 6 7 8 
Out degree:
0 1 1 1 1 1 1 1 1 1 2 2 2 2 2 2 3 3 3 3 3 3 3 3 4 4 4 4 4 4 4 4 4 4 5 5 5 5 5 6 

./11
Nodes: 40
Sum in & out: 111	111
In degree:
0 0 0 0 0 0 0 0 1 1 1 1 1 1 2 2 2 2 3 3 3 3 3 3 3 4 4 4 4 4 4 4 4 5 5 5 5 7 7 10 
Out degree:
0 1 1 1 1 1 1 1 2 2 2 2 2 2 2 2 2 2 3 3 3 3 3 3 3 3 3 3 3 3 3 4 4 4 4 4 5 6 6 8 

./12
Nodes: 40
Sum in & out: 98	98
In degree:
0 0 0 0 0 0 0 0 0 1 1 1 1 1 2 2 2 2 2 2 2 2 3 3 3 3 3 3 3 3 4 4 4 4 4 5 5 6 8 9 
Out degree:
0 1 1 1 1 1 1 1 1 1 1 1 1 2 2 2 2 2 2 2 2 2 2 3 3 3 3 3 3 3 3 3 4 4 4 5 5 5 6 6 

./13
Nodes: 40
Sum in & out: 69	69
In degree:
0 0 0 0 0 0 0 0 0 0 0 0 0 0 0 0 0 1 1 1 2 2 2 2 2 2 3 3 3 3 3 4 4 4 4 4 4 4 5 6 
Out degree:
0 0 0 0 0 0 0 1 1 1 1 1 1 1 1 1 1 2 2 2 2 2 2 2 2 2 2 2 2 3 3 3 3 3 3 3 3 3 3 5 

./14
Nodes: 40
Sum in & out: 96	96
In degree:
0 0 0 0 0 0 0 0 0 0 1 1 1 1 2 2 2 2 2 2 2 2 3 3 3 3 3 4 4 4 4 4 4 4 5 5 5 5 6 7 
Out degree:
0 0 1 1 1 1 1 1 1 1 1 1 2 2 2 2 2 2 2 2 2 2 2 2 2 3 3 3 3 3 4 4 4 4 4 5 5 5 5 5 

./15
Nodes: 40
Sum in & out: 97	97
In degree:
0 0 0 0 0 0 0 0 0 0 0 1 1 1 1 2 2 2 2 2 2 3 3 3 3 3 4 4 4 4 4 4 4 4 4 5 5 6 7 7 
Out degree:
0 0 1 1 1 1 1 1 1 1 1 1 1 2 2 2 2 2 2 2 2 3 3 3 3 3 3 3 3 3 3 4 4 4 4 4 4 5 5 6 

./16
Nodes: 40
Sum in & out: 77	77
In degree:
0 0 0 0 0 0 0 0 0 0 0 0 0 0 0 1 1 1 1 1 2 2 2 2 2 2 2 3 3 3 3 4 4 4 5 5 5 6 6 7 
Out degree:
0 0 0 0 0 0 0 0 1 1 1 1 1 1 1 1 1 1 2 2 2 2 2 2 2 2 2 2 2 3 3 3 3 4 4 4 4 5 6 6 

./17
Nodes: 40
Sum in & out: 117	117
In degree:
0 0 0 0 0 0 0 0 1 2 2 2 2 2 2 3 3 3 3 3 3 3 3 3 3 3 4 4 4 4 4 4 4 5 5 6 6 6 6 9 
Out degree:
0 1 1 1 1 1 2 2 2 2 2 2 2 2 2 2 3 3 3 3 3 3 3 3 3 3 3 3 3 3 4 4 4 5 5 5 5 5 6 7 

./18
Nodes: 40
Sum in & out: 94	94
In degree:
0 0 0 0 0 0 0 0 0 0 0 0 1 1 1 1 2 2 2 2 2 2 3 3 3 3 3 3 4 4 4 4 4 4 5 6 6 6 6 7 
Out degree:
0 0 1 1 1 1 1 1 1 1 1 2 2 2 2 2 2 2 2 2 2 2 2 2 2 2 2 3 3 3 3 3 3 4 4 4 5 5 6 7 

./19
Nodes: 40
Sum in & out: 110	110
In degree:
0 0 0 0 0 0 0 0 1 1 1 1 1 1 2 2 2 2 2 2 3 3 3 3 3 3 4 4 4 4 5 5 5 5 5 6 6 6 7 8 
Out degree:
0 1 1 1 1 1 1 1 1 1 1 1 1 1 2 2 2 2 2 2 2 2 3 3 3 3 3 3 4 4 4 4 5 5 5 5 6 6 7 8 

./2
Nodes: 40
Sum in & out: 95	95
In degree:
0 0 0 0 0 0 0 0 0 0 1 1 1 1 2 2 2 2 2 2 2 3 3 3 3 3 4 4 4 4 4 4 4 4 4 4 4 5 6 7 
Out degree:
0 0 1 1 1 1 1 1 1 1 1 2 2 2 2 2 2 2 2 2 3 3 3 3 3 3 3 3 3 3 3 3 3 4 4 4 4 4 4 5 

./20
Nodes: 40
Sum in & out: 90	90
In degree:
0 0 0 0 0 0 0 0 0 0 1 1 1 1 2 2 2 2 2 2 2 2 2 3 3 3 3 3 3 3 4 4 4 5 5 5 5 5 5 5 
Out degree:
0 0 1 1 1 1 1 1 1 1 1 1 1 1 1 2 2 2 2 2 2 2 2 2 2 3 3 3 3 3 3 3 4 4 4 4 4 5 5 6 

./21
Nodes: 40
Sum in & out: 122	122
In degree:
0 0 0 0 0 0 0 0 1 1 1 2 2 3 3 3 3 3 3 3 4 4 4 4 4 4 4 4 4 4 4 4 5 5 5 6 6 6 6 7 
Out degree:
1 1 1 1 1 2 2 2 2 2 2 2 2 2 2 2 2 3 3 3 3 3 3 3 3 3 3 4 4 4 4 4 4 4 5 5 5 6 6 8 

./22
Nodes: 40
Sum in & out: 123	123
In degree:
0 0 0 0 0 0 0 1 1 1 1 1 2 2 3 3 3 3 3 3 3 3 4 4 4 4 4 4 4 4 4 5 5 5 5 6 6 7 7 8 
Out degree:
1 1 1 1 1 1 1 1 2 2 2 2 2 2 2 2 2 2 2 3 3 3 3 3 3 3 3 4 4 4 4 4 4 5 5 6 6 7 8 8 

./23
Nodes: 40
Sum in & out: 90	90
In degree:
0 0 0 0 0 0 0 0 0 0 0 0 1 1 2 2 2 2 2 2 3 3 3 3 3 3 3 3 3 3 4 4 4 4 4 4 5 5 5 7 
Out degree:
0 0 0 1 1 1 1 1 1 1 2 2 2 2 2 2 2 2 2 2 2 2 2 2 2 2 3 3 3 3 3 3 3 4 4 4 4 4 5 5 

./24
Nodes: 40
Sum in & out: 98	98
In degree:
0 0 0 0 0 0 0 0 0 1 1 2 2 2 2 2 2 2 2 3 3 3 3 3 3 3 3 3 3 3 4 4 4 4 4 4 5 5 6 7 
Out degree:
0 1 1 1 1 1 1 1 1 1 1 1 1 1 2 2 2 2 2 2 2 2 2 2 2 3 3 3 3 4 4 4 4 4 4 5 5 5 6 6 

./25
Nodes: 40
Sum in & out: 92	92
In degree:
0 0 0 0 0 0 0 0 0 0 1 1 1 1 1 2 2 2 2 2 2 2 2 3 3 3 3 3 3 3 3 4 4 4 4 4 5 7 7 8 
Out degree:
0 0 0 1 1 1 1 1 1 2 2 2 2 2 2 2 2 2 2 2 2 2 2 2 3 3 3 3 3 3 3 3 3 3 4 4 4 4 4 6 

./26
Nodes: 40
Sum in & out: 104	104
In degree:
0 0 0 0 0 0 0 1 1 1 1 1 2 2 2 2 2 2 2 3 3 3 3 3 3 3 3 4 4 4 4 4 4 5 5 5 5 5 6 6 
Out degree:
1 1 1 1 1 1 1 1 1 2 2 2 2 2 2 2 2 2 2 2 2 3 3 3 3 3 3 3 3 3 4 4 4 4 4 4 5 5 5 5 

./27
Nodes: 40
Sum in & out: 111	111
In degree:
0 0 0 0 0 0 0 0 1 1 1 1 1 1 2 2 2 2 2 2 2 2 2 2 3 3 3 3 3 3 4 4 5 6 7 7 7 8 8 11 
Out degree:
0 1 1 1 1 1 1 1 1 1 2 2 2 2 2 2 2 2 2 2 2 2 2 2 2 2 3 4 4 4 4 4 4 5 5 5 5 7 8 8 

./28
Nodes: 40
Sum in & out: 92	92
In degree:
0 0 0 0 0 0 0 0 0 0 0 0 1 1 1 2 2 2 2 2 2 3 3 3 3 3 3 3 3 3 4 4 4 4 5 5 6 6 6 6 
Out degree:
0 0 0 0 1 1 1 1 1 1 1 1 1 1 2 2 2 2 2 2 2 2 2 2 2 3 3 3 3 3 3 3 4 4 4 5 5 5 6 6 

./29
Nodes: 40
Sum in & out: 87	87
In degree:
0 0 0 0 0 0 0 0 0 0 0 1 1 1 1 1 2 2 2 2 2 3 3 3 3 3 3 3 3 3 3 3 4 4 4 4 4 5 6 8 
Out degree:
0 0 1 1 1 1 1 1 1 1 1 1 2 2 2 2 2 2 2 2 2 2 2 3 3 3 3 3 3 3 3 3 3 3 3 3 4 4 4 4 

./3
Nodes: 40
Sum in & out: 76	76
In degree:
0 0 0 0 0 0 0 0 0 0 0 0 0 0 1 1 1 2 2 2 2 2 2 2 3 3 3 3 3 3 3 3 3 4 4 4 5 5 5 5 
Out degree:
0 0 0 0 0 0 1 1 1 1 1 1 1 1 1 1 1 1 2 2 2 2 2 2 2 2 2 2 3 3 3 3 3 3 3 3 3 4 5 8 

./30
Nodes: 40
Sum in & out: 113	113
In degree:
0 0 0 0 0 0 0 0 0 0 1 2 2 2 2 2 2 2 2 3 3 3 3 4 4 4 4 4 4 4 5 5 5 5 5 5 5 6 7 8 
Out degree:
0 0 1 1 1 1 1 1 1 1 2 2 2 2 2 2 2 2 2 2 3 3 3 3 3 3 3 3 4 4 4 4 5 5 5 5 5 6 7 7 

./31
Nodes: 40
Sum in & out: 96	96
In degree:
0 0 0 0 0 0 0 0 0 0 1 1 1 1 2 2 2 2 2 2 2 3 3 3 3 3 3 3 4 4 4 4 4 4 4 4 5 6 6 8 
Out degree:
0 0 1 1 1 1 1 1 1 1 1 1 1 2 2 2 2 2 2 2 2 2 2 2 3 3 3 3 3 4 4 4 4 4 4 4 4 5 5 6 

./32
Nodes: 40
Sum in & out: 93	93
In degree:
0 0 0 0 0 0 0 0 0 0 0 1 1 1 1 1 2 2 2 2 2 2 2 2 2 2 3 3 3 4 4 4 5 5 5 6 6 6 6 8 
Out degree:
0 0 1 1 1 1 1 1 1 1 1 1 1 2 2 2 2 2 2 2 2 2 2 2 3 3 3 3 3 3 3 4 4 4 4 4 4 5 5 5 

./33
Nodes: 40
Sum in & out: 92	92
In degree:
0 0 0 0 0 0 0 0 0 0 0 1 1 2 2 2 2 2 2 2 2 3 3 3 3 3 3 3 4 4 4 4 4 4 4 4 5 5 5 6 
Out degree:
0 0 0 1 1 1 1 1 1 1 1 1 2 2 2 2 2 2 2 2 2 3 3 3 3 3 3 3 3 3 3 3 3 3 4 4 4 4 5 5 

./34
Nodes: 40
Sum in & out: 88	88
In degree:
0 0 0 0 0 0 0 0 0 0 1 1 1 1 1 2 2 2 2 2 2 2 2 2 2 3 3 3 3 3 3 3 4 4 4 4 5 6 6 9 
Out degree:
0 1 1 1 1 1 1 1 1 1 1 1 1 1 2 2 2 2 2 2 2 2 2 2 2 3 3 3 3 3 3 3 3 3 3 4 4 4 4 7 

./35
Nodes: 40
Sum in & out: 77	77
In degree:
0 0 0 0 0 0 0 0 0 0 0 0 0 0 1 1 1 2 2 2 2 2 2 2 3 3 3 3 3 3 3 3 3 3 4 4 4 5 6 7 
Out degree:
0 0 0 0 1 1 1 1 1 1 1 1 1 1 1 1 2 2 2 2 2 2 2 2 2 2 2 2 2 2 2 3 3 3 4 4 4 4 5 5 

./36
Nodes: 40
Sum in & out: 119	119
In degree:
0 0 0 0 0 0 0 2 2 2 2 2 2 3 3 3 3 3 3 3 3 3 3 3 3 3 4 4 4 4 4 4 5 5 5 5 5 5 6 8 
Out degree:
1 1 1 1 1 1 1 1 2 2 2 2 2 2 2 2 3 3 3 3 3 3 3 3 3 3 3 3 3 3 4 4 5 5 5 5 5 6 7 7 

./37
Nodes: 40
Sum in & out: 74	74
In degree:
0 0 0 0 0 0 0 0 0 0 0 0 0 1 1 1 1 1 1 1 2 2 3 3 3 3 3 3 3 3 3 3 3 3 3 4 4 5 5 6 
Out degree:
0 0 0 0 0 1 1 1 1 1 1 1 1 1 1 1 1 1 1 1 2 2 2 2 2 2 2 2 2 2 3 3 3 3 3 3 4 4 5 8 

./38
Nodes: 40
Sum in & out: 91	91
In degree:
0 0 0 0 0 0 0 0 0 0 1 1 1 1 1 1 2 2 2 2 2 3 3 3 3 3 3 3 3 4 4 4 4 4 4 5 5 5 6 6 
Out degree:
0 0 1 1 1 1 1 1 1 1 1 1 2 2 2 2 2 2 2 2 2 2 2 2 2 2 2 3 3 3 3 3 3 3 3 3 5 5 7 7 

./39
Nodes: 40
Sum in & out: 110	110
In degree:
0 0 0 0 0 0 0 0 1 1 1 1 2 2 2 2 2 3 3 3 3 3 3 3 3 3 3 3 4 4 4 4 5 5 5 5 5 7 7 8 
Out degree:
0 1 1 1 1 2 2 2 2 2 2 2 2 2 2 2 2 2 2 2 2 2 2 3 3 3 3 3 4 4 4 4 4 4 4 4 4 5 7 7 

./4
Nodes: 40
Sum in & out: 78	78
In degree:
0 0 0 0 0 0 0 0 0 0 0 0 0 0 1 1 1 1 1 1 1 2 2 2 2 2 2 2 3 3 3 3 4 5 5 6 6 6 6 7 
Out degree:
0 0 0 1 1 1 1 1 1 1 1 1 1 1 1 1 1 2 2 2 2 2 2 2 2 2 3 3 3 3 3 3 3 3 3 3 3 4 4 5 

./40
Nodes: 40
Sum in & out: 99	99
In degree:
0 0 0 0 0 0 0 0 1 1 1 1 1 1 2 2 2 2 2 2 2 3 3 3 3 3 3 3 3 4 4 4 4 4 4 4 5 6 6 10 
Out degree:
1 1 1 1 1 1 1 1 1 1 2 2 2 2 2 2 2 2 2 2 2 2 2 2 3 3 3 3 3 3 4 4 4 4 4 4 4 5 5 5 

./41
Nodes: 40
Sum in & out: 127	127
In degree:
0 0 0 0 0 0 0 0 1 2 2 2 2 2 2 2 3 3 3 3 3 3 3 4 4 4 4 4 4 5 5 5 5 5 6 6 7 7 7 9 
Out degree:
1 1 1 1 1 1 1 2 2 2 2 2 2 2 2 2 3 3 3 3 3 3 3 3 3 3 4 4 4 4 4 4 5 5 5 5 6 7 7 8 

./42
Nodes: 40
Sum in & out: 87	87
In degree:
0 0 0 0 0 0 0 0 0 0 1 1 1 1 1 2 2 2 2 2 2 2 2 2 3 3 3 3 3 3 4 4 4 4 4 5 5 5 5 6 
Out degree:
0 0 1 1 1 1 1 1 1 1 1 1 1 2 2 2 2 2 2 2 2 2 2 2 2 2 2 3 3 3 3 3 3 4 4 4 4 4 5 5 

./43
Nodes: 40
Sum in & out: 106	106
In degree:
0 0 0 0 0 0 0 0 1 1 1 1 2 2 2 2 2 2 2 3 3 3 3 3 3 3 4 4 4 4 4 4 4 4 5 5 6 6 6 7 
Out degree:
0 1 1 1 1 1 1 1 1 1 2 2 2 2 2 2 2 2 2 3 3 3 3 3 3 3 3 3 3 3 3 4 4 4 4 5 5 5 5 7 

./44
Nodes: 40
Sum in & out: 121	121
In degree:
0 0 0 0 0 0 0 1 1 2 2 2 2 2 2 2 3 3 3 3 3 3 3 3 3 4 4 4 5 5 5 5 5 5 5 5 5 5 7 9 
Out degree:
1 1 1 1 1 1 1 1 1 2 2 2 2 2 2 2 2 2 3 3 3 3 3 3 3 3 4 4 4 4 4 4 4 6 6 6 6 6 6 6 

./45
Nodes: 40
Sum in & out: 95	95
In degree:
0 0 0 0 0 0 0 0 0 0 0 1 1 1 1 2 2 2 2 2 2 2 3 3 3 3 3 3 4 4 4 4 4 4 4 4 5 5 6 11 
Out degree:
0 0 0 1 1 1 1 1 1 1 1 1 1 2 2 2 2 2 2 2 2 2 2 2 3 3 3 3 3 3 4 4 4 4 4 4 4 4 5 8 

./46
Nodes: 40
Sum in & out: 77	77
In degree:
0 0 0 0 0 0 0 0 0 0 0 0 0 0 0 0 1 1 1 2 2 2 2 2 3 3 3 3 3 3 4 4 4 4 4 4 4 5 6 7 
Out degree:
0 0 0 0 0 0 0 0 1 1 1 1 1 1 1 2 2 2 2 2 2 2 2 2 2 2 2 3 3 3 3 3 3 3 4 4 4 4 4 5 

./47
Nodes: 40
Sum in & out: 88	88
In degree:
0 0 0 0 0 0 0 0 0 0 0 1 1 1 1 1 1 2 2 2 2 2 3 3 3 3 3 4 4 4 4 4 4 4 4 4 5 5 5 6 
Out degree:
0 0 0 0 1 1 1 1 1 1 1 1 1 2 2 2 2 2 2 2 2 2 2 3 3 3 3 3 3 3 3 3 4 4 4 4 4 4 4 4 

./48
Nodes: 40
Sum in & out: 70	70
In degree:
0 0 0 0 0 0 0 0 0 0 0 0 0 0 0 1 1 2 2 2 2 2 2 2 2 2 2 2 2 3 3 3 4 4 4 4 4 5 5 5 
Out degree:
0 0 0 0 0 0 1 1 1 1 1 1 1 1 1 1 1 1 1 2 2 2 2 2 2 2 2 2 2 2 2 3 3 3 3 3 3 4 5 6 

./49
Nodes: 40
Sum in & out: 95	95
In degree:
0 0 0 0 0 0 0 0 0 0 1 1 1 1 1 2 2 2 2 2 2 3 3 3 3 3 3 3 3 4 4 4 4 5 5 5 5 6 6 6 
Out degree:
0 0 1 1 1 1 1 1 1 1 1 2 2 2 2 2 2 2 2 2 2 2 3 3 3 3 3 3 3 3 3 3 3 3 4 4 4 5 5 6 

./5
Nodes: 40
Sum in & out: 97	97
In degree:
0 0 0 0 0 0 0 0 0 0 0 1 1 1 1 2 2 2 2 2 3 3 3 3 3 3 3 3 4 4 4 4 4 4 5 5 5 5 5 10 
Out degree:
0 0 0 0 1 1 1 1 1 1 1 1 1 1 2 2 2 2 2 2 2 3 3 3 3 3 3 3 3 3 4 4 4 4 4 4 5 5 6 6 

./50
Nodes: 40
Sum in & out: 135	135
In degree:
0 0 0 0 0 0 0 1 1 1 1 2 2 2 2 2 3 3 3 3 3 4 4 4 4 4 4 4 5 5 5 5 5 5 5 6 7 8 9 13 
Out degree:
1 1 1 1 2 2 2 2 2 2 2 2 2 2 3 3 3 3 3 3 3 3 4 4 4 4 4 4 4 4 4 4 4 4 5 5 5 6 7 11 

./51
Nodes: 40
Sum in & out: 123	123
In degree:
0 0 0 0 0 0 0 0 1 1 2 2 3 3 3 3 3 3 3 3 3 3 4 4 4 4 4 4 4 4 5 5 5 5 5 5 6 6 6 7 
Out degree:
1 1 1 1 1 2 2 2 2 2 2 2 2 2 2 2 2 2 3 3 3 3 3 3 3 3 3 4 4 4 4 4 4 5 5 5 6 6 6 8 

./52
Nodes: 40
Sum in & out: 65	65
In degree:
0 0 0 0 0 0 0 0 0 0 0 0 0 0 0 0 0 1 1 1 2 2 2 2 2 2 2 3 3 3 3 3 3 3 3 4 5 5 5 5 
Out degree:
0 0 0 0 0 0 0 0 1 1 1 1 1 1 1 1 1 1 1 1 2 2 2 2 2 2 2 2 2 2 2 2 2 3 3 3 3 4 5 6 

./53
Nodes: 40
Sum in & out: 114	114
In degree:
0 0 0 0 0 0 0 0 1 1 1 1 2 2 2 2 2 2 2 3 3 3 3 3 3 3 4 4 4 5 5 5 5 5 6 6 6 6 7 7 
Out degree:
0 1 1 1 1 1 1 2 2 2 2 2 2 2 2 2 2 2 3 3 3 3 3 3 3 3 3 4 4 4 4 4 4 4 4 4 4 6 6 7 

./54
Nodes: 40
Sum in & out: 96	96
In degree:
0 0 0 0 0 0 0 0 0 1 1 1 1 1 1 2 2 2 2 2 2 3 3 3 3 3 3 3 3 4 4 4 4 4 5 5 5 5 5 9 
Out degree:
1 1 1 1 1 1 1 1 1 1 1 1 1 1 1 2 2 2 2 2 2 2 2 3 3 3 3 3 3 3 3 3 3 4 4 4 4 5 7 7 

./55
Nodes: 40
Sum in & out: 89	89
In degree:
0 0 0 0 0 0 0 0 0 0 0 0 1 1 1 2 2 2 2 2 2 3 3 3 3 3 3 3 3 3 3 4 4 4 4 5 5 5 6 7 
Out degree:
0 0 1 1 1 1 1 1 1 1 1 1 2 2 2 2 2 2 2 2 2 2 2 2 2 2 2 2 2 3 3 3 3 4 4 4 4 5 6 6 

./56
Nodes: 40
Sum in & out: 128	128
In degree:
0 0 0 0 0 0 0 1 1 1 2 2 2 3 3 3 3 3 3 3 4 4 4 4 4 4 4 4 4 5 5 5 5 5 5 5 6 6 7 8 
Out degree:
1 1 1 1 1 1 1 2 2 2 2 2 2 2 2 2 3 3 3 3 3 3 3 3 3 3 3 4 4 4 4 4 4 4 5 6 6 7 7 11 

./57
Nodes: 40
Sum in & out: 119	119
In degree:
0 0 0 0 0 0 0 1 1 1 2 2 2 2 2 2 2 3 3 3 3 4 4 4 4 4 4 4 4 4 4 4 4 5 5 5 6 7 7 7 
Out degree:
1 1 1 1 1 2 2 2 2 2 2 2 2 2 3 3 3 3 3 3 3 3 3 3 3 3 3 3 3 4 4 4 4 4 4 4 4 5 6 8 

./58
Nodes: 40
Sum in & out: 74	74
In degree:
0 0 0 0 0 0 0 0 0 0 0 0 0 0 0 0 1 1 1 2 2 2 2 2 2 3 3 3 3 3 3 3 3 3 3 4 4 6 6 9 
Out degree:
0 0 0 0 1 1 1 1 1 1 1 1 1 1 1 1 1 1 1 1 1 1 1 2 2 2 2 2 2 3 3 3 3 3 3 4 4 5 5 7 

./59
Nodes: 40
Sum in & out: 67	67
In degree:
0 0 0 0 0 0 0 0 0 0 0 0 0 0 0 0 0 1 1 2 2 2 2 2 2 2 2 2 2 2 3 3 3 3 3 3 4 6 7 8 
Out degree:
0 0 0 0 0 0 0 1 1 1 1 1 1 1 1 1 1 1 1 2 2 2 2 2 2 2 2 2 2 2 3 3 3 3 3 3 3 4 4 4 

./6
Nodes: 40
Sum in & out: 108	108
In degree:
0 0 0 0 0 0 0 0 1 1 1 1 1 2 2 2 2 2 2 3 3 3 3 3 3 3 3 4 4 4 4 4 5 5 5 6 6 6 6 8 
Out degree:
1 1 1 1 1 1 1 1 2 2 2 2 2 2 2 2 2 2 2 2 2 2 2 3 3 3 3 3 3 4 4 4 4 4 5 5 5 5 6 6 

./60
Nodes: 40
Sum in & out: 112	112
In degree:
0 0 0 0 0 0 0 0 1 2 2 2 2 2 2 3 3 3 3 3 3 3 3 3 3 4 4 4 4 4 4 4 4 4 4 5 5 6 6 7 
Out degree:
1 1 1 1 1 1 1 1 2 2 2 2 2 2 2 2 2 2 2 3 3 3 3 3 3 3 3 4 4 4 4 4 4 4 4 4 5 5 6 6 

./61
Nodes: 40
Sum in & out: 56	56
In degree:
0 0 0 0 0 0 0 0 0 0 0 0 0 0 0 0 0 0 0 1 1 1 1 1 1 1 2 2 3 3 3 3 3 3 3 4 4 5 5 6 
Out degree:
0 0 0 0 0 0 0 0 0 1 1 1 1 1 1 1 1 1 1 1 1 1 1 2 2 2 2 2 2 2 2 2 2 2 2 3 3 3 3 6 

./62
Nodes: 40
Sum in & out: 102	102
In degree:
0 0 0 0 0 0 0 0 0 0 1 1 1 1 2 2 2 3 3 3 3 3 3 3 3 3 4 4 4 4 4 4 4 4 4 5 5 6 6 7 
Out degree:
1 1 1 1 1 1 1 1 1 1 2 2 2 2 2 2 2 2 2 2 2 2 2 2 3 3 3 3 3 3 3 4 4 4 4 5 5 5 6 6 

./63
Nodes: 40
Sum in & out: 116	116
In degree:
0 0 0 0 0 0 0 1 1 1 2 2 2 2 2 2 2 2 2 3 3 3 3 3 3 3 4 4 4 4 4 4 5 5 5 5 5 6 7 12 
Out degree:
1 1 1 1 1 1 2 2 2 2 2 2 2 2 2 2 2 2 2 2 3 3 3 3 3 3 3 3 3 4 4 4 4 4 4 4 4 6 8 9 

./64
Nodes: 40
Sum in & out: 97	97
In degree:
0 0 0 0 0 0 0 0 0 0 0 1 1 1 1 1 1 2 2 2 2 2 3 3 3 3 3 3 4 4 4 4 4 5 5 5 6 7 7 8 
Out degree:
0 0 1 1 1 1 1 1 1 1 2 2 2 2 2 2 2 2 2 2 2 2 2 2 2 3 3 3 3 4 4 4 4 4 4 4 4 5 5 5 

./65
Nodes: 40
Sum in & out: 89	89
In degree:
0 0 0 0 0 0 0 0 1 1 1 1 1 2 2 2 2 2 2 2 2 2 3 3 3 3 3 3 3 3 3 4 4 4 4 4 4 5 5 5 
Out degree:
0 1 1 1 1 1 1 1 1 1 1 1 2 2 2 2 2 2 2 2 2 2 2 2 2 2 2 2 3 3 3 3 3 3 3 3 4 6 6 6 

./66
Nodes: 40
Sum in & out: 83	83
In degree:
0 0 0 0 0 0 0 0 0 0 0 0 0 1 1 2 2 2 2 2 2 2 3 3 3 3 3 3 3 3 4 4 4 4 4 4 4 5 5 5 
Out degree:
0 0 0 0 0 1 1 1 1 1 1 1 1 1 1 2 2 2 2 2 2 2 2 2 2 2 2 2 2 3 3 3 3 3 3 3 4 5 5 10 

./67
Nodes: 40
Sum in & out: 114	114
In degree:
0 0 0 0 0 0 0 1 1 2 2 2 2 2 2 2 3 3 3 3 3 3 3 3 3 3 4 4 4 4 4 4 4 4 5 5 5 6 7 8 
Out degree:
1 1 1 1 1 1 1 2 2 2 2 2 2 2 2 2 2 2 2 2 2 3 3 3 3 3 3 3 4 4 4 4 4 4 5 5 5 5 5 9 

./68
Nodes: 40
Sum in & out: 93	93
In degree:
0 0 0 0 0 0 0 0 1 1 1 2 2 2 2 2 2 2 2 2 2 3 3 3 3 3 3 3 3 3 3 4 4 4 4 4 5 5 5 5 
Out degree:
1 1 1 1 1 1 1 1 1 1 1 1 2 2 2 2 2 2 2 2 2 2 2 2 3 3 3 3 3 3 3 3 3 3 3 4 4 4 6 6 

./69
Nodes: 40
Sum in & out: 84	84
In degree:
0 0 0 0 0 0 0 0 0 0 0 0 0 1 1 1 2 2 2 2 3 3 3 3 3 3 3 3 3 4 4 4 4 4 4 4 4 4 5 5 
Out degree:
0 0 0 0 0 1 1 1 1 1 1 1 1 2 2 2 2 2 2 2 2 2 2 2 2 3 3 3 3 3 3 3 3 3 3 3 4 4 5 6 

./7
Nodes: 40
Sum in & out: 106	106
In degree:
0 0 0 0 0 0 0 0 1 1 1 2 2 2 2 2 2 2 3 3 3 3 3 3 3 3 4 4 4 4 4 4 4 4 5 5 5 5 6 7 
Out degree:
1 1 1 1 1 1 1 1 1 2 2 2 2 2 2 2 2 2 2 2 2 3 3 3 3 3 3 3 3 4 4 4 4 4 4 4 5 5 5 6 

./70
Nodes: 40
Sum in & out: 106	106
In degree:
0 0 0 0 0 0 0 0 0 0 1 2 2 2 2 2 3 3 3 3 3 3 4 4 4 4 4 4 4 4 4 4 4 4 4 5 5 5 5 5 
Out degree:
0 0 1 1 1 1 1 1 1 1 2 2 2 2 2 2 2 2 2 2 3 3 3 3 3 3 3 3 3 3 3 3 4 4 4 4 5 6 7 8 

./71
Nodes: 40
Sum in & out: 93	93
In degree:
0 0 0 0 0 0 0 0 0 0 0 0 0 1 1 2 2 2 2 2 2 2 2 3 3 3 3 3 3 3 4 4 4 5 5 6 6 6 7 7 
Out degree:
0 0 0 1 1 1 1 1 1 1 1 1 1 1 2 2 2 2 2 2 2 2 2 3 3 3 3 3 3 3 4 4 4 4 4 4 4 5 5 5 

./72
Nodes: 40
Sum in & out: 86	86
In degree:
0 0 0 0 0 0 0 0 0 0 0 0 0 1 1 1 2 2 2 2 2 2 3 3 3 3 3 4 4 4 4 4 4 4 4 4 5 5 5 5 
Out degree:
0 0 0 1 1 1 1 1 1 1 1 1 1 1 1 1 1 1 2 2 2 2 2 2 2 2 3 3 3 3 3 3 3 4 4 4 5 5 5 7 

./73
Nodes: 40
Sum in & out: 80	80
In degree:
0 0 0 0 0 0 0 0 0 0 0 0 0 1 1 1 2 2 2 2 2 2 2 3 3 3 3 3 3 3 3 4 4 4 4 4 4 5 5 5 
Out degree:
0 1 1 1 1 1 1 1 1 1 1 1 1 1 1 1 2 2 2 2 2 2 2 2 2 2 2 2 2 2 2 3 3 3 3 3 3 5 6 6 

./74
Nodes: 40
Sum in & out: 83	83
In degree:
0 0 0 0 0 0 0 0 0 0 0 0 0 0 0 1 1 1 1 2 2 2 2 2 3 3 3 3 4 4 4 4 4 4 4 5 5 5 7 7 
Out degree:
0 0 0 0 0 1 1 1 1 1 1 1 1 1 1 1 2 2 2 2 2 2 2 2 2 2 2 3 3 3 3 3 3 3 4 4 4 4 6 7 

./75
Nodes: 40
Sum in & out: 114	114
In degree:
0 0 0 0 0 0 0 0 1 1 2 2 2 2 3 3 3 3 3 3 3 3 3 3 3 3 3 3 4 4 4 4 5 5 5 5 5 6 7 8 
Out degree:
1 1 1 1 1 1 1 1 1 2 2 2 2 2 2 2 2 2 3 3 3 3 3 3 3 3 3 4 4 4 4 4 4 4 4 5 5 5 6 7 

./76
Nodes: 40
Sum in & out: 93	93
In degree:
0 0 0 0 0 0 0 0 0 0 0 1 1 1 1 1 1 2 2 2 2 2 2 3 3 3 3 3 4 4 4 4 4 4 5 6 6 6 6 7 
Out degree:
0 0 1 1 1 1 1 1 1 1 1 2 2 2 2 2 2 2 2 2 2 2 2 2 2 2 2 3 3 3 3 3 3 3 4 4 5 5 5 8 

./77
Nodes: 40
Sum in & out: 83	83
In degree:
0 0 0 0 0 0 0 0 0 0 1 1 1 1 1 1 1 2 2 2 2 2 2 3 3 3 3 3 3 3 3 3 4 4 4 4 5 5 5 6 
Out degree:
0 0 1 1 1 1 1 1 1 1 1 1 1 1 2 2 2 2 2 2 2 2 2 2 2 2 2 2 2 2 2 3 3 3 3 3 3 6 6 7 

./78
Nodes: 40
Sum in & out: 108	108
In degree:
0 0 0 0 0 0 0 0 1 1 1 1 1 1 2 2 2 2 3 3 3 3 3 3 3 3 4 4 4 4 5 5 5 5 5 5 5 5 6 8 
Out degree:
0 1 1 1 1 1 1 1 1 2 2 2 2 2 2 2 2 2 2 2 3 3 3 3 3 3 3 3 3 4 4 4 4 4 4 5 5 5 6 6 

./79
Nodes: 40
Sum in & out: 91	91
In degree:
0 0 0 0 0 0 0 0 0 0 1 1 1 1 1 1 1 2 2 2 2 2 3 3 3 3 3 3 4 4 4 4 4 5 5 5 5 5 5 6 
Out degree:
0 0 1 1 1 1 1 1 1 1 2 2 2 2 2 2 2 2 2 2 2 2 2 2 2 2 2 3 3 3 3 3 3 3 3 4 5 5 5 6 

./8
Nodes: 40
Sum in & out: 108	108
In degree:
0 0 0 0 0 0 0 1 1 1 1 2 2 2 2 2 3 3 3 3 3 3 3 3 3 4 4 4 4 4 4 4 4 4 5 5 5 5 5 6 
Out degree:
1 1 1 1 1 1 1 1 1 1 2 2 2 2 2 2 2 2 2 2 2 2 2 3 3 3 3 3 3 3 3 4 4 4 5 5 5 6 7 8 

./80
Nodes: 40
Sum in & out: 118	118
In degree:
0 0 0 0 0 0 0 0 1 1 2 2 2 2 2 2 2 2 2 3 3 3 3 3 3 4 4 4 4 5 5 5 5 5 6 6 6 7 7 7 
Out degree:
0 1 1 1 1 1 1 1 1 1 1 2 2 2 2 2 2 2 2 2 3 3 3 3 3 3 4 4 4 4 4 4 4 4 5 5 6 7 8 9 

./81
Nodes: 40
Sum in & out: 90	90
In degree:
0 0 0 0 0 0 0 0 1 1 1 2 2 2 2 2 2 2 2 2 2 2 2 2 2 3 3 3 3 3 4 4 4 4 4 4 4 5 5 6 
Out degree:
0 1 1 1 1 1 1 1 1 1 1 1 1 2 2 2 2 2 2 2 2 2 2 2 3 3 3 3 3 3 3 3 3 3 3 3 4 4 4 8 

./82
Nodes: 40
Sum in & out: 102	102
In degree:
0 0 0 0 0 0 0 0 0 1 2 2 2 2 2 2 2 2 2 2 3 3 3 3 3 3 3 3 3 4 4 4 5 5 5 5 5 5 6 6 
Out degree:
0 1 1 1 1 1 1 1 1 1 2 2 2 2 2 2 2 2 2 2 2 2 2 2 3 3 3 3 3 3 3 3 4 4 4 5 5 6 6 7 

./83
Nodes: 40
Sum in & out: 113	113
In degree:
0 0 0 0 0 0 0 0 0 1 1 2 2 2 2 2 2 2 2 2 3 3 3 3 4 4 4 4 4 4 4 4 4 5 5 5 6 7 8 9 
Out degree:
0 0 1 1 1 1 1 1 1 1 2 2 2 2 2 2 2 2 2 3 3 3 3 3 3 3 4 4 4 4 4 4 5 5 5 5 5 5 5 7 

./84
Nodes: 40
Sum in & out: 75	75
In degree:
0 0 0 0 0 0 0 0 0 0 0 0 0 0 0 1 1 1 2 2 2 2 2 2 2 3 3 3 3 3 3 3 4 4 4 4 4 5 6 6 
Out degree:
0 0 0 0 0 0 0 1 1 1 1 1 1 2 2 2 2 2 2 2 2 2 2 2 2 2 2 2 2 2 3 3 3 3 3 3 3 4 5 5 

./85
Nodes: 40
Sum in & out: 103	103
In degree:
0 0 0 0 0 0 0 0 1 1 1 2 2 2 2 2 2 2 2 2 3 3 3 3 3 3 3 3 4 4 4 4 4 4 4 4 5 6 6 9 
Out degree:
1 1 1 1 1 1 2 2 2 2 2 2 2 2 2 2 2 2 2 2 2 3 3 3 3 3 3 3 3 3 3 3 3 4 4 4 4 4 5 6 

./86
Nodes: 40
Sum in & out: 87	87
In degree:
0 0 0 0 0 0 0 0 0 0 0 0 0 1 1 1 1 1 2 2 2 2 2 2 2 3 3 3 3 3 4 4 4 4 4 5 5 7 7 9 
Out degree:
0 0 0 0 1 1 1 1 1 1 1 1 2 2 2 2 2 2 2 2 2 2 2 2 2 2 2 2 3 3 3 3 4 4 4 4 4 5 5 5 

./87
Nodes: 40
Sum in & out: 91	91
In degree:
0 0 0 0 0 0 0 0 0 0 0 0 0 1 1 1 1 2 2 2 2 2 2 3 3 3 3 3 3 3 4 4 4 4 5 5 6 7 7 8 
Out degree:
0 0 1 1 1 1 1 1 1 1 1 2 2 2 2 2 2 2 2 2 2 2 2 2 2 3 3 3 3 3 3 3 3 3 3 4 4 4 4 8 

./88
Nodes: 40
Sum in & out: 112	112
In degree:
0 0 0 0 0 0 0 0 2 2 2 2 2 2 2 2 2 3 3 3 3 3 3 3 3 3 3 3 4 4 4 5 5 5 5 5 5 6 6 7 
Out degree:
1 1 1 1 1 1 1 1 2 2 2 2 2 2 2 2 2 2 3 3 3 3 3 3 3 3 3 3 4 4 4 4 4 4 4 5 5 5 5 6 

./89
Nodes: 40
Sum in & out: 110	110
In degree:
0 0 0 0 0 0 0 0 1 1 1 1 1 2 2 2 2 2 3 3 3 3 3 3 4 4 4 4 4 4 4 4 4 5 5 5 5 6 7 8 
Out degree:
0 1 1 1 1 1 1 1 1 1 2 2 2 2 2 2 2 2 2 2 2 3 3 3 3 3 3 3 4 4 4 4 4 4 4 5 5 6 7 7 

./9
Nodes: 40
Sum in & out: 77	77
In degree:
0 0 0 0 0 0 0 0 0 0 0 0 1 1 1 1 2 2 2 2 2 2 2 2 2 2 2 2 3 3 3 3 3 4 4 4 5 5 6 6 
Out degree:
0 0 0 0 1 1 1 1 1 1 1 1 1 1 1 2 2 2 2 2 2 2 2 2 2 2 2 3 3 3 3 3 3 3 3 3 3 3 4 5 

./90
Nodes: 40
Sum in & out: 109	109
In degree:
0 0 0 0 0 0 0 1 1 2 2 2 2 2 2 2 2 2 2 3 3 3 3 3 3 3 3 3 4 4 4 4 4 4 4 5 5 5 5 12 
Out degree:
1 1 1 1 1 1 1 1 2 2 2 2 2 2 2 2 2 2 3 3 3 3 3 3 3 3 3 3 4 4 4 4 4 4 4 4 4 4 5 6 

./91
Nodes: 40
Sum in & out: 80	80
In degree:
0 0 0 0 0 0 0 0 0 0 0 0 0 0 0 1 1 1 2 2 2 2 2 2 3 3 3 3 3 3 4 4 4 4 4 5 5 5 6 6 
Out degree:
0 0 0 0 1 1 1 1 1 1 1 1 1 1 1 1 1 1 1 1 2 2 2 2 2 2 2 3 3 3 3 3 4 4 4 4 4 4 4 7 

./92
Nodes: 40
Sum in & out: 122	122
In degree:
0 0 0 0 0 0 0 1 1 2 2 2 2 2 2 3 3 3 3 3 3 3 3 3 4 4 4 4 4 4 5 5 5 5 5 5 5 6 6 10 
Out degree:
1 1 1 1 1 2 2 2 2 2 2 2 2 2 2 2 2 3 3 3 3 3 3 3 3 3 3 4 4 4 4 4 4 5 5 5 5 6 6 7 

./93
Nodes: 40
Sum in & out: 98	98
In degree:
0 0 0 0 0 0 0 0 0 0 0 1 2 2 2 2 2 2 2 3 3 3 3 3 3 3 3 3 3 3 4 4 4 4 5 5 5 6 6 7 
Out degree:
0 1 1 1 1 1 1 1 1 1 1 1 1 2 2 2 2 2 2 2 2 2 3 3 3 3 3 3 3 3 4 4 4 4 4 4 5 5 5 5 

./94
Nodes: 40
Sum in & out: 116	116
In degree:
0 0 0 0 0 0 0 0 1 1 1 1 1 1 2 2 2 3 3 3 3 3 3 3 4 4 4 4 4 4 4 5 5 5 5 6 6 6 6 11 
Out degree:
0 1 1 1 1 1 1 2 2 2 2 2 2 2 2 2 2 2 3 3 3 3 3 3 3 3 3 4 4 4 4 4 4 4 4 5 5 5 6 8 

./95
Nodes: 40
Sum in & out: 114	114
In degree:
0 0 0 0 0 0 0 0 0 1 1 1 2 2 2 2 2 2 2 3 3 3 3 3 3 4 4 4 4 4 4 4 4 5 6 6 6 7 7 10 
Out degree:
1 1 1 1 1 1 1 1 1 2 2 2 2 2 2 2 2 2 2 3 3 3 3 3 3 4 4 4 4 4 4 4 4 4 4 4 5 5 6 7 

./96
Nodes: 40
Sum in & out: 90	90
In degree:
0 0 0 0 0 0 0 0 0 0 0 0 1 1 1 1 1 2 2 2 2 3 3 3 3 3 3 3 3 4 4 4 4 4 4 4 5 5 6 9 
Out degree:
0 0 1 1 1 1 1 1 1 1 1 1 1 1 1 1 1 1 1 2 2 2 2 2 3 3 3 3 3 3 3 3 4 4 4 5 5 5 6 6 

./97
Nodes: 40
Sum in & out: 126	126
In degree:
0 0 0 0 0 0 0 0 1 1 2 2 2 2 2 3 3 3 3 3 3 3 3 3 4 4 4 4 5 5 5 5 5 5 6 6 7 7 7 8 
Out degree:
1 1 1 1 1 1 1 2 2 2 2 2 2 2 2 2 3 3 3 3 3 3 3 3 3 4 4 4 4 4 4 4 5 5 5 6 6 6 6 7 

./98
Nodes: 40
Sum in & out: 103	103
In degree:
0 0 0 0 0 0 0 0 0 1 1 1 2 2 2 2 3 3 3 3 3 3 3 3 3 3 3 3 3 3 4 4 4 4 4 5 6 6 6 7 
Out degree:
1 1 1 1 1 1 1 1 1 1 2 2 2 2 2 2 2 2 2 2 3 3 3 3 3 3 3 3 3 3 3 3 3 4 4 4 4 5 6 7 

./99
Nodes: 40
Sum in & out: 75	75
In degree:
0 0 0 0 0 0 0 0 0 0 0 0 0 0 0 0 1 1 1 2 2 2 2 3 3 3 3 3 3 3 4 4 4 4 4 4 4 5 5 5 
Out degree:
0 0 0 0 0 1 1 1 1 1 1 1 1 1 1 1 1 1 1 2 2 2 2 2 2 2 2 2 2 2 2 3 3 3 4 4 5 5 5 5 
