# Supplementary material for: Selection Shapes Transcriptional Logic and Regulatory Specialization in Genetic Networks
Source: PLoS One. 2016 Feb 29;11(2):e0150340. doi: 10.1371/journal.pone.0150340 (PMC4771205; doi:10.1371/journal.pone.0150340)
Supplement: S1 Data — This includes all data generated from the analysis of the networks. (ZIP) [file pone.0150340.s005.zip › data_144/majority_6_144_255_s1_g0/expressionlevels]

1
1
1
1
1
1
1
1.1035
0.316578
0.975639
0.955326
1.88657
0.756193
0.919773
1.12374
2.413
2.16244
0.670007
0.186009
1.89794
7.5953
1.19167
1.6183
0.552728
0.0465294
7.8359
0.73617
1.76354
12.1112
0.327879
0.0774292
0.351381
0.186581
1.06495
0.742164
0.850801
0.173857
1.59836
0.0375964
0.171109


#output levels:
0.0264843	2

#output levels:
0.819092	2

#output levels:
0.867551	2

#output levels:
0.0166382	2

#output levels:
0.481774	2

#output levels:
0.931533	2

#output levels:
0.511882	2

#output levels:
0.789821	2.03655
0.394911	1.01827
0.411414	1.06083
0.205707	0.530414
0.454922	1.17301
0.227461	0.586505
0.0485863	0.125279
0.0242932	0.0626397

#output levels:
0.00353509	0.0205873
0.0350258	0.203979
0.0445396	0.259385
0.0502245	0.292492
0.0494505	0.287984
0.248322	1.44615
0.308404	1.79605
0.344305	2.00513

#output levels:
0.489367	2.36367
0.244683	1.18183
0.168867	0.815638
0.125545	0.606389
0.147046	0.710242
0.00957916	0.0462679
0.00520764	0.0251532
0.00345282	0.0166773

#output levels:
0.0883693	0.194718
0.362562	0.798891
0.0102811	0.022654
0.0421815	0.0929451
0.389588	0.858441
0.910326	2.00586
0.0453257	0.0998733
0.10591	0.233368

#output levels:
0.0984725	0.218519
0.003936	0.00873431
0.832098	1.8465
0.0332594	0.0738054
0.460442	1.02176
0.0184041	0.0408403
0.909665	2.01863
0.0363598	0.0806855

#output levels:
0.26047	2

#output levels:
0.00464441	0.0109703
0.057613	0.136084
0.000538133	0.00127109
0.00667545	0.0157676
0.0173553	0.0409938
0.120175	0.283857
0.0020109	0.00474982
0.0139243	0.0328897
0.0257175	0.0607457
0.537187	1.26885
0.00297981	0.00703842
0.0622422	0.147018
0.31859	0.752521
0.857811	2.02618
0.036914	0.0871923
0.0993919	0.234767

#output levels:
0.732142	2.06494
0.175899	0.496109
0.0934066	0.263445
0.0224412	0.0632935

#output levels:
0.627854	1.59686
0.808045	2.05515
0.217509	0.553203
0.279933	0.71197
0.0478869	0.121794
0.0616301	0.156748
0.0013248	0.00336944
0.00170501	0.00433645

#output levels:
0.0017987	0.00640464
0.0183637	0.0653879
0.0183637	0.0653879
0.0238854	0.085049
0.0183637	0.0653879
0.369347	1.31514
0.12315	0.438503
0.358073	1.27499
0.0273435	0.0973622
0.0287566	0.102394
0.0287566	0.102394
0.0297259	0.105845
0.179954	0.640766
0.337408	1.20141
0.188894	0.672596
0.330528	1.17691
0.0170284	0.0606331
0.114703	0.408425
0.114703	0.408425
0.147262	0.524356
0.114703	0.408425
0.59134	2.10559
0.274863	0.978708
0.578877	2.06121
0.167652	0.59696
0.175985	0.62663
0.175985	0.62663
0.1817	0.646981
0.361684	1.28785
0.556034	1.97988
0.375347	1.3365
0.548428	1.95279

#output levels:
0.362361	2

#output levels:
0.000977102	0.0203522
0.0147179	0.306562
0.00831474	0.173189
0.0960192	2

#output levels:
0.00389377	0.0158566
0.000867295	0.00353189
0.061535	0.250589
0.0137062	0.055816
0.0389694	0.158695
0.00868	0.0353475
0.296858	1.2089
0.0661219	0.269268
0.0355688	0.144847
0.00792257	0.0322631
0.274044	1.11599
0.0610403	0.248574
0.533054	2.17075
0.118732	0.483511
0.834279	3.39743
0.185826	0.75674

#output levels:
0.722751	1.53691
0.361375	0.768456
0.78491	1.66909
0.392455	0.834547
0.951067	2.02242
0.475533	1.01121
0.962105	2.04589
0.481052	1.02295
0.354838	0.754556
0.0302882	0.0644072
0.385356	0.819451
0.0328931	0.0699465
0.466931	0.992919
0.0398562	0.0847534
0.472351	1.00444
0.0403188	0.085737
0.350008	0.744284
0.175004	0.372142
0.1129	0.240079
0.0564501	0.12004
0.460575	0.979402
0.230288	0.489701
0.138387	0.294278
0.0691937	0.147139
0.0285897	0.0607954
0.00146414	0.00311347
0.00594862	0.0126496
0.000296247	0.000629962
0.0376212	0.0800005
0.00192666	0.00409701
0.00729153	0.0155053
0.000363125	0.000772177

#output levels:
0.0682792	0.221643
0.0164043	0.0532505
0.616118	2
0.218858	0.710443

#output levels:
0.893722	2.12114
0.00380445	0.00902939

#output levels:
0.0132112	0.0467514
0.164179	0.580993
0.164179	0.580993
0.565168	2

#output levels:
0.000245349	0.00840221
5.89459e-05	0.00201866
0.00321889	0.110234
0.000773347	0.026484
0.0365659	1.25223
0.00878507	0.300853
0.0584011	2
0.014031	0.480506

#output levels:
0.746927	1.59337
0.373464	0.796684
0.973959	2.07768
0.486979	1.03884
0.0190063	0.0405448
0.00950314	0.0202724
0.0247833	0.0528685
0.0123917	0.0264343

#output levels:
0.200675	0.505913
0.517592	1.30488
0.510351	1.28662
0.710469	1.79113
0.634083	1.59856
0.787534	1.98541
0.680582	1.71578
0.816495	2.05843
0.174936	0.441022
0.451202	1.13751
0.202587	0.510733
0.282025	0.711
0.552752	1.39352
0.68652	1.73075
0.378385	0.953928
0.453949	1.14443
0.0599581	0.151157
0.154647	0.389873
0.152483	0.384419
0.212275	0.535156
0.189452	0.477619
0.2353	0.593205
0.203345	0.512644
0.243953	0.61502
0.01924	0.0485052
0.0496249	0.125107
0.00667311	0.0168233
0.00928976	0.02342
0.0607936	0.153264
0.075506	0.190354
0.0162844	0.0410539
0.0195365	0.0492525

#output levels:
0.788848	2

#output levels:
0.0445125	0.167957
0.443495	1.67342
0.263953	0.995963
0.44682	1.68597
0.0211612	0.0798467
0.210837	0.795543
0.125483	0.47348
0.212418	0.801507
0.00977529	0.0368847
0.0973949	0.367496
0.0579661	0.218721
0.0981251	0.370252
0.00464716	0.017535
0.0463015	0.174707
0.027557	0.10398
0.0466486	0.176017
0.0203098	0.0766343
0.202355	0.763536
0.120434	0.45443
0.203872	0.769261
0.00965527	0.0364318
0.0961991	0.362984
0.0572544	0.216036
0.0969203	0.365706
0.0044602	0.0168295
0.0444386	0.167679
0.0264483	0.0997965
0.0447718	0.168936
0.00212037	0.00800072
0.0211261	0.0797142
0.0125735	0.0474431
0.0212845	0.0803118
0.00727622	0.0274551
0.0724958	0.273545
0.043147	0.162805
0.0730393	0.275596
0.00345911	0.0130521
0.0344644	0.130043
0.020512	0.0773972
0.0347228	0.131018
0.00460263	0.0173669
0.0458577	0.173033
0.0272929	0.102983
0.0462015	0.17433
0.00218808	0.00825622
0.0218007	0.0822598
0.012975	0.0489582
0.0219642	0.0828765
0.00331994	0.012527
0.0330778	0.124811
0.0196868	0.0742833
0.0333258	0.125747
0.0015783	0.00595532
0.0157252	0.0593352
0.00935907	0.0353142
0.0158431	0.05978
0.00210005	0.00792405
0.0209236	0.0789503
0.012453	0.0469885
0.0210805	0.0795422
0.000998363	0.00376708
0.00994707	0.0375329
0.00592015	0.0223383
0.0100216	0.0378143
0.0357572	0.134921
0.356263	1.34427
0.212035	0.800065
0.358934	1.35435
0.0169989	0.0641415
0.169367	0.639066
0.100801	0.38035
0.170637	0.643857
0.00199833	0.0075402
0.0199101	0.0751259
0.0118498	0.0447124
0.0200593	0.0756892
0.000950002	0.00358461
0.00946523	0.0357148
0.00563338	0.0212562
0.0095362	0.0359826
0.0182688	0.0689331
0.182019	0.686807
0.108332	0.408764
0.183384	0.691956
0.00868499	0.0327707
0.0865318	0.326507
0.0515008	0.194326
0.0871806	0.328955
0.00160688	0.00606316
0.0160099	0.0604096
0.00952855	0.0359537
0.0161299	0.0608625
0.000763907	0.00288242
0.0076111	0.0287187
0.00452986	0.0170924
0.00766816	0.028934
0.00584504	0.0220549
0.0582364	0.219741
0.0346603	0.130782
0.058673	0.221389
0.00277873	0.0104849
0.0276855	0.104465
0.0164775	0.0621738
0.0278931	0.105248
0.00155391	0.00586331
0.0154822	0.0584184
0.00921447	0.0347686
0.0155983	0.0588564
0.000738728	0.00278741
0.00736023	0.0277721
0.00438055	0.016529
0.00741541	0.0279803
0.00298631	0.0112681
0.0297537	0.112269
0.0177084	0.0668184
0.0299768	0.11311
0.00141969	0.00535686
0.0141449	0.0533724
0.00841856	0.0317654
0.0142509	0.0537725
0.0011081	0.00418113
0.0110404	0.0416582
0.00657085	0.0247935
0.0111232	0.0419706
0.000526788	0.00198771
0.00524859	0.0198043
0.00312378	0.0117868
0.00528794	0.0199528
0.270855	1.02201
0.682593	2.5756
0.497311	1.87649
0.686024	2.58855
0.176523	0.666067
0.444862	1.67858
0.32411	1.22295
0.447098	1.68702
0.059482	0.224441
0.149903	0.565622
0.109213	0.412091
0.150656	0.568466
0.0387658	0.146274
0.0976952	0.36863
0.071177	0.268569
0.0981863	0.370483
0.123584	0.466314
0.311449	1.17518
0.226909	0.856189
0.313014	1.18108
0.0805426	0.303908
0.202978	0.765891
0.147882	0.557998
0.203999	0.769741
0.02714	0.102406
0.0683966	0.258078
0.0498311	0.188026
0.0687404	0.259375
0.0176878	0.0667406
0.0445757	0.168196
0.0324761	0.122541
0.0447997	0.169041
0.0442753	0.167062
0.11158	0.42102
0.0812928	0.306739
0.112141	0.423136
0.0288553	0.108878
0.0727193	0.274389
0.0529805	0.199909
0.0730848	0.275768
0.0280067	0.105677
0.0705807	0.26632
0.0514224	0.19403
0.0709355	0.267658
0.0182526	0.0688719
0.0459991	0.173567
0.0335132	0.126454
0.0462304	0.174439
0.0202016	0.0762259
0.0509109	0.1921
0.0370917	0.139957
0.0511668	0.193066
0.0131659	0.0496782
0.0331798	0.125196
0.0241735	0.0912131
0.0333466	0.125825
0.0127787	0.0482173
0.0322041	0.121514
0.0234626	0.0885306
0.0323659	0.122125
0.00832817	0.0314244
0.0209881	0.0791938
0.0152912	0.0576975
0.0210936	0.0795918
0.21758	0.820987
0.548333	2.069
0.399494	1.5074
0.551089	2.0794
0.141802	0.535057
0.357361	1.34842
0.26036	0.982405
0.359158	1.3552
0.0121597	0.0458816
0.0306441	0.115628
0.0223261	0.0842422
0.0307981	0.116209
0.00792475	0.0299022
0.0199715	0.0753576
0.0145504	0.0549026
0.0200719	0.0757364
0.111165	0.419453
0.28015	1.05708
0.204107	0.770148
0.281559	1.06239
0.0724486	0.273368
0.182581	0.688924
0.133021	0.501924
0.183498	0.692387
0.00977773	0.0368939
0.0246412	0.0929778
0.0179527	0.0677401
0.0247651	0.0934452
0.00637238	0.0240447
0.0160593	0.0605959
0.0117002	0.0441478
0.01614	0.0609005
0.0355667	0.134202
0.089633	0.338209
0.0653032	0.246406
0.0900836	0.339909
0.0231797	0.0874629
0.058416	0.220419
0.0425596	0.160589
0.0587096	0.221527
0.00945544	0.0356778
0.023829	0.0899131
0.0173609	0.0655073
0.0239488	0.0903651
0.00616234	0.0232521
0.0155299	0.0585985
0.0113145	0.0426926
0.015608	0.0588931
0.0181715	0.0685658
0.0457947	0.172795
0.0333643	0.125892
0.0460249	0.173664
0.0118428	0.044686
0.0298455	0.112615
0.0217443	0.0820468
0.0299955	0.113181
0.00674269	0.0254419
0.0169925	0.0641172
0.0123801	0.0467133
0.0170779	0.0644395
0.00439437	0.0165811
0.0110744	0.0417867
0.0080684	0.0304442
0.0111301	0.0419967

#output levels:
0.0200478	0.139713
0.155642	1.08467
0.0852565	0.594154
0.260467	1.81519
0.00943986	0.0657865
0.073287	0.510738
0.0401446	0.279768
0.122645	0.854717
0.0022689	0.015812
0.0176148	0.122758
0.00964888	0.0672432
0.0294782	0.205434
0.0020129	0.014028
0.0156273	0.108907
0.00856021	0.0596562
0.0261522	0.182255
0.158095	1.10177
0.201937	1.4073
0.263636	1.83728
0.320287	2.23208
0.0744419	0.518787
0.0950858	0.662654
0.124138	0.865117
0.150813	1.05102
0.0178924	0.124692
0.0228542	0.159271
0.0298369	0.207934
0.0362484	0.252616
0.0158736	0.110623
0.0202756	0.141301
0.0264704	0.184473
0.0321585	0.224113

#output levels:
0.00100322	0.0113337
0.0152625	0.172425
0.0151775	0.171464
0.172756	1.95168
0.01565	0.176802
0.0173392	0.195886
0.177038	2.00006
0.195706	2.21095

#output levels:
0.104816	0.460886
0.495701	2.17964
0.0400322	0.176025
0.189321	0.832462
0.0118626	0.0521607
0.0561008	0.24668
0.00453063	0.0199215
0.0214264	0.0942136

#output levels:
0.00251635	0.0563207
0.0253712	0.567856
0.00118487	0.0265196
0.0119465	0.267385
0.0187878	0.420506
0.114698	2.56717
0.00192531	0.043092
0.0117539	0.263075

#output levels:
0.000956073	0.012215
0.000212955	0.00272075
0.000483931	0.00618278
0.00010779	0.00137715
0.0126813	0.162018
0.00282461	0.0360877
0.00641881	0.0820078
0.00142972	0.0182663
0.0174936	0.223502
0.00389651	0.0497825
0.00885467	0.113129
0.00197228	0.0251982
0.175488	2.24206
0.039088	0.499395
0.0888259	1.13485
0.019785	0.252776

#output levels:
0.00378724	0.0199227
0.00189362	0.00996135
0.0682687	0.359126
0.0341344	0.179563
0.00319326	0.0167981
0.000639508	0.00336412
0.0575617	0.302802
0.0115278	0.0606417
0.343043	1.80457
0.171522	0.902286
0.389458	2.04874
0.194729	1.02437
0.289242	1.52155
0.0579259	0.304718
0.328377	1.72742
0.0657635	0.345948

#output levels:
0.942436	1.97537
0.276131	0.578778
0.985532	2.0657
0.288758	0.605244
0.965667	2.02406
0.0419275	0.0878811
0.998707	2.09332
0.0217553	0.0455996

#output levels:
0.113627	2

#output levels:
0.0704024	0.281064
0.554907	2.21533
0.0154609	0.0617239
0.121862	0.486504
0.296386	1.18325
0.557946	2.22746
0.0650887	0.25985
0.122529	0.489168

#output levels:
0.0146799	2

#output levels:
0.0750133	2
1
1
1
1
1
1
1
0.614862
0.88016
0.87621
0.513921
0.10043
2.12777
3.42429
0.637972
2.74881
0.642988
0.197355
2.64234
0.112367
0.041675
0.822495
0.896119
0.00236791
0.296033
0.332469
1.74732
1.03745
0.384535
8.21566
0.307532
0.847425
1.93039
1.80262
2.31259
0.029498
0.858426
0.128478
0.778639
0.00235534


#output levels:
0.00676168	2

#output levels:
0.821291	2

#output levels:
0.00290278	2

#output levels:
0.389494	2

#output levels:
0.00676263	2

#output levels:
0.94786	2

#output levels:
0.517652	2

#output levels:
0.248756	0.862621
0.559026	1.93855
0.154042	0.534176
0.346176	1.20045
0.490449	1.70075
0.931365	3.22973
0.30371	1.05319
0.576746	2
0.846295	2.93473
0.917148	3.18043
0.524067	1.81733
0.567942	1.96947
0.846827	2.93657
0.931032	3.22857
0.524396	1.81847
0.576539	1.99929

#output levels:
0.684285	1.5271
0.907088	2.02433
0.621834	1.38773
0.824303	1.83958
0.182534	0.407357
0.241967	0.539992
0.177772	0.396728
0.235654	0.525903
0.360887	0.805383
0.478392	1.06762
0.179876	0.401425
0.238444	0.532129
0.147319	0.328768
0.195286	0.435815
0.104423	0.233038
0.138423	0.308916
0.244159	0.544883
0.323657	0.722297
0.221876	0.495155
0.294119	0.656377
0.0651298	0.145348
0.0863361	0.192674
0.0634305	0.141556
0.0840835	0.187647
0.128768	0.287368
0.170694	0.380935
0.0641814	0.143232
0.0850789	0.189868
0.0525647	0.117307
0.0696797	0.155503
0.0372591	0.0831501
0.0493906	0.110224
0.944168	2.10708
0.983876	2.19569
0.857999	1.91478
0.894082	1.9953
0.251858	0.562066
0.26245	0.585704
0.245287	0.547401
0.255603	0.570422
0.856785	1.91207
0.892818	1.99248
0.670501	1.49634
0.698699	1.55927
0.245188	0.54718
0.255499	0.570191
0.22713	0.50688
0.236682	0.528196
0.336888	0.751824
0.351055	0.783442
0.306142	0.683209
0.319016	0.711941
0.0898653	0.20055
0.0936446	0.208984
0.0875206	0.195318
0.0912013	0.203532
0.305709	0.682242
0.318565	0.710934
0.239241	0.533908
0.249302	0.556361
0.0874852	0.195239
0.0911644	0.203449
0.0810418	0.180859
0.0844501	0.188465

#output levels:
0.781496	2.09022
0.101117	0.270452

#output levels:
0.836505	2.18842
0.418252	1.09421
0.30448	0.796565
0.223227	0.583996
0.377483	0.987552
0.188741	0.493776
0.1374	0.35946
0.100734	0.263535

#output levels:
0.00109427	0.0172807
0.000262901	0.00415174
0.000668062	0.0105501
0.00022796	0.00359996
0.0159189	0.251392
0.00382456	0.0603976
0.00971865	0.153477
0.00331626	0.0523705
0.00129907	0.0205149
0.000312104	0.00492876
0.000793094	0.0125246
0.000270625	0.00427371
0.017501	0.276377
0.00420468	0.0664004
0.0106846	0.168731
0.00364586	0.0575755
0.00167979	0.0265273
0.000403574	0.00637326
0.00102553	0.0161952
0.000349938	0.00552623
0.102807	1.62354
0.0246998	0.39006
0.062765	0.991188
0.0214171	0.338219
0.00375575	0.0593109
0.000902331	0.0142496
0.00229293	0.03621
0.000782407	0.0123558
0.137663	2.17397
0.0330738	0.522303
0.0840445	1.32723
0.0286782	0.452887

#output levels:
0.102567	0.60351
0.380635	2.23967
0.370638	2.18085
0.582835	3.42942
0.00539085	0.0317199
0.0200058	0.117715
0.00212654	0.0125126
0.00334402	0.0196763

#output levels:
0.0142423	0.0619137
0.119583	0.519851
0.0952012	0.413857
0.144637	0.628762
0.167671	0.728895
0.425198	1.84842
0.365591	1.58929
0.486446	2.11467

#output levels:
0.0222883	0.265053
0.16818	2

#output levels:
0.191833	0.411703
0.407319	0.874171
0.0181145	0.0388766
0.0384626	0.0825469
0.600122	1.28796
0.936046	2.0089
0.0566687	0.12162
0.0883896	0.189698

#output levels:
0.89535	2.02804
0.813636	1.84295
0.971869	2.20136
0.883171	2.00045
0.248642	0.563195
0.241896	0.547913
0.269892	0.611326
0.262569	0.594739
0.133627	0.302675
0.0489272	0.110824
0.145047	0.328542
0.0531086	0.120295
0.00291551	0.00660386
0.0028094	0.00636351
0.00316467	0.00716824
0.00304949	0.00690735

#output levels:
0.624174	4.60564
0.331979	2.4496
0.316438	2.33492
0.0311386	0.229765
0.188424	1.39034
0.0138472	0.102175
0.0955256	0.704863
0.000722365	0.00533017

#output levels:
0.778298	2

#output levels:
0.00226755	0.0161392
0.0326153	0.232139
0.0218278	0.155359
0.18846	1.34136
0.0311615	0.221791
0.262825	1.87065
0.0338217	0.240726
0.28402	2.02151

#output levels:
0.0043855	0.215011
0.00219275	0.107506
0.0435404	2.13469
0.0292059	1.4319
0.0065888	0.323034
0.0032944	0.161517
0.0527719	2.58729
0.0353981	1.73549
0.00118062	0.057883
7.40314e-05	0.00362959
0.0117215	0.574678
0.00140606	0.068936
0.00177377	0.0869638
0.000111225	0.00545312
0.0142067	0.696522
0.00170418	0.0835519

#output levels:
0.00539298	0.45717
0.00129568	0.109837
0.00129568	0.109837
0.000311291	0.0263886
0.00333959	0.283102
0.000802348	0.0680161
0.00112891	0.0956996
0.000271225	0.0229921
0.00328243	0.278255
0.00112231	0.0951395
0.000788613	0.0668517
0.000269638	0.0228575
0.00203264	0.172309
0.000694986	0.0589149
0.000687111	0.0582473
0.000234933	0.0199156
0.0297278	2.52007
0.0071422	0.605454
0.0071422	0.605454
0.00171594	0.145462
0.0184089	1.56055
0.0044228	0.374926
0.00622294	0.527527
0.00149508	0.12674
0.0180938	1.53383
0.00618651	0.524439
0.00434708	0.368508
0.00148633	0.125998
0.0112045	0.949823
0.00383099	0.324758
0.00378757	0.321078
0.00129502	0.109781

#output levels:
0.00934558	0.13756
0.0843217	1.24116
0.000346387	0.00509857
0.00312532	0.0460025
0.136918	2.01534
0.139825	2.05812
0.00507477	0.074697
0.00518249	0.0762825

#output levels:
0.00102542	0.190081
0.0107893	2

#output levels:
0.00159601	0.0281109
0.015412	0.271455
0.00097141	0.0171097
0.00938049	0.165221
0.000841727	0.0148255
0.0104374	0.183836
0.000512315	0.00902351
0.00635268	0.111891
0.0279067	0.491527
0.180044	3.17115
0.0169853	0.299166
0.109583	1.93011
0.0147178	0.259228
0.12193	2.14758
0.00895795	0.157778
0.0742123	1.30712
0.000481802	0.00848608
0.00691123	0.121729
0.000293247	0.00516503
0.0042065	0.07409
0.000379217	0.00667923
0.0056942	0.100293
0.000230809	0.00406529
0.00346576	0.0610432
0.00842442	0.148381
0.0807372	1.42204
0.0051275	0.0903118
0.0491405	0.865522
0.00663069	0.116788
0.0665199	1.17163
0.00403575	0.0710826
0.0404872	0.713109

#output levels:
0.920063	4.7345
0.207958	1.07012

#output levels:
0.317044	1.05077
0.762328	2.52657
0.209419	0.694074
0.503546	1.66889
0.0327103	0.108411
0.0786515	0.260674
0.0216063	0.0716095
0.0519522	0.172184
0.340492	1.12849
0.770745	2.55447
0.178611	0.591968
0.404307	1.33999
0.0351295	0.116429
0.0795198	0.263551
0.0184278	0.0610749
0.0417135	0.13825
0.383771	1.27193
0.786279	2.60595
0.263686	0.87393
0.540245	1.79053
0.0395947	0.131228
0.0811225	0.268863
0.0272052	0.0901657
0.0557386	0.184734
0.402268	1.33323
0.792918	2.62796
0.222639	0.737888
0.438846	1.45446
0.0415031	0.137553
0.0818075	0.271133
0.0229702	0.0761299
0.045277	0.150061
0.57362	1.90114
0.784519	2.60012
0.378897	1.25577
0.518203	1.71747
0.059182	0.196146
0.0809409	0.268261
0.0390919	0.129562
0.0534644	0.177196
0.690191	2.28749
0.813936	2.69762
0.161816	0.536303
0.278967	0.924577
0.0712089	0.236007
0.083976	0.27832
0.0166949	0.0553318
0.0287818	0.0953911
0.615699	2.0406
0.806337	2.67243
0.423041	1.40208
0.554027	1.8362
0.0635233	0.210535
0.083192	0.275722
0.0436463	0.144656
0.0571605	0.189446
0.711601	2.35845
0.830024	2.75094
0.178391	0.591239
0.304317	1.00859
0.0734178	0.243328
0.0856358	0.283822
0.0184051	0.0609997
0.0313972	0.104059

#output levels:
0.857628	2.03685
0.387015	0.919154

#output levels:
0.00125309	0.0128149
0.0129171	0.132099
0.00707374	0.0723408
0.252841	2.58573
0.000674274	0.00689558
0.00695055	0.071081
0.00380631	0.0389259
0.136051	1.39135

#output levels:
0.862932	2.80675
0.00545254	0.0177348
0.47349	1.54006
0.00534834	0.0173958
0.0453549	0.14752
0.00028658	0.000932123
0.0434755	0.141407
0.000286287	0.000931169

#output levels:
0.00147043	0.0141873
0.0221794	0.213996
0.0194265	0.187434
0.198636	1.91652
0.00209767	0.0202392
0.0222163	0.214352
0.102904	0.992864
0.210434	2.03035

#output levels:
0.943524	2

#output levels:
0.00285703	0.0250131
0.0356501	0.312114
3.43572e-05	0.000300795
3.29965e-05	0.000288882
0.0517077	0.452697
0.520764	4.55925
0.000621811	0.00544391
0.000324362	0.00283977

#output levels:
0.375295	1.02129
0.187648	0.510647
0.187648	0.510647
0.125098	0.340431
0.631912	1.71963
0.315956	0.859813
0.315956	0.859813
0.210637	0.573209
0.778096	2.11744
0.389048	1.05872
0.389048	1.05872
0.259365	0.705813
0.871061	2.37043
0.435531	1.18521
0.435531	1.18521
0.290354	0.790142
0.465648	1.26717
0.232824	0.633586
0.232824	0.633586
0.155216	0.422391
0.659608	1.795
0.329804	0.897499
0.329804	0.897499
0.219869	0.598332
0.810828	2.20651
0.405414	1.10326
0.405414	1.10326
0.270276	0.735505
0.881095	2.39773
0.440548	1.19887
0.440548	1.19887
0.293698	0.799244
0.0575118	0.156507
0.0287559	0.0782537
0.0287559	0.0782537
0.0191706	0.0521691
0.0113056	0.0307661
0.00565282	0.0153831
0.00565282	0.0153831
0.00376855	0.0102554
0.119239	0.324485
0.0596194	0.162243
0.0596194	0.162243
0.0397463	0.108162
0.0155843	0.0424097
0.00779216	0.0212049
0.00779216	0.0212049
0.00519477	0.0141366
0.0713579	0.194187
0.035679	0.0970934
0.035679	0.0970934
0.023786	0.064729
0.012882	0.035056
0.00644102	0.017528
0.00644102	0.017528
0.00429401	0.0116853
0.124255	0.338136
0.0621274	0.169068
0.0621274	0.169068
0.0414183	0.112712
0.0172076	0.0468273
0.00860382	0.0234136
0.00860382	0.0234136
0.00573588	0.0156091
0.736404	2.00398
0.368202	1.00199
0.368202	1.00199
0.245468	0.667994
0.779612	2.12156
0.389806	1.06078
0.389806	1.06078
0.259871	0.707188
0.908916	2.47344
0.454458	1.23672
0.454458	1.23672
0.302972	0.82448
0.924569	2.51604
0.462285	1.25802
0.462285	1.25802
0.30819	0.838679
0.748207	2.0361
0.374104	1.01805
0.374104	1.01805
0.249402	0.678701
0.786695	2.14084
0.393348	1.07042
0.393348	1.07042
0.262232	0.713613
0.913192	2.48508
0.456596	1.24254
0.456596	1.24254
0.304397	0.828359
0.927136	2.52302
0.463568	1.26151
0.463568	1.26151
0.309045	0.841007
0.11285	0.307099
0.0564248	0.153549
0.0564248	0.153549
0.0376166	0.102366
0.0252431	0.0686944
0.0126216	0.0343472
0.0126216	0.0343472
0.00841438	0.0228981
0.139286	0.379041
0.0696431	0.18952
0.0696431	0.18952
0.0464288	0.126347
0.0299367	0.0814671
0.0149684	0.0407335
0.0149684	0.0407335
0.00997892	0.0271557
0.114658	0.312021
0.0573292	0.156011
0.0573292	0.156011
0.0382195	0.104007
0.0265018	0.0721194
0.0132509	0.0360597
0.0132509	0.0360597
0.00883392	0.0240398
0.139942	0.380824
0.0699708	0.190412
0.0699708	0.190412
0.0466472	0.126941
0.0312328	0.0849941
0.0156164	0.0424971
0.0156164	0.0424971
0.0104109	0.0283314

#output levels:
0.00340605	0.0154124
0.0579606	0.262271
0.000369594	0.00167241
0.00628936	0.0284593
0.0177134	0.0801532
0.168149	0.760871
0.00243205	0.011005
0.0230868	0.104467
0.0425318	0.192456
0.359286	1.62577
0.00461516	0.0208836
0.0389865	0.176414
0.125603	0.568354
0.458952	2.07675
0.0172453	0.0780349
0.063014	0.285138

#output levels:
0.008678	2.12426
0.00208492	0.51036
0.00461556	1.12983
0.00172099	0.421276

#output levels:
0.00596028	0.407637
0.0456934	3.12508
0.00290552	0.198715
0.0222747	1.52342

#output levels:
0.0490011	0.361349
0.271212	2

#output levels:
0.00119587	0.00936389
0.00968203	0.075812
0.00976045	0.0764261
0.255432	2.00008

#output levels:
0.000619174	2
1
1
1
1
1
1
1
1.91508
0.239414
1.11239
0.209032
0.589348
0.68817
0.31606
0.749753
0.95835
1.38147
0.00100257
0.113623
0.87362
0.157821
0.0102405
0.0097478
0.212109
0.0720942
1.64298
0.284361
1.14244
1.06839
0.56336
0.606333
0.280252
1.83307
1.19742
0.145087
0.0703807
0.587543
0.426436
0.0208616
0.133373


#output levels:
0.21679	2

#output levels:
0.00084097	2

#output levels:
0.514107	2

#output levels:
0.000577733	2

#output levels:
0.645633	2

#output levels:
0.100492	2

#output levels:
0.0032974	2

#output levels:
0.0594964	0.152304
0.0142942	0.0365914
0.0297482	0.0761518
0.0115252	0.0295032
0.388036	0.993326
0.0932269	0.23865
0.194018	0.496663
0.0751677	0.19242
0.0437697	0.112045
0.0131583	0.0336837
0.0252177	0.0645543
0.0107752	0.0275833
0.285466	0.730759
0.0858187	0.219685
0.16447	0.421024
0.0702763	0.179899
0.034572	0.0885001
0.00830603	0.0212624
0.017286	0.04425
0.00669704	0.0171436
0.225479	0.577199
0.054172	0.138674
0.11274	0.288599
0.0436782	0.111811
0.0254335	0.0651068
0.00764599	0.0195728
0.0146534	0.037511
0.00626124	0.016028
0.165878	0.424627
0.0498673	0.127654
0.09557	0.244648
0.0408359	0.104535
0.0380567	0.0974206
0.00914325	0.0234056
0.0190284	0.0487103
0.00737208	0.0188716
0.248207	0.635379
0.0596324	0.152652
0.124103	0.317689
0.0480808	0.123081
0.0279972	0.0716694
0.00841668	0.0215457
0.0161305	0.0412921
0.00689236	0.0176436
0.182598	0.467429
0.0548937	0.140521
0.105203	0.269307
0.0449521	0.115072
0.0260458	0.066674
0.00625757	0.0160186
0.0130229	0.033337
0.0050454	0.0129156
0.169871	0.434849
0.040812	0.104474
0.0849354	0.217424
0.0329062	0.0842358
0.0191611	0.04905
0.00576032	0.0147457
0.0110396	0.02826
0.00471708	0.0120752
0.124969	0.319905
0.0375689	0.0961718
0.0720003	0.184312
0.0307649	0.0787543
0.328759	0.841582
0.0789852	0.202193
0.164379	0.420791
0.0636848	0.163025
0.906132	2.31959
0.217701	0.557288
0.453066	1.15979
0.175529	0.449334
0.241857	0.619126
0.0727087	0.186125
0.139345	0.356707
0.0595406	0.152417
0.666613	1.70645
0.200401	0.513003
0.384067	0.983165
0.164107	0.420095
0.230541	0.590157
0.0553882	0.141787
0.115271	0.295079
0.0446588	0.114321
0.854559	2.18757
0.20531	0.525569
0.427279	1.09378
0.165539	0.42376
0.169602	0.43416
0.0509868	0.13052
0.0977156	0.25014
0.0417527	0.106882
0.628672	1.60932
0.188995	0.483805
0.362207	0.927207
0.154767	0.396184
0.246647	0.631387
0.0592578	0.151693
0.123324	0.315694
0.0477788	0.122308
0.865324	2.21512
0.207897	0.53219
0.432662	1.10756
0.167624	0.429098
0.181451	0.464492
0.0545489	0.139639
0.104542	0.267616
0.0446697	0.114349
0.636592	1.6296
0.191376	0.4899
0.36677	0.938887
0.156717	0.401175
0.186907	0.47846
0.0449051	0.114951
0.0934537	0.23923
0.0362064	0.0926839
0.81817	2.09442
0.196568	0.50319
0.409085	1.04721
0.15849	0.405716
0.137502	0.351988
0.0413367	0.105817
0.0792213	0.202797
0.0338503	0.0866527
0.601903	1.5408
0.180948	0.463204
0.346784	0.887725
0.148177	0.379314

#output levels:
0.0022279	0.0618033
3.43111e-06	9.51811e-05
0.0308509	0.855823
4.75124e-05	0.00131802
0.00777504	0.215685
3.36591e-06	9.33726e-05
0.0738158	2.0477
3.19558e-05	0.000886474
0.00101387	0.0281254
1.56143e-06	4.3315e-05
0.0140396	0.389468
2.16219e-05	0.000599806
0.00353826	0.0981538
1.53176e-06	4.2492e-05
0.0335921	0.931866
1.45424e-05	0.000403416

#output levels:
0.283112	1.32227
0.0924707	0.431885
0.565176	2.63966
0.184599	0.862173

#output levels:
0.0281347	0.19745
0.290127	2.03612
0.00534438	0.0375069
0.0551116	0.386773

#output levels:
0.600863	1.9066
0.392212	1.24453
0.634966	2.01481
0.604205	1.9172
0.582895	1.84959
0.296013	0.93928
0.615978	1.95456
0.494496	1.56909

#output levels:
0.00554374	0.0283228
0.0531194	0.271385
0.0920449	0.470254
0.0927657	0.473936
0.0531194	0.271385
0.224786	1.14842
0.365241	1.866
0.367842	1.87929
0.00421238	0.0215209
0.0403624	0.20621
0.0699397	0.357319
0.0704875	0.360118
0.0403624	0.20621
0.170802	0.872622
0.277526	1.41787
0.279502	1.42797
0.00258759	0.0132199
0.00407219	0.0208046
0.0833847	0.426009
0.0308458	0.15759
0.0247939	0.126671
0.0172323	0.0880393
0.330877	1.69043
0.122312	0.624887
0.00225493	0.0115204
0.00397586	0.0203125
0.0648241	0.331184
0.0279124	0.142603
0.0216065	0.110387
0.0168247	0.0859566
0.257227	1.31416
0.11068	0.56546
0.0664864	0.339676
0.273018	1.39484
0.441999	2.25815
0.445128	2.27414
0.0755327	0.385893
0.30566	1.5616
0.493946	2.52355
0.497432	2.54136
0.0505193	0.258101
0.207451	1.05986
0.33585	1.71584
0.338228	1.72799
0.057393	0.293219
0.232254	1.18657
0.375322	1.9175
0.377971	1.93104
0.0310331	0.158547
0.0209299	0.10693
0.400413	2.04569
0.148011	0.75618
0.0352555	0.180119
0.0234322	0.119714
0.447472	2.28612
0.165403	0.845035
0.0270435	0.138164
0.0204347	0.1044
0.311285	1.59034
0.133935	0.684268
0.0307231	0.156963
0.0228779	0.116882
0.347869	1.77725
0.149673	0.764673
0.0019568	0.0099972
0.0187498	0.0957918
0.0324895	0.165987
0.0327439	0.167287
0.0187498	0.0957918
0.0793437	0.405363
0.12892	0.658649
0.129839	0.66334
0.00176041	0.00899384
0.016868	0.0861777
0.0292287	0.149328
0.0294576	0.150498
0.016868	0.0861777
0.0713804	0.36468
0.115981	0.592545
0.116807	0.596764
0.000913352	0.00466628
0.00143738	0.0073435
0.0294326	0.15037
0.0108878	0.0556251
0.00875161	0.0447116
0.00608257	0.0310756
0.116791	0.59668
0.043173	0.220569
0.000868146	0.00443532
0.00142519	0.00728123
0.0267311	0.136568
0.0104983	0.0536355
0.00831845	0.0424986
0.00603099	0.0308121
0.106071	0.541912
0.0416287	0.212679
0.023468	0.119897
0.0963683	0.492342
0.156014	0.79707
0.157119	0.802713
0.0266611	0.13621
0.10789	0.551206
0.17435	0.890747
0.175581	0.897035
0.0211126	0.107864
0.0866964	0.442928
0.140356	0.717072
0.14135	0.722149
0.0239853	0.12254
0.0970617	0.495884
0.156852	0.801348
0.157959	0.807005
0.0109539	0.0559629
0.0073877	0.0377435
0.141335	0.722076
0.0522439	0.266912
0.0124443	0.0635774
0.00827096	0.042256
0.157946	0.80694
0.0583828	0.298275
0.0104117	0.053193
0.00732505	0.0374234
0.128362	0.655798
0.0503752	0.257365
0.0118284	0.0604306
0.00820083	0.0418977
0.143449	0.732873
0.0562945	0.287607
0.0309754	0.158252
0.0541416	0.276607
0.0806849	0.412216
0.081267	0.41519
0.140688	0.71877
0.224279	1.14583
0.320055	1.63515
0.322155	1.64588
0.0235364	0.120247
0.0411392	0.210178
0.0613079	0.31322
0.0617502	0.315479
0.106901	0.546153
0.170417	0.870652
0.243192	1.24246
0.244787	1.25061
0.0173713	0.0887494
0.00501451	0.0256189
0.07337	0.374844
0.0277033	0.141535
0.0788995	0.403094
0.0207723	0.106125
0.291038	1.4869
0.10982	0.561066
0.0147559	0.0753871
0.0048719	0.0248903
0.0569906	0.291163
0.0250088	0.127769
0.0670202	0.342403
0.0201816	0.103107
0.226066	1.15496
0.0991386	0.506495
0.171513	0.876255
0.272081	1.39005
0.387309	1.97875
0.389836	1.99165
0.192375	0.982835
0.304432	1.55533
0.432824	2.21128
0.435639	2.22566
0.130323	0.665817
0.206739	1.05622
0.294294	1.50354
0.296214	1.51335
0.146175	0.746801
0.231321	1.18181
0.328879	1.68023
0.331018	1.69116
0.0961866	0.491414
0.0251997	0.128744
0.352195	1.79935
0.132892	0.678939
0.107886	0.551185
0.028196	0.144052
0.393584	2.0108
0.148506	0.758711
0.0817045	0.417425
0.024483	0.125083
0.27357	1.39766
0.119966	0.612903
0.0916424	0.468197
0.0273941	0.139955
0.305719	1.5619
0.134062	0.684917
0.0109335	0.0558588
0.0191106	0.0976352
0.0284797	0.145502
0.0286851	0.146551
0.0496593	0.253707
0.0791645	0.404448
0.112971	0.577164
0.113712	0.580952
0.00983617	0.0502526
0.0171926	0.0878361
0.0256213	0.130898
0.0258062	0.131843
0.0446753	0.228244
0.0712193	0.363856
0.101633	0.519238
0.1023	0.522645
0.00613163	0.0313262
0.00176999	0.00904282
0.0258977	0.13231
0.00977853	0.0499581
0.0278495	0.142282
0.0073321	0.0374594
0.102729	0.524838
0.0387636	0.198042
0.00577059	0.0294817
0.00175189	0.00895034
0.0235124	0.120124
0.00942028	0.0481278
0.0262097	0.133904
0.00725711	0.0370763
0.0932673	0.476499
0.0373434	0.190786
0.0605398	0.309295
0.0960375	0.490652
0.13671	0.698446
0.137602	0.703002
0.0679033	0.346915
0.107457	0.548991
0.152776	0.780525
0.153769	0.785602
0.0544638	0.278253
0.0863988	0.441408
0.122989	0.628347
0.123792	0.632446
0.0610883	0.312097
0.0966717	0.493892
0.137442	0.702188
0.138336	0.706756
0.0339514	0.173456
0.00889485	0.0454434
0.124316	0.635124
0.0469074	0.239648
0.0380809	0.194554
0.00995246	0.0508467
0.138925	0.709762
0.0524188	0.267805
0.0319523	0.163243
0.00880388	0.0449787
0.112866	0.576627
0.0451888	0.230868
0.0358387	0.183099
0.00985068	0.0503267
0.12613	0.644391
0.0504983	0.257994

#output levels:
0.00424643	0.0250368
0.000386039	0.00227607
0.0721111	0.425165
0.00655555	0.0386513
0.0390543	0.230263
0.00355039	0.020933
0.309902	1.82717
0.0281729	0.166107
0.0395915	0.23343
0.00359923	0.0212209
0.313572	1.84881
0.0285066	0.168074
0.0519754	0.306445
0.00472503	0.0278586
0.398173	2.34761
0.0361975	0.21342
0.0525477	0.309819
0.00477706	0.0281654
0.0730805	0.43088
0.00664368	0.0391709
0.231825	1.36683
0.021075	0.124257
0.313771	1.84998
0.0285246	0.16818
0.234591	1.38314
0.0213265	0.12574
0.317486	1.87189
0.0288623	0.170171
0.298374	1.7592
0.0271249	0.159928
0.403118	2.37677
0.0366471	0.21607
0.00148582	0.00876034
0.000330257	0.00194718
0.0252315	0.148764
0.00560828	0.0330662
0.013665	0.0805686
0.00303736	0.0179082
0.108434	0.639325
0.0241019	0.142104
0.013853	0.0816768
0.00307914	0.0181545
0.109718	0.646896
0.0243874	0.143787
0.0181861	0.107225
0.00404227	0.0238331
0.13932	0.821426
0.030967	0.18258
0.0183863	0.108405
0.00408678	0.0240955
0.0255707	0.150764
0.00568367	0.0335107
0.081115	0.478251
0.0180296	0.106302
0.109788	0.647306
0.0244028	0.143878
0.0820831	0.483959
0.0182448	0.107571
0.111088	0.654969
0.0246917	0.145582
0.104401	0.615542
0.0232054	0.136818
0.14105	0.831628
0.0313516	0.184848

#output levels:
0.00471897	0.0160857
0.048569	0.165559
0.0471949	0.160875
0.587744	2.00346

#output levels:
0.00331532	0.0136033
0.00165766	0.00680164
0.0147724	0.0606137
0.00738622	0.0303068
0.00104381	0.0042829
0.000521903	0.00214145
0.00465101	0.0190838
0.0023255	0.00954191
0.0309709	0.127079
0.0154855	0.0635393
0.392811	1.61176
0.196405	0.805882
0.00975099	0.0400099
0.0048755	0.0200049
0.123674	0.507453
0.0618369	0.253726
0.0257034	0.105465
0.0128517	0.0527326
0.0304929	0.125117
0.0152464	0.0625586
0.00809256	0.033205
0.00404628	0.0166025
0.00960048	0.0393923
0.00480024	0.0196961
0.472007	1.93672
0.236003	0.968359
0.490588	2.01296
0.245294	1.00648
0.148608	0.609763
0.0743041	0.304881
0.154458	0.633767
0.0772292	0.316884

#output levels:
0.239337	0.672406
0.55136	1.54902
0.0821029	0.230665
0.189141	0.531382
0.666906	1.87365
0.713953	2.00582
0.228778	0.642742
0.244917	0.688085
0.122213	0.343353
0.281543	0.790983
0.00587519	0.0165061
0.0135347	0.0380252
0.340545	0.956747
0.364569	1.02424
0.0163711	0.0459939
0.017526	0.0492386
0.150759	0.423551
0.347304	0.975736
0.0683306	0.191972
0.157413	0.442246
0.420087	1.18022
0.449722	1.26348
0.190402	0.534926
0.203834	0.572663
0.0769827	0.21628
0.177345	0.498244
0.00571381	0.0160527
0.0131629	0.0369806
0.214511	0.602659
0.229643	0.645173
0.0159214	0.0447305
0.0170446	0.047886
0.425897	1.19654
0.663893	1.86518
0.146101	0.410465
0.227744	0.639838
0.752026	2.11278
0.787911	2.2136
0.257978	0.724777
0.270288	0.759362
0.217477	0.610993
0.339006	0.952423
0.0104548	0.0293724
0.0162971	0.0457861
0.38401	1.07886
0.402334	1.13034
0.0184606	0.0518643
0.0193415	0.0543391
0.268274	0.753705
0.418189	1.17488
0.121594	0.341612
0.189541	0.532509
0.473704	1.33085
0.496308	1.39436
0.214704	0.6032
0.224949	0.631984
0.13699	0.384867
0.213541	0.599935
0.0101677	0.0285656
0.0158495	0.0445284
0.241889	0.679578
0.253432	0.712006
0.0179535	0.0504396
0.0188102	0.0528465

#output levels:
0.000574674	2

#output levels:
0.00421312	0.198841
0.0432404	2.04076
0.00240784	0.113639
0.0247123	1.16631

#output levels:
0.476807	0.993451
0.150119	0.312781
0.831245	1.73194
0.261712	0.54529
0.964535	2.00966
0.303677	0.632727
0.96612	2.01296
0.304176	0.633767

#output levels:
0.0117458	0.168765
0.00587292	0.0843826
0.147819	2.12387
0.0739093	1.06193
0.00444417	0.0638542
0.00222208	0.0319271
0.0559288	0.803589
0.0279644	0.401795
0.00410985	0.0590506
0.000285257	0.00409859
0.0517215	0.743138
0.00358989	0.0515798
0.00260964	0.0374954
0.000264175	0.00379569
0.0328416	0.471871
0.00332458	0.0477678

#output levels:
0.000123395	0.0305421
7.76385e-05	0.0192167
6.30095e-05	0.0155958
3.96448e-05	0.00981272
0.00148616	0.367848
0.000935075	0.231446
0.000758884	0.187836
0.000477481	0.118184
2.81816e-05	0.00697539
2.48384e-05	0.00614789
1.43905e-05	0.00356187
1.26833e-05	0.00313932
0.000339418	0.0840114
0.000299153	0.074045
0.000173319	0.042899
0.000152758	0.0378099
0.00140354	0.347397
0.000883089	0.218578
0.000716693	0.177393
0.000450935	0.111614
0.0162336	4.01806
0.010214	2.52812
0.00828941	2.05176
0.0052156	1.29094
0.000320548	0.0793407
0.000282521	0.0699284
0.000163683	0.040514
0.000144265	0.0357078
0.00370752	0.91767
0.00326769	0.808805
0.00189319	0.468593
0.00166859	0.413003
0.000120873	0.0299179
7.66326e-05	0.0189678
6.17218e-05	0.0152771
3.91312e-05	0.00968558
0.00145579	0.360331
0.000922961	0.228447
0.000743376	0.183997
0.000471295	0.116653
2.8048e-05	0.00694231
2.47345e-05	0.00612218
1.43222e-05	0.00354498
1.26303e-05	0.00312619
0.000337809	0.083613
0.000297902	0.0737353
0.000172497	0.0426956
0.000152119	0.0376518
0.00113387	0.280651
0.000768147	0.190128
0.000578994	0.14331
0.000392242	0.0970859
0.0131146	3.24607
0.00888453	2.19906
0.00669676	1.65755
0.00453674	1.12291
0.000304034	0.0752532
0.000269614	0.0667337
0.00015525	0.0384269
0.000137674	0.0340765
0.00351652	0.870393
0.00311841	0.771855
0.00179565	0.444452
0.00159236	0.394135

#output levels:
0.0207552	2
0.0049865	0.480506

#output levels:
0.618374	1.35522
0.498924	1.09344
0.963546	2.1117
0.168379	0.369018
0.38496	0.843674
0.335026	0.73424
0.0743478	0.16294
0.0544916	0.119423
0.21827	0.478358
0.176107	0.385955
0.340107	0.745375
0.0594335	0.130254
0.135881	0.297795
0.118256	0.259168
0.0262428	0.0575135
0.0192341	0.0421533

#output levels:
0.00672882	0.427926
0.0338765	2.15441
0.00325317	0.206888
0.0163782	1.04159

#output levels:
0.0326416	0.393256
0.166448	2.00531
0.004562	0.0549616
0.0232628	0.280263

#output levels:
0.0497407	0.212585
0.470449	2.01064
0.0283085	0.120987
0.267742	1.1443
0.0170497	0.0728682
0.161257	0.68919
0.0135368	0.0578544
0.128031	0.547188

#output levels:
0.0262314	0.0652596
0.474741	1.18108
0.751702	1.87012
0.807603	2.00919
0.0165233	0.0411073
0.299041	0.743967
0.4735	1.17799
0.508713	1.2656

#output levels:
0.0733465	0.302349
0.203157	0.837454
0.0136622	0.0563182
0.0378418	0.155992
0.40422	1.66628
0.506869	2.08942
0.150021	0.618417
0.188118	0.77546
0.0605115	0.249441
0.167606	0.690907
0.00303182	0.0124978
0.0083976	0.0346166
0.333485	1.37469
0.418171	1.72379
0.0399217	0.164565
0.0500596	0.206356

#output levels:
0.00659008	0.0716368
0.000775529	0.00843031
0.0100007	0.108711
0.00117689	0.0127933
0.0311629	0.338753
0.00366729	0.0398648
0.0379713	0.412763
0.00446852	0.0485745
0.0964944	1.04893
0.0113556	0.12344
0.0966206	1.0503
0.0113704	0.123601
0.210636	2.2897
0.0247879	0.269454
0.210888	2.29244
0.0248176	0.269777

#output levels:
0.00270892	0.0290296
0.0011375	0.0121898
0.206072	2.20832
0.0865314	0.927296
0.000565943	0.00606481
2.4353e-05	0.000260974
0.0430521	0.461359
0.00185257	0.0198526

#output levels:
0.00272361	0.0111967
0.000654356	0.00269004
0.0239566	0.0984851
0.00575566	0.0236614
0.0281775	0.115837
0.00676974	0.0278302
0.451673	1.85682
0.108516	0.446106
0.0351108	0.14434
0.00843548	0.034678
0.0385911	0.158647
0.00927163	0.0381154
0.481419	1.9791
0.115662	0.475485
0.487376	2.00359
0.117094	0.481369

#output levels:
0.0279435	0.181447
0.196994	1.27915
0.318127	2.06571
0.324075	2.10433
0.00354537	0.0230213
0.0249938	0.162293
0.0403628	0.262089
0.0411174	0.266989
0.0217568	0.141274
0.153379	0.99594
0.247693	1.60835
0.252324	1.63843
0.000588643	0.00382226
0.00414976	0.0269458
0.00670149	0.043515
0.00682678	0.0443286

#output levels:
0.114524	0.270144
0.418288	0.986673
0.0689482	0.162638
0.251826	0.594018
0.530775	1.25201
0.945908	2.23124
0.319549	0.753763
0.569476	1.3433
0.024828	0.0585652
0.0906818	0.213904
0.0149475	0.0352587
0.0545942	0.128779
0.115068	0.271428
0.205066	0.483718
0.0692759	0.163411
0.123458	0.291218
0.365481	0.86211
0.497358	1.17319
0.220034	0.519026
0.29943	0.706307
0.683131	1.6114
0.943843	2.22637
0.411273	0.970127
0.568232	1.34037
0.0792336	0.186899
0.107824	0.254339
0.0477019	0.112521
0.0649143	0.153122
0.148098	0.349339
0.204618	0.482662
0.0891611	0.210317
0.123189	0.290582

#output levels:
0.0153184	0.136265
0.231247	2.05706
0.00225381	0.0200488
0.0340235	0.302657
0.0537679	0.478294
0.23129	2.05745
0.00791091	0.0703717
0.0340299	0.302714

#output levels:
0.0113788	0.187874
0.0995746	1.64407
0.113702	1.87733
0.135606	2.23899
0.00246684	0.0407299
0.0215871	0.356424
0.0246498	0.406992
0.0293985	0.485397

#output levels:
0.00683202	0.0228529
0.0938714	0.313997
0.00411316	0.0137584
0.0565144	0.189039
0.0321967	0.107697
0.608779	2.03635
0.0193837	0.064838
0.36651	1.22596

#output levels:
0.00126218	0.00845652
0.0226196	0.151549
0.000631092	0.00422826
0.0113098	0.0757745
0.00072135	0.00483298
0.0129273	0.0866117
7.08737e-05	0.000474847
0.00127012	0.00850971
0.00865094	0.0579604
0.302846	2.02904
0.00432547	0.0289802
0.151423	1.01452
0.00494409	0.0331249
0.173079	1.15962
0.000485764	0.00325457
0.0170053	0.113934

#output levels:
0.000900966	0.181116
0.0137327	2.76061
0.000127688	0.0256683
0.00194624	0.391242
0.000106027	0.021314
0.00161608	0.324872
1.50264e-05	0.00302068
0.000229036	0.0460418
0.000480869	0.0966663
0.00732951	1.47341
6.81502e-05	0.0136998
0.00103876	0.208816
5.65893e-05	0.0113758
0.000862546	0.173393
8.02e-06	0.00161221
0.000122243	0.0245737
1
1
1
1
1
1
1
0.425367
1.07833
0.979051
0.233157
0.0477003
0.711389
8.86019
5.51039
0.47609
0.0116538
3.68722
0.154229
1.2091
0.724582
3.509
0.126037
0.389031
0.86079
1.33142
0.665415
1.57133
0.342453
1.98564
0.319272
0.016738
0.325756
0.278144
1.08029
0.894865
2.32241
0.310334
0.816642
0.237125


#output levels:
0.597977	2

#output levels:
0.00467429	2

#output levels:
0.000348371	2

#output levels:
0.00513082	2

#output levels:
0.931507	2

#output levels:
0.503496	2

#output levels:
0.000513681	2

#output levels:
0.0208722	0.0623009
0.006423	0.0191718
0.276743	0.826042
0.0851619	0.254197
0.215848	0.644277
0.0664227	0.198263
0.675052	2.01494
0.207733	0.620057

#output levels:
0.0234037	0.0830215
0.17417	0.617844
0.252492	0.895681
0.509544	1.80754
0.00359483	0.0127521
0.0267526	0.0949012
0.0387829	0.137577
0.0782663	0.277639
0.294154	1.04347
0.570535	2.0239
0.301666	1.07012
0.581533	2.06291
0.0451822	0.160278
0.0876346	0.310871
0.0463361	0.164371
0.0893238	0.316864
0.00611093	0.0216777
0.0454774	0.161325
0.0659281	0.233871
0.133047	0.471965
7.25604e-05	0.000257398
0.000539992	0.00191555
0.000782821	0.00277695
0.00157978	0.00560405
0.0768064	0.27246
0.148972	0.528458
0.0787679	0.279418
0.151844	0.538644
0.000911988	0.00323515
0.00176887	0.00627484
0.000935279	0.00331777
0.00180297	0.00639579

#output levels:
0.000251285	0.000789818
0.00261194	0.00820962
0.00453915	0.0142671
0.0434719	0.136637
0.00264862	0.00832493
0.0804682	0.252921
0.087075	0.273687
0.636494	2.00058

#output levels:
0.0526025	0.266513
0.394746	2

#output levels:
0.0141282	0.211344
0.133699	2

#output levels:
0.00266611	0.0162961
0.0277217	0.169444
0.00103686	0.0063376
0.0107811	0.0658973
0.00959015	0.058618
0.331666	2.02725
0.00372964	0.0227967
0.128986	0.788402

#output levels:
0.264286	0.651853
0.730762	1.8024
0.00810128	0.0199815
0.0224004	0.0552497
0.0325721	0.0803379
0.0900631	0.222137
0.000998445	0.00246263
0.00276074	0.00680928
0.522253	1.28812
0.829407	2.04571
0.0160088	0.0394853
0.0254242	0.0627079
0.0643653	0.158755
0.102221	0.252124
0.00197302	0.00486638
0.00313341	0.00772846

#output levels:
0.00143891	0.0173612
0.00013081	0.00157829
0.0224347	0.270686
0.00203951	0.0246078
0.016047	0.193616
0.00145882	0.0176014
0.171723	2.07192
0.0156112	0.188357
0.000691688	0.00834557
0.000119112	0.00143715
0.0107844	0.130119
0.00185713	0.0224072
0.00771384	0.0930714
0.00132836	0.0160274
0.0825475	0.995978
0.0142151	0.171513
0.000401656	0.00484619
0.000105939	0.00127821
0.00626238	0.0755588
0.00165174	0.0199291
0.00447935	0.0540456
0.00118145	0.0142548
0.0479345	0.578354
0.012643	0.152544
0.000308598	0.0037234
9.8134e-05	0.00118404
0.00481148	0.0580529
0.00153005	0.0184608
0.00344155	0.041524
0.00109441	0.0132046
0.0368287	0.444358
0.0117115	0.141305

#output levels:
0.118598	0.401943
0.0592991	0.200971
0.0284936	0.096568
0.022974	0.0778615
0.0364961	0.12369
0.027908	0.0945834
0.0087683	0.0297168
0.00816466	0.027671
0.594343	2.0143
0.297172	1.00715
0.142793	0.483941
0.115132	0.390196
0.182897	0.619858
0.139858	0.473996
0.0439415	0.148923
0.0409164	0.138671

#output levels:
0.0109378	2

#output levels:
0.0124971	0.0335471
0.00624856	0.0167736
0.0011361	0.00304974
0.00104143	0.00279559
0.00730232	0.0196023
0.000735123	0.00197336
8.08363e-05	0.000216996
7.35616e-05	0.000197468
0.0657599	0.176525
0.03288	0.0882626
0.00597817	0.0160478
0.00547999	0.0147104
0.0384249	0.103147
0.00386822	0.0103838
0.000425361	0.00114184
0.000387082	0.00103908
0.00335758	0.00901306
0.00264654	0.00710435
0.000910732	0.00244476
0.00084887	0.0022787
0.0019619	0.00526652
0.000577007	0.00154891
7.84717e-05	0.000210649
7.15983e-05	0.000192198
0.0176676	0.0474268
0.0139261	0.0373831
0.00479228	0.0128643
0.00446676	0.0119905
0.0103236	0.0277125
0.00303621	0.00815038
0.000412919	0.00110844
0.000376751	0.00101135
0.128712	0.345513
0.064356	0.172757
0.0117011	0.0314103
0.010726	0.0287928
0.075209	0.20189
0.00757128	0.0203243
0.00083256	0.00223492
0.000757635	0.00203379
0.700657	1.88084
0.350328	0.940418
0.0636961	0.170985
0.0583881	0.156736
0.409408	1.09901
0.0412151	0.110637
0.00453213	0.012166
0.00412427	0.0110711
0.0345809	0.0928285
0.0272576	0.07317
0.00937993	0.0251794
0.0087428	0.0234691
0.0202063	0.0542416
0.00594278	0.0159528
0.000808206	0.00216954
0.000737414	0.00197951
0.188245	0.505322
0.14838	0.398309
0.0510606	0.137067
0.0475923	0.127756
0.109995	0.29527
0.0323502	0.0868405
0.00439956	0.0118101
0.00401419	0.0107757
0.138975	0.373063
0.0694875	0.186532
0.0126341	0.0339148
0.0115813	0.0310886
0.081206	0.217989
0.00817499	0.0219449
0.000898946	0.00241312
0.000818047	0.00219596
0.712966	1.91388
0.356483	0.95694
0.0648151	0.173989
0.0594139	0.15949
0.416601	1.11832
0.0419391	0.112581
0.00461175	0.0123797
0.00419672	0.0112656
0.0373382	0.10023
0.029431	0.0790044
0.0101279	0.0271871
0.00943992	0.0253404
0.0218175	0.0585667
0.00641664	0.0172248
0.00087265	0.00234253
0.000796214	0.00213735
0.191552	0.5142
0.150986	0.405306
0.0519577	0.139475
0.0484284	0.130001
0.111928	0.300457
0.0329185	0.0883661
0.00447685	0.0120176
0.00408472	0.010965
0.435383	1.16874
0.217691	0.584369
0.0395802	0.106249
0.0362819	0.0973948
0.254403	0.682917
0.0256107	0.0687491
0.00281623	0.00755986
0.00256279	0.00687952
0.973502	2.61326
0.486751	1.30663
0.0885001	0.237569
0.0811251	0.217772
0.568837	1.52698
0.0572647	0.153721
0.006297	0.0169036
0.00573031	0.0153824
0.116974	0.314003
0.0922019	0.247506
0.0317287	0.0851722
0.0295735	0.0793868
0.0683501	0.183478
0.0201021	0.053962
0.00273385	0.00733872
0.00249439	0.00669591
0.261549	0.702101
0.206161	0.553415
0.0709443	0.190442
0.0661254	0.177506
0.152829	0.410252
0.0449477	0.120657
0.0061128	0.0164091
0.00557737	0.0149718

#output levels:
0.000884888	0.0270283
0.00918158	0.280446
0.00918158	0.280446
0.0747719	2.28386
0.00019625	0.00599432
0.00203628	0.0621969
0.000241655	0.00738121
0.00196797	0.0601103

#output levels:
0.000595851	0.00774407
0.0106937	0.138983
0.0109458	0.142258
0.162415	2.11085

#output levels:
0.0678035	0.144248
0.0339018	0.0721239
0.0339018	0.0721239
0.00293706	0.0062484
0.540319	1.14949
0.270159	0.574747
0.270159	0.574747
0.0234051	0.0497928
0.331986	0.706279
0.165993	0.35314
0.165993	0.35314
0.0143807	0.030594
0.942984	2.00614
0.471492	1.00307
0.471492	1.00307
0.0408474	0.0869002
0.0580818	0.123565
0.0290409	0.0617827
0.0122626	0.0260879
0.000718957	0.00152953
0.133811	0.284674
0.0669053	0.142337
0.00817964	0.0174017
0.000410648	0.000873627
0.284385	0.605012
0.142193	0.302506
0.0600412	0.127734
0.00352022	0.00748905
0.217868	0.463501
0.108934	0.23175
0.0130648	0.0277945
0.00065517	0.00139383

#output levels:
0.00271466	0.00612714
0.000652205	0.00147206
0.000615572	0.00138938
0.000147893	0.000333803
0.036914	0.083317
0.0188261	0.0424916
0.00837056	0.0188928
0.00426897	0.00963532
0.0517232	0.116742
0.0124266	0.0280476
0.0117287	0.0264723
0.00281785	0.00636004
0.379307	0.856116
0.193446	0.436618
0.086011	0.194132
0.0438655	0.0990068
0.0223425	0.0504282
0.00536784	0.0121155
0.00506634	0.011435
0.0012172	0.0027473
0.468015	1.05634
0.406159	0.916723
0.106126	0.239533
0.0920999	0.207875
0.239731	0.541086
0.0575961	0.129998
0.054361	0.122696
0.0130604	0.0294781
0.892414	2.01423
0.774466	1.74801
0.202362	0.456743
0.175617	0.396377

#output levels:
0.00216216	0.149279
0.028968	2

#output levels:
0.614914	3.32598
0.0559013	0.302362
0.307457	1.66299
0.00288888	0.0156255
0.883131	4.77672
0.0802847	0.434248
0.441566	2.38836
0.00414897	0.0224412
0.185081	1.00107
0.0168255	0.0910067
0.0120644	0.0652546
6.36932e-05	0.000344507
0.265811	1.43773
0.0241646	0.130703
0.0173267	0.0937178
9.14753e-05	0.000494776

#output levels:
0.00286356	0.0150169
0.0421213	0.220889
0.0421213	0.220889
0.329882	1.72994
0.0286996	0.150504
0.0445261	0.2335
0.231501	1.21402
0.34751	1.82238
0.00232214	0.0121776
0.0341573	0.179125
0.0341573	0.179125
0.26751	1.40286
0.0232733	0.122048
0.0361074	0.189352
0.18773	0.984479
0.281805	1.47782
0.00192481	0.0100939
0.0283127	0.148475
0.0283127	0.148475
0.221738	1.16282
0.0192911	0.101165
0.0299292	0.156952
0.155608	0.816028
0.233586	1.22495
0.00166402	0.00872631
0.0244767	0.128359
0.0244767	0.128359
0.191695	1.00527
0.0166774	0.0874581
0.0258742	0.135687
0.134525	0.705467
0.201938	1.05899
0.0175891	0.0922392
0.0432061	0.226578
0.0432061	0.226578
0.32369	1.69747
0.0329927	0.173018
0.0452435	0.237262
0.223415	1.17162
0.342174	1.7944
0.0142635	0.0747993
0.035037	0.183738
0.035037	0.183738
0.262489	1.37652
0.0267547	0.140305
0.0366892	0.192402
0.181173	0.950094
0.277478	1.45513
0.0118229	0.0620006
0.029042	0.152299
0.029042	0.152299
0.217575	1.14099
0.0221768	0.116298
0.0304114	0.159481
0.150173	0.787527
0.23	1.20615
0.010221	0.0536003
0.0251071	0.131665
0.0251071	0.131665
0.188097	0.986401
0.0191721	0.100541
0.0262911	0.137873
0.129827	0.680827
0.198838	1.04273
0.00371421	0.0194778
0.14247	0.747128
0.042171	0.22115
0.34158	1.79129
0.028914	0.151629
0.128382	0.673253
0.231146	1.21215
0.356206	1.86799
0.00301195	0.015795
0.115532	0.605866
0.0341976	0.179336
0.276997	1.4526
0.0234472	0.12296
0.104109	0.545959
0.187442	0.982969
0.288857	1.5148
0.00249659	0.0130924
0.0957641	0.502198
0.0283462	0.148651
0.229601	1.20405
0.0194352	0.101921
0.0862951	0.452542
0.15537	0.814777
0.239432	1.25561
0.00215833	0.0113186
0.0827892	0.434157
0.0245056	0.12851
0.198493	1.04092
0.016802	0.0881116
0.0746032	0.391228
0.134319	0.704385
0.206992	1.08549
0.018026	0.0945307
0.136256	0.714545
0.0432476	0.226795
0.335496	1.75938
0.033142	0.173801
0.12395	0.65001
0.223092	1.16992
0.350971	1.84053
0.0146178	0.0766575
0.110494	0.579443
0.0350706	0.183915
0.272063	1.42673
0.0268757	0.14094
0.100515	0.527111
0.180911	0.948719
0.284612	1.49254
0.0121166	0.0635409
0.0915877	0.480297
0.0290698	0.152446
0.225511	1.18261
0.0222771	0.116824
0.0833159	0.436919
0.149956	0.786387
0.235913	1.23716
0.0104749	0.0549319
0.0791787	0.415223
0.0251312	0.131791
0.194957	1.02238
0.0192589	0.100996
0.0720277	0.377722
0.129639	0.679841
0.20395	1.06954
0.0296968	0.155733
0.23881	1.25235
0.0446794	0.234304
0.348633	1.82827
0.167317	0.877431
0.25162	1.31952
0.244716	1.28332
0.367253	1.92592
0.0240819	0.126288
0.193657	1.01556
0.0362317	0.190003
0.282716	1.4826
0.135682	0.711532
0.204045	1.07004
0.198447	1.04068
0.297815	1.56178
0.0199613	0.10468
0.160521	0.841793
0.0300322	0.157493
0.234342	1.22891
0.112466	0.589784
0.169132	0.886947
0.164491	0.862611
0.246857	1.29455
0.0172568	0.0904969
0.138773	0.727741
0.0259632	0.136154
0.202591	1.06241
0.0972281	0.509876
0.146216	0.766777
0.142205	0.745738
0.213411	1.11915
0.424662	2.22698
0.380178	1.9937
0.342751	1.79743
0.397534	2.08472
0.405804	2.12808
0.372267	1.95221
0.370129	1.941
0.404389	2.12066
0.34437	1.80592
0.308297	1.61675
0.277946	1.45758
0.322371	1.69055
0.329077	1.72572
0.301882	1.5831
0.300148	1.57401
0.32793	1.7197
0.285446	1.49691
0.255545	1.34011
0.230388	1.20818
0.267211	1.40129
0.27277	1.43044
0.250228	1.31222
0.248791	1.30469
0.271819	1.42545
0.246772	1.2941
0.220922	1.15854
0.199173	1.04449
0.231007	1.21143
0.235813	1.23663
0.216325	1.13443
0.215083	1.12792
0.234991	1.23232
0.029895	0.156773
0.271016	1.42124
0.0447108	0.234469
0.35715	1.87294
0.166865	0.875061
0.276987	1.45255
0.244413	1.28173
0.373469	1.95851
0.0242427	0.127132
0.219774	1.15252
0.0362572	0.190137
0.289623	1.51882
0.135315	0.70961
0.224616	1.17791
0.198201	1.03939
0.302856	1.58821
0.0200946	0.105378
0.182169	0.955318
0.0300533	0.157603
0.240066	1.25894
0.112162	0.588191
0.186183	0.976364
0.164287	0.861542
0.251035	1.31646
0.017372	0.091101
0.157488	0.825884
0.0259815	0.13625
0.20754	1.08837
0.0969655	0.508499
0.160957	0.844079
0.142028	0.744814
0.217023	1.1381
0.424106	2.22406
0.388748	2.03864
0.342414	1.79566
0.401986	2.10806
0.405359	2.12575
0.380392	1.99482
0.369859	1.93959
0.408015	2.13968
0.343919	1.80355
0.315246	1.65319
0.277673	1.45615
0.325981	1.70949
0.328717	1.72383
0.30847	1.61765
0.299929	1.57286
0.33087	1.73512
0.285072	1.49495
0.261305	1.37032
0.230161	1.20699
0.270204	1.41698
0.272471	1.42887
0.255689	1.34086
0.248609	1.30374
0.274256	1.43823
0.246448	1.29241
0.225902	1.18466
0.198977	1.04346
0.233595	1.225
0.235555	1.23528
0.221046	1.15919
0.214926	1.1271
0.237098	1.24337
0.0151013	0.0791933
0.0429826	0.225406
0.445414	2.3358
0.436767	2.29046
0.03217	0.168703
0.0450937	0.236477
0.441811	2.31691
0.435174	2.2821
0.0122461	0.06422
0.0348558	0.182788
0.361198	1.89417
0.354186	1.85739
0.0260875	0.136806
0.0365677	0.191765
0.358277	1.87885
0.352894	1.85062
0.0101507	0.0532315
0.0288917	0.151512
0.299395	1.57006
0.293583	1.53958
0.0216238	0.113398
0.0303107	0.158953
0.296973	1.55736
0.292512	1.53397
0.00877541	0.0460193
0.0249773	0.130984
0.25883	1.35734
0.253806	1.33099
0.018694	0.0980337
0.026204	0.137417
0.256737	1.34636
0.25288	1.32613
0.0242985	0.127424
0.0439279	0.230363
0.439076	2.30257
0.432731	2.26929
0.0354607	0.18596
0.0457347	0.239838
0.436441	2.28875
0.431554	2.26312
0.0197043	0.103332
0.0356223	0.186808
0.356059	1.86721
0.350913	1.84023
0.028756	0.1508
0.0370875	0.194491
0.353922	1.85601
0.349959	1.83523
0.0163328	0.0856511
0.0295271	0.154844
0.295135	1.54772
0.29087	1.52535
0.0238357	0.124997
0.0307416	0.161212
0.293364	1.53843
0.290078	1.52121
0.0141199	0.0740465
0.0255266	0.133864
0.255148	1.33803
0.25146	1.31869
0.0206062	0.108062
0.0265765	0.13937
0.253617	1.33
0.250776	1.3151
0.0155987	0.0818016
0.137555	0.721354
0.445143	2.33438
0.439366	2.30409
0.0323309	0.169547
0.124885	0.654912
0.441583	2.31571
0.437559	2.29461
0.0126494	0.0663351
0.111547	0.584966
0.360979	1.89302
0.356294	1.86845
0.026218	0.13749
0.101273	0.531086
0.358091	1.87787
0.354829	1.86076
0.010485	0.0549847
0.0924605	0.484874
0.299213	1.56911
0.29533	1.54874
0.0217319	0.113965
0.0839442	0.440213
0.29682	1.55656
0.294115	1.54238
0.00906444	0.047535
0.0799333	0.41918
0.258673	1.35651
0.255316	1.33891
0.0187875	0.0985239
0.0725708	0.38057
0.256604	1.34566
0.254266	1.3334
0.0245918	0.128962
0.131995	0.692196
0.438815	2.3012
0.435416	2.28337
0.0355778	0.186574
0.120851	0.633758
0.436219	2.28759
0.434008	2.27599
0.0199422	0.104579
0.107038	0.561321
0.355847	1.8661
0.35309	1.85165
0.028851	0.151298
0.0980016	0.513932
0.353742	1.85506
0.351949	1.84566
0.0165299	0.086685
0.0887232	0.465275
0.294959	1.5468
0.292674	1.53482
0.0239144	0.12541
0.0812328	0.425995
0.293214	1.53765
0.291728	1.52986
0.0142903	0.0749402
0.0767023	0.402236
0.254996	1.33723
0.25302	1.32687
0.0206743	0.108419
0.0702268	0.368278
0.253487	1.32932
0.252203	1.32258
0.0948835	0.497581
0.243398	1.27641
0.430114	2.25557
0.435868	2.28574
0.185803	0.974372
0.254643	1.33538
0.432603	2.26862
0.43685	2.29089
0.0769436	0.403502
0.197378	1.03507
0.348791	1.8291
0.353457	1.85357
0.150672	0.790145
0.206497	1.08289
0.350809	1.83969
0.354254	1.85775
0.0637781	0.33446
0.163605	0.857967
0.289111	1.51613
0.292978	1.53641
0.124891	0.654946
0.171164	0.897604
0.290783	1.5249
0.293638	1.53987
0.0551369	0.289145
0.141439	0.741723
0.24994	1.31072
0.253283	1.32825
0.10797	0.566209
0.147973	0.77599
0.251386	1.3183
0.253854	1.33124
0.418096	2.19255
0.377531	1.97982
0.452406	2.37247
0.449929	2.35948
0.401103	2.10343
0.37014	1.94106
0.4514	2.3672
0.449448	2.35696
0.339046	1.778
0.30615	1.60549
0.366868	1.9239
0.364859	1.91337
0.325265	1.70573
0.300156	1.57406
0.366053	1.91962
0.36447	1.91132
0.281033	1.47377
0.253766	1.33078
0.304095	1.59471
0.30243	1.58598
0.26961	1.41387
0.248798	1.30472
0.303419	1.59116
0.302107	1.58428
0.242956	1.27409
0.219384	1.15048
0.262894	1.37865
0.261454	1.3711
0.233082	1.22231
0.215089	1.12795
0.262309	1.37558
0.261175	1.36963
0.0946373	0.496289
0.273125	1.4323
0.429869	2.25428
0.438199	2.29797
0.185347	0.971983
0.278434	1.46014
0.432398	2.26754
0.438907	2.30168
0.0767439	0.402454
0.221484	1.16149
0.348592	1.82806
0.355348	1.86349
0.150303	0.788207
0.22579	1.18407
0.350643	1.83881
0.355922	1.8665
0.0636125	0.333592
0.183587	0.962752
0.288946	1.51527
0.294545	1.54463
0.124585	0.65334
0.187156	0.981467
0.290646	1.52418
0.295021	1.54713
0.0549938	0.288394
0.158713	0.832311
0.249797	1.30997
0.254638	1.33535
0.107705	0.56482
0.161798	0.848491
0.251267	1.31767
0.25505	1.33751
0.41758	2.18984
0.385963	2.02404
0.452214	2.37146
0.451567	2.36807
0.400685	2.10124
0.378127	1.98295
0.451234	2.36632
0.450946	2.36481
0.338627	1.7758
0.312988	1.64135
0.366713	1.92308
0.366188	1.92033
0.324926	1.70395
0.306634	1.60802
0.365918	1.91892
0.365684	1.91769
0.280686	1.47195
0.259434	1.3605
0.303966	1.59403
0.30353	1.59175
0.269329	1.4124
0.254167	1.33288
0.303307	1.59058
0.303113	1.58956
0.242656	1.27252
0.224284	1.17617
0.262782	1.37806
0.262406	1.37609
0.232839	1.22103
0.21973	1.15229
0.262212	1.37507
0.262045	1.3742
0.00231469	0.0121385
0.0340477	0.17855
0.0340477	0.17855
0.266652	1.39836
0.0231986	0.121656
0.0359916	0.188744
0.187128	0.981322
0.280901	1.47308
0.00194763	0.0102136
0.0286484	0.150236
0.0286484	0.150236
0.224367	1.17661
0.0195198	0.102364
0.0302841	0.158813
0.157453	0.825704
0.236356	1.23948
0.00166019	0.00870624
0.0244204	0.128064
0.0244204	0.128064
0.191254	1.00296
0.016639	0.0872569
0.0258146	0.135375
0.134216	0.703844
0.201474	1.05655
0.0014625	0.0076695
0.0215124	0.112814
0.0215124	0.112814
0.168479	0.883527
0.0146576	0.0768664
0.0227406	0.119255
0.118233	0.620031
0.177482	0.930738
0.0142177	0.0745594
0.0349246	0.183149
0.0349246	0.183149
0.261647	1.37211
0.0266689	0.139855
0.0365715	0.191785
0.180592	0.947047
0.276588	1.45046
0.0119631	0.0627358
0.0293863	0.154105
0.0293863	0.154105
0.220155	1.15452
0.0224397	0.117677
0.030772	0.161372
0.151954	0.796865
0.232727	1.22045
0.0101975	0.053477
0.0250494	0.131362
0.0250494	0.131362
0.187664	0.984132
0.019128	0.100309
0.0262306	0.137556
0.129528	0.679261
0.19838	1.04033
0.00898321	0.047109
0.0220665	0.115719
0.0220665	0.115719
0.165317	0.866942
0.0168502	0.0883647
0.0231071	0.121176
0.114104	0.598375
0.174757	0.916448
0.00300229	0.0157444
0.115162	0.603923
0.0340879	0.178761
0.276108	1.44794
0.023372	0.122565
0.103775	0.544208
0.186841	0.979816
0.287931	1.50994
0.00252619	0.0132476
0.0968995	0.508153
0.0286823	0.150413
0.232323	1.21833
0.0196656	0.103129
0.0873183	0.457908
0.157212	0.824437
0.242271	1.2705
0.00215337	0.0112925
0.0825988	0.433158
0.0244492	0.128215
0.198036	1.03852
0.0167633	0.0879089
0.0744316	0.390328
0.13401	0.702764
0.206516	1.08299
0.00189695	0.00994781
0.072763	0.381578
0.0215378	0.112947
0.174454	0.914858
0.0147672	0.0774407
0.0655683	0.343848
0.118052	0.619079
0.181924	0.954031
0.0145709	0.0764116
0.11014	0.577585
0.0349581	0.183325
0.27119	1.42215
0.0267895	0.140488
0.100192	0.52542
0.180331	0.945676
0.283699	1.48775
0.0122603	0.0642943
0.0926737	0.485992
0.0294145	0.154253
0.228185	1.19663
0.0225413	0.118209
0.0843038	0.442099
0.151734	0.795711
0.23871	1.25182
0.0104508	0.0548055
0.0789966	0.414267
0.0250734	0.131488
0.194508	1.02003
0.0192145	0.100763
0.071862	0.376853
0.129341	0.678277
0.20348	1.06708
0.00920637	0.0482793
0.0695897	0.364937
0.0220877	0.11583
0.171347	0.898562
0.0169265	0.0887646
0.0633047	0.331977
0.113939	0.597509
0.17925	0.940009
0.0240047	0.125883
0.193036	1.01231
0.0361155	0.189394
0.281809	1.47784
0.135247	0.70925
0.203391	1.06661
0.19781	1.03734
0.29686	1.55677
0.020198	0.105921
0.162425	0.851774
0.0303883	0.15936
0.23712	1.24349
0.113799	0.596777
0.171137	0.897463
0.166441	0.872838
0.249784	1.3099
0.0172171	0.0902887
0.138453	0.726067
0.0259035	0.135841
0.202125	1.05997
0.0970044	0.508703
0.14588	0.765013
0.141877	0.744022
0.21292	1.11658
0.0151669	0.0795372
0.121967	0.639607
0.0228189	0.119665
0.178056	0.933748
0.0854532	0.448127
0.128509	0.673916
0.124983	0.655424
0.187566	0.983617
0.343265	1.80012
0.307308	1.61156
0.277055	1.45291
0.321337	1.68513
0.328022	1.72019
0.300913	1.57803
0.299185	1.56896
0.326878	1.71419
0.28883	1.51466
0.258575	1.356
0.233119	1.22251
0.270379	1.4179
0.276004	1.4474
0.253195	1.32778
0.251741	1.32016
0.275042	1.44235
0.246204	1.29112
0.220414	1.15588
0.198715	1.04208
0.230476	1.20864
0.235271	1.23379
0.215827	1.13182
0.214588	1.12532
0.23445	1.22949
0.216886	1.13738
0.194167	1.01824
0.175052	0.917994
0.203031	1.06472
0.207255	1.08687
0.190127	0.997047
0.189035	0.991321
0.206532	1.08308
0.0241649	0.126724
0.219069	1.14883
0.0361409	0.189527
0.288694	1.51394
0.134881	0.707334
0.223895	1.17413
0.197565	1.03605
0.301884	1.58312
0.0203329	0.106628
0.184329	0.966645
0.0304097	0.159472
0.242913	1.27386
0.113492	0.595166
0.18839	0.987941
0.166235	0.871757
0.254012	1.33207
0.0173321	0.0908914
0.157125	0.823984
0.0259217	0.135936
0.207063	1.08586
0.0967424	0.507329
0.160587	0.842137
0.141702	0.7431
0.216524	1.13548
0.0152682	0.0800682
0.138415	0.725865
0.022835	0.119749
0.182406	0.956559
0.0852224	0.446917
0.141464	0.741856
0.124828	0.654613
0.19074	1.00027
0.342816	1.79777
0.314235	1.64789
0.276782	1.45148
0.324936	1.704
0.327662	1.7183
0.307481	1.61247
0.298967	1.56782
0.329809	1.72956
0.288452	1.51268
0.264404	1.38656
0.23289	1.2213
0.273408	1.43378
0.275702	1.44581
0.258721	1.35676
0.251557	1.31919
0.277508	1.45528
0.245882	1.28943
0.225382	1.18193
0.198519	1.04106
0.233057	1.22218
0.235013	1.23244
0.220538	1.15653
0.214431	1.1245
0.236552	1.24051
0.216602	1.13589
0.198544	1.04119
0.17488	0.917091
0.205305	1.07664
0.207028	1.08568
0.194276	1.01881
0.188897	0.990598
0.208384	1.09279
0.0122068	0.064014
0.034744	0.182202
0.360039	1.88809
0.35305	1.85144
0.0260038	0.136367
0.0364504	0.19115
0.357127	1.87282
0.351762	1.84468
0.0102711	0.0538627
0.0292343	0.153308
0.302945	1.58868
0.297064	1.55784
0.0218802	0.114742
0.0306701	0.160838
0.300494	1.57583
0.29598	1.55215
0.00875522	0.0459134
0.0249198	0.130682
0.258235	1.35421
0.253222	1.32793
0.018651	0.0978082
0.0261437	0.137101
0.256146	1.34326
0.252298	1.32308
0.00771266	0.0404461
0.0219524	0.115121
0.227485	1.19296
0.223068	1.1698
0.0164301	0.0861613
0.0230305	0.120775
0.225645	1.18331
0.222255	1.16553
0.0196411	0.103
0.0355081	0.186209
0.354917	1.86123
0.349788	1.83433
0.0286638	0.150316
0.0369685	0.193867
0.352787	1.85006
0.348836	1.82934
0.0165265	0.0866667
0.0298772	0.15668
0.298634	1.56607
0.294318	1.54344
0.0241183	0.126479
0.0311061	0.163124
0.296842	1.55668
0.293518	1.53924
0.0140874	0.0738761
0.0254678	0.133556
0.254561	1.33495
0.250882	1.31565
0.0205588	0.107813
0.0265153	0.13905
0.253033	1.32694
0.250199	1.31208
0.0124099	0.065079
0.0224351	0.117653
0.224248	1.17598
0.221007	1.15899
0.0181107	0.0949747
0.0233579	0.122492
0.222902	1.16893
0.220406	1.15584
0.0126089	0.0661223
0.111189	0.583089
0.359821	1.88694
0.355151	1.86245
0.0261339	0.137049
0.100948	0.529382
0.356943	1.87185
0.353691	1.8548
0.0106093	0.0556367
0.0935568	0.490623
0.302761	1.58771
0.298831	1.56711
0.0219896	0.115316
0.0849395	0.445433
0.300339	1.57501
0.297603	1.56066
0.00904358	0.0474256
0.0797494	0.418215
0.258078	1.35339
0.254729	1.33583
0.0187443	0.0982973
0.0724039	0.379694
0.256014	1.34257
0.253681	1.33034
0.00796668	0.0417782
0.0702529	0.368415
0.227346	1.19223
0.224396	1.17676
0.0165122	0.0865921
0.0637821	0.334481
0.225528	1.1827
0.223473	1.17192
0.0198782	0.104244
0.106695	0.55952
0.354705	1.86012
0.351958	1.84571
0.0287585	0.150813
0.0976872	0.512283
0.352607	1.84911
0.35082	1.83974
0.0167259	0.0877128
0.0897752	0.470792
0.298456	1.56514
0.296144	1.55302
0.024198	0.126897
0.082196	0.431046
0.296691	1.55588
0.295187	1.548
0.0142575	0.0747678
0.0765259	0.401311
0.254409	1.33415
0.252438	1.32382
0.0206267	0.108169
0.0700652	0.367431
0.252904	1.32626
0.251622	1.31954
0.0125597	0.0658645
0.0674132	0.353523
0.224114	1.17528
0.222378	1.16618
0.0181705	0.0952884
0.0617219	0.323677
0.222789	1.16833
0.221659	1.16241
0.0766968	0.402207
0.196745	1.03175
0.347673	1.82324
0.352323	1.84763
0.150189	0.78761
0.205835	1.07942
0.349684	1.83378
0.353117	1.85179
0.0645343	0.338425
0.165545	0.86814
0.292539	1.53411
0.296452	1.55463
0.126372	0.662711
0.173193	0.908247
0.294231	1.54298
0.29712	1.55813
0.0550101	0.288479
0.141114	0.740016
0.249365	1.3077
0.252701	1.32519
0.107722	0.564906
0.147633	0.774205
0.250808	1.31526
0.25327	1.32818
0.0484595	0.254128
0.12431	0.651896
0.219671	1.15198
0.222609	1.16739
0.0948944	0.497637
0.130053	0.682013
0.220942	1.15864
0.223111	1.17002
0.337958	1.77229
0.305168	1.60034
0.365692	1.91773
0.363689	1.90723
0.324222	1.70026
0.299194	1.56901
0.364878	1.91347
0.363301	1.90519
0.284365	1.49124
0.256775	1.34656
0.3077	1.61362
0.306016	1.60478
0.272807	1.43063
0.251748	1.32019
0.307016	1.61003
0.305689	1.60307
0.242397	1.27116
0.218879	1.14783
0.262289	1.37547
0.260853	1.36794
0.232545	1.2195
0.214594	1.12536
0.261706	1.37242
0.260574	1.36648
0.213533	1.11979
0.192815	1.01115
0.231056	1.21168
0.229791	1.20505
0.204854	1.07428
0.18904	0.991349
0.230542	1.20899
0.229545	1.20376
0.0764978	0.401163
0.220774	1.15776
0.347474	1.8222
0.354208	1.85751
0.149821	0.785679
0.225066	1.18027
0.349518	1.83291
0.35478	1.86051
0.0643668	0.337547
0.185764	0.974167
0.292372	1.53323
0.298038	1.56295
0.126062	0.661086
0.189375	0.993104
0.294092	1.54225
0.298519	1.56547
0.0548673	0.287731
0.158348	0.830396
0.249223	1.30695
0.254052	1.33228
0.107458	0.563521
0.161426	0.846539
0.250689	1.31464
0.254463	1.33443
0.0483338	0.253468
0.139492	0.731513
0.219545	1.15132
0.2238	1.17363
0.0946617	0.496417
0.142204	0.745733
0.220837	1.15809
0.224162	1.17553
0.337541	1.77011
0.311984	1.63608
0.365536	1.91692
0.365013	1.91417
0.323884	1.69849
0.30565	1.60287
0.364744	1.91276
0.364511	1.91154
0.284014	1.4894
0.26251	1.37663
0.30757	1.61293
0.307129	1.61062
0.272523	1.42914
0.25718	1.34868
0.306903	1.60944
0.306707	1.60841
0.242098	1.26959
0.223768	1.17346
0.262178	1.37489
0.261802	1.37292
0.232303	1.21822
0.219225	1.14964
0.261609	1.37191
0.261442	1.37103
0.213269	1.11841
0.197122	1.03373
0.230958	1.21117
0.230627	1.20944
0.20464	1.07316
0.19312	1.01274
0.230457	1.20854
0.23031	1.20777

#output levels:
0.0877384	0.289096
0.606984	2

#output levels:
0.0188327	0.0571788
0.0110043	0.0334107
0.238405	0.723832
0.139305	0.42295
0.216378	0.656956
0.126434	0.383873
0.660218	2.00452
0.385779	1.17128

#output levels:
0.0121589	0.0452128
0.00292121	0.0108625
0.0676842	0.251683
0.0162613	0.0604677
0.00710468	0.0264188
0.000242894	0.000903202
0.0395492	0.147064
0.00135211	0.00502781
0.0562246	0.209071
0.0135081	0.0502299
0.539068	2.00452
0.129513	0.481592
0.0328532	0.122164
0.00112318	0.00417655
0.314988	1.17128
0.0107688	0.0400437

#output levels:
0.00433942	0.0201818
0.00216971	0.0100909
0.000534814	0.00248731
0.000267407	0.00124366
0.0672741	0.312878
0.0573236	0.266601
0.00829122	0.0385608
0.00706487	0.0328573
0.0642461	0.298796
0.032123	0.149398
0.00791803	0.0368252
0.00395902	0.0184126
0.439756	2.04522
0.374712	1.74271
0.0541978	0.252063
0.0461815	0.214781

#output levels:
0.313213	0.983057
0.156607	0.491529
0.649214	2.03764
0.0503293	0.157965
0.0735663	0.230897
0.0595739	0.18698
0.0163272	0.0512448
0.0125665	0.0394416
0.724487	2.27389
0.362243	1.13694
0.862751	2.70785
0.0668834	0.209922
0.170165	0.534082
0.137799	0.432499
0.0216974	0.0681
0.0166999	0.0524146

#output levels:
0.00413064	0.0154937
0.0657255	0.24653
0.0213658	0.0801413
0.533204	2

#output levels:
0.000896958	0.0974918
0.00591521	0.642933
0.000158385	0.0172151
0.0001584	0.0172168
0.000357992	0.0389107
0.00236086	0.256606
6.32142e-05	0.00687086
6.32204e-05	0.00687153
0.000198926	0.0216216
0.00131187	0.142589
3.51264e-05	0.00381795
3.51299e-05	0.00381832
0.000149132	0.0162094
0.000983487	0.106897
2.63338e-05	0.00286226
2.63363e-05	0.00286254
0.0131948	1.43416
0.0687062	7.46779
0.0017863	0.194156
0.00178612	0.194136
0.00526628	0.5724
0.0274218	2.98053
0.000712944	0.077491
0.000712872	0.0774832
0.00292633	0.318068
0.0152376	1.6562
0.000396164	0.0430597
0.000396124	0.0430553
0.00219382	0.23845
0.0114234	1.24163
0.000296998	0.0322812
0.000296968	0.0322779
0.0050288	0.546589
0.0270118	2.93596
0.000705334	0.0766639
0.000705283	0.0766584
0.00200708	0.218153
0.0107809	1.17179
0.000281511	0.0305979
0.000281491	0.0305957
0.00111528	0.121222
0.00599064	0.651133
0.000156428	0.0170024
0.000156417	0.0170012
0.00083611	0.0908782
0.00449109	0.488144
0.000117272	0.0127465
0.000117263	0.0127456
0.0135584	1.47368
0.0705626	7.66956
0.00183443	0.199387
0.00183424	0.199367
0.00541139	0.588173
0.0281628	3.06106
0.000732153	0.0795789
0.000732079	0.0795708
0.00300696	0.326832
0.0156493	1.70095
0.000406838	0.0442199
0.000406796	0.0442154
0.00225428	0.245021
0.011732	1.27517
0.000305	0.0331509
0.000304969	0.0331476
0.000234204	0.025456
0.00154452	0.167876
2.76544e-06	0.000300581
2.76543e-06	0.000300579
9.3475e-05	0.0101599
0.000616443	0.0670022
1.10374e-06	0.000119967
1.10373e-06	0.000119967
5.19415e-05	0.00564561
0.000342541	0.0372313
6.13317e-07	6.66624e-05
6.13315e-07	6.66622e-05
3.89398e-05	0.00423243
0.000256798	0.0279118
4.59794e-07	4.99758e-05
4.59793e-07	4.99756e-05
0.00344529	0.374474
0.0179398	1.94991
3.11893e-05	0.00339001
3.1183e-05	0.00338933
0.00137508	0.149459
0.0071601	0.778243
1.24482e-05	0.00135301
1.24457e-05	0.00135274
0.000764092	0.0830504
0.00397868	0.432449
6.91712e-06	0.000751833
6.91572e-06	0.000751681
0.000572828	0.0622616
0.00298275	0.3242
5.18566e-06	0.000563638
5.18461e-06	0.000563524
0.00131307	0.142719
0.00705303	0.766606
1.23153e-05	0.00133857
1.23132e-05	0.00133834
0.000524068	0.0569618
0.00281499	0.305966
4.91526e-06	0.000534247
4.91441e-06	0.000534155
0.000291211	0.0316522
0.00156421	0.170017
2.73128e-06	0.000296867
2.7308e-06	0.000296816
0.000218316	0.0237291
0.00117267	0.127459
2.0476e-06	0.000222557
2.04724e-06	0.000222518
0.00354022	0.384793
0.0184246	2.0026
3.20296e-05	0.00348135
3.20231e-05	0.00348065
0.00141297	0.153578
0.00735357	0.799271
1.27836e-05	0.00138947
1.2781e-05	0.00138919
0.000785147	0.0853389
0.00408618	0.444133
7.10349e-06	0.00077209
7.10205e-06	0.000771934
0.000588613	0.0639773
0.00306335	0.33296
5.32538e-06	0.000578824
5.3243e-06	0.000578707

#output levels:
0.000457875	0.00692766
0.00703661	0.106464
0.00196874	0.0297872
0.0340283	0.514849

#output levels:
0.0142975	0.0542618
0.119953	0.455248
0.0419942	0.159377
0.552348	2.09628
0.00118196	0.00448578
0.00991643	0.0376349
0.00347162	0.0131755
0.0456621	0.173297
0.00556032	0.0211026
0.0466502	0.177047
0.0163317	0.0619821
0.21481	0.815249
3.92914e-05	0.000149119
0.000329648	0.00125108
0.000115406	0.000437989
0.00151793	0.00576086

#output levels:
0.952574	2.0523
0.197486	0.425479
0.457324	0.985296
0.0106944	0.0230408

#output levels:
0.0655737	0.148991
0.0327869	0.0744955
0.0157543	0.0357955
0.00787714	0.0178978
0.283801	0.644828
0.141901	0.322414
0.0681841	0.154922
0.034092	0.077461
0.335616	0.762557
0.167808	0.381279
0.0806327	0.183207
0.0403163	0.0916033
0.880317	2.00018
0.440158	1.00009
0.211499	0.480549
0.105749	0.240275

#output levels:
0.397671	0.888341
0.663775	1.48278
0.898035	2.00608
0.899833	2.0101
0.299958	0.670063
0.500676	1.11844
0.677376	1.51316
0.678732	1.51619

#output levels:
0.00465213	0.12971
0.0717311	2

#output levels:
0.0123019	0.0373662
0.00300336	0.00912254
0.0478107	0.145222
0.0116725	0.0354544
0.142314	0.43227
0.0347443	0.105534
0.663124	2.0142
0.161894	0.491744

#output levels:
0.0298485	0.160198
0.372644	2
1
1
1
1
1
1
1
1.03007
0.0075914
0.298498
1.16905
2.95635
0.24411
0.978105
0.000272968
0.599714
3.62434
0.166404
1.12009
0.587266
0.822901
0.400967
1.34276
0.0846347
0.597078
2.49884
0.657782
0.0248151
0.740095
0.512463
0.365051
0.368003
0.492123
2.37444
0.713001
0.214362
0.794531
0.926987
0.142603
0.144048


#output levels:
0.0285463	2

#output levels:
0.116591	2

#output levels:
0.940127	2

#output levels:
0.000428427	2

#output levels:
0.0306717	2

#output levels:
0.00308552	2

#output levels:
0.00099348	2

#output levels:
0.00654367	0.0461674
0.0616923	0.435257
0.0841548	0.593736
0.315018	2.22255
0.00364645	0.0257267
0.0343779	0.242546
0.0468951	0.330859
0.175544	1.23851

#output levels:
0.000253873	0.149697
8.76492e-05	0.0516828
0.000217654	0.128341
7.51448e-05	0.0443095
0.00401323	2.36642
0.00138556	0.817004
0.00344068	2.02882
0.00118789	0.700447

#output levels:
0.0534974	0.400955
0.0267487	0.200477
0.0187244	0.140336
0.0138698	0.103952
0.272688	2.04376
0.136344	1.02188
0.0954423	0.715326
0.0706977	0.529869

#output levels:
0.478495	1.13144
0.9058	2.14183
0.112392	0.26576
0.212761	0.503087

#output levels:
0.922969	2.00978
0.307656	0.669926
0.461485	1.00489
0.230742	0.502444
0.118653	0.258369
0.0395511	0.086123
0.0593266	0.129185
0.0296633	0.0645923

#output levels:
0.340387	1.62858
0.753325	3.60428
0.041868	0.200317
0.0926598	0.44333

#output levels:
0.885856	2
0.21283	0.480506

#output levels:
0.000816441	2

#output levels:
0.596844	1.79014
0.878421	2.63468
0.459642	1.37862
0.67649	2.02902
0.888556	2.66508
0.920306	2.76031
0.684295	2.05243
0.708747	2.12577
0.625764	1.87688
0.880196	2.64
0.481914	1.44542
0.677857	2.03312
0.9515	2.85387
0.955048	2.86451
0.73277	2.19782
0.735502	2.20602
0.37371	1.12088
0.550018	1.64969
0.314862	0.944376
0.463406	1.38991
0.556363	1.66872
0.576244	1.72835
0.468752	1.40595
0.485502	1.45618
0.391818	1.17519
0.551129	1.65302
0.330118	0.990135
0.464342	1.39272
0.595775	1.78693
0.597997	1.7936
0.501958	1.50554
0.50383	1.51116
0.233486	0.700303
0.343639	1.03069
0.0489815	0.146912
0.0720898	0.216222
0.347604	1.04258
0.360025	1.07984
0.0729215	0.218716
0.0755271	0.226531
0.244799	0.734236
0.344334	1.03277
0.0513548	0.15403
0.0722354	0.216658
0.372228	1.11644
0.373616	1.1206
0.0780872	0.23421
0.0783783	0.235083
0.146196	0.43849
0.215167	0.64536
0.0435291	0.130559
0.0640652	0.192153
0.21765	0.652806
0.225427	0.676132
0.0648043	0.19437
0.0671199	0.201315
0.15328	0.459737
0.215602	0.646664
0.0456383	0.136885
0.0641946	0.192541
0.233068	0.699049
0.233937	0.701656
0.0693949	0.208139
0.0696537	0.208915
0.751107	2.25282
0.925244	2.77512
0.578443	1.73495
0.712549	2.13718
0.931511	2.79392
0.951147	2.85281
0.717376	2.15165
0.732498	2.19701
0.856751	2.56969
0.93618	2.80792
0.659802	1.97897
0.720971	2.16244
0.994567	2.98304
0.993872	2.98096
0.765937	2.2973
0.765401	2.2957
0.470301	1.41059
0.579335	1.73762
0.396242	1.18846
0.488107	1.464
0.58326	1.74939
0.595554	1.78627
0.491413	1.47391
0.501772	1.50498
0.536449	1.60899
0.586183	1.75816
0.451974	1.35562
0.493876	1.4813
0.622742	1.86781
0.622306	1.86651
0.524678	1.57369
0.524311	1.57259
0.0503461	0.151005
0.0620184	0.186014
0.00761248	0.0228324
0.00937736	0.0281259
0.0624385	0.187274
0.0637547	0.191222
0.00944088	0.0283164
0.00963989	0.0289133
0.0397493	0.119222
0.05415	0.162414
0.00590525	0.0177118
0.00812335	0.0243647
0.0341236	0.102348
0.0349315	0.104771
0.00501815	0.0150511
0.00514057	0.0154183
0.0315239	0.0945508
0.0388324	0.116472
0.00698213	0.0209418
0.00860087	0.0257969
0.0390955	0.11726
0.0399196	0.119732
0.00865914	0.0259717
0.00884166	0.0265191
0.0248888	0.0746498
0.0339057	0.101695
0.00542411	0.0162687
0.00745555	0.0223617
0.0213662	0.0640846
0.0218721	0.0656019
0.00461309	0.0138362
0.00472537	0.014173
0.491488	1.47414
0.723361	2.1696
0.394514	1.18328
0.580636	1.74152
0.731706	2.19463
0.757852	2.27305
0.587335	1.76162
0.608322	1.82456
0.515303	1.54557
0.724822	2.17399
0.41363	1.24062
0.581809	1.74504
0.783539	2.3501
0.786461	2.35886
0.628941	1.88641
0.631287	1.89344
0.136197	0.408502
0.200452	0.601224
0.127512	0.382451
0.187669	0.562882
0.202765	0.60816
0.21001	0.629891
0.189834	0.569376
0.196617	0.589722
0.142797	0.428296
0.200857	0.602438
0.13369	0.400982
0.188048	0.564019
0.217128	0.651241
0.217938	0.65367
0.203282	0.60971
0.20404	0.611984
0.215421	0.646121
0.317052	0.950946
0.0481347	0.144372
0.0708435	0.212484
0.32071	0.961917
0.332169	0.996288
0.0716608	0.214935
0.0742214	0.222615
0.225859	0.677428
0.317692	0.952867
0.050467	0.151368
0.0709866	0.212913
0.343428	1.03006
0.344709	1.0339
0.0767372	0.230161
0.0770233	0.231019
0.0869069	0.260663
0.127908	0.383638
0.0361801	0.108516
0.053249	0.159712
0.129383	0.388064
0.134007	0.401931
0.0538633	0.161554
0.055788	0.167327
0.091118	0.273294
0.128166	0.384413
0.0379331	0.113774
0.0533565	0.160034
0.138549	0.415554
0.139065	0.417104
0.0576789	0.172999
0.057894	0.173644
0.61852	1.85515
0.761918	2.28525
0.496482	1.48912
0.611586	1.83435
0.767079	2.30073
0.783248	2.34923
0.615729	1.84678
0.628708	1.88571
0.705516	2.11608
0.770924	2.31226
0.566313	1.69856
0.618815	1.85603
0.819004	2.45647
0.818432	2.45475
0.657409	1.97179
0.656949	1.97041
0.171399	0.514085
0.211137	0.633271
0.160469	0.481301
0.197672	0.592886
0.212567	0.63756
0.217048	0.650999
0.199011	0.596902
0.203206	0.609484
0.195507	0.586392
0.213632	0.640756
0.183039	0.548996
0.200009	0.599893
0.226956	0.680718
0.226797	0.680242
0.212483	0.637307
0.212334	0.636862
0.049633	0.148866
0.0611399	0.183379
0.00759598	0.0227829
0.00935703	0.0280649
0.0615541	0.184621
0.0628516	0.188513
0.00942042	0.028255
0.00961899	0.0288506
0.0393579	0.118048
0.0534868	0.160425
0.00589654	0.0176857
0.00810827	0.0243194
0.0338744	0.101601
0.0346703	0.103988
0.00501273	0.0150349
0.00513487	0.0154012
0.0282247	0.0846553
0.0347683	0.104282
0.00680593	0.0204133
0.00838382	0.0251459
0.0350038	0.104988
0.0357417	0.107201
0.00844061	0.0253162
0.00861853	0.0258499
0.0230258	0.0690621
0.030799	0.0923766
0.00533013	0.0159869
0.00729377	0.0218765
0.02016	0.0604667
0.020609	0.0618133
0.00455426	0.0136598
0.00466361	0.0139877
0.643509	1.9301
0.960907	2.88208
0.49558	1.48641
0.740014	2.21955
0.964858	2.89393
0.97615	2.9278
0.743057	2.22868
0.751753	2.25476
0.665824	1.99703
0.960948	2.88221
0.512765	1.53795
0.740046	2.21965
0.97447	2.92276
0.980202	2.93996
0.750459	2.25088
0.754874	2.26412
0.402929	1.20852
0.601665	1.8046
0.339479	1.01821
0.506921	1.52043
0.604139	1.81202
0.61121	1.83322
0.509005	1.52668
0.514962	1.54455
0.416901	1.25043
0.601691	1.80467
0.351251	1.05352
0.506942	1.52049
0.610158	1.83007
0.613747	1.84083
0.514076	1.54189
0.5171	1.55096
0.251741	0.755057
0.375908	1.12747
0.0528111	0.158398
0.0788591	0.236525
0.377453	1.13211
0.381871	1.14536
0.0791834	0.237498
0.0801101	0.240277
0.260471	0.78124
0.375924	1.12752
0.0546424	0.163891
0.0788625	0.236535
0.381214	1.14339
0.383456	1.15011
0.0799722	0.239864
0.0804426	0.241275
0.157626	0.472774
0.235372	0.70596
0.0469325	0.140766
0.070081	0.210197
0.23634	0.708863
0.239106	0.717159
0.0703691	0.211061
0.0711927	0.213531
0.163092	0.489168
0.235382	0.705991
0.04856	0.145648
0.070084	0.210206
0.238694	0.715925
0.240098	0.720136
0.0710702	0.213163
0.0714882	0.214417
0.767889	2.30316
0.966329	2.89835
0.591367	1.77371
0.74419	2.23208
0.969628	2.90824
0.979207	2.93697
0.74673	2.2397
0.754108	2.26182
0.861808	2.58485
0.968523	2.90493
0.663696	1.99065
0.74588	2.23714
0.994879	2.98398
0.994518	2.98289
0.766177	2.29802
0.765899	2.29719
0.480809	1.44211
0.605061	1.81478
0.405095	1.21502
0.509781	1.52901
0.607126	1.82098
0.613124	1.83897
0.511521	1.53422
0.516575	1.54938
0.539616	1.61849
0.606434	1.8189
0.454642	1.36362
0.510939	1.53248
0.622937	1.8684
0.622711	1.86772
0.524843	1.57418
0.524652	1.57361
0.0550067	0.164984
0.12196	0.365801
0.0083503	0.0250454
0.0194313	0.0582812
0.123946	0.371757
0.130014	0.389957
0.0197768	0.0593174
0.0208387	0.0625023
0.0416611	0.124956
0.101287	0.303795
0.00619948	0.0185943
0.0158269	0.0474701
0.0373016	0.11188
0.04059	0.121743
0.00550018	0.0164969
0.0060018	0.0180014
0.0344421	0.103304
0.0763647	0.229044
0.00765633	0.0229639
0.0177434	0.0532185
0.0776083	0.232773
0.0814076	0.244169
0.0180566	0.0541578
0.0190186	0.0570433
0.0260858	0.0782402
0.0634203	0.190219
0.00569361	0.0170771
0.0144763	0.0434192
0.0233562	0.070053
0.0254152	0.0762287
0.00505512	0.015162
0.00551491	0.0165411
0.529916	1.5894
0.791286	2.37333
0.425359	1.2758
0.635159	1.90506
0.794539	2.38309
0.803838	2.41098
0.637771	1.91289
0.645235	1.93528
0.548291	1.64451
0.791319	2.37343
0.440109	1.32004
0.635186	1.90514
0.802455	2.40683
0.807175	2.42099
0.644124	1.93195
0.647913	1.94331
0.146846	0.440441
0.219275	0.65768
0.137481	0.412353
0.205291	0.615738
0.220177	0.660384
0.222753	0.668113
0.206135	0.61827
0.208548	0.625506
0.151938	0.455714
0.219284	0.657708
0.142249	0.426652
0.2053	0.615764
0.22237	0.666963
0.223678	0.670886
0.208189	0.624429
0.209414	0.628102
0.232264	0.696638
0.346824	1.04024
0.0518981	0.15566
0.0774958	0.232436
0.34825	1.04452
0.352325	1.05674
0.0778145	0.233392
0.0787252	0.236123
0.240318	0.720796
0.346838	1.04029
0.0536978	0.161058
0.0774991	0.232446
0.351719	1.05492
0.353788	1.06113
0.0785897	0.235717
0.0790519	0.237103
0.0937019	0.281044
0.139918	0.419663
0.0390088	0.117001
0.0582491	0.174709
0.140494	0.421388
0.142138	0.42632
0.0584886	0.175427
0.0591732	0.17748
0.0969511	0.290789
0.139924	0.41968
0.0403615	0.121058
0.0582516	0.174716
0.141893	0.425586
0.142728	0.428089
0.0590713	0.177175
0.0594188	0.178217
0.63234	1.8966
0.795751	2.38672
0.507575	1.52239
0.638743	1.91581
0.798467	2.39487
0.806356	2.41853
0.640924	1.92235
0.647256	1.94134
0.70968	2.12857
0.797558	2.39214
0.569655	1.70859
0.640194	1.92016
0.819261	2.45724
0.818964	2.45635
0.657615	1.97241
0.657376	1.97169
0.175229	0.525571
0.220512	0.661391
0.164054	0.492055
0.20645	0.619212
0.221265	0.663648
0.223451	0.670205
0.207154	0.621326
0.209201	0.627465
0.196661	0.589853
0.221013	0.662893
0.18412	0.552237
0.206919	0.620618
0.227027	0.680932
0.226945	0.680684
0.212549	0.637507
0.212472	0.637275
0.0541749	0.162489
0.118748	0.356165
0.00833088	0.0249871
0.019348	0.058031
0.120641	0.361842
0.126416	0.379165
0.0196907	0.0590592
0.0207441	0.0622185
0.0412338	0.123674
0.0990664	0.297134
0.00618994	0.0185657
0.0157716	0.0473044
0.0370042	0.110988
0.040238	0.120687
0.00549367	0.0164774
0.00599404	0.0179782
0.0306174	0.0918318
0.0625891	0.187726
0.00744946	0.0223435
0.0168802	0.0506294
0.0634615	0.190342
0.066102	0.198262
0.0171663	0.0514874
0.0180426	0.054116
0.0240577	0.0721572
0.0536381	0.160879
0.00559074	0.0167685
0.0138977	0.0416839
0.0219228	0.0657537
0.0237265	0.0711637
0.00498458	0.0149505
0.00543103	0.0162895

#output levels:
0.00479906	0.0170139
0.00239953	0.00850697
0.00239953	0.00850697
0.00119977	0.00425349
0.0286987	0.101745
0.0143494	0.0508723
0.0143494	0.0508723
0.00717468	0.0254361
0.0644374	0.228447
0.0322187	0.114224
0.0322187	0.114224
0.0161093	0.0571118
0.564133	2
0.282067	1
0.282067	1
0.141033	0.5

#output levels:
0.0975894	2

#output levels:
0.235693	1.39947
0.0130036	0.0772114
0.379437	2.25297
0.0209342	0.124301

#output levels:
0.00220222	0.0159549
0.0327793	0.237484
0.000200202	0.00145045
0.00297994	0.0215895
0.0305218	0.221128
0.268692	1.94666
0.00277471	0.0201026
0.0244266	0.176969
0.0147107	0.106578
0.0337245	0.244332
0.00133733	0.0096889
0.00306586	0.022212
0.127952	0.927008
0.276055	2
0.011632	0.0842735
0.0250959	0.181818

#output levels:
0.173845	0.743761
0.0167986	0.0718693
0.0206935	0.0885329
0.0019996	0.00855491
0.620541	2.65486
0.0599627	0.256538
0.0738656	0.316019
0.00713761	0.0305368

#output levels:
0.022911	0.210825
0.179963	1.656
0.00105092	0.00967046
0.00825485	0.0759603
0.102408	0.942346
0.300003	2.76059
0.00469741	0.0432251
0.013761	0.126628

#output levels:
0.000187595	0.000687545
0.00289754	0.0106196
0.00174151	0.00638272
0.0642119	0.23534
0.00296919	0.0108822
0.0430333	0.157719
0.0644326	0.236149
0.584839	2.14346
7.21842e-06	2.64559e-05
0.000111494	0.00040863
6.70111e-05	0.000245599
0.00247079	0.00905558
0.000114251	0.000418735
0.00165587	0.00606883
0.00247929	0.0090867
0.0225039	0.0824777

#output levels:
0.00186836	0.116249
0.0321441	2

#output levels:
0.0539771	0.331
0.0269885	0.1655
0.0265888	0.163048
0.0132944	0.0815242
0.233445	1.43154
0.116722	0.715768
0.141914	0.870249
0.070957	0.435125
0.0205976	0.126309
0.00149231	0.00915118
0.0101463	0.0622192
0.000735102	0.00450781
0.0890822	0.546273
0.00645406	0.0395778
0.0541543	0.332086
0.00392351	0.0240599
0.183112	1.12289
0.0915562	0.561443
0.0902	0.553127
0.0451	0.276563
0.356978	2.18907
0.178489	1.09454
0.217012	1.33077
0.108506	0.665383
0.0698755	0.428493
0.00506252	0.0310445
0.0344202	0.211073
0.00249377	0.0152923
0.136223	0.835348
0.0098694	0.0605214
0.0828115	0.507819
0.00599974	0.0367918

#output levels:
0.0275226	0.130443
0.0137613	0.0652217
0.0221223	0.104849
0.0122644	0.058127
0.152729	0.723861
0.0763647	0.361931
0.0511503	0.242427
0.0383175	0.181606
0.00363199	0.0172138
0.000195616	0.000927124
0.00291935	0.0138363
0.000193078	0.000915093
0.0201548	0.0955237
0.00108552	0.00514483
0.00675	0.0319916
0.000980633	0.00464771
0.137979	0.653953
0.0689897	0.326977
0.110906	0.525639
0.0614851	0.291409
0.731925	3.46896
0.365963	1.73448
0.145421	0.689225
0.121318	0.574985
0.0182083	0.0862983
0.000980685	0.00464796
0.0146356	0.0693655
0.000967958	0.00458764
0.0965878	0.457778
0.00520214	0.0246556
0.0191904	0.0909529
0.00427378	0.0202556
0.0142827	0.067693
0.00940305	0.0445658
0.0126768	0.0600818
0.00867921	0.0411351
0.0792581	0.375644
0.0521797	0.247306
0.0390324	0.184994
0.0310875	0.147339
0.0018848	0.00893304
0.000186314	0.000883037
0.00167288	0.00792864
0.00018401	0.000872116
0.0104592	0.0495715
0.0010339	0.00490018
0.00515088	0.0244126
0.000938313	0.00444714
0.0716037	0.339366
0.0471404	0.223422
0.0635528	0.301209
0.0435115	0.206223
0.379829	1.8002
0.250061	1.18516
0.122804	0.582028
0.10516	0.498405
0.00944911	0.0447841
0.000934051	0.00442693
0.00838669	0.0397487
0.000922499	0.00437218
0.0501238	0.237562
0.00495477	0.0234831
0.0162057	0.0768068
0.00410539	0.0194575

#output levels:
0.0107419	0.0775858
0.0961421	0.694407
0.0867199	0.626353
0.279041	2.01544
0.00371934	0.0268637
0.0332887	0.240435
0.0300263	0.216872
0.0966167	0.697835

#output levels:
0.00159618	0.170908
0.0163543	1.7511
0.0163543	1.7511
0.0212736	2.27784
0.0163543	1.7511
0.0212736	2.27784
0.0212736	2.27784
0.0237333	2.5412
0.00181856	0.194719
0.0164101	1.75708
0.0164101	1.75708
0.0212984	2.2805
0.0429288	4.59653
0.0391895	4.19615
0.0391895	4.19615
0.0372479	3.98826
0.000997791	0.106837
0.0102232	1.09464
0.0102232	1.09464
0.0132984	1.4239
0.0102232	1.09464
0.0132984	1.4239
0.0132984	1.4239
0.014836	1.58854
0.0011368	0.121721
0.0102581	1.09837
0.0102581	1.09837
0.0133139	1.42556
0.0268353	2.87335
0.0244978	2.62306
0.0244978	2.62306
0.0232841	2.49311
0.000128092	0.0137153
0.00131242	0.140525
0.00131242	0.140525
0.00170719	0.182795
0.00131242	0.140525
0.00170719	0.182795
0.00170719	0.182795
0.00190458	0.20393
0.000145938	0.0156261
0.00131689	0.141004
0.00131689	0.141004
0.00170918	0.183008
0.00344501	0.368868
0.00314493	0.336738
0.00314493	0.336738
0.00298912	0.320055
0.000122211	0.0130855
0.00125215	0.134072
0.00125215	0.134072
0.0016288	0.174401
0.00125215	0.134072
0.0016288	0.174401
0.0016288	0.174401
0.00181713	0.194566
0.000139237	0.0149086
0.00125643	0.13453
0.00125643	0.13453
0.0016307	0.174605
0.00328682	0.351931
0.00300052	0.321276
0.00300052	0.321276
0.00285187	0.305359
0.0268176	2.87145
0.0273631	2.92986
0.0273631	2.92986
0.0277857	2.97511
0.0273631	2.92986
0.0277857	2.97511
0.0277857	2.97511
0.0281226	3.01118
0.0268223	2.87196
0.0273667	2.93025
0.0273667	2.93025
0.0277885	2.97541
0.0342899	3.67153
0.0339381	3.63386
0.0339381	3.63386
0.0336564	3.60371
0.016764	1.79498
0.017105	1.83149
0.017105	1.83149
0.0173692	1.85977
0.017105	1.83149
0.0173692	1.85977
0.0173692	1.85977
0.0175798	1.88233
0.016767	1.79529
0.0171073	1.83173
0.0171073	1.83173
0.0173709	1.85996
0.021435	2.29512
0.0212151	2.27157
0.0212151	2.27157
0.021039	2.25272
0.00215209	0.230432
0.00219587	0.235119
0.00219587	0.235119
0.00222978	0.23875
0.00219587	0.235119
0.00222978	0.23875
0.00222978	0.23875
0.00225682	0.241645
0.00215247	0.230472
0.00219616	0.23515
0.00219616	0.23515
0.00223001	0.238774
0.00275174	0.294638
0.00272351	0.291615
0.00272351	0.291615
0.0027009	0.289195
0.00205328	0.219851
0.00209504	0.224323
0.00209504	0.224323
0.0021274	0.227787
0.00209504	0.224323
0.0021274	0.227787
0.0021274	0.227787
0.00215319	0.23055
0.00205364	0.21989
0.00209532	0.224353
0.00209532	0.224353
0.00212761	0.227811
0.00262539	0.281109
0.00259845	0.278225
0.00259845	0.278225
0.00257689	0.275916
0.000999437	0.107013
0.0102401	1.09644
0.0102401	1.09644
0.0133203	1.42625
0.0102401	1.09644
0.0133203	1.42625
0.0133203	1.42625
0.0148604	1.59116
0.00113868	0.121922
0.010275	1.10018
0.010275	1.10018
0.0133359	1.42792
0.0268796	2.87809
0.0245382	2.62739
0.0245382	2.62739
0.0233225	2.49722
0.000726596	0.077799
0.0074446	0.797119
0.0074446	0.797119
0.00968394	1.03689
0.0074446	0.797119
0.00968394	1.03689
0.00968394	1.03689
0.0108036	1.15678
0.000827825	0.088638
0.00747001	0.799839
0.00747001	0.799839
0.00969524	1.0381
0.0195416	2.09238
0.0178394	1.91013
0.0178394	1.91013
0.0169556	1.81549
0.000122235	0.0130881
0.00125241	0.134099
0.00125241	0.134099
0.00162913	0.174437
0.00125241	0.134099
0.00162913	0.174437
0.00162913	0.174437
0.00181749	0.194605
0.000139265	0.0149116
0.00125668	0.134557
0.00125668	0.134557
0.00163103	0.17464
0.00328749	0.352002
0.00300113	0.321341
0.00300113	0.321341
0.00285244	0.30542
0.000116868	0.0125134
0.00119741	0.128211
0.00119741	0.128211
0.0015576	0.166777
0.00119741	0.128211
0.0015576	0.166777
0.0015576	0.166777
0.00173769	0.18606
0.00013315	0.0142568
0.0012015	0.128649
0.0012015	0.128649
0.00155942	0.166972
0.00314313	0.336546
0.00286935	0.307231
0.00286935	0.307231
0.00272719	0.29201
0.0167917	1.79794
0.0171332	1.83451
0.0171332	1.83451
0.0173978	1.86284
0.0171332	1.83451
0.0173978	1.86284
0.0173978	1.86284
0.0176088	1.88543
0.0167946	1.79826
0.0171355	1.83476
0.0171355	1.83476
0.0173996	1.86303
0.0214704	2.29891
0.0212501	2.27532
0.0212501	2.27532
0.0210738	2.25644
0.0122076	1.30711
0.0124559	1.3337
0.0124559	1.3337
0.0126483	1.3543
0.0124559	1.3337
0.0126483	1.3543
0.0126483	1.3543
0.0128017	1.37072
0.0122098	1.30734
0.0124576	1.33388
0.0124576	1.33388
0.0126496	1.35443
0.0156091	1.67131
0.0154489	1.65417
0.0154489	1.65417
0.0153207	1.64044
0.00205369	0.219895
0.00209547	0.224369
0.00209547	0.224369
0.00212783	0.227833
0.00209547	0.224369
0.00212783	0.227833
0.00212783	0.227833
0.00215363	0.230596
0.00205405	0.219934
0.00209574	0.224398
0.00209574	0.224398
0.00212804	0.227857
0.00262592	0.281166
0.00259898	0.278281
0.00259898	0.278281
0.00257741	0.275972
0.00196351	0.21024
0.00200346	0.214517
0.00200346	0.214517
0.00203439	0.217829
0.00200346	0.214517
0.00203439	0.217829
0.00203439	0.217829
0.00205906	0.220471
0.00196386	0.210277
0.00200372	0.214545
0.00200372	0.214545
0.0020346	0.217852
0.00251061	0.26882
0.00248486	0.266062
0.00248486	0.266062
0.00246423	0.263854

#output levels:
0.00767615	0.026455
0.00378122	0.0130316
0.0368253	0.126914
0.0181399	0.0625172
0.107057	0.368962
0.0527359	0.181748
0.637525	2.19716
0.314041	1.08231
0.000902159	0.00310919
0.000444398	0.00153157
0.00432799	0.014916
0.00213194	0.00734751
0.0125822	0.0433632
0.00619792	0.0213605
0.0749268	0.258227
0.0369085	0.127201

#output levels:
0.00940176	0.0301764
0.146409	0.469922
0.131383	0.421693
0.62312	2

#output levels:
0.824213	2.00766
0.452143	1.10135

#output levels:
0.241771	1.59868
0.0219792	0.145335
0.45292	2.99488
0.0411745	0.272262

#output levels:
0.00678481	0.0258919
0.0918719	0.350597
0.107862	0.411617
0.524089	2

#output levels:
0.0884056	0.604387
0.374589	2.56089
0.378828	2.58987
0.471877	3.226
0.00289253	0.0197748
0.0122561	0.0837891
0.0123948	0.0847373
0.0154393	0.105551
0.0264657	0.180933
0.11214	0.766644
0.113409	0.77532
0.141264	0.965756
0.00268679	0.0183683
0.0113844	0.0778294
0.0115132	0.0787101
0.0143411	0.0980431
0.319646	2.18526
0.5537	3.78538
0.449407	3.07238
0.578847	3.9573
0.0104584	0.0714992
0.0181164	0.123853
0.014704	0.100524
0.0189392	0.129478
0.0956913	0.654195
0.165759	1.13322
0.134537	0.919767
0.173288	1.18468
0.00971454	0.0664136
0.0168278	0.115044
0.0136582	0.0933744
0.0175921	0.120269

#output levels:
0.556509	2.07656
0.0602999	0.225004

#output levels:
0.00283528	0.240527
0.00061312	0.0520133
0.00261404	0.221759
0.000260832	0.0221274
0.0253427	2.14991
0.00548027	0.464912
0.0233651	1.98215
0.00233141	0.197782
0.000936375	0.0794362
2.75043e-05	0.00233329
0.000648705	0.055032
1.40238e-05	0.0011897
0.00836963	0.710027
0.000245842	0.0208557
0.00579833	0.491895
0.00012535	0.0106339

#output levels:
0.842803	2.72895
0.388559	1.25813
0.954641	3.09107
0.44012	1.42508
0.249761	0.808712
0.0139774	0.045258
0.604159	1.95623
0.0583134	0.188815

#output levels:
0.0759456	0.293891
0.49138	1.90152
0.349349	1.35189
0.516829	2

#output levels:
0.000702812	0.00756266
0.00731616	0.0787261
0.00604649	0.0650637
0.186174	2.00334

#output levels:
0.00437681	0.206794
0.0423302	2
1
1
1
1
1
1
1
0.0192894
0.27638
0.000682061
0.104349
0.26705
1.22709
2.70924
0.000357573
0.208501
0.314242
0.194241
1.43907
2.13717
0.0181925
0.448727
0.840569
0.0603659
0.768623
0.103876
0.127282
0.0311778
2.15514
1.69393
0.30362
0.570899
0.476566
0.00145226
0.480185
0.192255
0.523632
0.290906
0.00341987
0.000491888


#output levels:
0.848345	2

#output levels:
0.93079	2

#output levels:
0.00104689	2

#output levels:
0.641767	2

#output levels:
0.0503838	2

#output levels:
0.00232922	2

#output levels:
0.00695325	2

#output levels:
0.00133648	0.167142
0.0159922	2

#output levels:
0.390577	2

#output levels:
0.000152009	2

#output levels:
0.00734437	0.215472
0.00367219	0.107736
0.0681702	2
0.0340851	1

#output levels:
0.000326308	0.00110731
0.0034199	0.0116053
0.00629326	0.0213559
0.110776	0.375915
0.00539884	0.0183208
0.0509854	0.173017
0.0933265	0.3167
0.589368	2

#output levels:
0.048322	0.116773
0.299897	0.724721
0.00622841	0.0150514
0.0386549	0.0934121
0.189747	0.458535
0.832832	2.01259
0.0244572	0.0591023
0.107347	0.259411
0.0262539	0.0634441
0.162937	0.393748
0.000393818	0.000951686
0.00244412	0.00590638
0.103091	0.249127
0.452486	1.09346
0.00154641	0.003737
0.00678747	0.0164024

#output levels:
0.617	2

#output levels:
0.000159271	2

#output levels:
0.000689452	0.0114257
0.000165643	0.00274505
0.000344726	0.00571283
8.28215e-05	0.00137253
0.00925726	0.153412
0.00222408	0.0368577
0.00690914	0.114499
0.00165994	0.0275087
0.0110853	0.183707
0.00266329	0.0441362
0.00554267	0.0918536
0.00133164	0.0220681
0.120694	2.00016
0.0289972	0.480543
0.0900799	1.49281
0.021642	0.358653

#output levels:
0.000656712	0.0109686
0.000328356	0.00548432
0.0344726	0.575773
0.00545496	0.0911107
0.00795537	0.132873
0.00564214	0.094237
0.118995	1.9875
0.0519458	0.867617
0.0034444	0.0575295
0.0017222	0.0287648
0.0339443	0.566949
0.00579527	0.0967947
0.0352284	0.588398
0.0249848	0.417306
0.12048	2.0123
0.0527833	0.881606

#output levels:
0.20285	0.609881
0.109977	0.330651
0.0259561	0.0780384
0.0140723	0.042309
0.679407	2.04267
0.368345	1.10745
0.0869347	0.261374
0.0471322	0.141705

#output levels:
0.368329	2.1222
0.0164641	0.094861
0.229066	1.31981
0.00129714	0.00747373

#output levels:
0.00989787	0.0324124
0.124211	0.406751
0.0012665	0.00414738
0.0158936	0.0520465
0.00367414	0.0120316
0.0461077	0.150988
0.000470131	0.00153953
0.00589978	0.0193199
0.0609332	0.199537
0.707898	2.31814
0.00779682	0.0255321
0.0905804	0.296622
0.0226187	0.0740692
0.262776	0.860506
0.00289422	0.00947765
0.0336239	0.110108

#output levels:
0.00217699	2

#output levels:
0.0471683	0.341878
0.295883	2.14458
0.0266695	0.193302
0.167296	1.21257

#output levels:
0.00184703	0.0079041
0.000443753	0.00189898
0.000923513	0.00395205
0.000221877	0.000949492
0.0016725	0.00715725
0.000169538	0.000725516
0.000439742	0.00188182
1.22909e-05	5.25972e-05
0.0153523	0.0656979
0.00368843	0.0157841
0.00767613	0.032849
0.00184421	0.00789207
0.0139016	0.0594902
0.00140918	0.0060304
0.00365508	0.0156414
0.00010216	0.000437182
0.0166179	0.0711142
0.00596054	0.0255073
0.00830896	0.0355571
0.00298027	0.0127537
0.0150477	0.0643946
0.00250278	0.0107103
0.00395641	0.0169309
0.000191466	0.000819352
0.34932	1.49487
0.246656	1.05553
0.17466	0.747434
0.123328	0.527767
0.316313	1.35362
0.14598	0.624703
0.0831665	0.3559
0.0149111	0.0638101
0.0116012	0.0496459
0.00278723	0.0119276
0.00580062	0.024823
0.00139362	0.00596379
0.010505	0.0449549
0.00106488	0.00455699
0.00276203	0.0118198
7.71995e-05	0.000330365
0.0658864	0.281952
0.0158294	0.0677399
0.0329432	0.140976
0.00791471	0.0338699
0.0596609	0.255311
0.00604771	0.0258804
0.0156863	0.0671275
0.000438436	0.00187623
0.0709738	0.303723
0.025457	0.10894
0.0354869	0.151862
0.0127285	0.0544699
0.0642676	0.275025
0.0106892	0.0457429
0.0168975	0.0723107
0.000817735	0.00349939
0.481009	2.05842
0.339643	1.45346
0.240505	1.02921
0.169821	0.726728
0.435559	1.86392
0.201013	0.860207
0.114519	0.49007
0.0205324	0.0878657

#output levels:
0.0277829	2

#output levels:
0.735965	2.04324
0.176818	0.490896
0.330461	0.917451
0.0793942	0.22042
0.369141	1.02484
0.14274	0.396285
0.165751	0.46017
0.0640924	0.177938

#output levels:
0.00439436	0.145572
0.0603736	2

#output levels:
0.00607883	0.160101
0.00146046	0.0384646
0.00304899	0.0803023
8.90367e-05	0.002345
0.0792852	2.08816
0.0190485	0.501688
0.0397674	1.04737
0.00116129	0.0305854

#output levels:
0.000556649	0.016645
0.00771406	0.230666
0.005703	0.170532
0.0668851	2

#output levels:
0.0393591	0.0975538
0.245397	0.608231
0.352433	0.873525
0.371611	0.921059
0.0300044	0.0743676
0.187072	0.463669
0.268668	0.665909
0.283288	0.702145
0.189116	0.468736
0.82358	2.04129
0.524124	1.29907
0.772998	1.91592
0.144168	0.357329
0.627834	1.55613
0.399552	0.990315
0.589275	1.46055
0.00678389	0.0168143
0.0422964	0.104834
0.0607449	0.15056
0.0640504	0.158753
0.00108775	0.00269605
0.00678194	0.0168094
0.00974003	0.0241412
0.01027	0.0254549
0.0325959	0.0807909
0.141951	0.351835
0.0903375	0.223907
0.133233	0.330226
0.00522653	0.0129543
0.0227609	0.0564143
0.014485	0.0359019
0.021363	0.0529495

#output levels:
0.0511793	0.147652
0.285599	0.82395
0.0781335	0.225415
0.539919	1.55766
0.265834	0.76693
0.492747	1.42157
0.291925	0.842202
0.676807	1.95258
0.371423	1.07155
0.407184	1.17472
0.374241	1.07968
0.532037	1.53492
0.575822	1.66124
0.610439	1.76111
0.57855	1.66911
0.69378	2.00155

#output levels:
0.89199	2.04498
0.0658845	0.151047

#output levels:
0.92151	3.74914
0.555348	2.25942
0.451995	1.83893
0.272395	1.10823
0.706885	2.87595
0.469449	1.90994
0.346723	1.41064
0.230262	0.936816
0.62409	2.53909
0.109091	0.443835
0.0739668	0.300932
0.00607087	0.0246992
0.196632	0.799994
0.0790517	0.32162
0.012027	0.0489314
0.00426716	0.0173608

#output levels:
0.270406	2.93051
0.211854	2.29596
0.100376	1.08782
0.0786414	0.852271

#output levels:
0.000331643	2

#output levels:
0.952574	2.13586
0.476287	1.06793
0.657525	1.4743
0.0831097	0.186349
0.339557	0.761356
0.0237748	0.0533079
0.234383	0.525535
0.00252566	0.00566305
0.6252	1.40182
0.377462	0.846345
0.142349	0.319176
0.0570242	0.12786
0.0426847	0.0957078
0.0159888	0.03585
0.00477654	0.01071
0.00166382	0.00373063

#output levels:
0.00110816	0.0094964
0.0162193	0.138992
0.00467757	0.0400846
0.234063	2.00581
0.000727314	0.00623274
0.0106452	0.0912241
0.00307002	0.0263086
0.153622	1.31647

#output levels:
0.00147524	0.00842705
0.0151474	0.0865268
0.0238934	0.136486
0.350121	2

#output levels:
0.278177	2

#output levels:
0.000463632	2

#output levels:
0.00158031	2
1
1
1
1
1
1
1
0.00672462
1.21333
33.4679
0.883361
1.31711
0.755069
0.603951
0.156452
0.965477
1.0296
1.28523
1.20677
12.7233
0.382837
0.0943809
1.49837
1.52222
0.224924
2.47999
0.243562
0.3322
1.14934
1.49521
0.309017
0.929081
0.925373
0.409055
0.667103
0.677732
1.43636
0.425124
2.04851
0.232353


#output levels:
0.0418276	2

#output levels:
0.0109717	2

#output levels:
0.9098	2

#output levels:
0.947347	2

#output levels:
0.304274	2

#output levels:
0.000450831	2

#output levels:
0.000175046	2

#output levels:
0.0123381	2

#output levels:
0.168793	0.392288
0.485947	1.12938
0.485947	1.12938
0.936444	2.17638
0.00489709	0.0113813
0.0140985	0.0327662
0.0140985	0.0327662
0.0271686	0.0631421
0.145957	0.339217
0.420205	0.976592
0.420205	0.976592
0.809756	1.88194
0.00120743	0.00280617
0.00347614	0.00807885
0.00347614	0.00807885
0.0066987	0.0155684

#output levels:
0.473708	1.67493
0.236854	0.837464
0.710647	2.51269
0.0615664	0.217685
0.0917137	0.32428
0.0768374	0.27168
0.0158233	0.0559478
0.012815	0.0453112
0.0535723	0.18942
0.0267862	0.09471
0.0803681	0.284164
0.00696263	0.0246184
0.010372	0.0366733
0.00868965	0.0307247
0.00178948	0.00632722
0.00144927	0.00512431
0.862082	3.04813
0.431041	1.52407
0.875151	3.09435
0.177974	0.629276
0.166906	0.590144
0.139833	0.49442
0.0505404	0.1787
0.0412162	0.145732
0.097494	0.344718
0.048747	0.172359
0.0989721	0.349944
0.0201273	0.0711657
0.0188756	0.0667402
0.0158139	0.0559147
0.00571569	0.0202094
0.0046612	0.016481

#output levels:
0.0191549	0.0970872
0.150446	0.762543
0.166833	0.845601
0.394591	2

#output levels:
0.00338607	0.0123681
0.0633164	0.231271
0.0340755	0.124465
0.0633218	0.231291
0.057041	0.20835
0.0633551	0.231413
0.548319	2.00281
0.36382	1.3289

#output levels:
0.415325	7.46996
0.809768	14.5644
0.0120496	0.216722
0.0234934	0.422548
0.102471	1.84302
0.19979	3.59338
0.0110691	0.199087
0.0215817	0.388165
0.0298034	0.53604
0.0581085	1.04513
0.000864672	0.0155519
0.00168587	0.0303218
0.00735324	0.132254
0.0143368	0.257859
0.000794314	0.0142864
0.00154869	0.0278545

#output levels:
0.585199	2.23072
0.2926	1.11536
0.0149432	0.0569619
0.000725463	0.00276539

#output levels:
0.00480209	0.0176929
0.00240105	0.00884646
0.00216962	0.0079938
0.00108481	0.0039969
0.0290578	0.107061
0.0145289	0.0535306
0.0131286	0.0483711
0.00656428	0.0241856
0.0540607	0.199182
0.0270304	0.0995912
0.0244251	0.0899922
0.0122125	0.0449961
0.543751	2.0034
0.271875	1.0017
0.245671	0.905155
0.122835	0.452577

#output levels:
0.89361	2.5653
0.532974	1.53001

#output levels:
0.0298912	0.0897045
0.176362	0.529268
0.005168	0.0155094
0.0304918	0.0915072
0.241059	0.723428
0.840295	2.52176
0.0416777	0.125076
0.145282	0.435997

#output levels:
0.0957176	0.311775
0.614017	2

#output levels:
0.0202949	0.220418
0.133984	1.45518
0.215223	2.3375
0.425409	4.62028
0.0114646	0.124515
0.0756883	0.822035
0.12158	1.32046
0.240315	2.61001
0.0102645	0.11148
0.0677648	0.73598
0.108853	1.18223
0.215158	2.33678
0.00113603	0.0123382
0.00749993	0.0814551
0.0120474	0.130844
0.0238127	0.258625
0.00869455	0.0944297
0.0574004	0.623414
0.0922041	1.00141
0.18225	1.97938
0.00491158	0.0533437
0.0324257	0.352169
0.0520865	0.5657
0.102954	1.11816
0.00118984	0.0129226
0.00785516	0.0853133
0.012618	0.137041
0.0249406	0.270875
8.22934e-05	0.000893771
0.000543292	0.00590058
0.000872706	0.00947828
0.00172498	0.0187347

#output levels:
0.843705	3.95448
0.421852	1.97724
0.3692	1.73046
0.0289936	0.135894
0.870726	4.08113
0.435363	2.04057
0.128249	0.601107
0.00701793	0.0328933

#output levels:
0.000728782	0.00685381
0.00758298	0.0713139
0.0118267	0.111224
0.212665	2

#output levels:
0.436994	2

#output levels:
0.0830975	0.378631
0.529171	2.41115
0.0291494	0.132818
0.185626	0.845796
0.0589739	0.268713
0.37555	1.71118
0.0206872	0.0942605
0.131738	0.600258
0.0149937	0.0683181
0.0954809	0.435055
0.00525956	0.023965
0.0334933	0.152611
0.00192044	0.0087504
0.0122295	0.0557232
0.000673661	0.00306951
0.00428993	0.0195469
0.0272584	0.124202
0.173584	0.790929
0.0169613	0.0772834
0.108011	0.492147
0.0193452	0.0881457
0.123192	0.561318
0.0120373	0.0548477
0.0766547	0.349274
0.00491837	0.0224104
0.0313205	0.142711
0.0030604	0.0139446
0.0194889	0.0888003
0.00062996	0.00287039
0.00401163	0.0182789
0.000391986	0.00178607
0.00249619	0.0113738

#output levels:
0.0618682	0.231102
0.0309341	0.115551
0.0352511	0.131677
0.0224561	0.0838826
0.395258	1.47644
0.197629	0.738222
0.225209	0.841246
0.143466	0.535901
0.130587	0.487795
0.0652936	0.243898
0.0744057	0.277935
0.0473989	0.177054
0.404164	1.50971
0.202082	0.754857
0.230284	0.860203
0.146698	0.547977
0.0107817	0.040274
0.000607094	0.00226774
0.000789603	0.00294948
0.000354497	0.00132419
0.0688811	0.257298
0.00387855	0.0144879
0.00504454	0.0188434
0.00226478	0.00845984
0.0227573	0.0850075
0.00128141	0.00478659
0.00166664	0.00622557
0.000748248	0.002795
0.0704333	0.263096
0.00396594	0.0148144
0.00515821	0.019268
0.00231581	0.00865047
0.181779	0.679018
0.0908896	0.339509
0.103574	0.38689
0.0659799	0.246461
0.412016	1.53904
0.206008	0.769522
0.234758	0.876914
0.149548	0.558623
0.518355	1.93626
0.259177	0.968131
0.295347	1.10324
0.188146	0.7028
0.540969	2.02074
0.270485	1.01037
0.308232	1.15137
0.196354	0.733461
0.0316785	0.118332
0.00178375	0.006663
0.00231999	0.00866608
0.00104157	0.00389069
0.0718016	0.268207
0.00404299	0.0151022
0.00525842	0.0196423
0.0023608	0.00881852
0.0903331	0.33743
0.00508646	0.019
0.00661559	0.0247119
0.00297011	0.0110945
0.0942741	0.352151
0.00530837	0.0198289
0.00690421	0.02579
0.00309968	0.0115786

#output levels:
0.23893	0.656006
0.728437	2

#output levels:
0.0262462	0.0963055
0.188738	0.692539
0.188738	0.692539
0.411122	1.50853
0.203964	0.748405
0.249887	0.916913
0.431959	1.58499
0.494809	1.81561
0.204221	0.74935
0.432312	1.58628
0.250009	0.917361
0.494976	1.81622
0.256134	0.939833
0.414926	1.52249
0.414582	1.52123
0.532821	1.95508
0.0122113	0.0448069
0.0878119	0.322209
0.0878119	0.322209
0.191278	0.701857
0.0948957	0.348202
0.116262	0.426601
0.200973	0.73743
0.230214	0.844727
0.0950155	0.348641
0.201136	0.738032
0.116319	0.426809
0.230292	0.845012
0.119168	0.437265
0.193048	0.708352
0.192888	0.707764
0.247899	0.909618
0.0136318	0.0500191
0.0980268	0.359691
0.0980268	0.359691
0.213528	0.783502
0.105935	0.388707
0.129786	0.476226
0.224351	0.823213
0.256994	0.942991
0.106068	0.389197
0.224534	0.823884
0.12985	0.476459
0.257081	0.943309
0.133031	0.48813
0.215504	0.790752
0.215325	0.790096
0.276736	1.01543
0.00107403	0.00394095
0.00772341	0.0283396
0.00772341	0.0283396
0.0168237	0.0617312
0.00834646	0.0306257
0.0102257	0.0375213
0.0176763	0.06486
0.0202483	0.0742971
0.00835699	0.0306644
0.0176908	0.0649129
0.0102307	0.0375396
0.0202551	0.0743222
0.0104813	0.0384592
0.0169793	0.0623024
0.0169652	0.0622507
0.0218037	0.0800046
0.157526	0.578011
0.368405	1.35179
0.229865	0.843445
0.467407	1.71506
0.388165	1.4243
0.447763	1.64298
0.489665	1.79673
0.556799	2.04307
0.238715	0.875921
0.47952	1.75951
0.267652	0.982097
0.519122	1.90482
0.379063	1.3909
0.505411	1.85451
0.466125	1.71036
0.573671	2.10498
0.0732902	0.268924
0.171404	0.628933
0.106946	0.392419
0.217465	0.797946
0.180597	0.662665
0.208326	0.764411
0.22782	0.835944
0.259055	0.950554
0.111064	0.407529
0.223101	0.818625
0.124527	0.456928
0.241526	0.886232
0.176362	0.647128
0.235147	0.862826
0.216869	0.795758
0.266905	0.979357
0.0818157	0.300207
0.191342	0.702094
0.119387	0.438068
0.242762	0.890768
0.201605	0.739751
0.232559	0.853332
0.254322	0.933186
0.28919	1.06113
0.123984	0.454936
0.249053	0.913853
0.139013	0.510081
0.269621	0.989324
0.196878	0.722406
0.262501	0.963196
0.242096	0.888326
0.297953	1.09328
0.00644616	0.023653
0.0150756	0.0553171
0.00940637	0.0345149
0.0191269	0.0701826
0.0158842	0.0582841
0.0183231	0.067233
0.0200377	0.0735246
0.022785	0.083605
0.00976855	0.0358438
0.0196226	0.0720014
0.0109527	0.0401887
0.0212431	0.0779477
0.0155118	0.0569175
0.0206821	0.075889
0.0190745	0.0699901
0.0234754	0.0861384

#output levels:
0.020221	0.299697
0.00485815	0.0720031
0.00884856	0.131145
0.00371197	0.0550154
0.166115	2.46201
0.0399097	0.591505
0.0726909	1.07736
0.0304938	0.451952

#output levels:
0.0675515	0.765186
0.0337757	0.382593
0.10064	1.13999
0.0503198	0.569995
0.034369	0.389313
0.00302141	0.0342249
0.0512037	0.580007
0.00450136	0.050989
0.277687	3.14549
0.138844	1.57274
0.306971	3.4772
0.153485	1.7386
0.141282	1.60037
0.0124203	0.14069
0.156181	1.76914
0.01373	0.155526

#output levels:
0.0166964	0.0434456
0.00886521	0.0230681
0.0488431	0.127094
0.025934	0.0674828
0.0603288	0.156981
0.0320325	0.0833517
0.101932	0.265237
0.0541225	0.140832
0.156785	0.407971
0.0832476	0.216618
0.61359	1.59662
0.325795	0.84775
0.666821	1.73513
0.354059	0.921295
0.886356	2.30638
0.470625	1.22461

#output levels:
0.952574	2

#output levels:
0.105257	0.476089
0.0526285	0.238045
0.442173	2
0.221087	1

#output levels:
0.0328107	0.30143
0.0141602	0.130089
0.0131328	0.120651
0.000755056	0.00693666
0.252382	2.31863
0.108921	1.00065
0.101019	0.928056
0.00580795	0.0533574

#output levels:
0.00474004	0.0122778
0.366707	0.949854
0.0253293	0.0656087
0.772134	2

#output levels:
0.0266932	0.23863
0.0152092	0.135966
0.22495	2.011
0.128172	1.14582

#output levels:
0.649179	2
0.0590162	0.181818

#output levels:
0.46562	1.4612
0.819328	2.5712
0.0339291	0.106476
0.0597033	0.18736

#output levels:
0.173031	0.548104
0.0865157	0.274052
0.0335003	0.106117
0.0280664	0.0889048
0.761535	2.41228
0.380767	1.20614
0.147439	0.467038
0.123524	0.391282
0.0195684	0.0619859
0.00103388	0.00327498
0.0133025	0.0421376
0.00100877	0.00319545
0.0861231	0.272808
0.00455025	0.0144136
0.0585459	0.185454
0.00443975	0.0140636
0.746107	2.36341
0.373053	1.18171
0.144452	0.457576
0.121022	0.383355
0.954382	3.02316
0.477191	1.51158
0.184776	0.585308
0.154805	0.490368
0.0843783	0.267282
0.00445806	0.0141216
0.0573599	0.181696
0.00434981	0.0137787
0.107932	0.341893
0.00570253	0.0180637
0.0733718	0.232417
0.00556406	0.017625

#output levels:
0.00188077	0.0120147
0.0338338	0.216136
1.76045e-05	0.00011246
0.000316692	0.00202308
0.029771	0.190182
0.330535	2.11151
0.00138531	0.0088496
0.0153805	0.0982534
0.000646344	0.00412895
0.0116273	0.074277
6.04993e-06	3.8648e-05
0.000108834	0.000695251
0.0102311	0.0653579
0.113591	0.725641
0.000476075	0.00304125
0.00528566	0.0337657

#output levels:
0.0388544	0.0986627
0.422883	1.07382
0.344187	0.87399
0.787622	2

#output levels:
0.463971	1.25494
0.737748	1.99545
0.183953	0.497554
0.292499	0.791147
0.577671	1.56247
0.762207	2.06161
0.229032	0.619483
0.302197	0.817377
0.240514	0.650539
0.382435	1.0344
0.0145639	0.0393922
0.0231577	0.0626365
0.0944672	0.255513
0.189811	0.513398
0.00352179	0.00952568
0.0077984	0.021093
1
1
1
1
1
1
1
0.00678496
1.45854
0.00376765
1.7939
0.181584
0.00901028
1.55022
0.67623
0.902979
0.021612
0.248149
0.0936005
0.0559931
0.958182
1.65108
0.251544
0.232547
0.499252
0.391068
0.1149
0.493707
0.462714
1.94172
0.469857
0.167181
0.336555
0.0965571
0.38543
0.60874
0.122878
0.679014
0.0742187
0.396783


#output levels:
0.0110007	2

#output levels:
0.000217732	2

#output levels:
0.0169121	2

#output levels:
0.514965	2

#output levels:
0.331679	2

#output levels:
0.952574	2

#output levels:
0.0386904	2

#output levels:
0.00581943	2

#output levels:
0.50842	1.39967
0.25421	0.699833
0.25421	0.699833
0.169473	0.466555
0.25421	0.699833
0.169473	0.466555
0.169473	0.466555
0.127105	0.349916
0.726488	2
0.363244	1
0.363244	1
0.242163	0.666667
0.363244	1
0.242163	0.666667
0.242163	0.666667
0.181622	0.5

#output levels:
0.0105771	2

#output levels:
0.0502135	0.107314
0.0120639	0.0257826
0.0251067	0.0536571
0.00603197	0.0128913
0.0886312	0.189419
0.0212939	0.0455085
0.0443156	0.0947094
0.010647	0.0227542
0.0263868	0.0563927
0.00991331	0.0211863
0.0023866	0.00510053
0.001835	0.00392168
0.046575	0.0995381
0.0174979	0.0373957
0.00421255	0.00900289
0.00323893	0.0069221
0.217049	0.463869
0.0521467	0.111446
0.132262	0.282665
0.0317764	0.0679111
0.507981	1.08564
0.122044	0.260827
0.360451	0.77034
0.0865994	0.185077
0.114058	0.243759
0.0428506	0.0915785
0.0153168	0.0327343
0.0112111	0.0239599
0.26694	0.570493
0.100287	0.21433
0.0521779	0.111513
0.0357931	0.0764956
0.437445	0.934889
0.105097	0.22461
0.218722	0.467444
0.0525487	0.112305
0.747354	1.59721
0.179554	0.383736
0.373677	0.798607
0.0897771	0.191868
0.229874	0.491277
0.0863618	0.184569
0.0207913	0.0444343
0.0159859	0.0341645
0.392729	0.839323
0.147545	0.315327
0.035521	0.075914
0.0273112	0.0583685
0.596928	1.27573
0.143414	0.306498
0.363747	0.777384
0.0873913	0.186769
0.962856	2.05777
0.231329	0.494387
0.855996	1.8294
0.205656	0.439519
0.313681	0.670386
0.117848	0.251859
0.0421241	0.0900258
0.0308328	0.0658945
0.505973	1.08134
0.19009	0.406253
0.22434	0.479451
0.122673	0.262171
0.0384677	0.0822116
0.00210436	0.00449735
0.00595069	0.0127176
0.000118513	0.000253281
0.0678989	0.145111
0.00371438	0.00793822
0.0105035	0.0224476
0.000209186	0.000447063
0.0227383	0.0485954
0.00202763	0.00433337
0.0018274	0.00390545
0.000113416	0.000242389
0.0401351	0.0857751
0.00357894	0.00764877
0.00322553	0.00689346
0.00020019	0.000427837
0.166278	0.355362
0.00909616	0.0194399
0.0369261	0.078917
0.000774686	0.00165563
0.389156	0.831688
0.0212886	0.0454971
0.120238	0.256967
0.00270907	0.00578971
0.0982871	0.210055
0.00876449	0.0187311
0.0117913	0.0251999
0.000741525	0.00158476
0.230031	0.491612
0.0205124	0.0438382
0.0404732	0.0864975
0.00259389	0.00554355
0.335119	0.716203
0.0183326	0.0391796
0.0518406	0.110792
0.00103245	0.00220651
0.572536	1.2236
0.0313203	0.0669365
0.0885673	0.189282
0.00176389	0.00376972
0.198089	0.423349
0.0176641	0.037751
0.0159198	0.0340231
0.000988049	0.00211162
0.338427	0.723272
0.0301783	0.0644959
0.0271982	0.0581269
0.00168804	0.0036076
0.457297	0.977316
0.0250162	0.0534637
0.101554	0.217037
0.00213054	0.0045533
0.737628	1.57643
0.0403516	0.0862378
0.438501	0.937147
0.0130512	0.0278924
0.270309	0.577693
0.0241041	0.0515142
0.0324284	0.0693046
0.00203934	0.00435839
0.436013	0.931829
0.0388803	0.0830934
0.17954	0.383706
0.012514	0.0267443

#output levels:
0.00125392	0.00702914
0.0129255	0.0724567
0.00589487	0.0330449
0.0462226	0.259111
0.000640351	0.00358963
0.00660077	0.037002
0.00301038	0.0168753
0.0236049	0.132322
0.000722565	0.00405049
0.00744823	0.0417527
0.00370939	0.0207938
0.0290859	0.163047
7.44329e-05	0.00041725
0.000767257	0.00430103
0.000424507	0.00237966
0.00332862	0.0186593
0.00863828	0.0484238
0.0659056	0.369448
0.197687	1.10817
0.393016	2.20313
0.00441138	0.0247289
0.0336566	0.188669
0.100954	0.56592
0.200704	1.12509
0.00497775	0.0279039
0.0379777	0.212892
0.155933	0.874116
0.310006	1.73781
0.000512768	0.00287443
0.00391216	0.0219304
0.0267895	0.150174
0.0532595	0.298557

#output levels:
0.000361407	0.0346933
7.35962e-05	0.00706488
0.000241953	0.0232263
4.92708e-05	0.00472976
0.00445453	0.427613
0.000907112	0.0870783
0.0029822	0.286276
0.000607289	0.0582968
0.00230669	0.221431
0.00046973	0.0450918
0.00170429	0.163604
0.000347058	0.0333159
0.0256258	2.45995
0.00521839	0.50094
0.0189335	1.81753
0.00385559	0.370118

#output levels:
0.000123395	0.00054306
6.16973e-05	0.00027153
6.16973e-05	0.00027153
5.3451e-06	2.35238e-05
0.00155143	0.00682787
0.000775717	0.00341393
0.000775717	0.00341393
6.72038e-05	0.000295764
0.00206037	0.00906771
0.00103019	0.00453386
0.00103019	0.00453386
8.92496e-05	0.000392788
0.0452884	0.199314
0.0226442	0.0996572
0.0226442	0.0996572
0.00196176	0.00863373
0.000935846	0.00411866
0.000467923	0.00205933
0.000467923	0.00205933
4.05382e-05	0.000178409
0.0402225	0.177019
0.0201112	0.0885096
0.0201112	0.0885096
0.00174232	0.00766797
0.0150213	0.0661089
0.00751066	0.0330544
0.00751066	0.0330544
0.000650681	0.00286365
0.454442	2
0.227221	1
0.227221	1
0.0196851	0.0866343

#output levels:
0.0313432	0.0775396
0.306801	0.758991
0.00812955	0.0201116
0.0067786	0.0167695
0.0241848	0.0598304
0.236731	0.585645
0.00148352	0.00367006
0.000993882	0.00245875
0.585075	1.44741
0.533914	1.32084
0.29689	0.734472
0.0312958	0.0774222
0.116438	0.288054
0.132588	0.328008
0.0497247	0.123013
0.00461993	0.0114292
0.0710192	0.175693
0.309299	0.765171
0.0184204	0.0455699
0.00701788	0.0173614
0.0547992	0.135567
0.238658	0.590414
0.00336144	0.00831582
0.00102947	0.0025468
0.704757	1.74349
0.646006	1.59814
0.428445	1.05992
0.0522526	0.129267
0.124312	0.307534
0.133398	0.330012
0.0694458	0.171801
0.00771247	0.0190798
0.177969	0.440275
0.506388	1.25275
0.0461602	0.114195
0.0111884	0.0276787
0.137323	0.339721
0.390735	0.966633
0.00842353	0.0208389
0.00164044	0.00405827
0.93026	2.30136
0.912158	2.25658
0.472051	1.1678
0.176773	0.437316
0.185134	0.458001
0.189486	0.468766
0.0790616	0.195589
0.0270622	0.0669487
0.225273	0.557301
0.509366	1.26011
0.0584296	0.144548
0.0115573	0.0285915
0.173823	0.430019
0.393032	0.972317
0.0106625	0.0263778
0.00169538	0.00419418
0.931725	2.30498
0.91501	2.26363
0.491931	1.21698
0.189458	0.468696
0.179993	0.445282
0.183933	0.455029
0.0818343	0.202449
0.0289817	0.0716974

#output levels:
0.021551	0.0632598
0.146932	0.431296
0.0183091	0.0537436
0.124829	0.366416
0.100883	0.296127
0.708407	2.07942
0.0857073	0.251581
0.601842	1.76661
0.0191927	0.0563372
0.130853	0.384099
0.0163055	0.0478624
0.111169	0.326319
0.0898433	0.263721
0.630885	1.85187
0.0763282	0.22405
0.535981	1.57329

#output levels:
0.0150412	2

#output levels:
0.000567413	0.0192054
0.00870224	0.294547
0.00531114	0.179767
0.0687741	2.32781
0.00210107	0.0711153
0.00880158	0.297909
0.0172758	0.584737
0.0695491	2.35404
8.00594e-05	0.00270979
0.00122785	0.0415592
0.000749378	0.0253644
0.00970372	0.328444
0.000296451	0.010034
0.00124186	0.0420336
0.00243754	0.0825038
0.00981306	0.332145

#output levels:
0.00227135	0.0781802
0.0204983	0.705555
0.0106032	0.364962
0.0636093	2.18944
0.000683016	0.0235095
0.00616403	0.212167
0.00318847	0.109747
0.0191279	0.658384

#output levels:
0.000775535	0.0277011
0.00485396	0.173377
0.0109954	0.392741
0.0559931	2

#output levels:
0.00662249	0.156314
0.101386	2.39306
0.00368848	0.0870612
0.0564679	1.33284

#output levels:
0.022458	0.0546011
0.169102	0.411129
0.104909	0.255061
0.737032	1.79191
0.166533	0.404884
0.385286	0.936729
0.289528	0.703917
0.824898	2.00554

#output levels:
0.0753649	0.168715
0.489757	1.09639
0.220729	0.494134
0.893396	2

#output levels:
0.000896028	0.00348771
0.011682	0.0454712
0.00262726	0.0102264
0.0287114	0.111756
0.00205666	0.00800535
0.134319	0.522825
0.0365696	0.142344
0.513821	2

#output levels:
0.493811	1.48074
0.015137	0.0453899
0.666977	2
0.0204451	0.0613069

#output levels:
0.00095844	0.00881661
0.000571783	0.00525978
0.000777609	0.00715316
0.000502123	0.00461898
0.011898	0.109449
0.00709807	0.0652945
0.00965318	0.0887988
0.00623331	0.0573397
0.00547752	0.0503872
0.00326776	0.0300598
0.00444406	0.0408806
0.00286965	0.0263976
0.221664	2.03907
0.13224	1.21646
0.179842	1.65435
0.116129	1.06826

#output levels:
0.00342451	0.242483
0.0282454	2

#output levels:
0.0835475	1.57516
0.00536061	0.101066
0.0125206	0.236057
0.000803351	0.015146
0.070708	1.3331
0.0045368	0.0855347
0.0121889	0.229803
0.000782069	0.0147447
0.0266208	0.501896
0.00170806	0.0322029
0.000330924	0.00623909
2.12329e-05	0.000400315
0.0251648	0.474445
0.00161464	0.0304416
0.000330686	0.0062346
2.12176e-05	0.000400027
0.500692	9.4398
0.0321256	0.605681
0.0750345	1.41467
0.0048144	0.0907684
0.423746	7.98911
0.0271886	0.512601
0.0730468	1.37719
0.00468686	0.0883638
0.159536	3.00781
0.0102362	0.192988
0.0019832	0.0373902
0.000127247	0.00239905
0.15081	2.8433
0.00967635	0.182433
0.00198177	0.0373633
0.000127155	0.00239732
0.434324	8.18854
0.0278673	0.525397
0.0650886	1.22715
0.00417624	0.0787369
0.130039	2.45169
0.00834361	0.157306
0.0481899	0.908548
0.00309198	0.0582947
0.240406	4.5325
0.015425	0.290816
0.00437	0.0823898
0.00028039	0.00528633
0.104743	1.97477
0.00672055	0.126706
0.00426948	0.0804947
0.00027394	0.00516474
0.742391	13.9967
0.0476336	0.898061
0.111256	2.09757
0.00713846	0.134585
0.222276	4.19068
0.0142617	0.268884
0.082371	1.55298
0.00528512	0.0996431
0.410926	7.74741
0.026366	0.497093
0.00746964	0.140829
0.00047927	0.00903593
0.179037	3.37547
0.0114874	0.216579
0.00729782	0.13759
0.000468246	0.00882809
0.241887	4.56042
0.0155201	0.292608
0.0362496	0.683433
0.00232586	0.0438507
0.204714	3.85958
0.013135	0.24764
0.0352893	0.665328
0.00226425	0.0426891
0.0770727	1.45309
0.00494517	0.0932339
0.000958093	0.0180634
6.14736e-05	0.00115899
0.0728573	1.37362
0.0046747	0.0881346
0.000957405	0.0180504
6.14294e-05	0.00115816
0.609794	11.4968
0.0391259	0.73766
0.0913848	1.72292
0.00586347	0.110547
0.516082	9.72996
0.0331131	0.624298
0.0889639	1.67728
0.00570814	0.107619
0.194299	3.66322
0.0124667	0.235041
0.00241534	0.0455377
0.000154974	0.00292181
0.183672	3.46287
0.0117849	0.222186
0.0024136	0.0455049
0.000154863	0.00291971
0.55126	10.3932
0.0353702	0.666853
0.0826128	1.55754
0.00530064	0.0999357
0.16505	3.11178
0.01059	0.199659
0.0611643	1.15316
0.00392445	0.0739897
0.305132	5.75282
0.019578	0.369115
0.00554656	0.104572
0.000355881	0.00670961
0.132943	2.50645
0.00852996	0.16082
0.00541898	0.102167
0.000347695	0.00655527
0.80164	15.1137
0.0514352	0.969734
0.120135	2.26497
0.00770817	0.145326
0.240015	4.52513
0.0154	0.290343
0.0889449	1.67692
0.00570692	0.107596
0.443722	8.36572
0.0284703	0.536765
0.00806579	0.152068
0.00051752	0.00975708
0.193326	3.64487
0.0124042	0.233864
0.00788026	0.148571
0.000505616	0.00953265

#output levels:
0.541735	3.60911
0.859196	5.72407
0.220348	1.46799
0.349474	2.32824
0.21793	1.45188
0.633171	4.21827
0.088642	0.590544
0.257539	1.71576
0.46414	3.09216
0.736129	4.90419
0.0720067	0.479718
0.114203	0.760836
0.186715	1.24392
0.542479	3.61407
0.028967	0.192982
0.0841603	0.560687

#output levels:
0.0497289	0.116907
0.00452081	0.0106279
0.236404	0.555759
0.0214913	0.0505235
0.276152	0.649201
0.0251047	0.0590183
0.850744	2
0.0773404	0.181818

#output levels:
0.45245	1.29677
0.697811	2

#output levels:
0.092779	2

#output levels:
0.0737837	0.652825
0.226044	2

#output levels:
0.000369115	0.00837805
0.00611602	0.138819
0.000144739	0.00328523
0.00239823	0.0544344
0.000220205	0.00499815
0.00364867	0.0828164
1.52011e-05	0.000345029
0.000251873	0.00571693
0.0017594	0.0399343
0.104568	2.37345
0.000689901	0.0156592
0.0410036	0.930686
0.00104962	0.0238238
0.0623828	1.41595
7.24563e-05	0.00164459
0.00430637	0.0977446

#output levels:
0.00154396	0.00984892
0.00957846	0.0611012
0.018965	0.120978
0.3136	2.00046

#output levels:
0.0147851	0.133783
0.221924	2.00809
0.153352	1.38762
0.222634	2.01451
0.00237658	0.0215046
0.17995	1.62829
0.0531653	0.481069
0.183064	1.65646
0.00577262	0.0522338
0.0866469	0.784029
0.0598743	0.541776
0.0869242	0.786538
0.000927901	0.00839616
0.0702589	0.635742
0.0207576	0.187826
0.0714747	0.646742

#output levels:
0.0380229	0.427403
0.00116553	0.0131014
0.177925	2
0.00545401	0.0613069

#output levels:
0.0148251	0.0994354
0.199538	1.33835
0.00779046	0.0522525
0.104855	0.703291
0.0558185	0.374389
0.306166	2.05353
0.0293322	0.196738
0.160888	1.07911

#output levels:
0.303659	2.0129
0.136855	0.907185

#output levels:
0.334547	0.860639
0.823669	2.11893
0.126193	0.324638
0.310693	0.799272
0.450184	1.15812
0.855557	2.20096
0.169812	0.436849
0.322721	0.830215
0.149574	0.384787
0.368258	0.947362
0.0564202	0.145144
0.138909	0.35735
0.0644922	0.165909
0.122565	0.315304
0.0243268	0.0625819
0.0462321	0.118934
1
1
1
1
1
1
1
0.00408177
0.0910322
0.241359
33.3285
0.479265
1.95884
0.0995972
0.214067
0.0229853
3.02769
0.571609
0.799946
0.243739
0.0992909
0.188746
0.249136
10.2435
0.325213
2.29447
2.69853
0.616415
0.534725
0.621561
0.0598766
1.28272
0.423815
0.0198064
0.820149
0.892968
0.0046967
0.0774617
1.0334
0.000154006


#output levels:
0.923662	2

#output levels:
0.743187	2

#output levels:
0.805205	2

#output levels:
0.00403833	2

#output levels:
0.0240301	2

#output levels:
0.831042	2

#output levels:
0.000507144	2

#output levels:
0.00089148	0.502892
0.00354541	2

#output levels:
0.000676101	0.0105067
0.128699	2

#output levels:
0.00471222	0.0254945
0.02068	0.111885
0.0361917	0.195808
0.421934	2.28279
0.0020643	0.0111685
0.00905936	0.0490138
0.0158547	0.0857785
0.184839	1.00003

#output levels:
0.614481	2

#output levels:
0.0286216	0.0710141
0.0143108	0.035507
0.286586	0.711058
0.143293	0.355529
0.153435	0.380691
0.0767173	0.190346
0.297175	0.737331
0.148588	0.368666
0.112836	0.279961
0.0564181	0.139981
0.808853	2.00687
0.404427	1.00344
0.190872	0.473578
0.0954358	0.236789
0.798739	1.98178
0.39937	0.990889

#output levels:
0.925861	2.00154
0.0330839	0.0715212

#output levels:
0.000310953	0.00885376
0.00135088	0.0384635
0.00293212	0.0834864
0.0715308	2.0367

#output levels:
0.000197603	0.0455191
0.000245472	0.0565461
0.00186707	0.430092
0.00926957	2.13531

#output levels:
0.0358034	2

#output levels:
0.952574	2.0032
0.476287	1.0016
0.476287	1.0016
0.317525	0.667734
0.476287	1.0016
0.0412628	0.086773
0.317525	0.667734
0.0395496	0.0831703
0.873094	1.83606
0.455552	0.957996
0.455552	0.957996
0.308173	0.648069
0.455552	0.957996
0.0411007	0.0864322
0.308173	0.648069
0.0394007	0.0828571
0.529224	1.11292
0.0504881	0.106173
0.264612	0.556461
0.046091	0.0969264
0.264612	0.556461
0.00262075	0.00551126
0.176408	0.370974
0.00260783	0.0054841
0.284043	0.597324
0.0466468	0.0980953
0.184838	0.388702
0.0428683	0.0901493
0.184838	0.388702
0.00260959	0.0054878
0.136992	0.288085
0.00259679	0.00546088
0.98445	2.07023
0.492225	1.03512
0.492225	1.03512
0.32815	0.690078
0.492225	1.03512
0.0426436	0.0896766
0.32815	0.690078
0.0408731	0.0859534
0.90231	1.8975
0.470796	0.990053
0.470796	0.990053
0.318486	0.669755
0.470796	0.990053
0.0424761	0.0893244
0.318486	0.669755
0.0407192	0.0856297
0.0779714	0.163969
0.00398343	0.0083769
0.0389857	0.0819843
0.00378982	0.00796974
0.0389857	0.0819843
0.000198077	0.000416544
0.0259905	0.0546562
0.000197576	0.000415488
0.0289768	0.0609363
0.0036667	0.00771083
0.0211257	0.0444261
0.00350201	0.0073645
0.0211257	0.0444261
0.00019723	0.000414762
0.0166221	0.0349552
0.000196733	0.000413716

#output levels:
0.945228	2.06646
0.472614	1.03323
0.315076	0.68882
0.0376802	0.0823765
0.525143	1.14807
0.262571	0.574033
0.248748	0.543813
0.0354211	0.0774377
0.591927	1.29407
0.363988	0.795751
0.197309	0.431357
0.0351698	0.0768882
0.328858	0.71895
0.202222	0.442097
0.155772	0.34055
0.0326464	0.0713717
0.877273	1.9179
0.454992	0.994704
0.204007	0.445999
0.0353768	0.0773408
0.302762	0.661899
0.192043	0.419845
0.141546	0.309449
0.031973	0.0698993
0.363135	0.793885
0.262347	0.573543
0.0363482	0.0794645
0.0196553	0.0429703
0.0471535	0.103087
0.0432684	0.0945933
0.0217556	0.0475621
0.0142497	0.0311528

#output levels:
0.0258144	0.0622537
0.186587	0.44997
0.0207953	0.0501497
0.150308	0.362482
0.00640924	0.0154564
0.046326	0.111719
0.00604688	0.0145826
0.0437069	0.105403
0.335869	0.809978
0.615032	1.4832
0.270566	0.652493
0.49545	1.19482
0.0833901	0.201103
0.152701	0.368252
0.0786754	0.189733
0.144068	0.347432
0.137846	0.332428
0.341396	0.823307
0.111045	0.267794
0.275018	0.663231
0.0342246	0.0825358
0.0847624	0.204412
0.0322897	0.0778695
0.0799702	0.192855
0.862643	2.08034
0.924489	2.22949
0.694919	1.67586
0.74474	1.79601
0.214178	0.51651
0.229534	0.553541
0.202069	0.487308
0.216556	0.522245
0.00718356	0.0173238
0.0519228	0.125217
0.00578685	0.0139555
0.0418274	0.100871
0.00178355	0.00430118
0.0128915	0.0310889
0.00168271	0.004058
0.0121626	0.0293313
0.307382	0.74128
0.562868	1.35741
0.247618	0.597152
0.453429	1.09348
0.0763173	0.184046
0.13975	0.337019
0.0720026	0.173641
0.131849	0.317965
0.0383594	0.0925072
0.0950028	0.229108
0.0309012	0.074521
0.0765313	0.184562
0.00952394	0.0229678
0.0235874	0.0568832
0.00898549	0.0216693
0.0222539	0.0536672
0.851991	2.05465
0.913073	2.20196
0.686337	1.65516
0.735543	1.77383
0.211534	0.510132
0.226699	0.546705
0.199574	0.481291
0.213882	0.515796

#output levels:
0.393822	1.53644
0.836463	3.26334
0.1331	0.519271
0.2827	1.10291
0.0977787	0.381469
0.207678	0.810226
0.0330463	0.128925
0.0701891	0.273832
0.250585	0.977621
0.0789284	0.307927
0.0846904	0.330407
0.0266755	0.10407
0.0622157	0.242725
0.0195965	0.0764527
0.0210271	0.0820339
0.00662302	0.0258387
0.694452	2.7093
0.853207	3.32866
0.234704	0.915663
0.288359	1.12499
0.17242	0.672669
0.211836	0.826445
0.0582727	0.227342
0.0715941	0.279314
0.55538	2.16673
0.0963233	0.375791
0.187702	0.732292
0.0325544	0.127006
0.137891	0.53796
0.0239153	0.093302
0.046603	0.181815
0.00808266	0.0315333

#output levels:
0.0869141	2

#output levels:
0.00259948	0.0134635
0.0118385	0.0613152
0.0338466	0.175301
0.393117	2.03607

#output levels:
0.00462435	0.136628
0.00231218	0.0683142
0.00231218	0.0683142
0.000200314	0.00591835
0.0204443	0.604036
0.0102222	0.302018
0.0102222	0.302018
0.000885591	0.0261651
0.049986	1.47686
0.024993	0.738428
0.024993	0.738428
0.00216525	0.0639732
0.119326	3.52555
0.0596632	1.76277
0.0596632	1.76277
0.00516888	0.152717

#output levels:
0.634582	1.44641
0.0576892	0.131492
0.317291	0.723205
0.0528818	0.120534
0.877457	2
0.0797688	0.181818
0.0989654	0.225573
0.0465092	0.106009

#output levels:
0.195938	0.582423
0.0979692	0.291211
0.0979692	0.291211
0.0084875	0.0252289
0.672839	2
0.336419	1
0.336419	1
0.0291455	0.0866343

#output levels:
0.93628	2.12314
0.0334562	0.0758665
0.883385	2.0032
0.0154759	0.0350938

#output levels:
0.000910402	0.00366151
0.0138741	0.0557998
0.009442	0.0379745
0.111207	0.447258
0.000361907	0.00145554
0.0055153	0.0221818
0.00375343	0.0150958
0.0442073	0.177796
0.00779841	0.0313641
0.0924556	0.371844
0.0115995	0.0466515
0.13582	0.546249
0.00310006	0.012468
0.0367534	0.147817
0.00461107	0.0185451
0.0539917	0.217147
0.00361965	0.0145577
0.0447825	0.180109
0.174139	0.700363
0.508929	2.04684
0.0014389	0.00578705
0.0178021	0.0715977
0.0692245	0.278411
0.202312	0.81367
0.159363	0.640938
0.468711	1.88509
0.189017	0.7602
0.549426	2.20972
0.0633508	0.254788
0.186324	0.749369
0.0751388	0.302198
0.21841	0.878416
0.0043136	0.0173487
0.0526994	0.21195
0.010387	0.0417753
0.121988	0.490619
0.000520674	0.00209408
0.00636108	0.0255834
0.00181603	0.00730384
0.0213279	0.0857781
0.00911456	0.0366575
0.107471	0.432233
0.0121422	0.0488342
0.142011	0.571151
0.00145669	0.00585859
0.017176	0.0690794
0.00243898	0.00980925
0.0285256	0.114726
0.0144256	0.0580178
0.094074	0.378353
0.168649	0.678283
0.498689	2.00566
0.00174124	0.00700304
0.0113552	0.0456691
0.0434601	0.174791
0.12851	0.516849
0.153002	0.615352
0.457637	1.84055
0.184934	0.743781
0.541415	2.1775
0.0353566	0.1422
0.105754	0.425327
0.0541458	0.217767
0.158517	0.637535
0.000276342	0.00111141
0.00421133	0.0169374
0.00286601	0.0115267
0.0337555	0.13576
1.21946e-05	4.9045e-05
0.00018584	0.000747424
0.000126473	0.000508658
0.00148958	0.0059909
0.00236712	0.00952023
0.0280639	0.112869
0.00352089	0.0141605
0.0412266	0.165808
0.000104458	0.000420115
0.00123842	0.00498076
0.000155372	0.000624884
0.00181927	0.00731687
0.0010987	0.00441884
0.0135932	0.05467
0.0528579	0.212587
0.15448	0.621296
4.84843e-05	0.000194997
0.00059985	0.00241251
0.00233255	0.00938119
0.00681698	0.027417
0.048373	0.194549
0.142272	0.572198
0.0573739	0.23075
0.166772	0.670734
0.00213463	0.0085852
0.00627826	0.0252503
0.00253183	0.0101827
0.00735942	0.0295986
0.00130935	0.00526601
0.0159963	0.064335
0.00315287	0.0126804
0.0370281	0.148922
1.24563e-05	5.00977e-05
0.000152179	0.000612045
4.60578e-05	0.000185238
0.000540915	0.00217549
0.00276662	0.011127
0.0326216	0.1312
0.00368562	0.0148231
0.043106	0.173366
3.63381e-05	0.000146147
0.000428467	0.00172324
6.36985e-05	0.000256187
0.000745	0.00299629
0.00437873	0.0176107
0.0285551	0.114845
0.0511915	0.205885
0.151371	0.608795
4.16566e-05	0.000167537
0.000271656	0.00109256
0.00121394	0.0048823
0.00358957	0.0144368
0.0464419	0.186783
0.138911	0.55868
0.0561347	0.225766
0.16434	0.660954
0.00095646	0.00384675
0.00286083	0.0115059
0.00158024	0.00635549
0.00462631	0.0186064

#output levels:
0.00186787	0.0372202
0.0157373	0.31359
0.0180755	0.360182
0.100423	2.00108

#output levels:
0.00540559	0.0220501
0.0899644	0.366976
0.0519129	0.211759
0.361628	1.47512
0.00093318	0.00380656
0.0155308	0.063352
0.00896186	0.0365565
0.0624287	0.254654
0.0408765	0.16674
0.29716	1.21215
0.0628698	0.256454
0.42563	1.7362
0.00705661	0.0287848
0.0512995	0.209257
0.0108534	0.0442723
0.0734776	0.299724
0.0586742	0.239339
0.0908828	0.370722
0.618757	2.52399
0.528761	2.15688
0.0101291	0.0413177
0.0156893	0.0639987
0.106818	0.435722
0.0912813	0.372348
0.202325	0.825308
0.299944	1.22351
0.610412	2.48995
0.543265	2.21605
0.0349278	0.142475
0.05178	0.211217
0.105377	0.429846
0.0937852	0.382561

#output levels:
0.0642861	0.276045
0.455961	1.9579
0.015961	0.0685367
0.113207	0.48611
0.00571764	0.0245516
0.0405535	0.174137
0.00141958	0.0060957
0.0100687	0.0432349
0.481401	2.06714
0.793056	3.40538
0.119523	0.513232
0.196901	0.845494
0.0428161	0.183852
0.0705348	0.302877
0.0106304	0.0456471
0.0175125	0.0751987

#output levels:
0.0686633	2

#output levels:
0.068494	0.144898
0.417897	0.884054
0.465232	0.984192
0.945412	2

#output levels:
0.00181954	0.00989108
0.000909769	0.00494554
0.370467	2.01387
0.185233	1.00693

#output levels:
0.00925185	2

#output levels:
0.952574	2.00096
0.873094	1.834

#output levels:
0.927842	2.25463
0.112387	0.273098

#output levels:
0.00856992	2

#output levels:
0.0022448	0.0473508
0.0011224	0.0236754
0.00947243	0.199807
0.00473621	0.0999034
0.03959	0.835092
0.019795	0.417546
0.109719	2.31437
0.0548597	1.15718

#output levels:
0.56567	2

#output levels:
0.0001798	2
1
1
1
1
1
1
1
0.77827
0.00603253
2.51542
0.22184
1.18501
0.237065
0.515314
0.250536
1.30329
0.199642
0.643343
1.07767
0.0278696
0.399584
0.0189382
0.0448646
0.44501
3.59203
4.59308
1.31131
0.531719
0.799281
0.349637
0.728039
1.37769
2.29067
0.855407
0.200554
0.437211
0.0283819
0.00845835
0.120422
0.148998


#output levels:
0.68465	2

#output levels:
0.844697	2

#output levels:
0.535316	2

#output levels:
0.00035159	2

#output levels:
0.516985	2

#output levels:
0.0132868	2

#output levels:
0.183597	2

#output levels:
0.0278885	0.313899
0.00670031	0.0754153
0.0926009	1.04227
0.0222476	0.250408
0.0184045	0.207151
0.00442173	0.0497688
0.06111	0.687824
0.0146819	0.165252
0.160087	1.80186
0.0384614	0.432902
0.185993	2.09344
0.0446854	0.502956
0.105646	1.1891
0.0253818	0.285685
0.122742	1.38152
0.0294892	0.331915

#output levels:
0.00219178	2

#output levels:
0.0156465	0.0359886
0.00782323	0.0179943
0.176601	0.406203
0.0883007	0.203101
0.0067931	0.0156249
0.00339655	0.00781244
0.00883426	0.0203198
0.00441713	0.0101599
0.0942229	0.216723
0.0471115	0.108362
0.353109	0.812191
0.176555	0.406095
0.040908	0.0940929
0.020454	0.0470464
0.0176638	0.0406288
0.00883192	0.0203144
0.173456	0.398967
0.0867279	0.199484
0.531092	1.22157
0.265546	0.610785
0.0753079	0.173216
0.0376539	0.0866082
0.0265672	0.0611074
0.0132836	0.0305537
0.182962	0.420833
0.091481	0.210416
0.552446	1.27069
0.276223	0.635343
0.0794351	0.18271
0.0397176	0.0913548
0.0276354	0.0635644
0.0138177	0.0317822
0.146802	0.33766
0.0734008	0.16883
0.471218	1.08385
0.235609	0.541927
0.0637357	0.146599
0.0318679	0.0732996
0.0235721	0.0542184
0.011786	0.0271092
0.749382	1.72366
0.374691	0.86183
0.882038	2.02878
0.441019	1.01439
0.325353	0.748348
0.162677	0.374174
0.0441228	0.101487
0.0220614	0.0507436
0.193634	0.44538
0.0968171	0.22269
0.576419	1.32583
0.28821	0.662914
0.0840686	0.193367
0.0420343	0.0966835
0.0288346	0.0663228
0.0144173	0.0331614
0.690757	1.58882
0.345378	0.794408
0.859279	1.97644
0.429639	0.988218
0.2999	0.689804
0.14995	0.344902
0.0429843	0.0988686
0.0214922	0.0494343

#output levels:
0.00809414	0.236397
0.0744576	2.1746
0.00183629	0.0536305
0.0168919	0.493344

#output levels:
0.0337629	0.179792
0.223082	1.18794
0.00377052	0.0200785
0.024913	0.132665
0.0162504	0.0865358
0.107372	0.571769
0.000185297	0.000986731
0.00122431	0.00651965
0.0310283	0.16523
0.205014	1.09173
0.00146012	0.00777537
0.00964751	0.0513744
0.0149342	0.0795269
0.0986752	0.52546
6.73564e-05	0.000358682
0.000445045	0.00236993
0.0116672	0.0621298
0.0770892	0.410511
0.00130295	0.00693842
0.00860904	0.0458444
0.00561556	0.0299036
0.0371038	0.197583
6.40319e-05	0.000340979
0.000423079	0.00225296
0.0113224	0.0602935
0.0748108	0.398378
0.000842358	0.00448568
0.00556573	0.0296383
0.00544959	0.0290198
0.0360072	0.191743
3.98933e-05	0.000212437
0.000263588	0.00140364
0.253155	1.34809
0.483822	2.57642
0.0282714	0.150549
0.0540315	0.287726
0.121846	0.648847
0.232868	1.24006
0.00138936	0.00739854
0.0026553	0.0141399
0.232651	1.2389
0.444636	2.36775
0.0109481	0.0583
0.0209236	0.111421
0.111977	0.596295
0.214008	1.13962
0.00050504	0.00268941
0.000965217	0.00513992
0.0106203	0.0565548
0.0202973	0.108086
0.00118604	0.00631583
0.00226672	0.0120706
0.00511167	0.0272204
0.00976926	0.0520227
5.82862e-05	0.000310382
0.000111395	0.000593193
0.0105812	0.0563464
0.0202225	0.107688
0.00111221	0.00592267
0.00212562	0.0113192
0.00509284	0.0271201
0.00973327	0.0518311
5.42976e-05	0.000289143
0.000103772	0.000552601
0.286421	1.52523
0.523358	2.78696
0.0319865	0.170332
0.0584467	0.311237
0.137857	0.73411
0.251897	1.34139
0.00157193	0.00837075
0.00287228	0.0152953
0.263223	1.4017
0.480969	2.56123
0.0123867	0.0659609
0.0226334	0.120526
0.126692	0.674652
0.231495	1.23275
0.000571405	0.00304281
0.00104409	0.00555993
0.175707	0.935663
0.321057	1.70967
0.0196223	0.104491
0.0358544	0.19093
0.0845693	0.450344
0.154528	0.822882
0.000964308	0.00513508
0.00176202	0.00938298
0.166694	0.887671
0.304589	1.62198
0.00995708	0.0530229
0.0181939	0.0968851
0.0802316	0.427245
0.146602	0.780675
0.000464917	0.00247575
0.00084951	0.00452376
0.326018	1.73609
0.570417	3.03755
0.0364085	0.19388
0.0637021	0.339223
0.156916	0.835598
0.274547	1.462
0.00178924	0.00952798
0.00313055	0.0166706
0.299613	1.59548
0.524217	2.79153
0.0140991	0.0750798
0.0246685	0.131363
0.144206	0.76792
0.252311	1.34359
0.0006504	0.00346347
0.00113797	0.00605987
0.0243517	0.129676
0.042607	0.226888
0.00271951	0.0144818
0.00475819	0.025338
0.0117207	0.0624145
0.0205071	0.109203
0.000133646	0.000711686
0.000233834	0.0012452
0.0241924	0.128828
0.0423283	0.225404
0.00243206	0.0129511
0.00425526	0.0226599
0.0116441	0.0620063
0.020373	0.108489
0.000118189	0.000629371
0.000206789	0.00110118
0.00879657	0.046843
0.0581217	0.309506
0.000982369	0.00523125
0.00649082	0.0345645
0.00423387	0.022546
0.0279745	0.148968
4.82771e-05	0.000257082
0.000318982	0.00169863
0.00859912	0.0457915
0.0568171	0.302559
0.000695601	0.00370418
0.00459606	0.0244747
0.00413884	0.0220399
0.0273466	0.145625
3.31528e-05	0.000176543
0.000219051	0.00116648
0.00589024	0.0313664
0.0389187	0.207248
0.0006578	0.00350288
0.00434629	0.0231446
0.00283503	0.0150969
0.0187319	0.0997502
3.23266e-05	0.000172144
0.000213592	0.00113741
0.00580105	0.0308914
0.0383293	0.204109
0.000515497	0.00274509
0.00340605	0.0181377
0.0027921	0.0148683
0.0184483	0.0982397
2.47624e-05	0.000131863
0.000163613	0.000871261
0.00718688	0.0382711
0.0137353	0.0731427
0.000802604	0.00427398
0.00153391	0.0081683
0.00345911	0.0184203
0.00661095	0.0352043
3.94428e-05	0.000210039
7.53819e-05	0.00040142
0.00716894	0.0381756
0.0137011	0.0729601
0.0007681	0.00409024
0.00146797	0.00781715
0.00345048	0.0183743
0.00659445	0.0351164
3.7575e-05	0.000200092
7.18122e-05	0.00038241
0.00436012	0.0232183
0.00833293	0.0443741
0.000486922	0.00259293
0.000930591	0.00495553
0.00209857	0.0111752
0.00401072	0.0213577
2.39291e-05	0.000127426
4.57326e-05	0.000243533
0.00435351	0.0231831
0.0083203	0.0443068
0.000474004	0.00252414
0.000905903	0.00482406
0.00209539	0.0111582
0.00400464	0.0213253
2.32286e-05	0.000123696
4.43938e-05	0.000236403
0.147312	0.784456
0.269173	1.43338
0.0164512	0.0876052
0.0300602	0.160075
0.0709025	0.377566
0.129555	0.689901
0.000808472	0.00430523
0.00147727	0.00786666
0.140924	0.75044
0.257501	1.37123
0.00906994	0.0482987
0.0165729	0.088253
0.0678281	0.361194
0.123938	0.659986
0.000425385	0.00226524
0.000777277	0.00413911
0.111256	0.592455
0.203291	1.08255
0.0124247	0.0661632
0.0227028	0.120895
0.0535486	0.285154
0.0978458	0.521043
0.000610593	0.00325149
0.0011157	0.00594124
0.107574	0.572844
0.196562	1.04672
0.00769506	0.0409773
0.0140607	0.074875
0.0517762	0.275716
0.0946071	0.503796
0.000363417	0.00193525
0.000664046	0.00353614
0.0166631	0.0887336
0.0291547	0.155253
0.00186088	0.00990944
0.00325589	0.0173381
0.00802013	0.0427083
0.0140324	0.0747246
9.14502e-05	0.000486985
0.000160006	0.000852054
0.0165884	0.0883357
0.0290239	0.154557
0.00172164	0.00916799
0.00301227	0.0160408
0.00798416	0.0425168
0.0139695	0.0743895
8.39381e-05	0.000446983
0.000146862	0.000782063
0.010203	0.0543325
0.0178517	0.0950629
0.00113943	0.00606765
0.00199361	0.0106163
0.00491081	0.0261508
0.00859219	0.0457547
5.59959e-05	0.000298186
9.79732e-05	0.000521721
0.0101749	0.0541831
0.0178026	0.0948014
0.00108567	0.00578136
0.00189955	0.0101154
0.0048973	0.0260788
0.00856856	0.0456288
5.30868e-05	0.000282695
9.28833e-05	0.000494617
0.0828636	0.44126
0.236208	1.25784
0.0092539	0.0492783
0.0263789	0.140471
0.039883	0.212383
0.113689	0.605412
0.00045477	0.00242171
0.00129635	0.00690326
0.0761521	0.405521
0.217077	1.15597
0.00358355	0.0190829
0.0102152	0.0543972
0.0366528	0.195181
0.104481	0.556378
0.000165311	0.000880306
0.000471232	0.00250938
0.0286347	0.152484
0.0816251	0.434666
0.00319781	0.0170288
0.0091156	0.0485419
0.0137821	0.0733919
0.039287	0.209209
0.000157152	0.000836857
0.000447973	0.00238552
0.0277884	0.147977
0.0792127	0.421819
0.00206738	0.0110091
0.00589322	0.0313822
0.0133748	0.0712228
0.0381258	0.203026
9.79092e-05	0.000521381
0.000279097	0.00148623
0.31298	1.66666
0.499815	2.66159
0.0349524	0.186127
0.0558176	0.297236
0.15064	0.80218
0.240566	1.28105
0.00171769	0.00914692
0.00274307	0.0146073
0.28763	1.53167
0.459334	2.44602
0.0135352	0.0720771
0.0216152	0.115104
0.138439	0.737209
0.221082	1.17729
0.000624388	0.00332496
0.000997123	0.00530982
0.0131301	0.0699195
0.0209682	0.111659
0.00146632	0.00780836
0.00234165	0.0124696
0.00631963	0.0336529
0.0100922	0.0537424
7.20601e-05	0.00038373
0.000115077	0.000612802
0.0130817	0.069662
0.020891	0.111247
0.00137504	0.00732229
0.00219588	0.0116934
0.00629635	0.033529
0.010055	0.0535444
6.7129e-05	0.000357472
0.000107202	0.000570867
0.347872	1.85247
0.539786	2.87444
0.038849	0.206877
0.0602813	0.321006
0.167434	0.89161
0.259804	1.38349
0.00190918	0.0101667
0.00296244	0.0157754
0.319696	1.70243
0.496067	2.64163
0.0150442	0.0801125
0.0233438	0.124309
0.153873	0.819395
0.238762	1.27144
0.000693997	0.00369564
0.00107686	0.00573445
0.213404	1.13641
0.331135	1.76334
0.0238321	0.12691
0.0369799	0.196923
0.102713	0.546963
0.159378	0.848712
0.0011712	0.00623679
0.00181732	0.00967751
0.202458	1.07812
0.31415	1.67289
0.0120933	0.0643987
0.018765	0.0999262
0.0974449	0.518908
0.151203	0.80518
0.000564662	0.00300691
0.000876176	0.00466576
0.389404	2.07363
0.587363	3.12779
0.0434872	0.231576
0.0655945	0.3493
0.187424	0.998059
0.282703	1.50544
0.00213712	0.0113804
0.00322355	0.0171659
0.357865	1.90568
0.53979	2.87446
0.0168403	0.0896771
0.0254013	0.135266
0.172244	0.917222
0.259806	1.3835
0.000776854	0.00413686
0.00117178	0.00623988
0.0290863	0.154889
0.0438727	0.233628
0.00324825	0.0172974
0.00489954	0.0260907
0.0139995	0.0745494
0.0211163	0.112448
0.000159631	0.000850055
0.000240781	0.00128219
0.0288961	0.153876
0.0435858	0.2321
0.00290491	0.0154691
0.00438167	0.023333
0.0139079	0.0740618
0.0209782	0.111712
0.000141167	0.000751737
0.000212932	0.00113389
0.0215892	0.114966
0.0615416	0.327718
0.00241101	0.0128389
0.00687274	0.0365983
0.0103911	0.0553341
0.0296206	0.157734
0.000118485	0.000630952
0.000337751	0.00179857
0.0211046	0.112385
0.0601602	0.320362
0.0017072	0.00909108
0.00486649	0.0259148
0.0101579	0.0540921
0.0289557	0.154193
8.13661e-05	0.000433286
0.00023194	0.00123511
0.0144563	0.0769818
0.0412087	0.219442
0.00161442	0.00859704
0.00460203	0.0245065
0.00695795	0.0370521
0.0198341	0.10562
7.93386e-05	0.000422489
0.00022616	0.00120434
0.0142374	0.0758161
0.0405847	0.216119
0.00126517	0.00673723
0.00360646	0.0192049
0.00685259	0.036491
0.0195338	0.10402
6.07737e-05	0.000323629
0.00017324	0.000922526
0.00888524	0.0473152
0.0141894	0.0755604
0.000992271	0.00528399
0.00158462	0.00843831
0.00427655	0.0227733
0.00682948	0.036368
4.87638e-05	0.000259674
7.78737e-05	0.000414689
0.00886307	0.0471971
0.014154	0.0753719
0.000949614	0.00505683
0.00151649	0.00807555
0.00426588	0.0227164
0.00681244	0.0362772
4.64545e-05	0.000247377
7.4186e-05	0.000395051
0.00539048	0.0287051
0.00860838	0.0458409
0.000601989	0.00320568
0.000961353	0.00511934
0.00259449	0.013816
0.0041433	0.0220637
2.95839e-05	0.000157539
4.72443e-05	0.000251583
0.00538231	0.0286616
0.00859534	0.0457714
0.000586019	0.00312064
0.000935848	0.00498353
0.00259056	0.0137951
0.00413702	0.0220302
2.87179e-05	0.000152927
4.58612e-05	0.000244218
0.178917	0.952758
0.277622	1.47838
0.0199808	0.1064
0.0310038	0.1651
0.0861144	0.458571
0.133622	0.711557
0.000981926	0.0052289
0.00152364	0.00811358
0.171159	0.911444
0.265584	1.41427
0.0110159	0.058661
0.0170931	0.0910232
0.0823803	0.438687
0.127828	0.680702
0.000516649	0.00275123
0.000801675	0.00426903
0.135126	0.719564
0.209672	1.11653
0.0150903	0.0803582
0.0234154	0.12469
0.0650373	0.346333
0.100917	0.537398
0.000741593	0.00394909
0.00115072	0.00612773
0.130653	0.695746
0.202732	1.07958
0.009346	0.0497688
0.014502	0.0772253
0.0628845	0.334869
0.0975767	0.51961
0.000441386	0.00235044
0.00068489	0.00364714
0.0199029	0.105986
0.0300207	0.159865
0.00222268	0.0118361
0.00335261	0.0178531
0.00957944	0.0510119
0.0144493	0.0769444
0.00010923	0.000581667
0.000164759	0.000877366
0.0198136	0.10551
0.0298861	0.159148
0.00205637	0.0109505
0.00310175	0.0165173
0.00953648	0.0507831
0.0143845	0.0765994
0.000100258	0.000533887
0.000151225	0.000805296
0.0121867	0.0648961
0.018382	0.0978869
0.00136097	0.00724735
0.00205284	0.0109316
0.00586559	0.0312351
0.00884744	0.0471139
6.68829e-05	0.000356161
0.000100884	0.00053722
0.0121532	0.0647176
0.0183315	0.0976176
0.00129675	0.0069054
0.00195598	0.0104159
0.00584945	0.0311492
0.0088231	0.0469843
6.34082e-05	0.000337658
9.56426e-05	0.000509311

#output levels:
0.0195246	0.11302
0.0244718	0.141658
0.23811	1.37832
0.248207	1.43677
0.00819474	0.0474361
0.0102711	0.0594555
0.0999378	0.5785
0.104176	0.603032
0.0783691	0.453648
0.081383	0.471094
0.358213	2.07356
0.364365	2.10917
0.0328925	0.190402
0.0341575	0.197724
0.150347	0.870298
0.152929	0.885244

#output levels:
0.542977	1.79747
0.751378	2.48737
0.0367449	0.121641
0.0508481	0.168328
0.851759	2.81967
0.908778	3.00842
0.0576412	0.190816
0.0614999	0.203589

#output levels:
0.0039964	0.0335296
0.0019982	0.0167648
0.0019982	0.0167648
0.00133213	0.0111765
0.05132	0.430571
0.02566	0.215286
0.02566	0.215286
0.0171067	0.143524
0.0433986	0.364112
0.0216993	0.182056
0.0216993	0.182056
0.0144662	0.121371
0.267736	2.24629
0.133868	1.12315
0.133868	1.12315
0.0892455	0.748764
0.00172906	0.0145067
0.000864531	0.00725336
0.000864531	0.00725336
0.000576354	0.00483557
0.0358344	0.300648
0.0179172	0.150324
0.0179172	0.150324
0.0119448	0.100216
0.0187766	0.157535
0.00938832	0.0787674
0.00938832	0.0787674
0.00625888	0.0525116
0.186948	1.56848
0.093474	0.784241
0.093474	0.784241
0.062316	0.522827

#output levels:
0.000226368	0.000943542
0.00237677	0.00990679
0.00100723	0.00419831
0.056712	0.236385
0.0015347	0.00639692
0.0661159	0.275583
0.00645088	0.0268884
0.479826	2

#output levels:
0.36159	3.69776
0.640395	6.54894
0.238624	2.44026
0.422615	4.32184
0.289148	2.95694
0.512097	5.23691
0.204768	2.09404
0.362655	3.70866
0.316663	3.23833
0.560828	5.73525
0.115685	1.18304
0.204885	2.09523
0.171667	1.75554
0.304032	3.10915
0.088406	0.904075
0.156572	1.60117
0.250233	2.55899
0.443177	4.53211
0.0550672	0.56314
0.097527	0.997351
0.091893	0.939735
0.162748	1.66432
0.0399272	0.408312
0.0707133	0.723142
0.219143	2.24104
0.388114	3.96901
0.0169243	0.173074
0.0299738	0.306524
0.0321838	0.329125
0.0569993	0.582898
0.0116829	0.119474
0.0206911	0.211595
0.00315551	0.0322695
0.00558857	0.057151
0.00314138	0.032125
0.00556355	0.0568951
0.000526759	0.00538685
0.000932919	0.00954041
0.000526364	0.00538281
0.000932219	0.00953325
0.0031516	0.0322296
0.00558166	0.0570803
0.00309804	0.0316818
0.00548679	0.0561102
0.000526103	0.00538015
0.000931758	0.00952853
0.000524589	0.00536466
0.000929076	0.00950111
0.00218373	0.0223317
0.0038675	0.0395506
0.00211821	0.0216617
0.00375147	0.038364
6.18229e-05	0.000632226
0.000109492	0.00111971
6.17688e-05	0.000631673
0.000109396	0.00111873
0.00218103	0.0223041
0.00386272	0.0395017
0.00194923	0.0199336
0.00345219	0.0353035
6.17459e-05	0.000631438
0.000109355	0.00111831
6.15387e-05	0.000629319
0.000108988	0.00111456

#output levels:
0.267886	0.722696
0.133943	0.361348
0.746882	2.01492
0.373441	1.00746
0.770749	2.07931
0.385374	1.03965
0.813564	2.19481
0.406782	1.09741
0.0759411	0.204872
0.059168	0.159622
0.211728	0.571196
0.164964	0.445036
0.218494	0.589449
0.170235	0.459257
0.230632	0.622193
0.179692	0.484769

#output levels:
0.0154776	0.0703891
0.00773881	0.0351946
0.113735	0.517242
0.0568673	0.258621
0.199845	0.908854
0.0113078	0.0514256
0.441616	2.00838
0.0249879	0.11364

#output levels:
0.00149485	0.121899
0.025466	2.07665
6.22268e-05	0.00507435
0.00106008	0.0864458
0.00508653	0.414787
0.0255392	2.08263
0.000211739	0.0172665
0.00106313	0.0866943

#output levels:
0.0741434	0.289195
0.0144773	0.0564684
0.515359	2.01015
0.100629	0.392503

#output levels:
0.000225271	0.035471
2.70611e-05	0.00426101
0.00261451	0.411677
0.000314072	0.0494533
0.000212543	0.0334667
2.62743e-05	0.00413712
0.00246678	0.388416
0.00030494	0.0480156
0.00171104	0.269419
0.000205542	0.0323644
0.0185451	2.92008
0.00222775	0.350779
0.00117463	0.184956
0.000167334	0.0263482
0.0127312	2.00464
0.00181364	0.285574

#output levels:
0.00150738	0.203023
0.0154687	2.08341
0.000562154	0.0757142
0.00576878	0.776973

#output levels:
0.923502	2.18544
0.221874	0.525058
0.221874	0.525058
0.0533059	0.126147
0.684259	1.61928
0.204681	0.484371
0.0345629	0.081792
0.023156	0.054798
0.280642	0.664132
0.0674252	0.15956
0.143113	0.338673
0.0343834	0.0813672
0.0468144	0.110785
0.0306476	0.0725267
0.0204783	0.0484612
0.0140987	0.0333641

#output levels:
0.00211015	0.0132937
0.000506971	0.00319385
0.00105508	0.00664685
0.000253486	0.00159693
0.00523914	0.0330059
0.00125872	0.00792977
0.00261957	0.016503
0.00062936	0.00396489
0.0338355	0.21316
0.00812909	0.0512122
0.0169178	0.10658
0.00406454	0.0256061
0.284963	1.79523
0.0684631	0.431309
0.142481	0.897614
0.0342316	0.215655
0.0011373	0.00716485
0.000420543	0.00264937
0.00056865	0.00358242
0.000210272	0.00132469
0.00282371	0.017789
0.00104413	0.00657792
0.00141186	0.00889452
0.000522067	0.00328896
0.0182362	0.114886
0.00674326	0.0424817
0.00911809	0.0574428
0.00337163	0.0212408
0.153585	0.967566
0.0567916	0.35778
0.0767925	0.483783
0.0283958	0.17889
0.005123	0.0322742
0.00123082	0.00775399
0.0025615	0.0161371
0.000615408	0.00387699
0.00779988	0.0491383
0.00187395	0.0118056
0.00389994	0.0245691
0.000936973	0.00590281
0.280768	1.7688
0.0674554	0.424961
0.140384	0.884402
0.0337277	0.21248
0.347085	2.18659
0.0833882	0.525335
0.173543	1.0933
0.0416941	0.262668
0.00276112	0.0173947
0.00102099	0.0064321
0.00138056	0.00869735
0.000510494	0.00321605
0.00420387	0.0264838
0.00155448	0.00979302
0.00210193	0.0132419
0.000777239	0.00489651
0.151324	0.953324
0.0559557	0.352514
0.0756621	0.476662
0.0279779	0.176257
0.187067	1.1785
0.0691724	0.435777
0.0935334	0.589249
0.0345862	0.217889

#output levels:
0.636653	2.21296
0.016548	0.0575195
0.141593	0.492166
0.000238128	0.000827714

#output levels:
0.818071	2.06319
0.355175	0.895757
0.21784	0.549394
0.161717	0.407851
0.896898	2.26199
0.389399	0.982069
0.23883	0.602332
0.177299	0.447151

#output levels:
0.000420809	0.00660729
0.00647145	0.101611
0.00774045	0.121536
0.103751	1.62904
0.00493916	0.0775517
0.00692984	0.108808
0.139178	2.18529
0.138615	2.17645
0.000127431	0.00200084
0.0019597	0.0307701
0.00234398	0.0368038
0.0314182	0.493309
0.00149569	0.0234844
0.00209851	0.0329496
0.0421462	0.661754
0.0419759	0.659079

#output levels:
0.0481441	0.195964
0.00762112	0.0310207
0.556158	2.26376
0.0880388	0.35835

#output levels:
0.00504619	0.0329935
0.0243744	0.159367
0.0225572	0.147486
0.240352	1.57149
0.00242878	0.0158801
0.0158396	0.103564
0.010857	0.0709863
0.156191	1.02122
0.0438736	0.286859
0.0306136	0.200161
0.0498109	0.325679
0.221153	1.44597
0.0211168	0.138068
0.0198941	0.130073
0.0239745	0.156752
0.143715	0.939652
0.0418709	0.273764
0.2878	1.88172
0.100898	0.659698
0.442682	2.89439
0.0201529	0.131765
0.187025	1.22282
0.0485629	0.317519
0.287674	1.8809
0.172751	1.1295
0.278985	1.82409
0.192765	1.26036
0.438806	2.86904
0.0831469	0.543639
0.181297	1.18537
0.0927798	0.606622
0.285155	1.86443
0.00439182	0.028715
0.0212136	0.138701
0.0196321	0.12836
0.209184	1.36771
0.00226626	0.0148175
0.0144413	0.0944213
0.0101305	0.0662362
0.142403	0.931072
0.0381842	0.24966
0.0266438	0.174205
0.0433516	0.283446
0.192475	1.25846
0.0197037	0.128829
0.0181379	0.118591
0.0223702	0.146263
0.131028	0.856701
0.0364412	0.238263
0.250479	1.63771
0.0878134	0.574151
0.385277	2.51905
0.0188043	0.122948
0.170515	1.11488
0.0453133	0.296272
0.262279	1.71486
0.15035	0.98303
0.242807	1.58755
0.167768	1.09692
0.381903	2.497
0.0775831	0.507261
0.165292	1.08073
0.0865713	0.566029
0.259982	1.69984

#output levels:
0.00271056	0.0607293
0.0108741	0.243632
7.34164e-05	0.00164487
0.000294529	0.00659884
0.0368579	0.825792
0.0939305	2.10449
0.000998309	0.0223669
0.00254414	0.0570008

#output levels:
0.0133531	0.0667556
0.0111309	0.0556463
0.170098	0.85036
0.14179	0.708845
0.200827	1.00398
0.167406	0.836903
0.203252	1.01611
0.169427	0.84701
0.0829132	0.414504
0.0733525	0.366708
0.356716	1.78331
0.315583	1.57768
0.410394	2.05166
0.363072	1.81509
0.41463	2.07284
0.36682	1.83382
0.0119179	0.0595808
0.00993458	0.0496655
0.151816	0.758964
0.126551	0.632659
0.179242	0.896076
0.149413	0.746953
0.181407	0.906898
0.151217	0.755974
0.0740017	0.369953
0.0654686	0.327294
0.318376	1.59164
0.281664	1.40811
0.366285	1.83115
0.324049	1.62
0.370066	1.85005
0.327394	1.63672

#output levels:
0.0981063	0.354705
0.544768	1.96962
0.0115465	0.0417465
0.0641156	0.231811
0.518821	1.87581
0.664549	2.40269
0.0610618	0.22077
0.078213	0.282781

#output levels:
0.15094	0.352907
0.0430597	0.100677
0.641039	1.49879
0.182874	0.427573
0.704758	1.64777
0.201052	0.470073
0.904304	2.11433
0.257978	0.60317

#output levels:
0.00163547	0.112374
0.0291077	2

#output levels:
0.0178714	0.169587
0.207649	1.97044
0.153342	1.4551
0.220948	2.09664
0.0075163	0.0713242
0.0873322	0.828718
0.0644918	0.61198
0.0929256	0.881795

#output levels:
0.00032602	0.0283787
7.83273e-05	0.00681807
0.00209093	0.182007
0.000502352	0.0437277
0.00393981	0.342944
0.00094655	0.0823934
0.0229926	2.00141
0.00552403	0.480845

#output levels:
0.000401394	0.14836
0.00372737	1.37768
0.000183704	0.067899
0.0022368	0.826748
0.000121551	0.0449267
0.00112873	0.417192
6.77063e-06	0.0025025
0.000107159	0.0396071
0.00061113	0.225881
0.00543261	2.00795
0.000279692	0.103378
0.00326012	1.20498
0.000185064	0.0684018
0.00164512	0.608054
1.03084e-05	0.00381011
0.000156183	0.057727

#output levels:
0.0131184	0.237579
0.0527084	0.954565
0.124935	2.2626
0.213779	3.8716
0.00729094	0.132041
0.0292942	0.530526
0.0694358	1.2575
0.118814	2.15175

#output levels:
0.0220666	0.290393
0.00530158	0.0697679
0.155678	2.04869
0.037402	0.492205
1
1
1
1
1
1
1
0.572126
0.405332
1.85215
0.000705438
0.14364
0.593628
13.6101
0.35479
0.0514311
0.766962
0.289304
2.4574
5.4423
0.302831
1.41342
0.277066
0.0901424
1.71335
3.17314
0.617616
0.176105
0.00995114
0.00503456
0.0320353
0.0560731
0.416404
0.484413
0.0964835
1.89967
0.561107
0.571494
1.31433
0.138107


#output levels:
0.521168	2

#output levels:
0.713069	2

#output levels:
0.932444	2

#output levels:
0.105558	2

#output levels:
0.0532702	2

#output levels:
0.667129	2

#output levels:
0.000163419	2

#output levels:
0.000342425	0.00808906
0.00015007	0.00354508
0.00276022	0.0652043
0.00120968	0.0285762
0.00337356	0.0796932
0.00147848	0.034926
0.0990016	2.3387
0.0433881	1.02495

#output levels:
0.0613795	0.29139
0.00557995	0.02649
0.421288	2
0.0382989	0.181818

#output levels:
0.0142787	0.0499452
0.192609	0.673724
0.000714051	0.00249767
0.00963201	0.0336917
0.184436	0.645138
0.646999	2.26313
0.00922333	0.0322622
0.0323552	0.113175

#output levels:
0.00150623	2

#output levels:
0.000166762	0.00636653
0.00184397	0.0703978
0.00130691	0.0498944
0.0523871	2

#output levels:
0.0259907	0.0743769
0.00911268	0.0260775
0.0135732	0.038842
0.000687566	0.00196759
0.255535	0.731258
0.0895939	0.256388
0.133449	0.381886
0.00676	0.0193449
0.101058	0.289196
0.0354323	0.101396
0.0527759	0.151027
0.00267343	0.00765046
0.783961	2.24344
0.274867	0.786578
0.409409	1.17159
0.0207391	0.0593485

#output levels:
0.00279595	0.0128559
0.00139797	0.00642796
0.0173664	0.0798514
0.00868318	0.0399257
0.00244478	0.0112412
0.0013043	0.00599724
0.0151852	0.0698221
0.00810134	0.0372504
0.000669987	0.00308064
4.05755e-05	0.000186568
0.00416146	0.0191346
0.000252025	0.00115882
0.000207544	0.000954298
3.57512e-05	0.000164386
0.00128911	0.00592739
0.00022206	0.00102104
0.0220838	0.101542
0.0110419	0.0507712
0.386622	1.77771
0.193311	0.888854
0.0193101	0.0887887
0.010302	0.0473691
0.338062	1.55443
0.180357	0.829293
0.00529188	0.0243324
0.000320485	0.00147361
0.0926452	0.425988
0.00561074	0.0257985
0.00163928	0.00753751
0.00028238	0.0012984
0.028699	0.13196
0.00494364	0.0227311
0.0192814	0.088657
0.00964071	0.0443285
0.0265809	0.12222
0.0132905	0.0611102
0.0168597	0.0775217
0.00899471	0.0413581
0.0232424	0.10687
0.0123999	0.0570154
0.00462036	0.0212447
0.000279816	0.00128661
0.00636952	0.0292874
0.000385748	0.00177369
0.00143126	0.00658103
0.000246547	0.00113364
0.00197311	0.00907245
0.000339884	0.0015628
0.400806	1.84293
0.200403	0.921463
0.438651	2.01694
0.219326	1.00847
0.350465	1.61146
0.186974	0.859718
0.383557	1.76362
0.204629	0.940896
0.0960441	0.441616
0.00581658	0.026745
0.105113	0.483315
0.00636581	0.0292703
0.0297519	0.136801
0.00512501	0.0235651
0.0325612	0.149718
0.00560893	0.0257902

#output levels:
0.0179976	0.217027
0.00520552	0.0627718
0.176536	2.1288
0.0510604	0.615722
0.0127065	0.153224
0.000736796	0.00888481
0.124637	1.50296
0.00722716	0.0871502
0.0125267	0.151056
0.00362317	0.0436907
0.122873	1.4817
0.0355393	0.428558
0.00884404	0.106648
0.000512828	0.00618404
0.0867503	1.0461
0.00503028	0.0606586

#output levels:
0.0131702	0.127314
0.206894	2

#output levels:
0.00261029	0.0158544
0.0385697	0.234264
0.0385697	0.234264
0.314827	1.91219
0.000178664	0.00108517
0.00263994	0.0160344
0.00263994	0.0160344
0.0215486	0.130882
0.00147728	0.00897267
0.0218283	0.13258
0.0218283	0.13258
0.178174	1.08219
0.000169753	0.00103104
0.00250827	0.0152347
0.00250827	0.0152347
0.0204738	0.124354
0.0132307	0.0803607
0.120161	0.729832
0.0393088	0.238753
0.320504	1.94667
0.00090559	0.00550036
0.00822453	0.049954
0.00269052	0.0163417
0.0219372	0.133242
0.00748785	0.0454796
0.0680043	0.413043
0.0222465	0.135121
0.181387	1.10171
0.000860422	0.00522602
0.00781431	0.0474625
0.00255633	0.0155266
0.020843	0.126596
0.0247136	0.150105
0.0405472	0.246275
0.208378	1.26564
0.330018	2.00446
0.00169155	0.0102741
0.00277529	0.0168565
0.0142626	0.0866281
0.0225884	0.137197
0.0139865	0.0849511
0.0229474	0.139378
0.11793	0.716282
0.186772	1.13441
0.00160718	0.00976166
0.00263687	0.0160158
0.0135512	0.0823073
0.0214618	0.130354
0.078958	0.479574
0.126041	0.765547
0.212152	1.28857
0.335967	2.04059
0.00540435	0.0328249
0.008627	0.0523986
0.014521	0.0881972
0.0229956	0.13967
0.0446857	0.271412
0.0713321	0.433256
0.120066	0.729256
0.190138	1.15486
0.0051348	0.0311877
0.00819671	0.0497851
0.0137967	0.0837982
0.0218486	0.132704
0.00512336	0.0311182
0.0578763	0.351528
0.256104	1.55552
0.559959	3.40107
0.000350673	0.00212991
0.0039614	0.0240607
0.0175293	0.106469
0.0383269	0.23279
0.00289953	0.0176111
0.0327547	0.198945
0.14494	0.880337
0.316905	1.92481
0.000333183	0.00202368
0.00376381	0.0228606
0.016655	0.101159
0.0364153	0.221179
0.112014	0.680346
0.271708	1.6503
0.258993	1.57307
0.565738	3.43617
0.00766687	0.0465669
0.0185973	0.112956
0.017727	0.10767
0.0387224	0.235192
0.0633933	0.385037
0.153771	0.933975
0.146575	0.890266
0.320175	1.94468
0.00728447	0.0442443
0.0176697	0.107322
0.0168428	0.1023
0.0367911	0.223461
0.0375492	0.228066
0.0607772	0.369148
0.442876	2.68993
0.576668	3.50256
0.00257009	0.0156102
0.00415995	0.0252667
0.0303131	0.184115
0.0394706	0.239736
0.0212507	0.129072
0.0343964	0.208917
0.250643	1.52235
0.326362	1.98225
0.0024419	0.0148316
0.00395247	0.0240064
0.0288011	0.174932
0.0375019	0.227779
0.210174	1.27655
0.28049	1.70364
0.447541	2.71827
0.582606	3.53862
0.0143855	0.0873747
0.0191984	0.116607
0.0306323	0.186054
0.039877	0.242204
0.118946	0.722455
0.158741	0.964162
0.253283	1.53838
0.329722	2.00266
0.013668	0.0830167
0.0182408	0.110791
0.0291045	0.176774
0.037888	0.230124

#output levels:
0.325815	1.02942
0.821902	2.59681
0.063093	0.199343
0.159159	0.502863

#output levels:
0.628454	1.27662
0.314227	0.63831
0.889012	1.80591
0.444506	0.902955
0.809785	1.64497
0.404892	0.822486
0.992183	2.01549
0.496092	1.00774
0.0724892	0.147252
0.0362446	0.0736261
0.102543	0.208303
0.0512717	0.104152
0.00940899	0.0191131
0.00470449	0.00955656
0.00674547	0.0137025
0.00337274	0.00685127
0.948746	1.92725
0.474373	0.963626
0.952663	1.93521
0.476331	0.967604
0.974124	1.9788
0.487062	0.989402
0.990373	2.01181
0.495186	1.00591
0.109433	0.2223
0.0547167	0.11115
0.109885	0.223217
0.0549426	0.111609
0.0113185	0.022992
0.00565923	0.011496
0.00762355	0.0154862
0.00381177	0.00774312
0.823377	1.67258
0.411689	0.836291
0.908814	1.84614
0.454407	0.923068
0.871675	1.77069
0.435837	0.885346
0.991832	2.01478
0.495916	1.00739
0.0949728	0.192925
0.0474864	0.0964623
0.104827	0.212943
0.0524137	0.106472
0.0154475	0.0313796
0.00772375	0.0156898
0.00685213	0.0139192
0.00342607	0.0069596
0.996514	2.02429
0.498257	1.01214
0.996313	2.02388
0.498156	1.01194
0.996524	2.02431
0.498262	1.01215
0.996657	2.02458
0.498328	1.01229
0.114943	0.233492
0.0574717	0.116746
0.11492	0.233445
0.05746	0.116722
0.0674577	0.137031
0.0337289	0.0685157
0.0280864	0.0570538
0.0140432	0.0285269

#output levels:
0.802036	5.68109
0.0548961	0.388848
0.091442	0.647714
0.00625883	0.0443334
0.285704	2.02374
0.0195553	0.138517
0.0758197	0.537056
0.00518955	0.0367593

#output levels:
0.00673071	0.0263277
0.000611883	0.00239343
0.117233	0.458566
0.0106575	0.0416878
0.0729501	0.28535
0.00663182	0.0259409
0.117313	0.458879
0.0106648	0.0417162
0.0808065	0.316081
0.00734605	0.0287347
0.510991	1.99878
0.0464538	0.181708
0.338598	1.32445
0.0307817	0.120405
0.511302	2
0.046482	0.181818

#output levels:
0.0750429	0.238209
0.0375215	0.119104
0.026311	0.083519
0.00182793	0.00580238
0.151235	0.480066
0.0756176	0.240033
0.053025	0.168317
0.00368385	0.0116936
0.0583967	0.185369
0.00936802	0.0297369
0.0204746	0.0649925
0.000287975	0.000914118
0.117688	0.373576
0.0188795	0.0599293
0.0412628	0.130981
0.00058036	0.00184224
0.283	0.898327
0.1415	0.449163
0.0992233	0.314965
0.00689342	0.0218818
0.662571	2.1032
0.331286	1.0516
0.232306	0.737408
0.0161392	0.0512306
0.220224	0.699057
0.0353284	0.112143
0.0772133	0.245098
0.001086	0.0034473
0.515597	1.63666
0.0827124	0.262554
0.180775	0.573834
0.00254259	0.00807096
0.0727135	0.230815
0.0369299	0.117227
0.0184112	0.0584426
0.00177501	0.00563442
0.146541	0.465164
0.0744255	0.236249
0.0371043	0.11778
0.00357721	0.0113551
0.0500117	0.158752
0.00912265	0.028958
0.00630835	0.0200246
0.000279158	0.00088613
0.100789	0.319936
0.018385	0.0583596
0.0127133	0.0403559
0.000562591	0.00178583
0.274215	0.870442
0.139269	0.442082
0.0694317	0.220397
0.00669388	0.0212484
0.642004	2.03791
0.326063	1.03502
0.162556	0.516003
0.015672	0.0497476
0.188603	0.598681
0.0344031	0.109206
0.0237899	0.0755163
0.00105275	0.00334175
0.441564	1.40166
0.080546	0.255677
0.0556979	0.176802
0.00246475	0.00782384

#output levels:
0.000367908	0.00605857
0.00385301	0.0634498
0.00625616	0.103024
0.121451	2

#output levels:
0.000303711	0.00713147
0.00554128	0.130116
0.00517074	0.121415
0.0851748	2

#output levels:
0.182317	0.517312
0.00922091	0.0261636
0.798062	2.26444
0.0403628	0.114526
0.160758	0.456138
0.00837304	0.0237579
0.703689	1.99666
0.0366515	0.103996
0.0260182	0.0738247
0.0013159	0.00373377
0.11389	0.323154
0.00576012	0.0163439
0.0229415	0.0650948
0.0011949	0.00339045
0.100422	0.284941
0.00523047	0.0148411

#output levels:
0.0757174	0.1747
0.901661	2.08036
0.427531	0.986424
0.887386	2.04743
0.312829	0.721778
0.895097	2.06522
0.469235	1.08265
0.882438	2.03601
0.00863272	0.0199179
0.1028	0.237187
0.0487438	0.112465
0.101173	0.233432
0.0356664	0.0822916
0.102052	0.23546
0.0534986	0.123435
0.100609	0.23213
0.0108055	0.0249311
0.593027	1.36827
0.136225	0.314306
0.612025	1.4121
0.071101	0.164048
0.601539	1.3879
0.1751	0.404001
0.619047	1.4283
7.94998e-05	0.000183426
0.0099605	0.0229814
0.00124036	0.00286183
0.0111697	0.0257713
0.000576299	0.00132967
0.0104775	0.0241744
0.00172106	0.00397094
0.0116714	0.0269289

#output levels:
0.11178	0.348304
0.05589	0.174152
0.0391914	0.12212
0.0195957	0.0610599
0.647581	2.01785
0.32379	1.00893
0.22705	0.707484
0.113525	0.353742

#output levels:
0.00963387	0.164754
0.126494	2.16324
0.00506666	0.0866476
0.066526	1.13769
0.0059556	0.10185
0.0781978	1.3373
0.00313218	0.053565
0.0411259	0.703316

#output levels:
0.00234792	0.266742
0.0176044	2

#output levels:
0.0040716	2

#output levels:
0.00361416	2

#output levels:
0.000263583	0.00575093
0.00406545	0.0887011
0.000703913	0.0153582
0.00409268	0.0892954
0.00348511	0.0760392
0.0916055	1.99868
0.0541676	1.18184
0.0916662	2

#output levels:
0.0162255	0.066653
0.0702945	0.288763
0.152456	0.626276
0.699807	2.87474
0.0639507	0.262703
0.119345	0.490256
0.203519	0.836039
0.496243	2.03852
0.00701089	0.0288001
0.0303736	0.124772
0.0658747	0.270607
0.302379	1.24215
0.0347195	0.142624
0.0647934	0.266165
0.110493	0.453894
0.269415	1.10673

#output levels:
0.033661	0.103848
0.00490899	0.0151447
0.396864	1.22437
0.057877	0.178557
0.177977	0.549078
0.0259555	0.0800754
0.891131	2.74923
0.129959	0.400937
0.0306991	0.0947098
0.001839	0.00567351
0.138477	0.427216
0.00173886	0.00536456
0.162316	0.500763
0.00972344	0.0299978
0.304252	0.938648
0.00378067	0.0116637

#output levels:
0.0414191	0.228067
0.363218	2

#output levels:
0.00717851	0.0157222
0.00358925	0.00786111
0.0349858	0.0766252
0.0174929	0.0383126
0.0955492	0.20927
0.0477746	0.104635
0.534804	1.17132
0.267402	0.585658
0.0528548	0.115761
0.0264274	0.0578807
0.514608	1.12708
0.257304	0.563542
0.281752	0.617087
0.140876	0.308543
0.923071	2.02169
0.461535	1.01084
0.00461079	0.0100985
0.0023054	0.00504923
0.0224716	0.0492168
0.0112358	0.0246084
0.0181074	0.0396584
0.00905369	0.0198292
0.232599	0.509434
0.1163	0.254717
0.0339489	0.0743541
0.0169744	0.0371771
0.330536	0.723932
0.165268	0.361966
0.0533944	0.116943
0.0266972	0.0584716
0.751089	1.64502
0.375544	0.822509
0.0135305	0.0296341
0.00676523	0.0148171
0.180405	0.395119
0.0902024	0.197559
0.121443	0.265983
0.0607217	0.132991
0.727436	1.59321
0.363718	0.796607
0.0553325	0.121188
0.0276662	0.060594
0.523948	1.14754
0.261974	0.57377
0.291852	0.639209
0.145926	0.319604
0.926376	2.02893
0.463188	1.01446
0.00869069	0.0190342
0.00434535	0.00951708
0.115875	0.253787
0.0579375	0.126894
0.0230146	0.050406
0.0115073	0.025203
0.411387	0.901011
0.205693	0.450505
0.0355403	0.0778397
0.0177702	0.0389199
0.336534	0.737071
0.168267	0.368535
0.0553085	0.121136
0.0276543	0.0605678
0.759408	1.66324
0.379704	0.83162

#output levels:
0.287699	2

#output levels:
0.82449	2

#output levels:
0.908549	2.01486
0.0206306	0.0457519

#output levels:
0.00391763	0.131306
0.000571331	0.0191491
0.0613561	2.05645
0.00894793	0.299904
1
1
1
1
1
1
1
1.33514
1.21685
0.752036
0.638373
0.4405
3.31127
0.634942
0.902798
2.75618
1.30399
0.000384142
3.55938
0.667584
0.0730161
2.44465
0.383085
0.0335744
0.326735
0.809477
0.861215
0.342105
0.454771
1.45163
0.37864
2.17455
1.87793
4.9124
1.19721
0.940303
0.427459
0.0654105
0.0289554
1.46326


#output levels:
0.0466518	2

#output levels:
0.00257743	2

#output levels:
0.00814181	2

#output levels:
0.00220126	2

#output levels:
0.000907965	2

#output levels:
0.0013997	2

#output levels:
0.00108112	2

#output levels:
0.557356	1.12506
0.278678	0.562529
0.873222	1.76265
0.436611	0.881326
0.844504	1.70468
0.422252	0.852341
0.99442	2.0073
0.49721	1.00365
0.274124	0.553336
0.023432	0.0472989
0.429476	0.866924
0.0367114	0.0741042
0.415352	0.838413
0.0355041	0.0716671
0.489085	0.987247
0.0418067	0.0843894
0.15657	0.316046
0.0782849	0.158023
0.245301	0.495156
0.122651	0.247578
0.237234	0.478871
0.118617	0.239436
0.279348	0.56388
0.139674	0.28194
0.00965685	0.0194929
0.000485065	0.000979133
0.0151296	0.03054
0.000759961	0.00153403
0.014632	0.0295357
0.000734968	0.00148358
0.0172295	0.0347788
0.000865439	0.00174694
0.236997	0.478393
0.0182726	0.0368844
0.371308	0.749508
0.0286281	0.0577876
0.359097	0.724859
0.0276866	0.0558871
0.422843	0.853535
0.0326015	0.0658081
0.164656	0.332368
0.0106593	0.0215164
0.25797	0.520729
0.0167001	0.0337102
0.249486	0.503603
0.0161509	0.0326016
0.293775	0.593003
0.019018	0.038389
0.00749022	0.0151195
0.000371308	0.000749508
0.0117351	0.023688
0.000581737	0.00117427
0.0113491	0.0229089
0.000562605	0.00113565
0.0133638	0.0269757
0.000662478	0.00133725
0.00433512	0.00875071
0.000210882	0.000425678
0.00679193	0.0137099
0.000330394	0.00066692
0.00656856	0.013259
0.000319528	0.000644986
0.00773461	0.0156128
0.00037625	0.000759484

#output levels:
0.895999	2.10666
0.447999	1.05333
0.968096	2.27617
0.484048	1.13809
0.0541901	0.127411
0.0510996	0.120145
0.0585506	0.137663
0.0552114	0.129812

#output levels:
0.00383261	0.0222253
0.0554197	0.321378
0.00164127	0.00951773
0.0237329	0.137627
0.0226396	0.131287
0.172823	1.0022
0.00969514	0.0562221
0.0740095	0.42918
0.0352512	0.204422
0.0582164	0.337596
0.0150959	0.0875413
0.0249305	0.144572
0.114107	0.661707
0.180965	1.04941
0.0488652	0.283369
0.0774962	0.4494
0.0440369	0.25537
0.306397	1.77679
0.0188583	0.109359
0.131211	0.760892
0.0477798	0.277074
0.329762	1.91228
0.0204612	0.118654
0.141217	0.818915
0.203825	1.18198
0.32062	1.85927
0.0872856	0.506169
0.137302	0.796213
0.219518	1.27298
0.345049	2.00093
0.0940062	0.545141
0.147763	0.856878

#output levels:
0.00411027	0.0168171
0.0591475	0.242001
0.0455295	0.186283
0.307242	1.25708
0.0525543	0.215025
0.349319	1.42923
0.27589	1.1288
0.582433	2.38301
0.0384807	0.157443
0.0622496	0.254693
0.208968	0.854988
0.321993	1.31743
0.237882	0.973293
0.366046	1.49767
0.467324	1.91205
0.599711	2.45371
0.00167655	0.00685957
0.0241258	0.0987104
0.0185711	0.0759835
0.125322	0.512752
0.0214365	0.0877071
0.142485	0.582974
0.112533	0.460429
0.23757	0.972014
0.015696	0.0642199
0.0253911	0.103888
0.0852363	0.348743
0.131339	0.53737
0.0970305	0.396999
0.149307	0.610889
0.190618	0.779911
0.244617	1.00085
0.00614882	0.0251578
0.0592677	0.242493
0.0552232	0.225945
0.307814	1.25942
0.211852	0.866788
0.372235	1.52299
0.428743	1.7542
0.602518	2.46519
0.0390514	0.159778
0.0623309	0.255026
0.211681	0.86609
0.32238	1.31901
0.302595	1.23806
0.383955	1.57095
0.527063	2.15647
0.615217	2.51715
0.00250806	0.0102617
0.0241749	0.0989111
0.0225251	0.0921612
0.125555	0.513706
0.0864127	0.353556
0.151832	0.621218
0.174881	0.715523
0.245763	1.00553
0.0159288	0.0651723
0.0254243	0.104023
0.0863431	0.353272
0.131496	0.538015
0.123426	0.504996
0.156612	0.640778
0.214985	0.879608
0.250942	1.02673

#output levels:
0.0208819	0.131329
0.160391	1.00872
0.00894243	0.0562403
0.0686858	0.431975
0.140647	0.884547
0.198514	1.24849
0.0602304	0.378798
0.0850116	0.53465
0.129241	0.812815
0.194009	1.22015
0.055346	0.348079
0.0830822	0.522516
0.183009	1.15097
0.217521	1.36802
0.0783714	0.492889
0.0931509	0.58584
0.00606212	0.0381256
0.0465625	0.292838
0.000296878	0.00186711
0.00228029	0.0143411
0.0408305	0.256789
0.0576298	0.362442
0.00199958	0.0125756
0.00282229	0.0177498
0.0375193	0.235965
0.0563218	0.354216
0.00183742	0.0115558
0.00275823	0.0173469
0.0531284	0.334132
0.0631475	0.397144
0.00260184	0.0163634
0.0030925	0.0194492
0.0188776	0.118724
0.0756797	0.475961
0.00394852	0.0248328
0.00479181	0.0301364
0.127147	0.799647
0.107743	0.677612
0.0265947	0.167258
0.00770318	0.0484464
0.116836	0.7348
0.10346	0.650678
0.024438	0.153694
0.00727153	0.0457317
0.165443	1.0405
0.12762	0.802619
0.0346048	0.217635
0.00991852	0.062379
0.00548027	0.0344662
0.0219702	0.138174
9.78738e-05	0.000615543
0.000101634	0.000639188
0.0369115	0.232142
0.0312784	0.196714
0.000659214	0.00414589
0.000164717	0.00103593
0.0339182	0.213316
0.0300351	0.188895
0.000605755	0.00380968
0.000155299	0.000976696
0.0480291	0.302062
0.0370487	0.233005
0.000857765	0.00539461
0.000213412	0.00134218
0.0920042	0.578628
0.27191	1.71008
0.0393998	0.247791
0.116443	0.732324
0.246448	1.54995
0.321072	2.01927
0.105539	0.663749
0.137496	0.86473
0.23174	1.45745
0.315262	1.98273
0.0992401	0.624135
0.135008	0.849082
0.301077	1.89351
0.345582	2.17342
0.128933	0.810877
0.147992	0.930742
0.0267093	0.167979
0.078937	0.496446
0.00130803	0.00822638
0.00386576	0.0243123
0.0715452	0.449958
0.093209	0.586205
0.00350376	0.0220357
0.0045647	0.028708
0.0672753	0.423104
0.0915223	0.575597
0.00329465	0.0207206
0.00448209	0.0281885
0.0874042	0.549697
0.100324	0.630955
0.00428042	0.0269202
0.00491316	0.0308995
0.0831736	0.523091
0.128299	0.806893
0.0173969	0.109412
0.00812351	0.05109
0.222794	1.40118
0.174261	1.09595
0.0466005	0.293077
0.0124589	0.0783561
0.209497	1.31756
0.168122	1.05734
0.0438193	0.275586
0.0118161	0.0743134
0.272179	1.71177
0.202753	1.27515
0.0569301	0.358042
0.0157579	0.0991035
0.0241457	0.151856
0.037246	0.234245
0.000431226	0.00271204
0.000172299	0.00108361
0.0646783	0.406771
0.0505889	0.318161
0.00115511	0.00726464
0.000266409	0.00167548
0.0608182	0.382494
0.0488067	0.306953
0.00108617	0.00683108
0.000252359	0.00158712
0.079015	0.496937
0.0588604	0.370182
0.00141115	0.00887494
0.000339055	0.00213236
0.186091	1.17035
0.219064	1.37772
0.0796915	0.501191
0.0938117	0.589995
0.212807	1.33837
0.233526	1.46868
0.0911323	0.573144
0.100005	0.628944
0.209503	1.31759
0.231624	1.45671
0.0897174	0.564245
0.0991903	0.623822
0.227213	1.42898
0.242236	1.52345
0.0973015	0.611944
0.103735	0.652403
0.0540232	0.33976
0.0635954	0.399961
0.00264566	0.016639
0.00311444	0.0195872
0.061779	0.388537
0.0677937	0.426365
0.00302549	0.0190277
0.00332004	0.0208802
0.0608198	0.382505
0.0672416	0.422892
0.00297851	0.0187323
0.003293	0.0207102
0.0659612	0.41484
0.0703223	0.442267
0.0032303	0.0203158
0.00344387	0.021659
0.16823	1.05802
0.129375	0.813661
0.0351877	0.2213
0.0101329	0.0637273
0.192382	1.20992
0.147037	0.924734
0.0402394	0.253071
0.0124896	0.0785492
0.189395	1.19113
0.144582	0.909295
0.0396146	0.249142
0.0121385	0.0763408
0.205405	1.29182
0.158847	0.999014
0.0429634	0.270203
0.0143014	0.0899433
0.048838	0.307149
0.0375584	0.23621
0.000872213	0.00548547
0.000218157	0.00137202
0.0558494	0.351245
0.0426855	0.268455
0.000997431	0.00627299
0.000270697	0.00170245
0.0549823	0.345792
0.0419729	0.263973
0.000981945	0.00617559
0.000262824	0.00165294
0.0596302	0.375023
0.0461142	0.290019
0.00106495	0.00669764
0.000311567	0.00195949
0.305052	1.91851
0.347572	2.18593
0.130635	0.821582
0.148844	0.936101
0.339503	2.13519
0.366221	2.30322
0.145389	0.91437
0.15683	0.986328
0.335243	2.10839
0.363769	2.28779
0.143564	0.902895
0.15578	0.979723
0.358081	2.25202
0.377453	2.37386
0.153344	0.964404
0.16164	1.01658
0.0885581	0.556955
0.100902	0.634587
0.00433693	0.0272756
0.00494144	0.0310775
0.0985597	0.619856
0.106316	0.668637
0.00482673	0.030356
0.00520658	0.0327449
0.0973228	0.612077
0.105604	0.664159
0.00476616	0.0299751
0.00517171	0.0325257
0.103953	0.653775
0.109577	0.689144
0.00509085	0.0320171
0.00536627	0.0337492
0.275772	1.73437
0.20527	1.29097
0.0576817	0.362769
0.0160771	0.101111
0.306917	1.93025
0.230587	1.45019
0.0641962	0.403739
0.0195866	0.123183
0.303066	1.90602
0.227068	1.42806
0.0633905	0.398672
0.0190637	0.119894
0.323712	2.03587
0.247517	1.55667
0.067709	0.425832
0.0222845	0.14015
0.0800582	0.503498
0.0595911	0.374777
0.00142978	0.00899211
0.000346133	0.00217688
0.0890998	0.560362
0.0669406	0.420999
0.00159126	0.0100077
0.000424514	0.00266983
0.0879816	0.553329
0.065919	0.414574
0.00157129	0.00988207
0.000412769	0.00259596
0.0939753	0.591025
0.0718556	0.45191
0.00167833	0.0105553
0.000485486	0.00305329

#output levels:
0.58633	2.1904
0.293165	1.0952
0.184697	0.689988
0.0923487	0.344994
0.0375069	0.140118
0.0352519	0.131693
0.0118149	0.0441378
0.0111045	0.0414841

#output levels:
0.000362416	0.0182438
0.00557952	0.280869
0.000120056	0.00604356
0.00184831	0.0930427
0.00550114	0.276924
0.0752495	3.78801
0.00182235	0.0917357
0.0249277	1.25484
0.000154105	0.00775755
0.0023725	0.11943
6.12401e-06	0.000308278
9.42812e-05	0.00474605
0.00233917	0.117752
0.0319973	1.61072
9.29568e-05	0.00467938
0.00127155	0.0640088

#output levels:
0.244744	0.615267
0.0222495	0.0559334
0.795571	2
0.0723246	0.181818

#output levels:
0.46049	1.13857
0.828507	2.04851
0.0180964	0.0447439
0.0325588	0.0805025

#output levels:
0.114885	0.289874
0.0104441	0.0263522
0.653139	1.64798
0.0593762	0.149816
0.0833322	0.210261
0.0100966	0.0254753
0.473756	1.19536
0.0574004	0.144831
0.686	1.73089
0.0623636	0.157354
0.933599	2.35562
0.0848726	0.214148
0.497592	1.25551
0.0602884	0.152118
0.677188	1.70866
0.0820484	0.207022

#output levels:
0.000408916	2

#output levels:
0.603315	1.28193
0.144948	0.307987
0.301657	0.640964
0.00878464	0.0186657
0.418823	0.889919
0.131076	0.278512
0.209412	0.44496
0.00867338	0.0184293
0.160619	0.341286
0.00331528	0.00704434
0.0803097	0.170643
0.000160224	0.000340445
0.14376	0.305463
0.00330728	0.00702733
0.0718801	0.152731
0.000160186	0.000340365
0.809887	1.72085
0.194578	0.413441
0.404943	0.860427
0.0117925	0.0250567
0.562226	1.19462
0.175956	0.373873
0.281113	0.597312
0.0116431	0.0247394
0.368757	0.783538
0.00995677	0.0211562
0.184379	0.391769
0.000484038	0.00102849
0.307152	0.65264
0.00990314	0.0210423
0.153576	0.32632
0.000483784	0.00102795
0.951795	2.02238
0.228672	0.485884
0.475897	1.01119
0.0138587	0.0294472
0.100533	0.213614
0.0753615	0.160129
0.0502667	0.106807
0.0111174	0.0236223
0.846301	1.79823
0.0779881	0.16571
0.423151	0.899114
0.00403524	0.00857411
0.099227	0.210839
0.0460431	0.0978329
0.0496135	0.105419
0.00376492	0.00799975
0.952714	2.02434
0.228893	0.486353
0.476357	1.01217
0.0138721	0.0294756
0.105618	0.224417
0.0782023	0.166165
0.0528088	0.112209
0.0112456	0.0238947
0.85238	1.81115
0.0810373	0.172189
0.42619	0.905573
0.00420513	0.0089351
0.104257	0.221526
0.0481731	0.102359
0.0521285	0.110763
0.00392709	0.00834431

#output levels:
0.191076	0.595605
0.0459066	0.143096
0.64162	2
0.154151	0.480506

#output levels:
0.00425044	0.254802
0.0333626	2

#output levels:
0.00618273	0.0246193
0.00309136	0.0123097
0.0909898	0.362317
0.0454949	0.181159
0.00424997	0.0169232
0.000533496	0.00212436
0.0625458	0.249055
0.00785134	0.0312637
0.093335	0.371656
0.0466675	0.185828
0.513426	2.04444
0.256713	1.02222
0.0641579	0.255474
0.0080537	0.0320695
0.352926	1.40534
0.0443026	0.176411
0.00318648	0.0126884
0.00210275	0.00837306
0.0468947	0.186732
0.0309457	0.123225
0.00056288	0.00224136
0.000292765	0.00116578
0.00828378	0.0329857
0.00430856	0.0171565
0.0481033	0.191545
0.0317433	0.126401
0.264611	1.05367
0.174617	0.695316
0.00849729	0.0338358
0.00441961	0.0175987
0.0467427	0.186127
0.0243118	0.0968085

#output levels:
0.0520892	0.124384
0.481694	1.15024
0.0151218	0.0361094
0.139838	0.333921
0.440123	1.05097
0.839585	2.00485
0.12777	0.305103
0.243736	0.582019

#output levels:
0.0011751	0.179224
0.0131132	2

#output levels:
0.0182416	0.0951774
0.127067	0.662983
0.000498488	0.00260091
0.00347235	0.0181174
0.183679	0.958362
0.392492	2.04787
0.00501939	0.0261892
0.0107256	0.0559622
0.00830215	0.0433173
0.0578309	0.301738
0.000226873	0.00118373
0.00158035	0.00824562
0.0835962	0.436172
0.178632	0.932031
0.00228444	0.0119193
0.00488148	0.0254696

#output levels:
0.00355322	0.0154796
0.0351945	0.153325
0.00068042	0.00296425
0.00673954	0.0293608
0.0210812	0.0918401
0.459949	2.00377
0.00403692	0.0175868
0.0880774	0.383709
0.000742433	0.00323441
0.00735377	0.0320367
0.000142171	0.00061937
0.0014082	0.00613484
0.00440483	0.0191897
0.0961047	0.41868
0.000843499	0.00367471
0.0184035	0.0801747
0.00743843	0.0324055
0.0361966	0.157691
0.00142441	0.00620547
0.00693143	0.0301968
0.169299	0.737554
0.463678	2.02001
0.0324198	0.141237
0.0887916	0.386821
0.00155423	0.00677102
0.00756315	0.0329489
0.000297626	0.00129661
0.0014483	0.00630951
0.0353745	0.154109
0.0968839	0.422075
0.00677401	0.029511
0.0185527	0.0808248

#output levels:
0.00670669	0.037836
0.0860556	0.485485
0.0723192	0.407991
0.356291	2.01003

#output levels:
0.065469	0.171528
0.910717	2.38607
0.049346	0.129286
0.686435	1.79845
0.045864	0.120163
0.637999	1.67155
0.0373214	0.0977819
0.519166	1.36021

#output levels:
0.0181916	0.0503371
0.0111035	0.0307238
0.203857	0.564084
0.124427	0.344295
0.010909	0.0301856
0.00788896	0.0218292
0.122247	0.338264
0.0884047	0.24462
0.0876855	0.24263
0.0535199	0.148092
0.771291	2.1342
0.470766	1.30263
0.0525823	0.145498
0.0380256	0.105219
0.46252	1.27982
0.334478	0.925517
0.00380107	0.0105178
0.000337084	0.00093273
0.0425953	0.117863
0.00377741	0.0104523
0.00032359	0.000895391
0.000172596	0.000477583
0.00362619	0.0100339
0.00193414	0.00535186
0.0183216	0.0506967
0.00162478	0.00449586
0.161158	0.445934
0.0142918	0.0395461
0.00155974	0.00431588
0.000831934	0.002302
0.0137196	0.0379629
0.00731778	0.0202487

#output levels:
0.925362	1.8793
0.0755043	0.153341
0.991135	2.01288
0.080871	0.16424

#output levels:
0.318993	0.763807
0.835273	2

#output levels:
0.3777	2.15339
0.00482335	0.0274995

#output levels:
0.0785951	0.194926
0.795968	1.9741
0.0182301	0.045213
0.184625	0.457893
0.0341126	0.0846035
0.345474	0.856818
0.0139967	0.0347135
0.141751	0.35156
0.0172381	0.0427527
0.174578	0.432976
0.00399838	0.00991649
0.0404934	0.100429
0.00748185	0.0185559
0.0757721	0.187924
0.00306987	0.00761365
0.0310899	0.0771069
0.359536	0.891694
0.883178	2.19039
0.0833944	0.206828
0.204853	0.508062
0.156049	0.387021
0.383325	0.950694
0.0640283	0.158798
0.157282	0.390078
0.130711	0.324181
0.321085	0.79633
0.0303185	0.0751937
0.0744756	0.184709
0.0567326	0.140704
0.13936	0.345631
0.0232779	0.057732
0.0571807	0.141815

#output levels:
0.00303679	0.013124
0.00173329	0.00749074
0.0243177	0.105094
0.0138797	0.0599837
0.0327964	0.141736
0.0187191	0.0808979
0.471362	2.03708
0.269037	1.16269

#output levels:
0.0940635	0.267169
0.0470318	0.133585
0.0536881	0.152491
0.0268441	0.0762454
0.540944	1.53645
0.270472	0.768224
0.4606	1.30825
0.2303	0.654123
0.370121	1.05126
0.185061	0.52563
0.211252	0.600021
0.105626	0.300011
0.714583	2.02964
0.357292	1.01482
0.608449	1.72818
0.304224	0.864091
0.0519838	0.14765
0.0334808	0.0950958
0.0296705	0.0842734
0.0191097	0.0542773
0.298951	0.849112
0.192543	0.546881
0.254548	0.722996
0.163945	0.465654
0.204546	0.580974
0.13174	0.374183
0.116748	0.331599
0.0751927	0.21357
0.394911	1.12167
0.254347	0.722425
0.336256	0.955072
0.21657	0.615126
0.438574	1.24569
0.219287	0.622843
0.0427854	0.121524
0.0213927	0.0607619
0.574939	1.633
0.28747	0.816502
0.116495	0.33088
0.0582473	0.16544
0.635675	1.80551
0.317837	0.902757
0.0620137	0.176138
0.0310068	0.088069
0.740787	2.10406
0.370393	1.05203
0.150099	0.426327
0.0750493	0.213163
0.242376	0.688423
0.156105	0.443387
0.0236452	0.0671596
0.015229	0.0432549
0.317738	0.902473
0.204643	0.581248
0.0643802	0.18286
0.0414648	0.117773
0.351303	0.997809
0.226261	0.642651
0.0342716	0.0973419
0.022073	0.0626942
0.409393	1.1628
0.263674	0.748916
0.0829514	0.235608
0.0534258	0.151746
0.0326844	0.0928339
0.0242561	0.0688949
0.0186551	0.0529863
0.0138445	0.0393227
0.187963	0.533873
0.139493	0.396203
0.160045	0.454578
0.118775	0.337357
0.128607	0.365283
0.095443	0.271088
0.0734042	0.208491
0.0544755	0.154727
0.248298	0.705242
0.184269	0.523381
0.211419	0.600494
0.1569	0.445645
0.00274877	0.00780734
0.00267072	0.00758567
0.0015689	0.00445615
0.00152435	0.00432963
0.0158077	0.0448988
0.0153589	0.043624
0.0134598	0.0382301
0.0130777	0.0371447
0.0108158	0.0307203
0.0105088	0.0298481
0.0061733	0.0175341
0.00599803	0.0170362
0.0208819	0.0593109
0.020289	0.0576269
0.0177803	0.0505017
0.0172755	0.0490678
0.152392	0.432841
0.113095	0.321225
0.0148667	0.0422261
0.0110331	0.0313373
0.199775	0.567423
0.148259	0.421102
0.0404786	0.114972
0.0300404	0.0853239
0.220879	0.627365
0.163921	0.465587
0.021548	0.061203
0.0159914	0.0454206
0.257403	0.731103
0.191026	0.542574
0.0521551	0.148136
0.0387059	0.109937
0.0128162	0.036402
0.0124523	0.0353684
0.00125029	0.00355122
0.00121479	0.00345039
0.0168011	0.0477204
0.0163241	0.0463654
0.00340425	0.00966913
0.0033076	0.00939459
0.018576	0.0527615
0.0180485	0.0512634
0.00181219	0.00514718
0.00176074	0.00500104
0.0216476	0.0614858
0.021033	0.0597401
0.00438625	0.0124583
0.00426171	0.0121046

#output levels:
0.00889951	0.0396516
0.0017042	0.00759304
0.123116	0.548542
0.023576	0.105043
0.114488	0.510101
0.0219238	0.0976812
0.512326	2.28266
0.0981074	0.437115

#output levels:
0.0868558	0.317935
0.00618635	0.0226451
0.00708694	0.0259417
0.000504771	0.00184771
0.0809455	0.2963
0.00576538	0.0211041
0.00301205	0.0110256
0.000214535	0.000785304
0.574328	2.10232
0.199465	0.73014
0.0468619	0.171538
0.0162752	0.0595753
0.535246	1.95927
0.185892	0.680455
0.019917	0.072906
0.00691719	0.0253203

#output levels:
0.0124898	0.213812
0.11683	2

#output levels:
0.0118013	0.132125
0.178639	2

#output levels:
0.952574	2.16814
0.182412	0.415187
0.247108	0.562439
0.00380754	0.0086663
1
1
1
1
1
1
1
0.937175
1.10433
1.27792
3.89531
0.0452916
0.286312
3.7191
0.134089
0.703622
5.39758
0.0807502
0.270671
1.03881
0.462376
0.249872
0.648243
1.01172
1.56014
0.459621
0.882672
0.605547
0.184113
0.921194
0.95173
1.37071
0.461721
0.355766
3.07727
0.428179
1.10259
1.12358
0.0112202
0.176162


#output levels:
0.906432	2

#output levels:
0.952574	2

#output levels:
0.0618981	2

#output levels:
0.855969	2

#output levels:
0.0056714	2

#output levels:
0.000994927	2

#output levels:
0.000135969	2

#output levels:
0.0463248	0.0988605
0.399009	0.851513
0.409111	0.873073
0.937562	2.00083

#output levels:
0.151125	0.41821
0.722721	2

#output levels:
0.0817514	0.99186
0.339831	4.12304
0.366876	4.45117
0.571371	6.93225
0.258685	3.13853
0.483513	5.86629
0.417615	5.06678
0.612575	7.43216
0.0560087	0.679533
0.232821	2.82474
0.25135	3.04954
0.391452	4.74935
0.177228	2.15024
0.331259	4.01905
0.286112	3.4713
0.419681	5.09184
0.0208919	0.253474
0.0114986	0.139509
0.0937565	1.13751
0.0193331	0.234562
0.0661079	0.802064
0.0163603	0.198494
0.106723	1.29483
0.0207273	0.251477
0.0143132	0.173657
0.00787782	0.0955788
0.0642335	0.779322
0.0132453	0.160701
0.0452912	0.549502
0.0112086	0.13599
0.073117	0.887103
0.0142005	0.172289

#output levels:
0.0274808	0.0788782
0.0137404	0.0394391
0.00249825	0.00717075
0.00229006	0.00657318
0.0670405	0.192427
0.0335202	0.0962133
0.00609459	0.0174933
0.00558671	0.0160356
0.271594	0.779556
0.135797	0.389778
0.0246903	0.0708688
0.0226328	0.064963
0.69679	2
0.348395	1
0.0633445	0.181818
0.0580658	0.166667

#output levels:
0.00525342	0.100709
0.0254304	0.487505
0.040905	0.784156
0.104329	2

#output levels:
0.000326739	0.00129127
7.85001e-05	0.000310231
0.00105924	0.0041861
0.000254486	0.00100572
0.00348337	0.0137662
0.000836891	0.00330738
0.0104679	0.0413689
0.00251494	0.00993901
0.00218414	0.00863169
0.000524747	0.00207379
0.0509446	0.201332
0.0122396	0.0483706
0.0921574	0.364204
0.0221411	0.0875012
0.506075	2
0.121586	0.480506

#output levels:
0.123805	2.52104
0.0619023	1.26052
0.0193518	0.394062
0.00106902	0.0217686

#output levels:
0.00142057	0.0399512
0.00132729	0.0373277
0.0139458	0.392202
0.00170066	0.0478282
0.00972081	0.273382
0.00652614	0.183537
0.0687059	1.93224
0.00828446	0.232987
0.00974677	0.274112
0.00155201	0.0436477
0.0166442	0.46809
0.00181376	0.0510089
0.0489314	1.37612
0.00758443	0.2133
0.0814135	2.28962
0.00881708	0.247966

#output levels:
0.0104794	0.0467927
0.121328	0.541755
0.0878022	0.392054
0.744244	3.3232
0.00498404	0.0222547
0.0577042	0.257661
0.041759	0.186462
0.353965	1.58053
0.00493479	0.0220348
0.057134	0.255115
0.0413464	0.18462
0.350467	1.56491
0.000372812	0.00166468
0.00431634	0.0192733
0.00312362	0.0139476
0.026477	0.118225

#output levels:
0.0863728	0.40094
0.603339	2.80068
0.0431864	0.20047
0.30167	1.40034
0.0410453	0.190531
0.286714	1.33092
0.0205227	0.0952655
0.143357	0.665458

#output levels:
0.570857	2.12356
0.76739	2.85465
0.13715	0.510192
0.184368	0.685839
0.318885	1.18624
0.42867	1.59463
0.115268	0.428791
0.154952	0.576414
0.292487	1.08804
0.393184	1.46263
0.111626	0.415244
0.150056	0.558203
0.208198	0.774487
0.279876	1.04113
0.096687	0.359671
0.129974	0.483498

#output levels:
0.0179382	0.142831
0.25118	2

#output levels:
0.00131774	0.00327647
0.00677113	0.016836
0.0238982	0.0594213
0.0902936	0.22451
0.0154835	0.0384988
0.264	0.656418
0.333872	0.830153
0.822753	2.04573
0.000293698	0.000730263
0.00150916	0.00375242
0.00532645	0.0132439
0.0201247	0.0500389
0.00345098	0.00858065
0.0588404	0.146303
0.0744137	0.185025
0.183376	0.455953

#output levels:
0.0246653	0.200347
0.180755	1.46821
0.180755	1.46821
0.402272	3.26751
0.0196481	0.159594
0.143988	1.16956
0.143988	1.16956
0.320445	2.60286
0.262505	2.13223
0.518288	4.20986
0.518288	4.20986
0.696423	5.65678
0.209108	1.69851
0.412862	3.35352
0.412862	3.35352
0.554762	4.50612
0.142407	1.15672
0.217032	1.76287
0.217032	1.76287
0.39367	3.19763
0.11344	0.921428
0.172885	1.40428
0.172885	1.40428
0.313593	2.5472
0.455447	3.69943
0.577734	4.69272
0.577734	4.69272
0.706632	5.73971
0.362803	2.94692
0.460216	3.73816
0.460216	3.73816
0.562894	4.57218
0.00171787	0.0139536
0.00325151	0.0264108
0.00325151	0.0264108
0.00419978	0.0341132
0.000281538	0.00228683
0.000532883	0.00432841
0.000532883	0.00432841
0.000688293	0.00559074
0.00223846	0.0181822
0.00421434	0.0342315
0.00421434	0.0342315
0.00541504	0.0439844
0.000367308	0.00298351
0.000691528	0.00561703
0.000691528	0.00561703
0.000888551	0.00721737
0.00287472	0.0233503
0.00360794	0.0293059
0.00360794	0.0293059
0.00427674	0.0347384
0.000471133	0.00382683
0.000591298	0.00480289
0.000591298	0.00480289
0.000700906	0.0056932
0.0037289	0.0302885
0.00467355	0.0379615
0.00467355	0.0379615
0.00551696	0.0448122
0.000611873	0.00497002
0.000766879	0.00622908
0.000766879	0.00622908
0.000905275	0.00735321
0.268281	2.17914
0.526485	4.27644
0.526485	4.27644
0.703566	5.7148
0.213709	1.73588
0.419391	3.40656
0.419391	3.40656
0.560452	4.55234
0.296577	2.40898
0.566641	4.60262
0.566641	4.60262
0.738561	5.99905
0.236249	1.91896
0.451379	3.66639
0.451379	3.66639
0.588328	4.77877
0.463049	3.76117
0.586493	4.76386
0.586493	4.76386
0.714232	5.80144
0.368859	2.9961
0.467193	3.79484
0.467193	3.79484
0.568948	4.62135
0.500291	4.06368
0.629406	5.11243
0.629406	5.11243
0.751465	6.10387
0.398526	3.23708
0.501377	4.0725
0.501377	4.0725
0.598608	4.86227
0.0022949	0.0186406
0.00431872	0.0350794
0.00431872	0.0350794
0.00554679	0.0450545
0.000376619	0.00305914
0.000708751	0.00575692
0.000708751	0.00575692
0.000910291	0.00739396
0.00279561	0.0227077
0.00524478	0.0426014
0.00524478	0.0426014
0.00671565	0.0545487
0.000459335	0.00373101
0.000861747	0.00699965
0.000861747	0.00699965
0.00110342	0.00896266
0.00382151	0.0310407
0.00478907	0.0388999
0.00478907	0.0388999
0.00565142	0.0459044
0.000627153	0.00509413
0.000785941	0.00638391
0.000785941	0.00638391
0.000927462	0.00753343
0.00464307	0.0377139
0.00581399	0.0472249
0.00581399	0.0472249
0.00684428	0.0555935
0.000762882	0.00619661
0.00095527	0.00775931
0.00095527	0.00775931
0.00112455	0.00913433

#output levels:
0.0107787	0.216082
0.095168	1.90785
0.00334217	0.0670013
0.029509	0.591574
0.00202053	0.040506
0.0178399	0.35764
5.35514e-05	0.00107356
0.000472821	0.00947875
0.0550678	1.10396
0.107912	2.16334
0.017075	0.342307
0.0334607	0.670795
0.0103228	0.206944
0.0202289	0.405533
0.000273592	0.00548476
0.000536139	0.0107481

#output levels:
0.92684	2.07871
0.46342	1.03936
0.308947	0.692904
0.0369472	0.082865
0.0593307	0.133067
0.0296653	0.0665333
0.0197769	0.0443555
0.00236513	0.00530451

#output levels:
0.849746	2.08096
0.180065	0.440965

#output levels:
0.0032974	0.0130284
0.000792209	0.00313012
0.0309643	0.122344
0.00743926	0.0293935
0.0374169	0.147839
0.00898952	0.0355188
0.509391	2.01267
0.122383	0.48355

#output levels:
0.000995224	0.00378419
0.0100041	0.0380393
0.0123433	0.0469334
0.257697	0.979854
0.00992418	0.0377352
0.0765648	0.291126
0.0938676	0.356918
0.526103	2.00043

#output levels:
0.892195	2.3813
0.0261108	0.0696907
0.930599	2.48381
0.0321586	0.0858327

#output levels:
0.935107	2

#output levels:
0.00463621	0.223342
0.00258983	0.124761
0.0425722	2.05085
0.0237812	1.14562

#output levels:
0.0635	0.148765
0.508039	1.19021
0.143282	0.335675
0.854467	2.00181

#output levels:
0.0330522	0.115239
0.317217	1.106
0.22919	0.799091
0.573628	2

#output levels:
0.000308539	0.00158345
7.41274e-05	0.000380428
0.000154269	0.000791724
5.9768e-05	0.000306735
0.00496539	0.0254828
0.00301667	0.0154818
0.00248269	0.0127414
0.00187658	0.00963076
0.00104173	0.00534624
0.000250278	0.00128445
0.000520864	0.00267312
0.000201796	0.00103564
0.0155391	0.079748
0.00944063	0.0484501
0.00776955	0.039874
0.00587272	0.0301393
0.000172352	0.000884528
6.23004e-05	0.000319731
0.000110581	0.000567511
5.1834e-05	0.000266017
0.00277371	0.0142349
0.00203822	0.0104603
0.0017796	0.00913309
0.00144505	0.00741611
0.000581918	0.00298646
0.000210346	0.00107952
0.000373358	0.0019161
0.000175009	0.00089816
0.00868027	0.0445479
0.00637856	0.0327353
0.00556924	0.0285818
0.00452225	0.0232086
0.00387494	0.0198865
0.000930966	0.0047778
0.00193747	0.00994326
0.000750625	0.00385228
0.0563983	0.289441
0.0342642	0.175847
0.0281991	0.14472
0.0213147	0.109389
0.0706045	0.362348
0.0169629	0.0870553
0.0353022	0.181174
0.013677	0.0701916
0.390724	2.00523
0.237381	1.21826
0.195362	1.00262
0.147667	0.757841
0.00216457	0.0111088
0.00078243	0.0040155
0.00138879	0.00712737
0.000650983	0.0033409
0.0315045	0.161684
0.0231506	0.118811
0.0202132	0.103736
0.0164132	0.0842342
0.0394402	0.202411
0.0142565	0.0731656
0.0253048	0.129866
0.0118614	0.0608739
0.218262	1.12014
0.160386	0.823117
0.140036	0.718679
0.11371	0.583571

#output levels:
0.794743	3.72104
0.246428	1.15379
0.198208	0.928024
0.127471	0.596829
0.623465	2.9191
0.0433908	0.203159
0.19363	0.906589
0.0375843	0.175972

#output levels:
0.148787	0.527315
0.562345	1.993
0.0380232	0.134757
0.143709	0.509318
0.623913	2.2112
0.828327	2.93566
0.363911	1.28973
0.48314	1.71229
0.478908	1.69729
0.747151	2.64797
0.0144824	0.051327
0.0225942	0.0800759
0.656779	2.32768
0.846725	3.00087
0.0468558	0.166061
0.0604069	0.214087

#output levels:
0.0032632	0.0089992
0.0360467	0.0994091
0.0162704	0.0448702
0.431965	1.19127
0.050746	0.139946
0.288189	0.794764
0.473833	1.30673
0.932702	2.57219
0.00223244	0.00615658
0.0246605	0.0680082
0.011131	0.0306968
0.295518	0.814975
0.0347166	0.0957409
0.197157	0.543718
0.324161	0.893965
0.638085	1.7597

#output levels:
0.0858097	0.492097
0.0170218	0.0976159
0.375016	2.15062
0.074391	0.426613
0.043966	0.252134
0.00103083	0.00591153
0.192146	1.10191
0.00450505	0.0258353
0.614823	3.52585
0.121961	0.699414
0.617369	3.54045
0.122466	0.702311
0.315014	1.80653
0.00738583	0.0423558
0.316319	1.81401
0.00741642	0.0425313

#output levels:
0.00103339	0.120269
0.0185983	2.16452
0.0160537	1.86837
0.0190216	2.21378
0.000762222	0.0887091
0.013718	1.59653
0.0118411	1.37809
0.0140302	1.63286
0.000438992	0.0510908
0.00790067	0.919498
0.000715294	0.0832476
0.00221665	0.257979
8.34374e-05	0.00971063
0.00150165	0.174765
9.11991e-05	0.010614
0.000301401	0.0350778

#output levels:
0.850577	2
0.425289	1

#output levels:
0.00925773	2

#output levels:
0.0629586	2
1
1
1
1
1
1
1
1.84635
4.75122
0.66654
3.12235
9.00536
0.947407
0.209761
3.29589
0.227679
0.296416
5.8496
0.786658
2.41503
0.417198
1.0668
1.44755
0.338822
0.760645
0.0111879
1.70686
0.717521
2.60995
0.191126
20.9123
6.45716
0.592221
1.01026
0.840019
0.000423574
0.882823
0.131015
0.321838
0.255119


#output levels:
0.0128678	2

#output levels:
0.444302	2

#output levels:
0.000652612	2

#output levels:
0.714747	2

#output levels:
0.56623	2

#output levels:
0.0140746	2

#output levels:
0.24661	2

#output levels:
0.952574	2.18798
0.0031589	0.00725571

#output levels:
0.729743	2

#output levels:
0.383709	0.904379
0.191855	0.45219
0.876088	2.06489
0.438044	1.03244
0.271306	0.639451
0.0357409	0.0842392
0.619448	1.46
0.081604	0.192336

#output levels:
0.0105481	0.0285502
0.136523	0.369524
0.093454	0.252949
0.761204	2.06033
0.137762	0.372877
0.537217	1.45407
0.14505	0.392604
0.744153	2.01418
0.000681598	0.00184486
0.00882187	0.0238779
0.00603883	0.0163451
0.0491876	0.133135
0.00890194	0.0240946
0.0347139	0.0939593
0.00937289	0.0253693
0.0480858	0.130152

#output levels:
0.349221	0.827474
0.593695	1.40675
0.314082	0.744212
0.533956	1.2652
0.0159372	0.0377629
0.0270941	0.064199
0.00505989	0.0119893
0.00860209	0.0203825
0.633604	1.50131
0.952097	2.25598
0.569849	1.35025
0.856296	2.02898
0.0289154	0.0685146
0.0434503	0.102955
0.00918034	0.0217527
0.013795	0.0326871

#output levels:
0.30037	0.763924
0.0345848	0.0879586
0.82258	2.09205
0.0947124	0.240879
0.0140233	0.0356652
0.00161466	0.00410651
0.0384037	0.097671
0.00442182	0.0112459

#output levels:
0.0231879	0.192288
0.253101	2.09887
0.0134814	0.111796
0.147153	1.22028

#output levels:
0.138697	0.631577
0.0138622	0.0631239
0.388	1.76682
0.0387792	0.176587
0.408775	1.86142
0.0408556	0.186042
0.588448	2.67959
0.0588133	0.267815
0.133958	0.609996
0.00843651	0.038417
0.374742	1.70644
0.0236009	0.10747
0.394807	1.79781
0.0248645	0.113224
0.568341	2.58803
0.0357936	0.162991
0.0512391	0.233325
0.00512116	0.02332
0.191494	0.871997
0.0191391	0.087153
0.151015	0.687668
0.0150934	0.0687299
0.290424	1.32249
0.0290268	0.132178
0.0350674	0.159685
0.000545794	0.00248536
0.13903	0.633095
0.00243513	0.0110887
0.103353	0.470632
0.00160859	0.00732498
0.210856	0.960164
0.00369317	0.0168174

#output levels:
0.00250238	0.0177392
0.000601206	0.00426189
0.0353754	0.250773
0.00849905	0.0602489
0.0474358	0.336267
0.0113966	0.0807893
0.372932	2.64368
0.089598	0.635151
0.00189311	0.0134201
0.000558055	0.003956
0.0267623	0.189715
0.00788905	0.0559247
0.0358862	0.254394
0.0105786	0.0749908
0.282131	2
0.0831673	0.589565

#output levels:
0.0230852	0.0546966
0.00230728	0.00546672
0.0913993	0.216556
0.00913503	0.021644
0.154637	0.366388
0.0154554	0.0366191
0.251584	0.596087
0.0251449	0.0595767
0.285319	0.676017
0.135766	0.321676
0.802712	1.9019
0.65364	1.54869
0.52678	1.24812
0.250663	0.593906
0.875734	2.07491
0.713102	1.68958
0.00631368	0.0149592
4.68126e-05	0.000110915
0.0249973	0.0592269
0.000185342	0.000439137
0.0422925	0.100205
0.000313577	0.000742969
0.0688069	0.163027
0.000510167	0.00120876
0.0780333	0.184887
0.00449105	0.0106408
0.219538	0.520159
0.0500048	0.118478
0.144072	0.341355
0.00829177	0.019646
0.239509	0.567478
0.0545537	0.129256

#output levels:
0.00193616	0.0042803
0.0197196	0.0435944
0.0197196	0.0435944
0.385308	0.851807
0.0292237	0.0646054
0.187392	0.414271
0.408788	0.903714
0.904684	2

#output levels:
0.113704	0.355847
0.63906	2

#output levels:
0.0430861	0.100057
0.0103516	0.024039
0.00391691	0.00909607
0.000941051	0.00218536
0.22384	0.519814
0.0537783	0.124887
0.0203491	0.0472558
0.00488893	0.0113533
0.348091	0.808356
0.0836299	0.19421
0.0316446	0.0734869
0.00760272	0.0176555
0.886582	2.05887
0.213004	0.49465
0.0805984	0.18717
0.019364	0.0449682
0.0149981	0.0348294
0.00360334	0.00836787
0.00136346	0.00316631
0.000327576	0.000760716
0.0779179	0.180945
0.01872	0.0434727
0.00708345	0.0164496
0.00170182	0.00395206
0.121169	0.281386
0.0291113	0.0676038
0.0110154	0.0255805
0.00264648	0.0061458
0.308616	0.716685
0.074146	0.172186
0.028056	0.0651532
0.00674054	0.0156533

#output levels:
0.100223	0.330606
0.636757	2.10048
0.0156658	0.051677
0.0995313	0.328325

#output levels:
0.218587	1.09606
0.0201023	0.100799
0.403233	2.02193
0.0370832	0.185946

#output levels:
0.0286737	0.0843066
0.00391473	0.0115101
0.00688893	0.0202549
0.000129544	0.000380888
0.358512	1.0541
0.0489466	0.143913
0.0861337	0.253251
0.00161972	0.00476232
0.245306	0.721252
0.0460191	0.135306
0.0589355	0.173283
0.00115144	0.00338548
0.700317	2.05908
0.131379	0.386281
0.168253	0.4947
0.00328722	0.00966512
0.0099812	0.0293468
0.0013627	0.00400664
0.00239801	0.00705067
4.5094e-05	0.000132586
0.124797	0.366929
0.0170381	0.0500958
0.0299828	0.0881559
0.000563819	0.00165775
0.0853901	0.251065
0.0160191	0.0470995
0.0205152	0.0603191
0.000400813	0.00117847
0.243778	0.716758
0.0457324	0.134463
0.0585684	0.172203
0.00114427	0.00336439

#output levels:
0.000794703	0.0158567
0.00825913	0.164795
0.0121368	0.242167
0.100235	2

#output levels:
0.944366	2
0.226887	0.480506

#output levels:
0.000190704	0.127669
0.00298747	2

#output levels:
0.952574	2.01179
0.990964	2.09287
0.12774	0.26978
0.00879268	0.0185697

#output levels:
0.000407629	0.00115566
0.00426594	0.0120942
0.00349392	0.00990551
0.118678	0.336461
0.00625234	0.0177258
0.131106	0.371696
0.0473366	0.134203
0.709884	2.01257

#output levels:
0.854985	1.83744
0.427492	0.918719
0.983099	2.11277
0.49155	1.05638
0.514022	1.10468
0.321022	0.689904
0.591045	1.27021
0.369125	0.793282
0.215678	0.463512
0.0132554	0.028487
0.247997	0.532966
0.0152416	0.0327556
0.0193788	0.0416467
0.00816944	0.0175568
0.0222826	0.0478872
0.00939358	0.0201876
0.603293	1.29653
0.301646	0.648264
0.693692	1.49081
0.346846	0.745403
0.362703	0.779481
0.226519	0.486809
0.417052	0.896282
0.260461	0.559754
0.0292603	0.0628829
0.00145141	0.00311921
0.0336447	0.0723055
0.0016689	0.00358661
0.00213435	0.00458691
0.000890207	0.00191313
0.00245417	0.00527424
0.0010236	0.0021998

#output levels:
0.000485097	0.00749083
0.00207491	0.0320406
0.00842451	0.130091
0.129598	2.00124

#output levels:
0.0933113	0.190736
0.383635	0.784182
0.621172	1.26973
0.956698	1.95557
0.533105	1.08971
0.7181	1.46786
0.869459	1.77725
0.986559	2.01661
0.0273237	0.055852
0.112337	0.229627
0.181894	0.371806
0.280143	0.572637
0.156105	0.319093
0.210276	0.429823
0.254598	0.52042
0.288887	0.590511
0.010084	0.0206126
0.0414589	0.0847455
0.0671292	0.137218
0.103389	0.211336
0.177577	0.362982
0.239198	0.488942
0.289616	0.592001
0.328622	0.671732
0.000226474	0.000462933
0.000931114	0.00190328
0.00150764	0.00308174
0.00232199	0.00474634
0.00519931	0.0106278
0.00700354	0.0143159
0.00847974	0.0173333
0.0096218	0.0196678

#output levels:
0.198272	0.627341
0.515345	1.63058
0.0453345	0.14344
0.117833	0.372829
0.0549237	0.173781
0.142757	0.45169
0.00107855	0.00341259
0.00280336	0.00886997
0.803479	2.54225
0.804742	2.54624
0.183714	0.58128
0.184003	0.582194
0.222573	0.704233
0.222923	0.70534
0.00437074	0.0138292
0.00437761	0.013851
0.0986298	0.31207
0.0442321	0.139952
0.0225516	0.0713542
0.0101136	0.0319999
0.0273217	0.0864471
0.0122528	0.0387686
0.000536524	0.00169759
0.000240612	0.000761309
0.399689	1.26464
0.282189	0.892859
0.0913882	0.289157
0.064522	0.204151
0.110719	0.350319
0.0781697	0.247333
0.00217422	0.00687933
0.00153504	0.00485695

#output levels:
0.328773	0.821845
0.823073	2.05746
0.0121321	0.030327
0.0303723	0.0759226

#output levels:
0.0221928	0.0701887
0.205646	0.650392
0.281685	0.890881
0.632448	2.00023

#output levels:
0.259911	1.30334
0.129955	0.65167
0.0685467	0.343732
0.00427027	0.0214136
0.440339	2.20811
0.220169	1.10406
0.116131	0.582349
0.00723466	0.0362787

#output levels:
0.000227413	2

#output levels:
0.0352295	0.0724094
0.229171	0.47103
0.229171	0.47103
0.852925	1.75307
0.133393	0.274171
0.762723	1.56767
0.343207	0.705416
0.973064	2

#output levels:
0.0100557	0.0722518
0.129564	0.930934
0.0567495	0.407753
0.28058	2.01601
0.00556563	0.0399898
0.0717107	0.515251
0.0314096	0.225682
0.155295	1.11582

#output levels:
0.225958	2

#output levels:
0.00122213	0.0143218
0.0159895	0.187376
0.0186883	0.219002
0.174668	2.04688
1
1
1
1
1
1
1
0.099114
3.17292
0.53332
0.280328
0.784505
0.515332
0.870064
1.16109
0.0452379
0.537589
0.0754368
0.756358
0.283965
0.975971
2.21131
4.03753
0.684437
1.73309
0.0138831
0.98687
0.251675
9.98359
1.75533
1.38874
0.917421
0.233655
0.248029
1.67174
1.11433
0.809073
0.518594
1.55299
0.216726


#output levels:
0.516031	2

#output levels:
0.0250978	2

#output levels:
0.033702	2

#output levels:
0.902876	2

#output levels:
0.869633	2

#output levels:
0.246039	2

#output levels:
0.0585722	2

#output levels:
0.00076116	0.0127399
0.0137687	0.230453
0.00791528	0.132482
0.013877	0.232267
0.000707769	0.0118463
0.0128028	0.214288
0.00736006	0.123189
0.0129036	0.215975
0.00027625	0.00462374
0.00499709	0.0836389
0.00287271	0.0480821
0.00503643	0.0842974
0.000268888	0.00450052
0.00486393	0.0814101
0.00279616	0.0468008
0.00490222	0.082051
0.00760717	0.127325
0.110084	1.84254
0.0639695	1.07069
0.110938	1.85683
0.00707356	0.118394
0.102362	1.71329
0.0594824	0.995587
0.103156	1.72658
0.00276089	0.0462105
0.0399532	0.668717
0.0232166	0.388589
0.0402631	0.673904
0.00268732	0.044979
0.0388885	0.650896
0.0225979	0.378233
0.0391901	0.655945
0.00347115	0.0580985
0.0518952	0.868596
0.0301044	0.503872
0.0522987	0.87535
0.00322767	0.0540232
0.048255	0.807668
0.0279927	0.468528
0.0486302	0.813949
0.0012598	0.0210858
0.0188345	0.315242
0.0109259	0.182872
0.0189809	0.317693
0.00122622	0.0205239
0.0183325	0.306841
0.0106347	0.177998
0.0184751	0.309227
0.00841774	0.140892
0.121488	2.03341
0.0706064	1.18178
0.12243	2.04918
0.00782727	0.131009
0.112966	1.89077
0.0656537	1.09888
0.113842	1.90544
0.00305507	0.0511343
0.044092	0.73799
0.0256254	0.428905
0.0444339	0.743714
0.00297366	0.0497716
0.0429169	0.718323
0.0249425	0.417475
0.0432498	0.723894

#output levels:
0.455864	1.18682
0.227932	0.59341
0.109523	0.285137
0.0547613	0.142569
0.800017	2.08281
0.400009	1.04141
0.192207	0.500402
0.0961033	0.250201
0.141955	0.369575
0.108247	0.281817
0.0341052	0.0887915
0.0260068	0.0677075
0.249125	0.648585
0.189969	0.494575
0.059853	0.155825
0.0456405	0.118823
0.253841	0.660863
0.12692	0.330431
0.00821252	0.0213809
0.00410626	0.0106905
0.445477	1.15978
0.222739	0.579891
0.0144126	0.0375225
0.00720628	0.0187612
0.0790457	0.205792
0.0602759	0.156926
0.00255737	0.006658
0.00195011	0.00507702
0.138721	0.361155
0.105781	0.275396
0.00448805	0.0116845
0.00342234	0.00890992
0.170624	0.444213
0.0853122	0.222107
0.0781389	0.203431
0.0390694	0.101716
0.299437	0.779572
0.149719	0.389786
0.13713	0.357012
0.0685649	0.178506
0.0531323	0.138328
0.0405157	0.105481
0.0243324	0.0633483
0.0185545	0.0483059
0.0932444	0.242758
0.071103	0.185114
0.0427021	0.111173
0.0325622	0.0847744
0.131464	0.34226
0.0657318	0.17113
0.00797241	0.0207558
0.00398621	0.0103779
0.230712	0.600649
0.115356	0.300324
0.0139912	0.0364254
0.00699559	0.0182127
0.0409376	0.106579
0.0312168	0.0812715
0.0024826	0.00646335
0.00189309	0.00492859
0.0718435	0.187041
0.0547838	0.142627
0.00435684	0.0113428
0.00332228	0.00864942

#output levels:
0.00293907	0.157589
0.00146953	0.0787944
0.000367715	0.0197164
0.000183857	0.00985819
0.0365206	1.95819
0.00258967	0.138855
0.00456919	0.244994
0.000324001	0.0173725
0.0266236	1.42752
0.0133118	0.713761
0.00333095	0.178601
0.00166548	0.0893006
0.0409464	2.19549
0.00361141	0.193639
0.00512292	0.274684
0.000451834	0.0242267

#output levels:
0.159806	0.625355
0.0910903	0.356456
0.628981	2.46134
0.358523	1.40298
0.0353255	0.138236
0.00272379	0.0106588
0.139038	0.544085
0.0107206	0.0419518

#output levels:
0.104651	0.277932
0.0251428	0.0667741
0.0817379	0.217079
0.0235563	0.0625607
0.0387597	0.102938
0.000919286	0.00244143
0.0302732	0.0803995
0.000913214	0.00242531
0.582847	1.54792
0.140031	0.371893
0.455232	1.209
0.131195	0.348426
0.215869	0.573303
0.00511988	0.0135974
0.168604	0.447778
0.00508607	0.0135076
0.419098	1.11304
0.10069	0.267411
0.327337	0.869339
0.0943362	0.250538
0.155221	0.412236
0.00368147	0.00977724
0.121236	0.321977
0.00365716	0.00971266
0.762677	2.02551
0.183236	0.486636
0.595689	1.58203
0.171673	0.455929
0.282473	0.750189
0.00669956	0.0177927
0.220625	0.585935
0.00665531	0.0176751

#output levels:
0.0158061	0.104219
0.00799918	0.0527429
0.319037	2.10359
0.161458	1.06458

#output levels:
0.0075196	0.0619103
0.0037598	0.0309551
0.0037598	0.0309551
0.0018799	0.0154776
0.0622788	0.512753
0.0311394	0.256376
0.0399126	0.328608
0.0199563	0.164304
0.0731673	0.6024
0.0365836	0.3012
0.0365836	0.3012
0.0182918	0.1506
0.243044	2.00103
0.121522	1.00051
0.15576	1.2824
0.0778799	0.641199

#output levels:
0.00175356	0.0435915
0.0129975	0.323105
0.016794	0.41748
0.0844094	2.09833

#output levels:
0.000467167	0.044582
0.000111952	0.0106836
0.000249813	0.0238398
7.72278e-06	0.000736989
0.000100029	0.00954582
4.0527e-05	0.00386752
8.9956e-07	8.58455e-05
2.49186e-07	2.378e-05
0.00560253	0.534652
0.00134259	0.128124
0.0029959	0.2859
9.2616e-05	0.00883839
0.0011996	0.114479
0.000486023	0.0463814
1.0788e-05	0.00102951
2.98838e-06	0.000285183
0.00703611	0.67146
0.00168614	0.160909
0.0037625	0.359057
0.000116315	0.0111
0.00150656	0.143772
0.000610388	0.0582496
1.35485e-05	0.00129294
3.75306e-06	0.000358156
0.0729201	6.9588
0.0174746	1.66761
0.0389934	3.72116
0.00120545	0.115037
0.0156135	1.49001
0.00632587	0.603681
0.000140412	0.0133996
3.88955e-05	0.00371182
0.000182988	0.0174626
8.15882e-05	0.007786
9.78512e-05	0.00933799
7.369e-06	0.000703227
5.82033e-05	0.00555437
3.13884e-05	0.00299541
8.40913e-07	8.02488e-05
2.44464e-07	2.33293e-05
0.00219449	0.209422
0.000978451	0.0933741
0.00117349	0.111986
8.83732e-05	0.0084335
0.000698006	0.0666111
0.000376427	0.0359226
1.00847e-05	0.000962388
2.93174e-06	0.000279778
0.00275603	0.263009
0.00122882	0.117267
0.00147376	0.140642
0.000110986	0.0105915
0.000876614	0.0836557
0.000472748	0.0451145
1.26652e-05	0.00120865
3.68192e-06	0.000351368
0.0285626	2.72574
0.0127351	1.21532
0.0152736	1.45757
0.00115023	0.109767
0.00908495	0.866981
0.00489941	0.467553
0.000131258	0.012526
3.81583e-05	0.00364147

#output levels:
0.00584893	0.0182395
0.0397999	0.124113
0.00143135	0.00446359
0.00973986	0.0303731
0.0745939	0.232616
0.616106	1.92129
0.0182547	0.056926
0.150774	0.470178
0.0536156	0.167197
0.168609	0.525795
0.0131208	0.0409165
0.041262	0.128673
0.286457	0.893297
0.760725	2.37227
0.0701019	0.218608
0.186165	0.580544

#output levels:
0.0754368	2
0.0188592	0.5

#output levels:
0.202178	0.406365
0.0183799	0.0369423
0.101089	0.203183
0.0168482	0.0338638
0.700166	1.40729
0.00434881	0.00874081
0.350083	0.703643
0.00432196	0.00868686
0.738022	1.48338
0.290207	0.583297
0.0406837	0.0817716
0.0374943	0.0753611
0.773383	1.55445
0.0103633	0.0208295
0.0628611	0.126347
0.00900012	0.0180896
0.605835	1.21769
0.0550759	0.110699
0.302917	0.608844
0.0504862	0.101474
0.978342	1.9664
0.00494149	0.00993206
0.489171	0.983201
0.00491665	0.00988215
0.883559	1.77589
0.347435	0.698322
0.0487065	0.0978968
0.0448882	0.0902222
0.97393	1.95753
0.00546282	0.0109799
0.249158	0.50079
0.00537512	0.0108036
0.480696	0.966166
0.0436996	0.0878333
0.240348	0.483083
0.040058	0.0805139
0.813166	1.63441
0.00505067	0.0101515
0.406583	0.817205
0.00501949	0.0100888
0.83844	1.68521
0.329694	0.662663
0.0462193	0.0928978
0.042596	0.0856151
0.862048	1.73266
0.0115514	0.0232175
0.0700679	0.140832
0.010032	0.0201636
0.952466	1.91439
0.0865878	0.174036
0.476233	0.957197
0.0793722	0.159533
0.998024	2.00596
0.00501123	0.0100722
0.499012	1.00298
0.0049862	0.0100219
0.987181	1.98417
0.388182	0.78022
0.0544187	0.109378
0.0501526	0.100803
0.9977	2.00531
0.00539563	0.0108448
0.295849	0.594637
0.00532728	0.0107075

#output levels:
0.13579	0.367756
0.0361972	0.098032
0.353816	0.958233
0.0943163	0.255435
0.653884	1.7709
0.174305	0.472066
0.756153	2.04787
0.201566	0.545898

#output levels:
0.84094	1.72329
0.9771	2.00231
0.89186	1.82764
0.977706	2.00355
0.261868	0.53663
0.813969	1.66802
0.0507777	0.104056
0.308099	0.631369

#output levels:
0.00706161	0.0226964
0.0660262	0.212211
0.00262855	0.00844828
0.024577	0.0789915
0.0437935	0.140754
0.0769031	0.24717
0.0163013	0.0523931
0.0286257	0.0920043
0.0473339	0.152134
0.612375	1.9682
0.0176191	0.0566288
0.227945	0.732625
0.542063	1.74222
0.633821	2.03713
0.201773	0.648507
0.235928	0.758283

#output levels:
0.120433	0.342147
0.677626	1.92512
0.0602164	0.171073
0.338813	0.96256
0.677796	1.9256
0.704206	2.00063
0.338898	0.962802
0.352103	1.00032

#output levels:
0.251855	0.804372
0.234189	0.747949
0.646394	2.06445
0.601053	1.91964
0.0942664	0.301067
0.0476983	0.152338
0.241938	0.772698
0.122419	0.390981

#output levels:
0.00621485	0.0275937
0.0953316	0.423268
0.0029394	0.0130508
0.0450884	0.200191
0.0819795	0.363986
0.474614	2.10727
0.0387733	0.172152
0.224475	0.996662

#output levels:
0.0113158	2.02831
0.00881316	1.57972

#output levels:
0.506851	2.05418
0.0417393	0.169162

#output levels:
0.000757238	0.00908236
0.00687847	0.0825008
0.0121669	0.145931
0.012535	0.150346
0.0136968	0.16428
0.099907	1.19829
0.174389	2.09163
0.179573	2.15381
0.000274826	0.00329629
0.00249642	0.0299423
0.00441578	0.0529632
0.00454936	0.0545654
0.004971	0.0596226
0.0362595	0.4349
0.0632914	0.759122
0.0651728	0.781687

#output levels:
0.000690097	0.00443177
0.00718544	0.0461446
0.00186155	0.0119548
0.0169787	0.109037
6.25447e-05	0.000401659
0.000651229	0.00418216
0.000168715	0.00108348
0.00153881	0.00988217
0.00886942	0.0569591
0.0755641	0.48527
0.123349	0.792142
0.326649	2.09772
0.000803851	0.0051623
0.00684851	0.0439808
0.0111793	0.0717932
0.0296047	0.19012

#output levels:
0.623075	1.25751
0.775925	1.566
0.951795	1.92094
0.995498	2.00915
0.0567278	0.11449
0.070644	0.142576
0.0866561	0.174892
0.090635	0.182922
0.244057	0.492563
0.303928	0.613397
0.372815	0.752428
0.389934	0.786977
0.00192336	0.00388178
0.00239519	0.00483404
0.00293808	0.00592972
0.00307298	0.00620199

#output levels:
0.0398359	0.139584
0.247189	0.866145
0.014754	0.0516978
0.0915513	0.320794
0.022681	0.0794737
0.14074	0.493149
0.0115254	0.0403847
0.0715171	0.250594
0.44181	1.54809
0.685208	2.40096
0.163633	0.573367
0.25378	0.889242
0.251549	0.881422
0.39013	1.36701
0.127825	0.447896
0.198246	0.694648
0.122253	0.428373
0.734189	2.57258
0.0452789	0.158656
0.271921	0.952807
0.0696061	0.243899
0.418018	1.46473
0.0353705	0.123938
0.212417	0.744303
0.441906	1.54843
0.702689	2.46221
0.163669	0.573491
0.260255	0.911928
0.251604	0.881614
0.400083	1.40188
0.127853	0.447994
0.203303	0.71237

#output levels:
0.0078881	0.0888206
0.0727968	0.819696
0.00189031	0.021285
0.017445	0.196432
0.0363116	0.408871
0.0807762	0.909545
0.00870172	0.097982
0.0193572	0.217964
0.00755636	0.0850852
0.0497637	0.560342
0.00181081	0.0203898
0.0119254	0.134281
0.0351078	0.395316
0.0574531	0.646926
0.00841324	0.0947336
0.0137681	0.155029
0.0891163	1.00346
0.10235	1.15246
0.0213559	0.240468
0.0245271	0.276177
0.185329	2.08682
0.174556	1.96551
0.0444122	0.500085
0.0418306	0.471016
0.0853685	0.961255
0.080457	0.905951
0.0204577	0.230355
0.0192807	0.217102
0.179185	2.01763
0.142378	1.60319
0.0429398	0.483506
0.0341195	0.384188

#output levels:
0.0232484	0.0548611
0.173345	0.409057
0.00557124	0.0131469
0.0415405	0.0980265
0.213605	0.504062
0.243028	0.573493
0.0511885	0.120794
0.0582393	0.137432
0.250593	0.591345
0.85728	2.02299
0.0600522	0.14171
0.205439	0.484791
0.576397	1.36017
0.848428	2.0021
0.138128	0.325951
0.203318	0.479785

#output levels:
0.000571786	0.0112137
0.00596622	0.117008
3.28362e-05	0.000643976
0.000342624	0.00671947
0.0112647	0.22092
0.0986113	1.93394
0.000646902	0.0126869
0.005663	0.111061
0.00495909	0.0972565
0.00734297	0.144009
4.1266e-05	0.000809299
8.96505e-05	0.0017582
0.0823039	1.61412
0.120904	2.37114
0.000684874	0.0134316
0.00147612	0.0289493

#output levels:
0.0031488	0.00699507
0.0314044	0.0697649
0.0312787	0.0694856
0.170075	0.377822
0.0155219	0.034482
0.408853	0.908267
0.408285	0.907005
0.900343	2.00011

#output levels:
0.00932107	0.0621698
0.00084737	0.0056518
0.00606214	0.0404333
0.000551103	0.00367576
0.0737543	0.491927
0.00670494	0.0447207
0.0479675	0.319934
0.00436068	0.0290849
0.10464	0.697932
0.00951277	0.0634484
0.0875573	0.58399
0.00795975	0.05309
0.30156	2.01135
0.0274146	0.18285
0.252329	1.68299
0.022939	0.152999

#output levels:
0.131503	0.280469
0.556289	1.18645
0.0736983	0.157184
0.311762	0.664927
0.409254	0.87286
0.944546	2.01453
0.229359	0.489179
0.529354	1.12901
0.0515092	0.109859
0.217897	0.464731
0.00472982	0.0100878
0.0200083	0.0426738
0.160304	0.341897
0.369976	0.789087
0.0147198	0.0313945
0.0339729	0.0724576

#output levels:
0.00439335	0.246304
0.011339	0.635695
0.00286525	0.160634
0.0046259	0.259341
0.0212575	1.19175
0.0377174	2.11454
0.0138637	0.777238
0.0153873	0.862657
0.000670654	0.0375987
0.00173092	0.0970401
6.60208e-05	0.00370131
6.6779e-05	0.00374382
0.003245	0.181924
0.00575763	0.322789
0.000319446	0.017909
0.00022213	0.0124532

#output levels:
0.000822436	0.00330976
0.0125539	0.0505214
0.000197089	0.000793153
0.00300843	0.012107
0.000380565	0.00153153
0.00580908	0.0233777
0.000154187	0.000620502
0.00235356	0.00947156
0.000468262	0.00188445
0.00714772	0.0287649
1.54791e-05	6.22934e-05
0.000236279	0.000950869
4.00084e-05	0.000161008
0.000610703	0.00245768
1.14335e-05	4.60124e-05
0.000174525	0.000702349
0.00423748	0.0170531
0.0525288	0.211394
0.00101547	0.00408661
0.012588	0.0506585
0.00196081	0.00789097
0.0243066	0.0978182
0.000794427	0.00319705
0.00984789	0.0396313
0.00241265	0.00970935
0.0299078	0.120359
7.97541e-05	0.000320958
0.00098865	0.00397867
0.000206138	0.000829569
0.00255533	0.0102835
5.89095e-05	0.000237072
0.000730256	0.0029388
0.000488255	0.00196491
0.0074529	0.029993
1.69657e-05	6.82757e-05
0.00025897	0.00104218
4.37294e-05	0.000175982
0.000667501	0.00268625
1.25372e-05	5.04542e-05
0.000191373	0.00077015
0.000336954	0.00135602
0.00514338	0.0206988
8.44083e-06	3.39688e-05
0.000128844	0.000518512
2.21068e-05	8.89654e-05
0.000337446	0.001358
6.22127e-06	2.50365e-05
9.49636e-05	0.000382166
0.00251567	0.0101239
0.0311848	0.125498
8.74132e-05	0.000351781
0.00108359	0.00436076
0.00022531	0.000906724
0.00279299	0.01124
6.45964e-05	0.000259958
0.000800751	0.0032225
0.00173611	0.0069867
0.0215212	0.0866087
4.34902e-05	0.00017502
0.000539114	0.00216958
0.000113902	0.000458381
0.00141196	0.0056822
3.20542e-05	0.000128997
0.000397351	0.00159908
0.0125166	0.050371
0.14944	0.601397
0.00299947	0.0120709
0.0358117	0.144119
0.00579178	0.0233081
0.0691501	0.278284
0.00234656	0.00944336
0.0280164	0.112747
0.00712643	0.0286792
0.085085	0.342411
0.000235576	0.000948038
0.00281262	0.0113189
0.000608884	0.00245036
0.00726968	0.0292557
0.000174005	0.000700258
0.00207751	0.00836062
0.202366	0.814392
0.607843	2.44617
0.0484951	0.195161
0.145664	0.586201
0.0936408	0.376843
0.281267	1.13192
0.0379388	0.152679
0.113956	0.458599
0.115219	0.463682
0.346082	1.39275
0.00380876	0.0153277
0.0114403	0.0460396
0.00984436	0.0396171
0.0295693	0.118997
0.0028133	0.0113217
0.00845024	0.0340067
0.00743071	0.0299037
0.0887178	0.357031
0.000258199	0.00103908
0.00308273	0.012406
0.000665513	0.00267826
0.0079458	0.0319766
0.000190803	0.000767857
0.00227806	0.00916772
0.00512807	0.0206371
0.0612258	0.246394
0.00012846	0.000516968
0.00153373	0.00617226
0.000336441	0.00135395
0.00401689	0.0161653
9.46809e-05	0.000381028
0.00113043	0.00454923
0.120139	0.48348
0.360858	1.45222
0.00417453	0.0167997
0.0125389	0.050461
0.0107599	0.0433017
0.0323194	0.130064
0.00308488	0.0124146
0.00926599	0.0372895
0.08291	0.333658
0.249035	1.0022
0.00207693	0.00835827
0.00623842	0.0251056
0.00543954	0.0218906
0.0163386	0.0657522
0.00153079	0.00616042
0.004598	0.0185039

#output levels:
0.0599079	2
1
1
1
1
1
1
1
0.00880973
0.560468
2.08319
1.41586
1.83182
1.13652
0.526069
0.66214
2.22042
0.164041
0.156243
0.0756951
3.13783
1.16045
0.0925011
0.882945
0.439296
0.795204
0.613858
0.0255878
0.593355
1.66136
1.04125
1.68215
0.944621
3.86997
0.963998
0.39694
0.432423
0.399644
0.244327
0.202587
0.0443694


#output levels:
0.000179454	2

#output levels:
0.000710919	2

#output levels:
0.728816	2

#output levels:
0.0465065	2

#output levels:
0.17347	2

#output levels:
0.00136188	2

#output levels:
0.75473	2

#output levels:
0.000170095	0.110586
0.00307625	2

#output levels:
0.446188	1.09882
0.223094	0.54941
0.117662	0.289764
0.058831	0.144882
0.248545	0.612087
0.124272	0.306043
0.0655424	0.16141
0.0327712	0.0807051
0.817498	2.01324
0.408749	1.00662
0.480803	1.18406
0.240401	0.592032
0.455379	1.12145
0.227689	0.560727
0.267826	0.659571
0.133913	0.329785

#output levels:
0.30904	0.655825
0.846126	1.7956
0.0959626	0.203646
0.262738	0.557566
0.586073	1.24373
0.985422	2.0912
0.181987	0.386201
0.305992	0.649357
0.805363	1.70909
0.863486	1.83244
0.0207451	0.044024
0.0510388	0.108311
0.88695	1.88223
0.983375	2.08686
0.0228467	0.0484838
0.184644	0.391841
0.599022	1.27121
0.850453	1.80478
0.186008	0.394734
0.264082	0.560418
0.951352	2.0189
0.985772	2.09194
0.295412	0.626906
0.306101	0.649588
0.817981	1.73587
0.865521	1.83676
0.024011	0.0509547
0.0535883	0.113722
0.948987	2.01388
0.983879	2.08793
0.0549452	0.116601
0.191018	0.405367
0.17434	0.369973
0.477328	1.01296
0.0541357	0.114883
0.148219	0.314542
0.330624	0.701629
0.55591	1.17972
0.102665	0.217869
0.17262	0.366324
0.454332	0.964156
0.487122	1.03374
0.011703	0.0248354
0.0287927	0.0611021
0.500358	1.06183
0.554755	1.17727
0.0128886	0.0273513
0.104164	0.221051
0.337929	0.717131
0.479769	1.01814
0.104933	0.222683
0.148977	0.31615
0.53669	1.13893
0.556107	1.18014
0.166652	0.353659
0.172682	0.366454
0.46145	0.979261
0.48827	1.03618
0.0135454	0.0287453
0.030231	0.0641543
0.535355	1.1361
0.555039	1.17787
0.0309964	0.0657787
0.10776	0.228681

#output levels:
0.228246	0.519929
0.0548368	0.124915
0.661011	1.50574
0.15881	0.361758
0.152767	0.347992
0.0367027	0.0836062
0.44242	1.0078
0.106293	0.242127
0.0468681	0.106762
0.0112602	0.02565
0.300228	0.683899
0.0721307	0.164309
0.00521476	0.0118789
0.00125286	0.00285393
0.0452087	0.102982
0.0108615	0.0247418
0.406598	0.926202
0.0976864	0.222523
0.939212	2.13946
0.225649	0.514012
0.272139	0.619913
0.0653822	0.148936
0.628621	1.43196
0.151028	0.344032
0.0834909	0.190186
0.0200589	0.0456929
0.749231	1.7067
0.180005	0.410039
0.00928957	0.021161
0.00223185	0.00508399
0.220264	0.501746
0.052919	0.120546

#output levels:
0.452384	1.37034
0.783981	2.3748
0.15381	0.465915
0.266552	0.807429
0.232634	0.704684
0.403153	1.22122
0.0111106	0.0336558
0.0192547	0.0583254
0.376176	1.1395
0.651912	1.97474
0.0409672	0.124096
0.0709961	0.215058
0.210685	0.638198
0.365116	1.106
0.00926679	0.0280706
0.0160593	0.0486462

#output levels:
0.106475	0.282442
0.0532377	0.141221
0.0194393	0.0515656
0.00971964	0.0257828
0.493847	1.31
0.246924	0.655002
0.0901619	0.239168
0.0450809	0.119584
0.626742	1.66253
0.313371	0.831264
0.114425	0.303528
0.0572123	0.151764
0.96701	2.56514
0.483505	1.28257
0.176547	0.468319
0.0882737	0.234159
0.0920875	0.244276
0.0493801	0.130988
0.00540912	0.0143485
0.00423164	0.011225
0.427114	1.13298
0.229031	0.60754
0.0250882	0.0665502
0.0196269	0.0520632
0.542051	1.43787
0.290664	0.77103
0.0318395	0.084459
0.0249085	0.0660735
0.836338	2.21851
0.44847	1.18963
0.0491256	0.130313
0.0384317	0.101946
0.0659757	0.175011
0.040735	0.108056
0.0120452	0.0319518
0.00743701	0.0197278
0.306004	0.811722
0.188934	0.501176
0.0558673	0.148196
0.0344938	0.0915
0.38835	1.03016
0.239777	0.636044
0.0709013	0.188076
0.0437761	0.116123
0.599192	1.58945
0.369955	0.981361
0.109395	0.290186
0.0675429	0.179168
0.0570605	0.151361
0.0371511	0.0985488
0.00335167	0.00889081
0.00285877	0.00758331
0.264654	0.702034
0.172312	0.457082
0.0155455	0.0412367
0.0132593	0.0351724
0.335873	0.890952
0.218681	0.580084
0.0197288	0.0523336
0.0168275	0.0446373
0.518223	1.37466
0.337406	0.89502
0.0304399	0.0807463
0.0259633	0.0688716

#output levels:
0.00585503	0.0252825
0.00292751	0.0126412
0.00292751	0.0126412
0.000253623	0.00109516
0.041745	0.180258
0.00471435	0.0203569
0.0208725	0.0901291
0.000249039	0.00107537
0.0733709	0.316821
0.0366854	0.158411
0.0366854	0.158411
0.00317822	0.0137238
0.619684	2.67584
0.0327637	0.141476
0.309842	1.33792
0.00163195	0.00704687
0.00367465	0.0158674
0.00183733	0.00793372
0.00183733	0.00793372
0.000159176	0.000687333
0.0261994	0.113131
0.00295875	0.0127761
0.0130997	0.0565656
0.000156298	0.000674909
0.0460481	0.198839
0.023024	0.0994196
0.023024	0.0994196
0.00199467	0.00861315
0.388918	1.67938
0.0205627	0.0887914
0.194459	0.839688
0.00102422	0.00442266
0.068525	0.295896
0.0342625	0.147948
0.0342625	0.147948
0.00296831	0.0128174
0.216612	0.935348
0.0244624	0.105631
0.108306	0.467674
0.00129225	0.00558002
0.0848115	0.366223
0.0424057	0.183111
0.0424057	0.183111
0.00367379	0.0158637
0.593265	2.56176
0.0329129	0.14212
0.296632	1.28088
0.00164345	0.00709654
0.0430067	0.185706
0.0215034	0.0928532
0.0215034	0.0928532
0.00186293	0.00804428
0.135947	0.58703
0.0153528	0.0662945
0.0679735	0.293515
0.000811021	0.00350206
0.0532282	0.229844
0.0266141	0.114922
0.0266141	0.114922
0.0023057	0.00995618
0.372337	1.60778
0.0206563	0.0891957
0.186168	0.80389
0.00103144	0.00445383
0.00419132	0.0180985
0.000564629	0.00243811
0.00244271	0.0105478
0.000186138	0.00080376
0.0298832	0.129038
0.000580785	0.00250787
0.017416	0.0752035
0.000180991	0.000781534
0.0525226	0.226797
0.00707551	0.0305526
0.0306102	0.132177
0.00233255	0.0100721
0.443601	1.9155
0.00382208	0.0165041
0.258531	1.11636
0.001185	0.00511693
0.0026305	0.0113587
0.000354365	0.00153017
0.00153306	0.00661987
0.000116822	0.000504445
0.0187549	0.080985
0.000364504	0.00157396
0.0109304	0.0471982
0.000113591	0.000490496
0.0329635	0.142339
0.00444064	0.019175
0.0192112	0.0829554
0.00146392	0.00632134
0.278407	1.20218
0.00239876	0.0103581
0.162256	0.700634
0.000743714	0.00321142
0.0490536	0.211817
0.0066082	0.0285347
0.0285885	0.123447
0.00217849	0.0094069
0.155062	0.669569
0.00301365	0.0130132
0.0903702	0.390226
0.000939151	0.00405533
0.0607123	0.262161
0.00817878	0.0353166
0.0353832	0.152788
0.00269626	0.0116427
0.424689	1.83384
0.00384835	0.0166175
0.247509	1.06876
0.0011934	0.00515318
0.0307864	0.132938
0.00414735	0.0179086
0.0179423	0.0774765
0.00136724	0.00590383
0.0973178	0.420226
0.00189139	0.00816716
0.0567169	0.244908
0.000589417	0.00254515
0.0381035	0.164534
0.00513306	0.0221649
0.0222067	0.0958905
0.00169219	0.00730701
0.266537	1.15093
0.00241525	0.0104292
0.155338	0.670763
0.000748983	0.00323417
0.0635724	0.274511
0.0317862	0.137255
0.0317862	0.137255
0.00275378	0.011891
0.071652	0.309399
0.0126741	0.0547279
0.035826	0.1547
0.000715665	0.0030903
0.0833287	0.35982
0.0416644	0.17991
0.0416644	0.17991
0.00360956	0.0155864
0.594994	2.56923
0.0328705	0.141938
0.297497	1.28462
0.00164097	0.00708584
0.0398985	0.172285
0.0199492	0.0861423
0.0199492	0.0861423
0.00172829	0.00746288
0.0449693	0.194181
0.00795437	0.0343476
0.0224846	0.0970905
0.000449156	0.00193949
0.0522976	0.225825
0.0261488	0.112913
0.0261488	0.112913
0.00226539	0.00978211
0.373422	1.61247
0.0206298	0.0890809
0.186711	0.806233
0.00102988	0.00444712
0.653611	2.82234
0.326805	1.41117
0.326805	1.41117
0.0283126	0.122256
0.648592	2.80067
0.253916	1.09643
0.324296	1.40034
0.0186514	0.0805382
0.631804	2.72818
0.315902	1.36409
0.315902	1.36409
0.027368	0.118177
0.65071	2.80982
0.0797227	0.344249
0.325355	1.40491
0.0042525	0.0183626
0.41021	1.77132
0.205105	0.885661
0.205105	0.885661
0.0177692	0.0767286
0.407061	1.75772
0.159359	0.688126
0.20353	0.87886
0.0117057	0.0505463
0.396525	1.71222
0.198262	0.856112
0.198262	0.856112
0.0171763	0.0741687
0.40839	1.76346
0.0500345	0.216053
0.204195	0.88173
0.0026689	0.0115245
0.0455083	0.196509
0.0061306	0.0264724
0.0265223	0.114525
0.00202104	0.00872703
0.0512921	0.221483
0.0016605	0.00717019
0.0298931	0.129081
0.000520663	0.00224826
0.0596509	0.257577
0.00803579	0.0346992
0.0347646	0.150116
0.00264912	0.0114391
0.425926	1.83918
0.00384261	0.0165927
0.248231	1.07188
0.00119159	0.00514539
0.0285613	0.12333
0.0038476	0.0166142
0.0166456	0.0718769
0.00126842	0.00547714
0.0321913	0.139004
0.00104214	0.00450005
0.0187611	0.081012
0.000326772	0.00141103
0.0374373	0.161657
0.00504331	0.0217774
0.0218185	0.094214
0.00166261	0.00717926
0.267314	1.15428
0.00241164	0.0104137
0.155791	0.672718
0.000747851	0.00322928
0.467888	2.02038
0.0630309	0.272172
0.272686	1.17748
0.0207791	0.0897257
0.464295	2.00486
0.0422706	0.182528
0.270592	1.16844
0.0136362	0.0588823
0.452277	1.95297
0.060928	0.263092
0.263588	1.13819
0.0200858	0.0867322
0.465811	2.01141
0.00991009	0.0427926
0.271475	1.17225
0.003091	0.0133472
0.293649	1.268
0.0395586	0.170817
0.171139	0.738993
0.0130411	0.0563125
0.291395	1.25827
0.0265293	0.114556
0.169825	0.733319
0.00855818	0.0369549
0.283852	1.2257
0.0382388	0.165118
0.165429	0.714338
0.012606	0.0544337
0.292346	1.26237
0.00621964	0.0268569
0.17038	0.735713
0.00193993	0.00837679

#output levels:
0.00752126	0.025518
0.128286	0.435247
0.102174	0.346652
0.588841	1.99781
0.00860923	0.0292092
0.128287	0.43525
0.179274	0.608238
0.589487	2

#output levels:
0.00957583	0.0293132
0.00230062	0.00704259
0.107414	0.328812
0.0258065	0.078998
0.161885	0.495557
0.0388933	0.119059
0.161891	0.495575
0.0388948	0.119064
0.0030951	0.00947461
0.00153063	0.00468551
0.0347183	0.106278
0.0171693	0.0525581
0.0523244	0.160174
0.0258761	0.0792111
0.0523264	0.16018
0.0258771	0.0792141
0.12563	0.384576
0.0301831	0.0923955
0.762813	2.3351
0.183268	0.561015
0.161896	0.49559
0.0388959	0.119067
0.379198	1.16079
0.0911035	0.278883
0.0406062	0.124302
0.0200811	0.0614716
0.246556	0.75475
0.12193	0.373249
0.0523279	0.160184
0.0258779	0.0792164
0.122564	0.37519
0.060612	0.185544
0.00443233	0.0135681
0.00106488	0.00325978
0.0497183	0.152196
0.011945	0.0365655
0.0749311	0.229377
0.0180024	0.0551085
0.074934	0.229385
0.0180031	0.0551106
0.00143262	0.00438548
0.000708477	0.00216876
0.0160699	0.0491927
0.00794711	0.0243274
0.0242192	0.0741391
0.0119772	0.0366642
0.0242201	0.0741419
0.0119777	0.0366656
0.0581501	0.178007
0.0139708	0.0427668
0.353081	1.08084
0.0848288	0.259675
0.0749361	0.229392
0.0180036	0.0551121
0.175518	0.53729
0.0421688	0.129086
0.0187953	0.0575355
0.00929488	0.0284532
0.114123	0.349349
0.0564374	0.172764
0.0242208	0.074144
0.011978	0.0366667
0.0567309	0.173663
0.0280553	0.0858819
0.124814	0.382075
0.0299869	0.0917948
0.762361	2.33371
0.183159	0.560682
0.161895	0.495589
0.0388959	0.119067
0.375147	1.14839
0.0901303	0.275904
0.0403422	0.123494
0.0199506	0.061072
0.24641	0.754302
0.121858	0.373027
0.0523278	0.160184
0.0258778	0.0792163
0.121255	0.371182
0.0599646	0.183562
0.14132	0.432603
0.0339525	0.103934
0.770516	2.35868
0.185119	0.566679
0.161906	0.495621
0.0388984	0.119074
0.48106	1.4726
0.115576	0.353798
0.0456773	0.139826
0.0225889	0.0691485
0.249046	0.762371
0.123161	0.377017
0.0523312	0.160194
0.0258795	0.0792214
0.155488	0.475975
0.0768939	0.235385
0.0577721	0.17685
0.0138799	0.0424888
0.352871	1.0802
0.0847785	0.259521
0.074936	0.229392
0.0180036	0.055112
0.173643	0.531551
0.0417183	0.127707
0.0186731	0.0571614
0.00923445	0.0282682
0.114055	0.349141
0.0564039	0.172662
0.0242208	0.0741439
0.011978	0.0366666
0.0561249	0.171808
0.0277556	0.0849646
0.0654122	0.200238
0.0157155	0.0481077
0.356646	1.09175
0.0856853	0.262297
0.0749409	0.229406
0.0180048	0.0551156
0.222667	0.68162
0.0534963	0.163761
0.0211425	0.0647208
0.0104557	0.0320066
0.115275	0.352876
0.0570073	0.174509
0.0242224	0.0741487
0.0119788	0.036669
0.0719703	0.220313
0.0355917	0.108952

#output levels:
0.00221918	0.0262804
0.000719766	0.00852377
0.0386376	0.457562
0.000995887	0.0117937
0.0257927	0.305448
0.0137787	0.163173
0.0391483	0.46361
0.00114748	0.0135889
0.0275283	0.326001
0.0089285	0.105735
0.282425	3.34459
0.00727953	0.0862072
0.192522	2.27993
0.102847	1.21796
0.286	3.38692
0.00838295	0.0992744

#output levels:
0.0183967	0.266596
0.138012	2

#output levels:
0.00023494	0.0172422
0.000109964	0.00807023
0.000612809	0.044974
0.000286825	0.0210501
0.00159708	0.11721
0.000747515	0.0548601
0.00397602	0.2918
0.00186098	0.136577
0.00150924	0.110763
0.0007064	0.0518427
0.0299125	2.19528
0.0140006	1.0275
0.00227095	0.166665
0.00106292	0.0780075
0.0266806	1.95809
0.0124878	0.916483

#output levels:
0.500566	1.14014
0.301158	0.685944
0.717815	1.63496
0.431862	0.983649
0.132002	0.300659
0.0794167	0.180887
0.189291	0.431147
0.113884	0.259393
0.416724	0.94917
0.250716	0.571053
0.893464	2.03504
0.537538	1.22435
0.109892	0.250301
0.0661149	0.150589
0.235611	0.536649
0.141751	0.322866

#output levels:
0.229154	0.607903
0.0826569	0.219273
0.809154	2.14653
0.291865	0.774263

#output levels:
0.00874003	0.15212
0.11491	2

#output levels:
0.952574	2.09996
0.97892	2.15804
0.624201	1.37606
0.641465	1.41412
0.28069	0.618785
0.0324488	0.0715339
0.0326086	0.0718861
0.00288856	0.00636787

#output levels:
0.0023008	0.0149868
0.0151101	0.0984235
0.018264	0.118968
0.356032	2.31911
0.00129796	0.00845458
0.00852411	0.055524
0.0103034	0.0671136
0.20085	1.30829

#output levels:
0.0150343	0.0463206
0.124839	0.384628
0.112313	0.346034
0.755407	2.32741
0.0056491	0.0174048
0.0469079	0.144523
0.0422012	0.130022
0.283842	0.874517
0.00736525	0.0226923
0.0611582	0.188428
0.0550215	0.169521
0.370071	1.14019
0.00406046	0.0125103
0.0337165	0.10388
0.0303334	0.0934569
0.20402	0.628586
0.00773121	0.0238198
0.0641971	0.197791
0.0577555	0.177944
0.38846	1.19684
0.00416926	0.0128455
0.03462	0.106664
0.0311462	0.0959612
0.209487	0.645429
0.00503515	0.0155133
0.0418099	0.128816
0.0376147	0.115891
0.252994	0.779474
0.00323511	0.00996735
0.0268631	0.0827651
0.0241676	0.0744604
0.16255	0.500816

#output levels:
0.095558	0.447317
0.047779	0.223658
0.437908	2.04989
0.218954	1.02495
0.044726	0.209367
0.0304662	0.142616
0.204963	0.959452
0.139616	0.653556

#output levels:
0.0100349	0.270222
0.117549	3.16538
0.00102435	0.0275839
0.0119992	0.323117
0.00629797	0.169593
0.0737743	1.98661
0.000933136	0.0251277
0.0109307	0.294345
0.00510943	0.137588
0.0598518	1.6117
5.91035e-05	0.00159155
0.000692337	0.0186434
0.00392394	0.105665
0.045965	1.23776
5.8772e-05	0.00158263
0.000688454	0.0185389

#output levels:
0.00541645	0.11941
0.052008	1.14656
0.0180082	0.397006
0.0980734	2.16211
0.00203522	0.044868
0.0195419	0.430816
0.00676656	0.149174
0.0368508	0.812406
0.000303927	0.00670032
0.00291827	0.0643355
0.00101048	0.0222768
0.00550308	0.12132
0.00027801	0.00612896
0.00266942	0.0588494
0.00092431	0.0203772
0.00503382	0.110975

#output levels:
0.0903083	0.279847
0.0174939	0.05421
0.190376	0.589936
0.0519114	0.160863
0.46938	1.45451
0.090925	0.281758
0.321037	0.99483
0.0875399	0.271268
0.264098	0.818384
0.0511591	0.158532
0.513811	1.5922
0.140105	0.434157
0.590286	1.82917
0.114346	0.354335
0.506028	1.56808
0.137983	0.427581
0.254685	0.789218
0.0493359	0.152882
0.27823	0.862178
0.0758673	0.235097
0.835383	2.58868
0.161824	0.501461
0.532014	1.6486
0.145069	0.449538
0.405543	1.25669
0.0785589	0.243438
0.540366	1.67448
0.147346	0.456595
0.874512	2.70993
0.169404	0.524949
0.577499	1.78955
0.157471	0.487972

#output levels:
0.713321	1.62801
0.231358	0.528029
0.915842	2.09023
0.297044	0.677943
0.202956	0.463207
0.0658267	0.150236
0.260578	0.594717
0.0845157	0.19289

#output levels:
0.0168253	0.0853528
0.00404234	0.0205063
0.0992059	0.503259
0.0238345	0.12091
0.181596	0.921212
0.0436289	0.221324
0.353986	1.79573
0.0850462	0.431429
0.00478719	0.0242848
0.000101115	0.000512944
0.0282264	0.143189
0.000596197	0.00302443
0.0516681	0.262106
0.00109133	0.00553619
0.100717	0.510925
0.00212734	0.0107917
0.108088	0.548317
0.0259685	0.131735
0.184707	0.936995
0.0443764	0.225116
0.271404	1.3768
0.0652056	0.33078
0.399715	2.0277
0.0960327	0.487162
0.0307535	0.156009
0.000649576	0.00329522
0.0525533	0.266596
0.00111003	0.00563104
0.0772206	0.39173
0.00163105	0.00827412
0.113728	0.576928
0.00240216	0.0121859

#output levels:
0.00713291	0.0293571
0.00231348	0.00952165
0.0768566	0.31632
0.0249276	0.102595
0.106874	0.439864
0.0346634	0.142665
0.110454	0.4546
0.0358247	0.147445
0.00567962	0.0233757
0.000507842	0.00209014
0.0611975	0.251872
0.00547197	0.0225211
0.085099	0.350244
0.00760912	0.031317
0.08795	0.361978
0.00786404	0.0323662
0.0813993	0.335017
0.026401	0.108659
0.333468	1.37246
0.108157	0.445143
0.441988	1.8191
0.143354	0.590006
0.454932	1.87237
0.147552	0.607285
0.0648146	0.266759
0.00579539	0.0238522
0.265526	1.09283
0.0237419	0.0977152
0.351936	1.44847
0.0314683	0.129515
0.362242	1.49089
0.0323899	0.133308
0.0649232	0.267206
0.0210571	0.0866653
0.276538	1.13815
0.0896922	0.369148
0.367642	1.51311
0.119241	0.490762
0.378509	1.55784
0.122765	0.505268
0.0516954	0.212764
0.00462234	0.0190243
0.220195	0.906261
0.0196887	0.0810333
0.292737	1.20483
0.0261751	0.107729
0.30139	1.24044
0.0269488	0.110914
0.0931094	0.383212
0.0301991	0.124291
0.37393	1.53899
0.12128	0.499155
0.494828	2.03657
0.160492	0.660541
0.509249	2.09593
0.165169	0.679791
0.0741389	0.305135
0.00662912	0.0272836
0.297744	1.22543
0.0266227	0.109572
0.39401	1.62163
0.0352303	0.144998
0.405492	1.66889
0.036257	0.149224
0.0217713	0.0896046
0.00706129	0.0290623
0.127436	0.524492
0.0413326	0.170114
0.172927	0.71172
0.0560871	0.230839
0.178353	0.734053
0.057847	0.238082
0.0173355	0.0713482
0.00155005	0.00637959
0.101472	0.41763
0.0090731	0.0373423
0.137694	0.566711
0.0123119	0.0506724
0.142015	0.584494
0.0126982	0.0522624
0.083638	0.344231
0.0271271	0.111648
0.341203	1.4043
0.110666	0.455469
0.45209	1.86068
0.146631	0.60349
0.465316	1.91511
0.15092	0.621146
0.0665972	0.274096
0.00595478	0.0245082
0.271685	1.11818
0.0242927	0.0999818
0.359979	1.48157
0.0321875	0.132475
0.370511	1.52492
0.0331292	0.13635
0.0690403	0.28415
0.0223925	0.0921612
0.290764	1.1967
0.0943061	0.388138
0.38622	1.58957
0.125266	0.515561
0.397606	1.63644
0.128959	0.53076
0.0549737	0.226256
0.00491547	0.0202307
0.231522	0.952881
0.0207015	0.0852018
0.30753	1.26571
0.0274978	0.113173
0.316596	1.30302
0.0283084	0.116509
0.0943451	0.388298
0.0305998	0.12594
0.378199	1.55656
0.122665	0.504854
0.500404	2.05952
0.162301	0.667984
0.51498	2.11951
0.167028	0.687442
0.0751228	0.309184
0.0067171	0.0276457
0.301143	1.23942
0.0269267	0.110823
0.398449	1.63991
0.0356273	0.146632
0.410056	1.68768
0.0366651	0.150903

#output levels:
0.952574	2.31329
0.466663	1.13327
0.489851	1.18958
0.0418867	0.10172
0.485018	1.17785
0.041119	0.0998557
0.249415	0.605694
0.0022293	0.00541376
0.765534	1.85907
0.128806	0.312799
0.435174	1.0568
0.0339044	0.0823355
0.389783	0.946572
0.00745976	0.0181157
0.221576	0.538087
0.00179114	0.0043497

#output levels:
0.0356589	0.125157
0.0115656	0.0405933
0.57289	2.01075
0.185811	0.652165
0.112339	0.394292
0.036436	0.127884
0.587398	2.06167
0.190516	0.66868

#output levels:
0.085681	0.43807
0.364163	1.86189
0.181259	0.92674
0.391175	2

#output levels:
0.513422	2
0.00508338	0.019802

#output levels:
0.0980986	0.236818
0.0520985	0.12577
0.466808	1.12691
0.247914	0.598484
0.197135	0.475901
0.104695	0.252743
0.830801	2.00562
0.441224	1.06515

#output levels:
0.000492718	0.00689867
0.000173994	0.00243613
0.00524259	0.0734029
0.00185132	0.0259208
0.00633263	0.0886647
0.00223624	0.0313102
0.0580366	0.812585
0.0204945	0.286948
0.00501593	0.0702293
0.00177128	0.0248001
0.00668576	0.093609
0.00236094	0.0330562
0.149696	2.09593
0.0528622	0.740137
0.146636	2.05309
0.0517816	0.725008

#output levels:
0.000437935	0.00639359
0.000154648	0.00225777
0.00741217	0.108213
0.00261746	0.0382134
0.00446262	0.0651516
0.00157589	0.023007
0.140628	2.05309
0.0496601	0.725008

#output levels:
0.0554375	2.49892
0.00448333	0.202093
1
1
1
1
1
1
1
2.34619
5.47617
0.289389
0.131703
0.0802205
1.31912
1.42326
0.494646
3.44409
0.961621
0.190821
0.320233
0.140054
2.33049
0.455334
0.455985
0.532581
2.26833
0.460419
0.360921
0.765505
0.930526
8.5103
11.5496
0.343351
2.73162
0.318289
12.3992
5.61015
0.43258
1.36119
3.41
0.000608584


#output levels:
0.00387058	2

#output levels:
0.952574	2

#output levels:
0.368554	2

#output levels:
0.304124	2

#output levels:
0.0151348	2

#output levels:
0.00111822	2

#output levels:
0.0090475	2

#output levels:
0.204654	0.638409
0.685746	2.13916
0.700497	2.18518
0.7564	2.35956
0.0152735	0.0476452
0.051178	0.159648
0.052279	0.163082
0.056451	0.176097

#output levels:
0.901312	2

#output levels:
0.0011861	0.00881321
0.0212861	0.158164
0.00566002	0.0420562
0.269165	2

#output levels:
0.00577322	0.388665
0.00138703	0.093378
0.0297079	2
0.00713742	0.480506

#output levels:
0.0170871	0.290028
0.135581	2.30128
0.000612989	0.0104045
0.00486387	0.0825567
0.162204	2.75317
0.782027	13.2737
0.00581896	0.0987679
0.0280547	0.476185

#output levels:
0.0429775	0.100819
0.258607	0.606655
0.254388	0.596758
0.865385	2.03007
0.0319928	0.0750506
0.220715	0.517767
0.189368	0.444231
0.839988	1.9705
0.00974546	0.0228615
0.0586409	0.137563
0.0576842	0.135319
0.196232	0.460334
0.00725459	0.0170183
0.0500487	0.117407
0.0429405	0.100733
0.190473	0.446824

#output levels:
0.554343	1.37371
0.277171	0.686857
0.277171	0.686857
0.184781	0.457905
0.107193	0.265635
0.0535966	0.132817
0.0535966	0.132817
0.0357311	0.088545
0.282594	0.700295
0.0248849	0.0616671
0.141297	0.350148
0.0228709	0.0566762
0.0546452	0.135416
0.00481199	0.0119246
0.0273226	0.067708
0.00442254	0.0109595
0.888195	2.20103
0.444097	1.10052
0.444097	1.10052
0.296065	0.733677
0.17175	0.425613
0.0858751	0.212807
0.0858751	0.212807
0.05725	0.141871
0.452786	1.12205
0.0398717	0.098806
0.226393	0.561023
0.0366448	0.0908094
0.0875552	0.21697
0.00771	0.0191061
0.0437776	0.108485
0.00708601	0.0175598
0.162053	0.401584
0.125396	0.310743
0.125396	0.310743
0.102263	0.253418
0.0313363	0.0776542
0.0242478	0.0600883
0.0242478	0.0600883
0.0197746	0.0490034
0.082612	0.20472
0.0205123	0.0508315
0.0639246	0.158411
0.0191242	0.0473915
0.0159747	0.0395868
0.00396647	0.00982928
0.0123611	0.030632
0.00369804	0.0091641
0.25965	0.643437
0.200915	0.497887
0.200915	0.497887
0.163851	0.406039
0.0502085	0.124421
0.038851	0.0962765
0.038851	0.0962765
0.0316839	0.0785157
0.132365	0.328013
0.0328658	0.0814446
0.102423	0.253814
0.0306417	0.075933
0.0255954	0.0634278
0.00635526	0.0157489
0.0198056	0.0490801
0.00592518	0.0146832
0.386954	0.958909
0.193477	0.479455
0.193477	0.479455
0.128985	0.319636
0.0989188	0.24513
0.0494594	0.122565
0.0494594	0.122565
0.0329729	0.0817101
0.05157	0.127795
0.00278125	0.00689221
0.025785	0.0638976
0.00263893	0.00653952
0.0292806	0.07256
0.00189689	0.00470067
0.0146403	0.03628
0.00178148	0.00441467
0.619997	1.53641
0.309998	0.768205
0.309998	0.768205
0.206666	0.512137
0.158493	0.39276
0.0792463	0.19638
0.0792463	0.19638
0.0528308	0.13092
0.0826279	0.20476
0.00445626	0.011043
0.0413139	0.10238
0.00422822	0.0104779
0.0469147	0.116259
0.00303928	0.00753164
0.0234574	0.0581296
0.00285437	0.0070734
0.11312	0.280322
0.0875315	0.216911
0.0875315	0.216911
0.071384	0.176896
0.0289174	0.07166
0.0223761	0.0554501
0.0223761	0.0554501
0.0182482	0.0452208
0.0150757	0.037359
0.00246008	0.00609631
0.0116655	0.0289081
0.00234807	0.00581874
0.00855972	0.0212118
0.00163974	0.00406343
0.00662345	0.0164135
0.00155278	0.00384794
0.181246	0.449146
0.140247	0.347546
0.140247	0.347546
0.114375	0.283432
0.0463328	0.114817
0.035852	0.0888448
0.035852	0.0888448
0.0292382	0.072455
0.024155	0.0598583
0.00394166	0.0097678
0.018691	0.046318
0.00376219	0.00932306
0.0137148	0.0339866
0.00262727	0.00651062
0.0106124	0.0262986
0.00248794	0.00616535

#output levels:
0.105686	0.474172
0.445771	2

#output levels:
0.332172	0.887181
0.762701	2.03706
0.0349276	0.0932863
0.0801974	0.214195

#output levels:
0.00648374	0.0216789
0.0896038	0.299598
0.0615305	0.205732
0.0947474	0.316796
0.0400651	0.133961
0.635738	2.12564
0.172244	0.575913
0.621511	2.07807
0.0409753	0.137004
0.0922218	0.308351
0.0716505	0.239569
0.0964747	0.322571
0.122887	0.410882
0.629115	2.1035
0.196545	0.657163
0.615437	2.05776
0.000672716	0.00224928
0.00929679	0.0310846
0.000664557	0.002222
0.00226129	0.00756081
0.00415693	0.0138991
0.0659606	0.220545
0.00186031	0.00622012
0.0372554	0.124566
0.00425137	0.0142148
0.00956841	0.0319928
0.000928768	0.00310541
0.00245708	0.00821546
0.01275	0.0426308
0.0652734	0.218247
0.0025477	0.00851846
0.0371905	0.12435

#output levels:
0.165379	1.00099
0.0496559	0.300552
0.655471	3.96736
0.196809	1.19122

#output levels:
0.112284	2

#output levels:
0.030897	0.293365
0.210639	2

#output levels:
0.163372	1.46887
0.0199891	0.17972
0.763038	6.86041
0.0933598	0.839391
0.0691908	0.62209
0.0171353	0.154062
0.323159	2.9055
0.080031	0.719553

#output levels:
0.622919	1.49081
0.311459	0.745405
0.120454	0.288278
0.00692463	0.0165725
0.182101	0.435815
0.140908	0.337231
0.00296043	0.00708509
0.00211015	0.00505016
0.943027	2.25691
0.471514	1.12846
0.182353	0.436419
0.0104831	0.0250888
0.275679	0.659774
0.213319	0.510529
0.00448175	0.010726
0.00319453	0.00764536

#output levels:
0.901739	2.24408
0.956282	2.37982
0.932472	2.32057
0.962778	2.39599
0.270752	0.673798
0.0324666	0.0807969
0.364357	0.906744
0.0390885	0.0972763
0.926367	2.30537
0.961249	2.39218
0.980916	2.44112
0.983754	2.44819
0.278147	0.692201
0.0368749	0.0917676
0.619708	1.54222
0.0880942	0.219233

#output levels:
0.547916	2.02567
0.279318	1.03265
0.167644	0.619788
0.0114049	0.0421646
0.767846	2.83876
0.391434	1.44715
0.0291478	0.107761
0.00148577	0.00549297

#output levels:
0.952574	2.15205
0.79993	1.80719
0.65454	1.47873
0.549654	1.24177
0.621549	1.4042
0.52195	1.17918
0.479182	1.08256
0.402397	0.90909
0.0988337	0.223284
0.0829963	0.187504
0.0106917	0.0241546
0.00897842	0.0202839
0.00928666	0.0209803
0.00779853	0.0176184
0.00523303	0.0118224
0.00439447	0.00992794

#output levels:
0.00255589	0.0148395
0.00193594	0.0112401
0.0347541	0.201782
0.0263242	0.152838
0.0300589	0.174522
0.0227679	0.13219
0.477108	2.77009
0.361382	2.09818
0.000579567	0.00336496
9.58571e-05	0.000556545
0.00788074	0.0457555
0.00130343	0.00756769
0.00681608	0.0395741
0.00112734	0.00654533
0.108188	0.628137
0.0178936	0.10389

#output levels:
0.000829546	0.0109506
0.0118498	0.156425
0.0140463	0.185421
0.156557	2.06666
1.59636e-05	0.000210731
0.000228035	0.00301022
0.000270305	0.00356821
0.00301275	0.0397704

#output levels:
0.0252505	0.0645659
0.308907	0.789881
0.0121061	0.0309554
0.148102	0.3787
0.120968	0.309316
0.841277	2.15116
0.0579966	0.148298
0.403341	1.03135

#output levels:
0.0214552	0.280809
0.00170964	0.022376
0.284526	3.72392
0.15281	2

#output levels:
0.091314	0.254871
0.52998	1.47925
0.496149	1.38482
0.790903	2.20753
0.00198476	0.00553976
0.0115194	0.0321524
0.0343346	0.0958329
0.0547323	0.152766
0.0437795	0.122195
0.254093	0.709211
0.237873	0.663938
0.37919	1.05837
0.000951573	0.00265598
0.00552286	0.0154151
0.0164613	0.045946
0.0262408	0.0732419

#output levels:
0.86482	2

#output levels:
0.185259	0.593789
0.123948	0.397277
0.127239	0.407826
0.0285851	0.0916206
0.772974	2.47753
0.517162	1.6576
0.530894	1.70162
0.119269	0.382279

#output levels:
0.896767	2.14659
0.448384	1.07329
0.786601	1.88288
0.41904	1.00305
0.0321285	0.0769057
0.00157479	0.00376956
0.0281815	0.067458
0.00156405	0.00374386

#output levels:
0.000538475	0.0062479
0.00759476	0.0881216
0.00889135	0.103166
0.172428	2.00067

#output levels:
0.795413	1.80099
0.887132	2.00866
0.929724	2.1051
0.961278	2.17655
0.0973211	0.220357
0.0120549	0.0272951
0.113754	0.257565
0.0130625	0.0295764

#output levels:
0.0160412	0.0338244
0.131358	0.276981
0.0428813	0.0904194
0.180933	0.381514
0.00360956	0.00761109
0.029558	0.0623258
0.00354575	0.00747656
0.0149609	0.0315465
0.088271	0.186128
0.716777	1.51139
0.101411	0.213835
0.713242	1.50394
0.0198626	0.0418822
0.161288	0.340091
0.0102469	0.0216066
0.120853	0.25483
0.116042	0.244685
0.316063	0.666449
0.12511	0.263807
0.332813	0.701768
0.0393259	0.0829225
0.107112	0.225856
0.016424	0.0346316
0.0436905	0.0921256
0.693535	1.46239
0.963035	2.03065
0.68725	1.44913
0.962372	2.02925
0.449432	0.94767
0.771357	1.62648
0.273977	0.577706
0.707057	1.4909

#output levels:
0.037653	0.334793
0.336709	2.99386
0.00316647	0.0281548
0.0283159	0.251772
0.252131	2.24183
0.360133	3.20214
0.0212032	0.188529
0.0302858	0.269287

#output levels:
0.588608	2

#output levels:
0.400499	0.937263
0.556375	1.30205
0.733135	1.71571
0.759665	1.7778
0.796177	1.86324
0.850122	1.98949
0.911296	2.13265
0.920477	2.15413
0.0421121	0.0985524
0.0585023	0.136909
0.0770886	0.180406
0.0798781	0.186934
0.0837174	0.195918
0.0893897	0.209193
0.095822	0.224246
0.0967874	0.226506
0.0605885	0.141791
0.014606	0.0341815
0.237254	0.55523
0.042333	0.0990694
0.120448	0.281876
0.0223175	0.0522282
0.294909	0.690157
0.0512945	0.120041
0.00637083	0.0149092
0.00153581	0.00359416
0.024947	0.058382
0.00445129	0.0104171
0.012665	0.029639
0.00234667	0.00549176
0.0310095	0.0725695
0.00539357	0.0126222

#output levels:
0.00113194	2
1
1
1
1
1
1
1
0.640483
0.395936
0.214648
0.187406
0.254302
0.000260804
0.462255
0.869692
1.84665
0.0871127
1.79675
2.09585
1.08105
0.630804
0.0590493
1.19081
0.655702
0.599596
0.38159
2.78095
0.0959478
0.191404
0.682893
0.934581
0.947151
0.0820025
1.75584
0.666216
1.53614
1.93197
0.0705284
0.69101
0.00118186


#output levels:
0.830088	2

#output levels:
0.562807	2

#output levels:
0.945049	2

#output levels:
0.00119549	2

#output levels:
0.00528318	2

#output levels:
0.000426585	2

#output levels:
0.0108537	2

#output levels:
0.362259	2

#output levels:
0.00964385	0.0357153
0.141083	0.522492
0.156581	0.579886
0.678818	2.51395
0.00788521	0.0292023
0.115356	0.427211
0.0296227	0.109706
0.128422	0.475602

#output levels:
0.00679588	0.236199
0.00339794	0.118099
0.0618835	2.15083
0.0309418	1.07542
0.00231785	0.0805596
0.00115893	0.0402798
0.0211064	0.733579
0.0105532	0.36679

#output levels:
0.117299	0.357074
0.344343	1.04822
0.0627372	0.19098
0.184171	0.560639
0.531058	1.61661
0.668291	2.03436
0.284035	0.864638
0.357434	1.08807

#output levels:
0.27467	0.760125
0.0659903	0.182622
0.722697	2
0.17363	0.480506

#output levels:
0.000675973	2

#output levels:
0.010867	0.0351011
0.0958213	0.30951
0.00543348	0.0175505
0.0479107	0.154755
0.0745559	0.240821
0.115416	0.372802
0.037278	0.12041
0.057708	0.186401
0.0418513	0.135183
0.579913	1.87316
0.0209257	0.0675914
0.289957	0.936581
0.521472	1.68439
0.619417	2.00076
0.260736	0.842195
0.309708	1.00038

#output levels:
0.115727	0.260555
0.420071	0.945776
0.0173197	0.0389947
0.0628678	0.141545
0.356783	0.803286
0.899824	2.02593
0.0533962	0.12022
0.134668	0.3032

#output levels:
0.655535	1.43565
0.327767	0.717823
0.927869	2.03207
0.463935	1.01603
0.409813	0.897505
0.252168	0.552257
0.580065	1.27036
0.356928	0.781686
0.334545	0.732667
0.0294873	0.0645782
0.473529	1.03705
0.0417374	0.0914065
0.0464448	0.101716
0.019064	0.041751
0.0657398	0.143973
0.026984	0.059096
0.338851	0.742096
0.0302004	0.0661401
0.479623	1.05039
0.0427469	0.0936172
0.0475386	0.104111
0.0195326	0.0427771
0.067288	0.147363
0.0276472	0.0605484
0.172929	0.378721
0.00162023	0.00354837
0.244771	0.536057
0.00229334	0.00502251
0.00268541	0.00588114
0.00101647	0.00222611
0.00380103	0.0083244
0.00143875	0.00315093

#output levels:
0.000657419	0.00952478
0.00556164	0.0805778
0.00407771	0.0590784
0.151244	2.19125
0.000394558	0.00571641
0.00333789	0.0483598
0.00244729	0.0354567
0.0907711	1.3151
0.000224224	0.00324859
0.00189689	0.0274824
0.00139077	0.0201497
0.0515845	0.747362
0.000134571	0.00194968
0.00113844	0.0164939
0.00083469	0.0120931
0.030959	0.448539

#output levels:
0.395644	0.972055
0.0950547	0.233539
0.0950547	0.233539
0.00190049	0.0046693
0.303544	0.745776
0.0729275	0.179175
0.0885963	0.217672
0.00188903	0.00464115
0.204511	0.502463
0.077625	0.190716
0.0491345	0.120718
0.00186563	0.00458365
0.156904	0.385497
0.0595552	0.146321
0.0457961	0.112516
0.00185212	0.00455047
0.854258	2.09882
0.205238	0.504248
0.205238	0.504248
0.00410346	0.0100818
0.6554	1.61025
0.157462	0.386867
0.191293	0.469988
0.00407871	0.010021
0.441572	1.0849
0.167605	0.411787
0.106089	0.26065
0.00402819	0.00989683
0.338781	0.83235
0.128589	0.31593
0.0988811	0.24294
0.00399903	0.00982518
0.233969	0.574837
0.0815208	0.200288
0.0815208	0.200288
0.0018942	0.00465385
0.063756	0.156642
0.0383103	0.0941243
0.0422341	0.103765
0.00184583	0.004535
0.150688	0.370223
0.0683574	0.167947
0.0452512	0.111177
0.00185957	0.00456877
0.0532944	0.130939
0.0342682	0.0841934
0.0292173	0.0717838
0.00181057	0.00444839
0.505176	1.24116
0.176016	0.432453
0.176016	0.432453
0.00408988	0.0100484
0.137659	0.338214
0.082718	0.203229
0.0911901	0.224044
0.00398543	0.00979178
0.325358	0.79937
0.147594	0.362624
0.0977045	0.24005
0.00401511	0.00986468
0.115071	0.282717
0.0739905	0.181787
0.0630848	0.154993
0.00390931	0.00960476

#output levels:
0.1644	0.394184
0.0821999	0.197092
0.0394976	0.0947039
0.0197488	0.0473519
0.112429	0.269573
0.066768	0.160091
0.0270114	0.0647656
0.0160412	0.0384622
0.575455	1.37978
0.287727	0.689888
0.138255	0.331496
0.0691274	0.165748
0.393539	0.943595
0.233711	0.560371
0.094549	0.226702
0.0561497	0.134631
0.138532	0.33216
0.0692659	0.16608
0.0378017	0.0906376
0.0189008	0.0453188
0.0486001	0.116529
0.0359781	0.0862653
0.0205326	0.0492313
0.0133055	0.0319028
0.484908	1.16267
0.242454	0.581335
0.132319	0.317262
0.0661593	0.158631
0.170117	0.407891
0.125936	0.301958
0.0718711	0.172326
0.0465738	0.111671
0.266198	0.638268
0.133099	0.319134
0.063955	0.153346
0.0319775	0.0766729
0.182047	0.436496
0.108112	0.259221
0.0437372	0.104869
0.0259742	0.0622786
0.868259	2.08184
0.434129	1.04092
0.208602	0.500168
0.104301	0.250084
0.593781	1.42372
0.352627	0.8455
0.142658	0.342052
0.0847198	0.203134
0.224313	0.537837
0.112156	0.268919
0.061209	0.146762
0.0306045	0.0733809
0.0786939	0.188685
0.0582563	0.139682
0.0332467	0.0797161
0.0215445	0.0516575
0.73164	1.75426
0.36582	0.877131
0.199645	0.478692
0.0998226	0.239346
0.256676	0.615435
0.190014	0.4556
0.108441	0.26001
0.0702715	0.168491
0.13442	0.322301
0.073953	0.177318
0.0322948	0.0774338
0.0177674	0.0426012
0.0437694	0.104947
0.0345665	0.0828806
0.0105157	0.0252137
0.00830471	0.0199123
0.470516	1.12816
0.258861	0.620674
0.113043	0.271044
0.062192	0.149119
0.153208	0.367348
0.120994	0.29011
0.0368086	0.0882566
0.0290693	0.0696998
0.113269	0.271587
0.0623166	0.149417
0.0309082	0.074109
0.0170046	0.0407721
0.0121916	0.029232
0.0112055	0.0268675
0.00648205	0.0155421
0.00553323	0.0132671
0.396481	0.950647
0.218129	0.523012
0.108189	0.259407
0.0595217	0.142716
0.0426747	0.102322
0.0392229	0.0940453
0.0226894	0.0544026
0.0193682	0.0464394
0.217655	0.521874
0.119746	0.287116
0.0522922	0.125382
0.0287693	0.0689805
0.070872	0.169931
0.0559706	0.134201
0.0170272	0.0408264
0.0134471	0.0322423
0.709924	1.70219
0.390574	0.936486
0.170561	0.408958
0.0938367	0.224994
0.231163	0.554263
0.182559	0.437724
0.0555377	0.133163
0.0438604	0.105165
0.183407	0.439758
0.100904	0.241939
0.050047	0.119998
0.027534	0.0660188
0.0197408	0.0473328
0.018144	0.0435042
0.0104958	0.025166
0.00895949	0.0214823
0.598219	1.43436
0.329118	0.789131
0.163238	0.391398
0.0898077	0.215333
0.0643885	0.154385
0.0591803	0.141898
0.0342342	0.0820838
0.0292231	0.0700687

#output levels:
0.905466	2.01017
0.0701473	0.15573

#output levels:
0.290541	0.880834
0.155395	0.471112
0.697454	2.11447
0.373031	1.13092
0.175479	0.532
0.115048	0.348791
0.421244	1.27708
0.276176	0.837283
0.210295	0.637551
0.112476	0.340992
0.50482	1.53046
0.270002	0.818563
0.127013	0.385064
0.0832722	0.252456
0.304898	0.924358
0.199897	0.606029

#output levels:
0.00336231	0.210395
0.0334119	2.09073
0.00149299	0.0934231
0.0148361	0.928362

#output levels:
0.0150502	0.0540892
0.00896501	0.0322194
0.0497388	0.178757
0.029628	0.10648
0.00489676	0.0175985
0.00291686	0.0104829
0.0161831	0.0581604
0.00963981	0.0346446
0.00894308	0.0321406
0.00128944	0.00463412
0.0295555	0.10622
0.0042614	0.0153151
0.000467439	0.00167993
3.48915e-05	0.000125397
0.00154482	0.00555193
0.000115311	0.000414418
0.121961	0.438317
0.0726488	0.261093
0.587581	2.11171
0.350006	1.25789
0.0396813	0.142611
0.0236371	0.0849494
0.191176	0.687069
0.113878	0.409268
0.072471	0.260454
0.0104491	0.037553
0.34915	1.25481
0.0503414	0.180922
0.00378793	0.0136135
0.000282747	0.00101617
0.0182494	0.0655868
0.00136221	0.00489566

#output levels:
0.013143	0.0456113
0.105198	0.365077
0.0558857	0.193944
0.619759	2.1508
0.00172308	0.00597972
0.0137916	0.0478622
0.00732672	0.0254265
0.0812515	0.281973

#output levels:
0.905015	2.30328
0.721529	1.83631
0.55495	1.41236
0.480087	1.22183
0.987846	2.51409
0.172345	0.438623
0.0775551	0.197379
0.0565481	0.143916
0.127298	0.323976
0.101489	0.258292
0.0780583	0.19866
0.0675282	0.171861
0.138949	0.353627
0.0242418	0.0616958
0.0109088	0.027763
0.00795395	0.020243

#output levels:
0.330048	1.01366
0.320365	0.983917
0.0482554	0.148204
0.0776962	0.238623
0.819979	2.51835
0.47881	1.47054
0.119887	0.3682
0.116123	0.356641

#output levels:
0.367659	2.92829
0.229845	1.83064
0.0464796	0.370196
0.00400807	0.0319231

#output levels:
0.000238312	0.00752974
7.6978e-05	0.0024322
0.0037405	0.118185
0.00120823	0.0381754
0.000950573	0.0300344
0.000307048	0.0097015
0.0655446	2.07095
0.0211717	0.668944
0.000108778	0.00343697
4.37952e-06	0.000138376
0.00170736	0.053946
6.874e-05	0.00217191
0.000164833	0.00520807
4.55842e-06	0.000144028
0.0034217	0.108112
8.34396e-05	0.00263636

#output levels:
0.940823	1.89724
0.991782	2
0.470412	0.948619
0.0512536	0.103357

#output levels:
0.0452319	0.160288
0.266409	0.944071
0.00676941	0.0239887
0.0398708	0.14129
0.343661	1.21783
0.571699	2.02593
0.0514324	0.18226
0.0855605	0.3032

#output levels:
0.0283368	0.0668316
0.198862	0.469011
0.0061689	0.0145492
0.0432921	0.102103
0.234911	0.554031
0.854958	2.0164
0.0511399	0.120612
0.186124	0.438968

#output levels:
0.345666	0.714365
0.0830473	0.171628
0.730334	1.50933
0.175465	0.362622
0.572856	1.18388
0.13763	0.284432
0.967831	2.00015
0.232524	0.480543

#output levels:
0.00830075	0.16998
0.00415037	0.08499
0.0976673	2
0.0488336	1

#output levels:
0.00765553	0.0250394
0.0687702	0.224931
0.0882577	0.28867
0.690677	2.25904
0.00240349	0.00786126
0.0215908	0.0706184
0.027709	0.0906296
0.216842	0.709238

#output levels:
0.255889	0.596264
0.758198	1.76673
0.122961	0.28652
0.364334	0.848961
0.0832561	0.194001
0.246688	0.574825
0.00520334	0.0121247
0.0154175	0.0359254
0.810469	1.88853
0.948881	2.21105
0.389452	0.907489
0.455962	1.06247
0.263695	0.614454
0.308729	0.719391
0.0164804	0.0384021
0.0192949	0.0449605

#output levels:
0.85383	2.16983
0.111939	0.284468
0.512436	1.30225
0.00880412	0.0223738

#output levels:
0.0012501	0.00456272
0.155869	0.568905
0.00604256	0.0220547
0.547962	2

#output levels:
0.0192459	0.308789
0.00676091	0.108474
0.118006	1.89333
0.0414544	0.665109
0.019557	0.313779
0.00687017	0.110227
0.124912	2.00412
0.0438802	0.704029

#output levels:
0.0332417	0.118177
0.318348	1.13175
0.220874	0.785223
0.562577	2

#output levels:
0.000144357	0.237251
0.00121691	2
1
1
1
1
1
1
1
0.993489
0.144034
7.0556
0.774524
0.103153
1.55367
0.612053
0.0144486
0.215736
0.342906
5.54264
0.163239
0.442345
1.03611
0.00666619
1.16264
0.832675
0.212357
1.7487
0.165112
0.327194
1.07482
0.0245439
0.431565
10.3231
0.868229
0.108426
0.457786
0.794281
0.109483
2.41705
0.193165
0.00413478


#output levels:
0.244606	2

#output levels:
0.0226142	2

#output levels:
0.0419396	2

#output levels:
0.836281	2

#output levels:
0.000663166	2

#output levels:
0.913521	2

#output levels:
0.0297918	2

#output levels:
0.0461685	0.159039
0.00198048	0.00682228
0.273523	0.942222
0.0117333	0.0404183
0.365727	1.25984
0.0156885	0.0540432
0.597284	2.0575
0.0256216	0.0882602

#output levels:
0.155512	0.421005
0.635418	1.72021
0.588017	1.59189
0.738766	2

#output levels:
0.00355124	0.0155453
0.00193774	0.00848228
0.0524223	0.229474
0.0286043	0.125213
0.0226188	0.0990117
0.0123419	0.0540258
0.514278	2.25121
0.280616	1.22837
0.000948115	0.00415029
0.000517339	0.00226461
0.0139958	0.0612654
0.00763681	0.0334295
0.00603879	0.0264343
0.00329507	0.0144239
0.137303	0.60103
0.0749192	0.327953

#output levels:
0.013916	0.03856
0.00172749	0.00478673
0.104238	0.288833
0.0129398	0.0358549
0.105522	0.292391
0.0130992	0.0362966
0.728346	2.01818
0.0904149	0.250532

#output levels:
0.000284749	0.00758315
0.0027399	0.0729664
0.000244396	0.00650852
0.00235162	0.0626261
0.000137241	0.00365486
0.00132055	0.0351677
4.90573e-05	0.00130645
0.000472039	0.0125709
0.00167445	0.0445923
0.0757634	2.01766
0.00143716	0.0382729
0.0650267	1.73173
0.000807035	0.0214922
0.0365157	0.972451
0.000288479	0.00768249
0.0130527	0.347607

#output levels:
0.321845	0.841495
0.764937	2

#output levels:
0.912312	1.91233
0.975314	2.04439
0.687915	1.44196
0.735421	1.54154
0.545794	1.14406
0.583486	1.22307
0.142604	0.298918
0.152452	0.319561

#output levels:
0.0186693	2

#output levels:
0.0982111	0.363869
0.0674769	0.25
0.596389	2.2096
0.409755	1.51813

#output levels:
0.0638002	2.4012
0.000868042	0.0326698

#output levels:
0.952574	2.03977
0.228859	0.49006
0.45701	0.978604
0.109798	0.235113
0.859393	1.84024
0.206472	0.442122
0.209159	0.447875
0.050251	0.107603

#output levels:
0.000479771	0.00478209
0.00872454	0.0869615
0.00501439	0.0499808
0.0785376	0.78282
0.000697033	0.00694764
0.0120694	0.120301
0.0358445	0.357278
0.208336	2.07658
0.00855559	0.0852774
0.0442564	0.441123
0.0150537	0.150047
0.0885399	0.882518
0.00920811	0.0917814
0.0461468	0.459966
0.0500127	0.498499
0.200646	1.99993

#output levels:
0.00252645	0.00802493
0.00126322	0.00401246
0.00156722	0.00497808
0.000967226	0.00307227
0.0211346	0.0671314
0.0105673	0.0335657
0.0131104	0.0416434
0.0080912	0.0257006
0.0443585	0.140899
0.00228652	0.00726283
0.0420837	0.133673
0.00228017	0.00724265
0.214963	0.682803
0.0110806	0.035196
0.20394	0.647788
0.0110498	0.0350982
0.0099548	0.0316201
0.0049774	0.0158101
0.00617523	0.0196148
0.0038111	0.0121055
0.305738	0.971138
0.152869	0.485569
0.189658	0.602423
0.117049	0.371791
0.112464	0.357226
0.00579709	0.0184137
0.106696	0.338907
0.00578099	0.0183626
0.634769	2.01626
0.0327201	0.103931
0.602217	1.91286
0.0326292	0.103642

#output levels:
0.909584	2.14639
0.992455	2.34194
0.95219	2.24693
0.996021	2.35036
0.0390182	0.0920732
0.0425731	0.100462
0.0408459	0.096386
0.0427261	0.100823
0.564239	1.33146
0.615646	1.45277
0.590669	1.39383
0.617859	1.45799
0.0242041	0.0571155
0.0264093	0.0623192
0.0253378	0.0597908
0.0265041	0.0625431

#output levels:
0.00787273	2

#output levels:
0.385674	0.837358
0.921168	2

#output levels:
0.531811	1.1807
0.265906	0.590351
0.725454	1.61062
0.0679805	0.150927
0.193478	0.42955
0.013681	0.0303739
0.263927	0.585957
0.00206026	0.00457409
0.92037	2.04336
0.460185	1.02168
0.953963	2.11794
0.0893935	0.198467
0.334839	0.743392
0.0236768	0.0525661
0.34706	0.770526
0.00270922	0.00601487

#output levels:
0.0573232	0.276713
0.00711594	0.0343504
0.41834	2.01943
0.0519315	0.250686

#output levels:
0.00044855	0.00141395
0.0068945	0.0217334
0.00310364	0.00978353
0.0418535	0.131934
0.000142445	0.000449026
0.00218947	0.00690182
0.000985614	0.00310693
0.0132913	0.041898
0.00261499	0.00824318
0.128223	0.404195
0.00421512	0.0132873
0.127576	0.402156
0.000830437	0.00261777
0.0407195	0.128359
0.00133859	0.0042196
0.0405141	0.127712
0.00500974	0.0157921
0.00733956	0.0231363
0.124134	0.391305
0.106085	0.334409
0.00159093	0.00501506
0.00233081	0.00734735
0.0394209	0.124266
0.0336891	0.106197
0.00554666	0.0174846
0.12317	0.388267
0.121229	0.382147
0.130966	0.412843
0.00176144	0.00555255
0.0391149	0.123301
0.0384983	0.121357
0.0415907	0.131106
0.00584621	0.0184289
0.145921	0.459985
0.0355517	0.112069
0.335334	1.05707
0.00257027	0.00810222
0.0800258	0.252264
0.0156302	0.0492709
0.183903	0.579714
0.0300847	0.0948354
0.685859	2.16202
0.0479872	0.151269
0.689493	2.17347
0.0132267	0.0416942
0.377997	1.19155
0.0210975	0.0665052
0.379895	1.19754
0.0568775	0.179294
0.144721	0.4562
0.457906	1.44345
0.363282	1.14517
0.0250061	0.0788262
0.0788486	0.248553
0.201317	0.634608
0.191644	0.604116
0.0628846	0.19823
0.683799	2.15553
0.448899	1.41506
0.683615	2.15495
0.0276471	0.0871514
0.376526	1.18691
0.197358	0.622126
0.373559	1.17756
0.000337968	0.00106537
0.00519479	0.0163754
0.00233849	0.00737159
0.0315353	0.0994082
0.000120269	0.000379122
0.00184861	0.00582735
0.000832174	0.00262325
0.0112221	0.0353753
0.00197032	0.00621099
0.0966123	0.304549
0.00317597	0.0100115
0.0961248	0.303012
0.000701155	0.00221024
0.0343804	0.108376
0.0011302	0.0035627
0.0342069	0.10783
0.00377468	0.0118989
0.00553013	0.0174325
0.093531	0.294836
0.0799315	0.251967
0.00134326	0.00423432
0.00196795	0.00620352
0.0332839	0.10492
0.0284444	0.0896646
0.00417924	0.0131741
0.0928051	0.292548
0.0913421	0.287936
0.0986792	0.311064
0.00148722	0.00468813
0.0330255	0.104106
0.0325049	0.102465
0.0351159	0.110695
0.00440494	0.0138856
0.109947	0.346584
0.0267871	0.0844405
0.252664	0.796467
0.00217014	0.00684087
0.0675675	0.212992
0.0131969	0.0416004
0.155273	0.489465
0.0226679	0.0714555
0.516774	1.62902
0.0361569	0.113977
0.519512	1.63765
0.0111676	0.0352033
0.319151	1.00605
0.017813	0.0561517
0.320753	1.0111
0.0428555	0.135092
0.109043	0.343733
0.345018	1.08759
0.273722	0.862847
0.0211132	0.0665546
0.0665735	0.209858
0.169976	0.535813
0.161809	0.510067
0.0473816	0.14936
0.515222	1.62412
0.338232	1.0662
0.515083	1.62369
0.023343	0.0735837
0.317909	1.00214
0.166633	0.525274
0.315404	0.994241

#output levels:
0.0351682	0.284315
0.275466	2.22699
0.00938924	0.0759067
0.0735442	0.594563

#output levels:
0.215828	2
0.0518532	0.480506

#output levels:
0.0162009	0.0553638
0.132376	0.452372
0.132376	0.452372
0.778456	2.66023
0.00812693	0.0277723
0.0664043	0.226925
0.0664043	0.226925
0.390499	1.33446
0.00247621	0.008462
0.0202329	0.0691421
0.0202329	0.0691421
0.118982	0.406599
0.00124215	0.00424482
0.0101495	0.034684
0.0101495	0.034684
0.0596853	0.203964
0.110202	0.376595
0.161836	0.553044
0.551076	1.8832
0.776141	2.65232
0.0552809	0.188912
0.0811821	0.277425
0.276438	0.944677
0.389338	1.33049
0.0168436	0.0575601
0.0247355	0.0845292
0.0842284	0.287835
0.118628	0.40539
0.00844933	0.028874
0.0124082	0.0424026
0.0422518	0.144388
0.0595078	0.203357
0.00969228	0.0331216
0.0791946	0.270633
0.0791946	0.270633
0.465714	1.59149
0.00607911	0.0207743
0.0496718	0.169744
0.0496718	0.169744
0.292101	0.998203
0.0014814	0.00506242
0.0121044	0.0413646
0.0121044	0.0413646
0.0711814	0.24325
0.000929152	0.00317521
0.00759201	0.0259443
0.00759201	0.0259443
0.0446458	0.152569
0.0659287	0.225299
0.0968188	0.330861
0.329684	1.12663
0.464329	1.58676
0.0413512	0.14131
0.0607259	0.20752
0.206781	0.706638
0.291233	0.995235
0.0100768	0.0344356
0.0147981	0.0505699
0.05039	0.172199
0.0709697	0.242526
0.00632027	0.0215984
0.00928155	0.031718
0.0316052	0.108005
0.044513	0.152115
0.0217671	0.0743851
0.142593	0.487286
0.133785	0.457185
0.77799	2.65864
0.0109191	0.037314
0.0715294	0.244439
0.0671108	0.229339
0.390265	1.33366
0.00332696	0.0113693
0.0217944	0.0744785
0.0204481	0.0698777
0.118911	0.406356
0.00166891	0.00570321
0.0109328	0.0373609
0.0102575	0.035053
0.0596495	0.203842
0.211899	0.724125
0.22957	0.784514
0.563061	1.92416
0.77663	2.65399
0.106295	0.363245
0.11516	0.393538
0.28245	0.965221
0.389583	1.33133
0.0323873	0.110678
0.0350883	0.119908
0.0860602	0.294095
0.118703	0.405645
0.0162465	0.0555196
0.0176014	0.0601498
0.0431706	0.147528
0.0595453	0.203485
0.0130223	0.0445012
0.0853069	0.291521
0.0800372	0.273513
0.465436	1.59054
0.00816771	0.0279117
0.0535055	0.182845
0.0502003	0.17155
0.291926	0.997606
0.00199037	0.00680172
0.0130386	0.0445571
0.0122332	0.0418047
0.0711388	0.243104
0.00124838	0.00426612
0.00817796	0.0279467
0.00767278	0.0262204
0.0446191	0.152478
0.126769	0.433211
0.137341	0.469339
0.336853	1.15114
0.464622	1.58776
0.0795111	0.271715
0.086142	0.294375
0.211278	0.722005
0.291416	0.995862
0.0193758	0.0662134
0.0209917	0.0717354
0.0514858	0.175944
0.0710145	0.242679
0.0121528	0.0415298
0.0131662	0.0449932
0.0322925	0.110354
0.0445411	0.152211
0.0389295	0.133034
0.138351	0.472788
0.174095	0.594938
0.776412	2.65325
0.0195283	0.0667345
0.0694012	0.237166
0.0873318	0.298441
0.389474	1.33096
0.00595012	0.0203335
0.021146	0.0722626
0.0266093	0.0909325
0.11867	0.405532
0.00298478	0.0101999
0.0106075	0.0362493
0.0133481	0.0456147
0.0595286	0.203428
0.408351	1.39546
0.367503	1.25587
0.600299	2.05141
0.778165	2.65924
0.204842	0.700011
0.184352	0.629988
0.30113	1.02906
0.390353	1.33396
0.0624138	0.213288
0.0561704	0.191952
0.0917518	0.313545
0.118938	0.406447
0.0313088	0.106992
0.028177	0.0962896
0.0460257	0.157285
0.059663	0.203887
0.0232897	0.0795884
0.0827688	0.282847
0.104153	0.355924
0.464492	1.58732
0.0146076	0.0499188
0.0519135	0.177405
0.065326	0.22324
0.291335	0.995583
0.00355968	0.0121646
0.0126507	0.0432314
0.0159191	0.0544007
0.0709946	0.242611
0.00223267	0.00762976
0.00793465	0.0271152
0.00998465	0.0341207
0.0445286	0.152168
0.244298	0.834843
0.21986	0.751332
0.359131	1.22727
0.465541	1.5909
0.153226	0.523623
0.137899	0.471244
0.225251	0.769755
0.291992	0.997831
0.0373393	0.1276
0.0336042	0.114836
0.0548909	0.18758
0.0711549	0.243159
0.0234196	0.0800323
0.0210769	0.0720266
0.0344282	0.117652
0.0446291	0.152512
0.0454055	0.155165
0.148807	0.50852
0.175734	0.600538
0.775965	2.65172
0.0227769	0.0778359
0.0746463	0.25509
0.0881538	0.30125
0.38925	1.33019
0.00693994	0.023716
0.0227441	0.0777239
0.0268598	0.0917883
0.118601	0.405298
0.0034813	0.0118967
0.0114092	0.0389889
0.0134737	0.0460441
0.0594943	0.203311
0.525673	1.79639
0.469421	1.60416
0.634575	2.16854
0.782672	2.67464
0.263695	0.90113
0.235477	0.8047
0.318324	1.08781
0.392614	1.34169
0.0803458	0.274567
0.0717479	0.245185
0.0969906	0.331448
0.119626	0.408801
0.0403041	0.137732
0.0359911	0.122993
0.0486537	0.166265
0.0600085	0.205068
0.027164	0.0928282
0.0890242	0.304224
0.105133	0.359274
0.464225	1.5864
0.0170376	0.0582229
0.055837	0.190813
0.0659409	0.225341
0.291167	0.99501
0.00415185	0.0141882
0.0136068	0.0464987
0.016069	0.0549128
0.0709537	0.242471
0.00260409	0.00889899
0.00853432	0.0291645
0.0100786	0.0344419
0.044503	0.152081
0.314486	1.0747
0.280833	0.959695
0.379637	1.29734
0.468237	1.60011
0.197249	0.674064
0.176142	0.601932
0.238113	0.813707
0.293683	1.00361
0.0480672	0.164261
0.0429235	0.146683
0.058025	0.19829
0.071567	0.244567
0.0301483	0.103026
0.0269221	0.0920014
0.036394	0.12437
0.0448876	0.153395

#output levels:
0.502063	17.1125
0.117401	4.00155
0.0949854	3.23752
0.00159438	0.0543437

#output levels:
0.0427425	0.133342
0.369483	1.15266
0.0387457	0.120874
0.334933	1.04488
0.00788105	0.0245862
0.0681269	0.212533
0.00290934	0.00907616
0.0251495	0.0784579
0.0233224	0.0727582
0.201608	0.62895
0.011675	0.036422
0.100923	0.314846
0.0043003	0.0134155
0.0371735	0.115969
0.000245347	0.000765399
0.00212087	0.00661641
0.103688	0.323473
0.373425	1.16496
0.0939928	0.293226
0.338507	1.05603
0.0191185	0.0596434
0.0688538	0.214801
0.00705773	0.0220177
0.0254178	0.079295
0.0565776	0.176503
0.20376	0.635661
0.0283222	0.0883556
0.102	0.318205
0.010432	0.0325445
0.0375701	0.117206
0.000595184	0.00185677
0.0021435	0.00668701
0.265528	0.828359
0.609796	1.90236
0.2407	0.750902
0.552776	1.72447
0.0489593	0.152737
0.112437	0.350765
0.0180737	0.0563837
0.0415068	0.129487
0.144886	0.451995
0.332735	1.03802
0.0725283	0.226264
0.166564	0.519623
0.0267147	0.0833408
0.0613513	0.191395
0.00152416	0.00475488
0.0035003	0.0109198
0.690165	2.15308
0.705286	2.20025
0.625629	1.95175
0.639336	1.99451
0.127256	0.396995
0.130044	0.405693
0.0469773	0.146553
0.0480065	0.149764
0.376589	1.17483
0.38484	1.20057
0.188516	0.588108
0.192647	0.600993
0.0694371	0.216621
0.0709585	0.221367
0.00396163	0.0123589
0.00404842	0.0126297
0.0238215	0.074315
0.205922	0.642409
0.0120636	0.0376344
0.104283	0.325327
0.00687429	0.0214455
0.059424	0.185383
0.00249498	0.00778349
0.0215676	0.0672835
0.0129982	0.04055
0.112362	0.35053
0.00124666	0.00388917
0.0107766	0.0336195
0.00375096	0.0117017
0.0324248	0.101154
0.000208666	0.000650967
0.00180379	0.00562721
0.0577883	0.18028
0.20812	0.649263
0.029265	0.0912968
0.105395	0.328798
0.0166763	0.0520243
0.0600581	0.187361
0.00605253	0.0188819
0.0217977	0.0680014
0.0315322	0.0983699
0.113561	0.354271
0.00302426	0.00943468
0.0108916	0.0339782
0.0090994	0.0283871
0.0327707	0.102234
0.0005062	0.00157917
0.00182304	0.00568726
0.147986	0.461666
0.339855	1.06023
0.0749426	0.233796
0.172109	0.536921
0.0427051	0.133225
0.0980738	0.305957
0.0154995	0.0483533
0.0355952	0.111045
0.0807486	0.251909
0.185442	0.578517
0.00774463	0.0241606
0.0177858	0.0554858
0.023302	0.0726945
0.053514	0.166946
0.00129629	0.00404399
0.00297698	0.00928718
0.384647	1.19997
0.393074	1.22626
0.194792	0.607685
0.19906	0.620999
0.111	0.346281
0.113431	0.353868
0.0402865	0.12568
0.0411692	0.128434
0.209883	0.654764
0.214481	0.669109
0.0201299	0.0627986
0.020571	0.0641745
0.0605669	0.188948
0.0618939	0.193088
0.00336934	0.0105112
0.00344316	0.0107415

#output levels:
0.583475	2
0.0530432	0.181818
0.291737	1
0.0486229	0.166667
0.140182	0.480506
0.00089859	0.00308013
0.00849576	0.0291213
0.000817376	0.00280175

#output levels:
0.447048	0.961283
0.0191769	0.0412359
0.748175	1.60879
0.0320943	0.069012
0.602474	1.29549
0.0258442	0.0555725
0.958762	2.06162
0.0411278	0.0884367

#output levels:
0.00125471	0.0127257
0.0217126	0.220216
0.0161145	0.163438
0.197263	2.00071

#output levels:
0.000470052	0.00613555
0.0072115	0.094131
0.00675645	0.0881913
0.153223	2

#output levels:
0.464293	1.75469
0.0092615	0.0350018
0.793212	2.99777
0.0478965	0.181014
0.709253	2.68047
0.0141479	0.0534688
0.982945	3.71483
0.323568	1.22285

#output levels:
0.00104882	0.0657878
0.00706103	0.442907
0.000503209	0.0315641
0.00338778	0.2125
0.00609049	0.382029
0.0323952	2.03201
0.00292213	0.183292
0.0155428	0.974928

#output levels:
0.905304	2
0.452652	1

#output levels:
0.000714748	0.0171186
0.00658444	0.157701
0.0111491	0.267027
0.0835053	2

#output levels:
0.00792265	2
1
1
1
1
1
1
1
0.509195
0.4468
1.26178
0.0110246
0.104031
0.334269
0.039772
0.391775
0.188167
4.21122
4.23184
0.553472
0.754977
0.185092
0.827379
0.333778
0.145589
0.686859
0.215898
1.76289
2.88343
0.454574
0.0226169
0.674729
14.2916
3.1375
3.86513
0.317203
0.801977
0.348787
1.00356
0.0313424
0.0278606


#output levels:
0.000503615	2

#output levels:
0.806902	2

#output levels:
0.000288949	2

#output levels:
0.00195477	2

#output levels:
0.00235866	2

#output levels:
0.000577964	2

#output levels:
0.00822584	2

#output levels:
0.00425987	0.0482282
0.0647616	0.7332
0.00350348	0.0396647
0.0532624	0.603011
0.0029286	0.0331562
0.0445228	0.504065
0.0025501	0.028871
0.0387685	0.438918
0.00591571	0.0669749
0.21695	2.45621
0.0048653	0.0550826
0.178428	2.02008
0.00406697	0.0460443
0.14915	1.68861
0.00354134	0.0400934
0.129874	1.47037
0.00102958	0.0116564
0.0156524	0.177208
0.0002372	0.00268547
0.0036061	0.0408265
0.000707819	0.00801359
0.0107608	0.121828
0.000214714	0.00243089
0.00326424	0.0369561
0.00142978	0.0161873
0.0524351	0.593645
0.000329402	0.00372933
0.0120804	0.136768
0.000982954	0.0111285
0.0360484	0.408123
0.000298175	0.00337579
0.0109351	0.123802
0.0375804	0.425468
0.0666777	0.754893
0.0309076	0.34992
0.0548383	0.620852
0.025836	0.292503
0.04584	0.518979
0.0224969	0.254699
0.0399155	0.451904
0.0439526	0.497611
0.204024	2.30987
0.0361483	0.409254
0.167797	1.89972
0.0302168	0.342101
0.140264	1.588
0.0263115	0.297886
0.122136	1.38276
0.00908289	0.102832
0.0161155	0.182452
0.00209258	0.0236911
0.00371279	0.0420344
0.00624436	0.0706956
0.0110792	0.125433
0.0018942	0.0214452
0.00336082	0.0380495
0.010623	0.120268
0.049311	0.558276
0.0024474	0.0277082
0.0113606	0.128619
0.00730317	0.0826829
0.0339007	0.383807
0.00221538	0.0250815
0.0102836	0.116426

#output levels:
0.00368163	0.0280666
0.0533774	0.406919
0.0363871	0.277395
0.262349	2

#output levels:
0.192747	0.800074
0.510104	2.11739
0.133223	0.552995
0.352574	1.4635
0.109829	0.455888
0.290661	1.20651
0.0759115	0.315101
0.200899	0.833915
0.291879	1.21156
0.536986	2.22898
0.201741	0.837407
0.371155	1.54063
0.166315	0.690357
0.305979	1.27009
0.114954	0.477161
0.211487	0.877861

#output levels:
0.000727879	0.219972
0.000363939	0.109986
0.000363939	0.109986
0.00018197	0.0549931
0.00661791	2
0.00330896	1
0.00330896	1
0.00165448	0.5

#output levels:
0.000425275	0.00660502
0.00269069	0.0417895
8.16077e-05	0.00126746
0.000516326	0.00801914
0.0082989	0.128891
0.13049	2.02667
0.00159251	0.0247335
0.0250403	0.388905

#output levels:
0.13882	0.539409
0.0364509	0.141636
0.587217	2.28173
0.15419	0.59913
0.134601	0.523016
0.0267839	0.104073
0.569372	2.21239
0.113297	0.440237
0.135057	0.524788
0.0275969	0.107233
0.5713	2.21989
0.116737	0.453601
0.131061	0.509259
0.0216743	0.0842191
0.554395	2.1542
0.0916835	0.356252

#output levels:
0.000723603	0.130785
0.0110656	2

#output levels:
0.382434	2.02345
0.0581671	0.307761

#output levels:
0.947084	3.79164
0.627543	2.51236
0.539656	2.16051
0.0948444	0.379708
0.0649993	0.260224
0.0629047	0.251838
0.0619412	0.247981
0.0582592	0.23324

#output levels:
0.00456772	0.025382
0.00228386	0.012691
0.000835355	0.00464191
0.000417677	0.00232095
0.00328194	0.0182371
0.000445162	0.00247368
0.000779504	0.00433156
0.000237942	0.0013222
0.0788131	0.43795
0.0394065	0.218975
0.0144135	0.0800932
0.00720676	0.0400466
0.0566277	0.31467
0.007681	0.0426819
0.0134499	0.0747383
0.00410554	0.0228137
0.00989551	0.0549875
0.00494775	0.0274938
0.00180971	0.0100562
0.000904857	0.00502812
0.00710999	0.0395089
0.0009644	0.00535899
0.00168872	0.0093839
0.000515477	0.00286441
0.404405	2.2472
0.202202	1.1236
0.0739584	0.410973
0.0369792	0.205487
0.290567	1.61463
0.0394126	0.219009
0.0690137	0.383496
0.0210663	0.117061

#output levels:
0.770911	2.02973
0.577778	1.52123
0.850935	2.24043
0.637754	1.67914
0.279024	0.734642
0.248909	0.655354
0.307987	0.810901
0.274747	0.723383
0.184781	0.48651
0.0298766	0.0786621
0.284718	0.749636
0.0510307	0.134359
0.00651922	0.0171645
0.00551111	0.0145102
0.0113204	0.0298056
0.00957673	0.0252146

#output levels:
0.0884811	0.305359
0.646985	2.23283
0.016912	0.0583655
0.123663	0.426777
0.0656005	0.226395
0.479679	1.65543
0.00251174	0.00866831
0.0183661	0.0633838

#output levels:
0.000468267	0.00165698
0.000766539	0.00271243
0.00899615	0.0318332
0.0693537	0.245411
0.0128968	0.0456358
0.0557183	0.197162
0.0438009	0.154991
0.565204	2

#output levels:
0.0188461	0.230333
0.163642	2

#output levels:
0.552528	1.33087
0.899078	2.16561
0.133542	0.321661
0.2173	0.52341

#output levels:
0.00386022	0.0564665
0.0380373	0.5564
0.0249693	0.365245
0.131614	1.92521
0.0103011	0.150682
0.0665896	0.974058
0.0281385	0.411604
0.145663	2.13072
0.00187658	0.0274502
0.0184912	0.270485
0.0121384	0.177558
0.0639817	0.93591
0.0050077	0.0732515
0.0323714	0.473522
0.0136791	0.200094
0.0708115	1.03581

#output levels:
0.0384037	0.792498
0.276556	5.70702
0.00789367	0.162894
0.0057543	0.118746

#output levels:
0.0122625	0.176259
0.00613126	0.0881294
0.0103205	0.148345
0.00205485	0.029536
0.00596572	0.0857499
0.00401327	0.0576858
0.00502094	0.0721699
0.00169801	0.0244068
0.0885383	1.27263
0.0442691	0.636315
0.0745167	1.07109
0.0148365	0.213256
0.0430739	0.619134
0.0289767	0.416505
0.0362524	0.521083
0.01226	0.176223
0.131788	1.89429
0.0658938	0.947143
0.110917	1.59429
0.0220839	0.317428
0.0641147	0.92157
0.0431313	0.61996
0.053961	0.775624
0.0182488	0.262304
0.145287	2.08832
0.0726435	1.04416
0.122278	1.7576
0.024346	0.349944
0.0706822	1.01597
0.0475494	0.683464
0.0594884	0.855073
0.0201181	0.289173

#output levels:
0.0122714	0.111706
0.0360916	0.328541
0.154404	1.40553
0.221257	2.01409

#output levels:
0.000195776	0.00726984
9.78879e-05	0.00363492
0.00389002	0.14445
0.00194501	0.072225
0.0015218	0.0565097
0.000760899	0.0282549
0.0674313	2.50396
0.0337156	1.25198
1.93489e-05	0.000718491
1.00779e-06	3.74228e-05
0.000384458	0.0142763
2.00246e-05	0.000743583
0.000150402	0.00558496
7.83374e-06	0.000290894
0.00666436	0.247471
0.000347115	0.0128896

#output levels:
0.424918	1.38081
0.710522	2.30891
0.242122	0.786798
0.404861	1.31564
0.584911	1.90072
0.791682	2.57265
0.333287	1.08305
0.451107	1.46592
0.0873396	0.283819
0.146044	0.474584
0.00661543	0.0214975
0.0110619	0.0359468
0.120225	0.390684
0.162726	0.528794
0.00910631	0.0295919
0.0123255	0.0400529

#output levels:
0.269312	1.56478
0.575153	3.3418
0.770697	4.47797
0.871881	5.06588
0.0176117	0.102329
0.0376122	0.218538
0.0503999	0.292838
0.0570168	0.331284
0.0553555	0.321631
0.11822	0.68689
0.158412	0.920422
0.17921	1.04126
0.00361998	0.0210331
0.00773099	0.0449193
0.0103594	0.0601912
0.0117195	0.0680936
0.134448	0.781184
0.287134	1.66833
0.384755	2.23554
0.435269	2.52904
0.00879228	0.0510857
0.0187772	0.109101
0.0251611	0.146193
0.0284645	0.165387
0.00321601	0.018686
0.00686825	0.0399065
0.00920336	0.0534742
0.0104117	0.0604948
0.000210312	0.00122197
0.000449151	0.0026097
0.000601855	0.00349695
0.000680873	0.00395607

#output levels:
0.00957959	2.21689
0.00246679	0.57086
0.00305698	0.707441
0.000787185	0.182169

#output levels:
0.364099	1.27046
0.813748	2.83945
0.272983	0.952531
0.610108	2.12887
0.0748385	0.261137
0.167262	0.583632
0.0700337	0.244372
0.156523	0.546162
0.0872713	0.304519
0.195049	0.680591
0.0654317	0.228313
0.146238	0.510273
0.0179381	0.0625923
0.0400912	0.139892
0.0167865	0.0585738
0.0375172	0.13091
0.353034	1.23185
0.789019	2.75315
0.266715	0.930661
0.5961	2.08
0.0743594	0.259465
0.166191	0.579897
0.0696141	0.242907
0.155585	0.542889
0.0587231	0.204905
0.131244	0.457956
0.0479532	0.167325
0.107174	0.373966
0.0163085	0.0569059
0.036449	0.127183
0.015351	0.0535649
0.034309	0.119716
0.35423	1.23603
0.791691	2.76248
0.267397	0.933041
0.597625	2.08532
0.0744124	0.25965
0.166309	0.580309
0.0696604	0.243069
0.155689	0.543251
0.0609376	0.212632
0.136193	0.475225
0.0494197	0.172442
0.110451	0.385403
0.0164748	0.0574861
0.0368206	0.12848
0.0154982	0.0540786
0.0346381	0.120864
0.343748	1.19945
0.768265	2.68074
0.261381	0.912047
0.584178	2.0384
0.0739387	0.257997
0.165251	0.576616
0.0692452	0.24162
0.154761	0.540013
0.0454943	0.158745
0.101678	0.35479
0.0387516	0.135218
0.0866086	0.302207
0.0150899	0.0526539
0.0337255	0.11768
0.0142666	0.0497809
0.0318853	0.111259

#output levels:
0.874664	2.08226
0.210141	0.500268
0.22523	0.53619
0.0541122	0.128821

#output levels:
0.0127703	0.0636349
0.00727661	0.0362597
0.19365	0.964968
0.110343	0.549846
0.0907143	0.452034
0.0516897	0.257572
0.437145	2.17831
0.249089	1.24122

#output levels:
0.404137	1.14277
0.202069	0.571384
0.202069	0.571384
0.134712	0.380922
0.202069	0.571384
0.101034	0.285692
0.101034	0.285692
0.0673562	0.190461
0.765324	2.16409
0.382662	1.08204
0.382662	1.08204
0.255108	0.721362
0.382662	1.08204
0.191331	0.541021
0.191331	0.541021
0.127554	0.360681
0.0976766	0.276197
0.0488383	0.138099
0.0488383	0.138099
0.0325589	0.0920658
0.0786642	0.222436
0.0393321	0.111218
0.0393321	0.111218
0.0262214	0.0741455
0.184973	0.523042
0.0924863	0.261521
0.0924863	0.261521
0.0616575	0.174347
0.148968	0.421233
0.0744841	0.210617
0.0744841	0.210617
0.0496561	0.140411

#output levels:
0.000943678	0.00780027
0.00978131	0.0808505
0.0118474	0.0979282
0.013723	0.113432
0.00814073	0.0672898
0.0120405	0.0995248
0.241976	2.00012
0.233551	1.93049

#output levels:
0.744652	2.09304
0.372326	1.04652
0.372326	1.04652
0.186163	0.52326
0.66146	1.85921
0.33073	0.929604
0.160074	0.449929
0.0800368	0.224965
0.811805	2.28179
0.405903	1.1409
0.405903	1.1409
0.202951	0.570449
0.721111	2.02687
0.360556	1.01344
0.174509	0.490505
0.0872546	0.245252
0.179976	0.505871
0.0109257	0.0307096
0.0899881	0.252936
0.00546286	0.0153548
0.174667	0.490947
0.0108855	0.0305967
0.0681483	0.191549
0.00525826	0.0147797
0.196207	0.551491
0.011911	0.0334791
0.0981034	0.275746
0.00595551	0.0167395
0.190418	0.535222
0.0118672	0.033356
0.074294	0.208823
0.00573246	0.0161126

#output levels:
0.0188119	0.219149
0.171681	2

#output levels:
0.650056	2.2687
0.355731	1.24151

#output levels:
0.000181537	0.0146673
0.00248296	0.200611
0.0023842	0.192632
0.00290887	0.235022
0.00191067	0.154372
0.0246367	1.99052
0.0236615	1.91173
0.0288424	2.33033

#output levels:
0.000141741	0.0128832
0.0014905	0.135475
0.00219293	0.19932
0.0220041	2
1
1
1
1
1
1
1
1.96501
1.23132
2.3346
1.35215
0.43522
6.44683
0.396119
0.0239307
0.00715164
0.218778
1.24593
0.394287
1.00761
1.38416
0.496721
0.247016
3.39903
1.5561
0.156129
0.363869
0.341583
1.44882
0.0515067
0.510859
5.48245
0.208051
7.05443
1.65813
1.89265
0.900305
1.07797
0.139983
1.01425


#output levels:
0.00163184	2

#output levels:
0.86184	2

#output levels:
0.262845	2

#output levels:
0.00059228	2

#output levels:
0.858688	2

#output levels:
0.528543	2

#output levels:
0.000652024	2

#output levels:
0.00230612	0.0319623
0.144306	2.00005
0.000867572	0.0120244
0.0542887	0.752429

#output levels:
0.456521	1.05088
0.228261	0.525438
0.228261	0.525438
0.11413	0.262719
0.868839	2
0.43442	1
0.43442	1
0.21721	0.5

#output levels:
0.885174	2.12294
0.442587	1.06147
0.634858	1.5226
0.0858246	0.205836
0.352024	0.844271
0.251862	0.604047
0.0727648	0.174514
0.0419825	0.100688

#output levels:
0.715501	1.55614
0.171901	0.373868
0.278322	0.605321
0.00678187	0.0147499
0.947676	2.0611
0.227682	0.495185
0.368635	0.801744
0.00898254	0.0195361

#output levels:
0.0396398	0.227792
0.0176497	0.101424
0.400226	2.29991
0.178201	1.02404

#output levels:
0.285653	0.77286
0.774868	2.09647
0.0531241	0.143732
0.144105	0.38989
0.111754	0.302359
0.303144	0.820184
0.0019873	0.00537681
0.00539077	0.0145852
0.470869	1.27398
0.835976	2.26181
0.0875695	0.236927
0.15547	0.420638
0.184214	0.498407
0.327051	0.884866
0.00327585	0.0088631
0.0058159	0.0157354

#output levels:
0.136083	1.19251
0.0188639	0.165308
0.498212	4.36592
0.0690627	0.605208
0.0087862	0.0769949
7.43632e-05	0.000651657
0.0321672	0.281886
0.000272251	0.00238578
0.00742119	0.0650331
0.00554287	0.0485731
0.0271697	0.238093
0.020293	0.177831
0.000479151	0.00419888
6.48478e-05	0.000568272
0.00175422	0.0153725
0.000237414	0.0020805

#output levels:
0.0541208	2

#output levels:
0.00022266	0.31294
0.00142302	2

#output levels:
0.783008	3.0989
0.0174892	0.0692169

#output levels:
0.046702	0.240714
0.388028	2

#output levels:
0.0431407	0.258169
0.259182	1.55103
0.0214885	0.128595
0.129099	0.772575
0.0643057	0.384827
0.493663	2.95425
0.0320309	0.191684
0.245895	1.47152
0.00535615	0.032053
0.0321788	0.192569
0.00476059	0.028489
0.0286008	0.171157
0.00798389	0.0477783
0.0612909	0.366785
0.00709616	0.0424658
0.0544759	0.326002
0.0214178	0.128171
0.128674	0.770031
0.00183198	0.0109632
0.0110062	0.065865
0.0319254	0.191053
0.245086	1.46668
0.00273076	0.0163418
0.0209635	0.125453
0.00265913	0.0159131
0.0159756	0.0956034
0.00114256	0.00683745
0.00686429	0.0410782
0.00396371	0.0237202
0.0304287	0.182096
0.0017031	0.0101919
0.0130744	0.0782415

#output levels:
0.952574	2.02866
0.698435	1.48743
0.0541811	0.115387
0.039726	0.0846029

#output levels:
0.216632	0.650308
0.532032	1.59711
0.0920994	0.276473
0.226189	0.678998
0.377241	1.13244
0.886008	2.65971
0.160381	0.481448
0.37668	1.13076
0.143383	0.430422
0.352139	1.05709
0.0756657	0.227141
0.185829	0.557842
0.249686	0.749534
0.586427	1.7604
0.131764	0.395541
0.309467	0.92899
0.026896	0.0807391
0.0660545	0.198289
0.0114346	0.0343256
0.0280826	0.0843012
0.0468364	0.140598
0.110003	0.330217
0.0199122	0.0597743
0.0467668	0.140389
0.0178018	0.0534392
0.0437199	0.131243
0.0093943	0.0282008
0.0230717	0.069259
0.0309999	0.0930586
0.072808	0.218562
0.0163591	0.0491086
0.038422	0.115339
0.610122	1.83153
0.773592	2.32225
0.259389	0.778659
0.328887	0.987285
0.693365	2.08141
0.945759	2.83907
0.294779	0.884897
0.402082	1.20701
0.403825	1.21224
0.512021	1.53704
0.213105	0.63972
0.270202	0.81112
0.458921	1.37764
0.625974	1.87911
0.24218	0.727001
0.330337	0.991639
0.0757498	0.227394
0.0960455	0.288319
0.0322045	0.0966747
0.040833	0.122577
0.0860849	0.258418
0.117421	0.352486
0.0365983	0.109865
0.0499206	0.149857
0.0501369	0.150506
0.0635701	0.190831
0.0264581	0.0794246
0.033547	0.100705
0.0569774	0.171041
0.077718	0.233302
0.0300679	0.090261
0.0410131	0.123117
0.10755	0.322854
0.264134	0.792906
0.045724	0.137259
0.112295	0.337098
0.187286	0.562215
0.439871	1.32045
0.0796234	0.239022
0.187008	0.561379
0.0711846	0.213689
0.174824	0.524805
0.0375653	0.112767
0.0922575	0.276948
0.12396	0.372116
0.29114	0.873973
0.0654158	0.196372
0.153639	0.46121
0.0238879	0.0717092
0.058667	0.176112
0.0101558	0.0304866
0.0249418	0.0748729
0.0415982	0.124874
0.0976998	0.293285
0.0176852	0.0530891
0.0415363	0.124688
0.0158108	0.0474625
0.0388302	0.116564
0.00834363	0.0250468
0.0204913	0.061513
0.0275328	0.0826509
0.0646651	0.194118
0.0145295	0.0436162
0.0341248	0.102439
0.302903	0.909286
0.38406	1.15291
0.128777	0.386576
0.16328	0.490151
0.34423	1.03335
0.469535	1.4095
0.146347	0.439319
0.199619	0.599237
0.200484	0.601834
0.2542	0.763083
0.105799	0.317598
0.134145	0.402692
0.227837	0.683946
0.310773	0.932911
0.120234	0.36093
0.164	0.492313
0.0672779	0.201962
0.0853037	0.256073
0.0286027	0.0858625
0.0362662	0.108868
0.0764571	0.229517
0.104288	0.313064
0.0325051	0.0975772
0.0443374	0.133097
0.0445296	0.133673
0.0564604	0.169489
0.023499	0.0705417
0.0297951	0.0894419
0.050605	0.151911
0.069026	0.207209
0.0267051	0.0801661
0.0364261	0.109348

#output levels:
0.560175	2.79277
0.761277	3.79537
0.0505749	0.252143
0.0687312	0.342662
0.086414	0.43082
0.117437	0.585484
0.00780181	0.0388962
0.0106027	0.0528599

#output levels:
0.178446	4.69575
0.00542989	0.142886

#output levels:
0.0504332	0.104658
0.0121167	0.0251443
0.0252166	0.0523288
0.00976956	0.0202735
0.00458484	0.00951433
0.00110152	0.00228585
0.00229242	0.00475716
0.000888142	0.00184305
0.318157	0.660231
0.0764382	0.158623
0.159079	0.330116
0.0616311	0.127895
0.0289234	0.060021
0.00694893	0.0144202
0.0144617	0.0300105
0.00560283	0.0116268
0.240879	0.499866
0.057872	0.120094
0.12044	0.249933
0.0466614	0.0968306
0.0218981	0.0454424
0.00526109	0.0109177
0.0109491	0.0227212
0.00424195	0.00880278
0.872839	1.81129
0.209702	0.435169
0.43642	0.905646
0.16908	0.350871
0.079349	0.164663
0.0190638	0.0395608
0.0396745	0.0823315
0.0153709	0.0318974
0.182134	0.377959
0.00857924	0.0178034
0.0246221	0.0510952
0.00659266	0.0136809
0.0165576	0.0343599
0.000779931	0.00161849
0.00223837	0.00464502
0.000599333	0.00124372
0.346582	0.719218
0.0270201	0.0560713
0.073119	0.151735
0.0209203	0.0434132
0.0315075	0.0653835
0.00245637	0.00509739
0.00664718	0.0137941
0.00190184	0.00394665
0.369519	0.766816
0.0174059	0.0361202
0.0499542	0.103664
0.0133754	0.0277563
0.0335927	0.0697106
0.00158235	0.00328365
0.00454129	0.00942397
0.00121595	0.0025233
0.86759	1.8004
0.145775	0.302508
0.338133	0.701684
0.115411	0.239497
0.0788718	0.163673
0.0132522	0.0275007
0.0307393	0.0637894
0.0104919	0.0217725
0.0211535	0.0438971
0.0090929	0.0188693
0.0149027	0.0309257
0.00770392	0.015987
0.00192304	0.00399065
0.000826627	0.0017154
0.00135479	0.00281143
0.000700356	0.00145336
0.133446	0.276924
0.0573624	0.119037
0.0940137	0.195095
0.0486001	0.100854
0.0121315	0.0251749
0.00521477	0.0108215
0.0085467	0.0177359
0.00441819	0.0091685
0.101033	0.209662
0.0434296	0.0901239
0.0711785	0.147708
0.0367955	0.076357
0.00918485	0.0190602
0.00394814	0.00819308
0.00647078	0.013428
0.00334505	0.00694155
0.3661	0.75972
0.157369	0.326569
0.257919	0.535227
0.13333	0.276684
0.0332818	0.0690655
0.0143063	0.0296881
0.0234472	0.048657
0.012121	0.0251531
0.0763933	0.158529
0.00805412	0.0167137
0.0207411	0.0430413
0.00627811	0.0130282
0.00694485	0.0144118
0.000732192	0.00151943
0.00188555	0.00391284
0.000570738	0.00118438
0.145369	0.301666
0.0243883	0.05061
0.0565929	0.11744
0.0193072	0.0400657
0.0132154	0.0274241
0.00221712	0.00460091
0.00514481	0.0106764
0.0017552	0.00364233
0.154989	0.32163
0.0163405	0.0339093
0.0420802	0.0873237
0.0127373	0.026432
0.0140899	0.0292391
0.0014855	0.00308267
0.00382547	0.00793852
0.00115793	0.00240291
0.363898	0.755151
0.118269	0.245429
0.219644	0.455799
0.0974649	0.202257
0.0330816	0.0686501
0.0107517	0.0223117
0.0199676	0.0414363
0.00886044	0.018387
0.193335	0.401203
0.0605691	0.125691
0.114186	0.236955
0.0497627	0.103266
0.0175759	0.036473
0.00550628	0.0114265
0.0103805	0.0215413
0.00452388	0.00938784
0.841126	1.74548
0.560004	1.1621
0.725893	1.50635
0.506474	1.05102
0.076466	0.15868
0.0509094	0.105646
0.0659903	0.136941
0.0460431	0.0955475
0.38046	0.78952
0.119193	0.247346
0.224704	0.466299
0.0979272	0.203216
0.0345873	0.0717746
0.0108357	0.022486
0.0204276	0.0423909
0.00890247	0.0184742
0.980524	2.03476
0.730444	1.5158
0.884737	1.83598
0.675928	1.40267
0.0891386	0.184978
0.066404	0.1378
0.0804307	0.166908
0.061448	0.127515
0.262626	0.544993
0.0160581	0.0333234
0.0448505	0.0930725
0.012382	0.0256948
0.023875	0.0495449
0.00145983	0.0030294
0.00407731	0.00846113
0.00112564	0.00233589
0.832702	1.728
0.265584	0.551133
0.497058	1.03148
0.218521	0.453469
0.0757002	0.157091
0.024144	0.050103
0.0451871	0.0937711
0.0198656	0.0412245
0.448141	0.929969
0.0274013	0.0568625
0.0765322	0.158818
0.0211285	0.0438452
0.04074	0.0845427
0.00249103	0.00516932
0.00695747	0.014438
0.00192077	0.00398593
0.979586	2.03281
0.631728	1.31094
0.834308	1.73133
0.56795	1.17859
0.0890532	0.184801
0.0574298	0.119177
0.0758462	0.157394
0.0516318	0.107145
0.0810914	0.168279
0.0422485	0.087673
0.0628257	0.130374
0.0366908	0.0761398
0.00737194	0.0152981
0.00384078	0.00797027
0.00571142	0.0118522
0.00333553	0.0069218
0.352798	0.732117
0.291434	0.604777
0.330774	0.686413
0.27624	0.573247
0.0320725	0.0665561
0.026494	0.0549797
0.0300703	0.0624012
0.0251128	0.0521133
0.159578	0.331153
0.0831402	0.17253
0.123634	0.256561
0.0722033	0.149834
0.0145071	0.0301048
0.0075582	0.0156846
0.0112394	0.0233237
0.00656393	0.0136213
0.411267	0.85345
0.359624	0.746283
0.393402	0.816377
0.34589	0.717781
0.0373879	0.0775863
0.0326931	0.0678439
0.0357638	0.0742161
0.0314445	0.0652528
0.110154	0.22859
0.0148051	0.0307231
0.0362756	0.0752781
0.0116235	0.0241207
0.010014	0.0207809
0.00134592	0.00279301
0.00329778	0.00684346
0.00105668	0.00219279
0.349265	0.724785
0.184246	0.382342
0.272177	0.564814
0.160296	0.332642
0.0317513	0.0658896
0.0167496	0.0347583
0.0247433	0.0513467
0.0145724	0.0302402
0.187966	0.390062
0.0252632	0.0524255
0.0619001	0.128453
0.0198341	0.0411592
0.0170878	0.0354602
0.00229666	0.00476596
0.00562728	0.0116776
0.0018031	0.00374175
0.410873	0.852632
0.333782	0.692656
0.382907	0.794598
0.315087	0.653861
0.0373521	0.077512
0.0303439	0.0629688
0.0348097	0.0722362
0.0286443	0.0594419

#output levels:
0.740269	3.26111
0.86155	3.79539
0.0105348	0.046409
0.0122608	0.0540124

#output levels:
0.0017721	0.0339894
0.0126101	0.241865
0.000723656	0.0138799
0.00514946	0.098768
0.0221435	0.424718
0.105486	2.02324
0.0090425	0.173438
0.0430761	0.826211

#output levels:
0.000951469	0.0134011
0.0120665	0.169953
0.0147284	0.207444
0.14207	2.00101

#output levels:
0.373725	2.21696
0.79103	4.69244
0.186863	1.10848
0.395515	2.34622
0.16749	0.993562
0.610443	3.62118
0.115657	0.686084
0.344551	2.0439
0.371072	2.20122
0.712093	4.22418
0.186197	1.10453
0.374745	2.22301
0.166955	0.990388
0.562338	3.33582
0.115402	0.684569
0.328681	1.94975
0.152614	0.905317
0.323025	1.9162
0.108363	0.642817
0.229362	1.36059
0.0683963	0.405731
0.24928	1.47875
0.0578154	0.342964
0.189547	1.12441
0.140283	0.832164
0.136726	0.811068
0.101997	0.605051
0.116577	0.691539
0.0658039	0.390352
0.121511	0.720812
0.0559521	0.331911
0.105331	0.624831
0.0464	0.275247
0.0982105	0.582591
0.0232	0.137624
0.0491053	0.291295
0.0207948	0.123356
0.0757897	0.449589
0.0143594	0.0851809
0.0427778	0.25376
0.0460705	0.273293
0.0884101	0.524454
0.0231173	0.137133
0.0465265	0.275998
0.0207284	0.122962
0.0698172	0.41416
0.0143277	0.0849928
0.0408075	0.242072
0.00173996	0.0103215
0.00368281	0.0218466
0.00167707	0.00994847
0.0035497	0.021057
0.000779787	0.00462574
0.00284205	0.0168592
0.000766899	0.00454929
0.00276212	0.016385
0.00152825	0.0090657
0.00117019	0.00694166
0.00147952	0.00877662
0.00115641	0.00685992
0.000734206	0.00435535
0.00106965	0.00634522
0.000722769	0.00428751
0.00105812	0.00627685
0.716356	4.24947
0.907883	5.38562
0.358178	2.12473
0.453942	2.69281
0.321045	1.90446
0.700619	4.15611
0.221691	1.31509
0.395449	2.34583
0.71127	4.21929
0.817286	4.84819
0.356902	2.11716
0.430103	2.55139
0.32002	1.89838
0.645408	3.8286
0.221202	1.31218
0.377235	2.23778
0.292531	1.73531
0.370743	2.19927
0.20771	1.23215
0.263244	1.56158
0.131102	0.777705
0.286105	1.69719
0.11082	0.657393
0.217548	1.29051
0.268894	1.59509
0.156924	0.930882
0.195507	1.15976
0.133798	0.793695
0.126133	0.748227
0.139461	0.827292
0.107249	0.636207
0.120891	0.717132
0.0889394	0.527594
0.112718	0.668653
0.0444697	0.263797
0.0563592	0.334326
0.0398595	0.236449
0.0869856	0.516004
0.0275241	0.163275
0.0490971	0.291247
0.0883079	0.523847
0.10147	0.601928
0.0443113	0.262857
0.0533995	0.316769
0.0397321	0.235693
0.0801308	0.475341
0.0274634	0.162914
0.0468357	0.277832
0.00333515	0.0197843
0.00422685	0.0250739
0.00321461	0.0190692
0.00407407	0.0241676
0.0014947	0.00886662
0.00326188	0.0193497
0.00146999	0.00872007
0.00317015	0.0188055
0.00292936	0.0173771
0.00134306	0.0079671
0.00283595	0.016823
0.00132724	0.00787328
0.00140733	0.00834834
0.00122766	0.00728255
0.0013854	0.0082183
0.00121443	0.00720409

#output levels:
0.952574	2.03042
0.476287	1.01521
0.476287	1.01521
0.238144	0.507606
0.228859	0.487815
0.114429	0.243908
0.0138701	0.0295642
0.00693504	0.0147821
0.977572	2.08371
0.077505	0.165203
0.488786	1.04185
0.0387525	0.0826014
0.234865	0.500617
0.0186208	0.0396905
0.0142341	0.0303401
0.00112852	0.00240546
0.636441	1.35658
0.31822	0.678291
0.38153	0.813236
0.190765	0.406618
0.152907	0.325923
0.0764534	0.162961
0.0134647	0.0287003
0.00673237	0.0143501
0.653142	1.39218
0.0517832	0.110377
0.391542	0.834577
0.0310427	0.0661679
0.156919	0.334476
0.0124411	0.0265183
0.0138181	0.0294534
0.00109554	0.00233516
0.0478043	0.101895
0.0239022	0.0509477
0.00237505	0.00506244
0.00118752	0.00253122
0.041257	0.0879397
0.0206285	0.0439699
0.00203648	0.00434079
0.00101824	0.00217039
0.0490588	0.104569
0.00388954	0.0082906
0.00243737	0.00519529
0.000193243	0.000411899
0.0423396	0.0902474
0.00335682	0.00715511
0.00208993	0.0044547
0.000165696	0.000353183
0.0319394	0.0680792
0.0159697	0.0340396
0.00231785	0.00494052
0.00115892	0.00247026
0.0275649	0.0587549
0.0137825	0.0293775
0.00198775	0.00423691
0.000993874	0.00211845
0.0327775	0.0698657
0.00259871	0.00553918
0.00237867	0.00507017
0.000188589	0.000401979
0.0282883	0.0602968
0.00224278	0.00478052
0.00203991	0.00434809
0.000161731	0.000344731

#output levels:
0.00334974	0.183181
0.0365729	2

#output levels:
0.0657762	0.322491
0.422655	2.07222
0.025733	0.126165
0.165351	0.810695

#output levels:
0.107847	0.426461
0.0259107	0.102459
0.505779	2
0.121515	0.480506

#output levels:
0.640774	2.68696
0.80681	3.3832
0.320387	1.34348
0.403405	1.6916
0.320387	1.34348
0.403405	1.6916
0.213591	0.895652
0.268937	1.12773
0.909905	3.8155
0.951817	3.99125
0.454952	1.90775
0.475908	1.99563
0.454952	1.90775
0.475908	1.99563
0.303302	1.27183
0.317272	1.33042
0.269654	1.13074
0.339526	1.42373
0.189787	0.795832
0.238964	1.00205
0.189787	0.795832
0.238964	1.00205
0.14642	0.613981
0.18436	0.773075
0.0384499	0.161232
0.0402209	0.168658
0.036891	0.154695
0.0385902	0.16182
0.036891	0.154695
0.0385902	0.16182
0.0354535	0.148667
0.0370866	0.155515
0.65704	2.75517
0.810979	3.40068
0.32852	1.37758
0.405489	1.70034
0.32852	1.37758
0.405489	1.70034
0.219013	0.918389
0.270326	1.13356
0.914011	3.83272
0.952869	3.99567
0.457005	1.91636
0.476435	1.99783
0.457005	1.91636
0.476435	1.99783
0.30467	1.27757
0.317623	1.33189
0.276499	1.15944
0.34128	1.43109
0.194604	0.816035
0.240199	1.00722
0.194604	0.816035
0.240199	1.00722
0.150136	0.629567
0.185312	0.77707
0.0386234	0.161959
0.0402654	0.168845
0.0370574	0.155393
0.0386329	0.161999
0.0370574	0.155393
0.0386329	0.161999
0.0356135	0.149338
0.0371276	0.155687
0.847919	3.55558
0.987078	4.13912
0.42396	1.77779
0.493539	2.06956
0.42396	1.77779
0.493539	2.06956
0.28264	1.18519
0.329026	1.37971
0.924956	3.87862
0.986825	4.13805
0.462478	1.93931
0.493412	2.06903
0.462478	1.93931
0.493412	2.06903
0.308319	1.29287
0.328942	1.37935
0.356826	1.49628
0.415387	1.74184
0.25114	1.0531
0.292356	1.22594
0.25114	1.0531
0.292356	1.22594
0.193753	0.812465
0.225552	0.945806
0.0497984	0.20882
0.134966	0.565952
0.0472543	0.198151
0.118728	0.497861
0.0472543	0.198151
0.118728	0.497861
0.0449575	0.18852
0.105977	0.444394
0.907791	3.80664
0.98757	4.14118
0.453895	1.90332
0.493785	2.07059
0.453895	1.90332
0.493785	2.07059
0.302597	1.26888
0.32919	1.38039
0.941214	3.94679
0.98729	4.14
0.470607	1.9734
0.493645	2.07
0.470607	1.9734
0.493645	2.07
0.313738	1.3156
0.329097	1.38
0.382021	1.60193
0.415594	1.74271
0.268873	1.12746
0.292502	1.22655
0.268873	1.12746
0.292502	1.22655
0.207434	0.869833
0.225664	0.946277
0.0602782	0.252765
0.136612	0.572853
0.0566501	0.237551
0.120006	0.503222
0.0566501	0.237551
0.120006	0.503222
0.053434	0.224065
0.107	0.448684
0.337195	1.41396
0.424569	1.78034
0.168598	0.706981
0.212284	0.890172
0.168598	0.706981
0.212284	0.890172
0.112398	0.47132
0.141523	0.593448
0.478821	2.00784
0.500876	2.10032
0.23941	1.00392
0.250438	1.05016
0.23941	1.00392
0.250438	1.05016
0.159607	0.669279
0.166959	0.700108
0.1419	0.59503
0.178669	0.749213
0.0998717	0.418792
0.12575	0.527309
0.0998717	0.418792
0.12575	0.527309
0.0770506	0.323096
0.0970158	0.406816
0.0202335	0.0848453
0.0211655	0.0887534
0.0194132	0.0814053
0.0203074	0.085155
0.0194132	0.0814053
0.0203074	0.085155
0.0186568	0.0782334
0.0195161	0.081837
0.345755	1.44985
0.426762	1.78954
0.172878	0.724927
0.213381	0.894772
0.172878	0.724927
0.213381	0.894772
0.115252	0.483285
0.142254	0.596514
0.480981	2.0169
0.50143	2.10264
0.240491	1.00845
0.250715	1.05132
0.240491	1.00845
0.250715	1.05132
0.160327	0.6723
0.167143	0.700882
0.145502	0.610135
0.179592	0.753084
0.102407	0.429423
0.1264	0.530033
0.102407	0.429423
0.1264	0.530033
0.0790065	0.331298
0.0975171	0.408918
0.0203248	0.0852281
0.0211889	0.0888515
0.0195008	0.0817727
0.0203298	0.0852491
0.0195008	0.0817727
0.0203298	0.0852491
0.018741	0.0785865
0.0195377	0.0819275
0.446202	1.87106
0.519432	2.17813
0.223101	0.935529
0.259716	1.08907
0.223101	0.935529
0.259716	1.08907
0.148734	0.623686
0.173144	0.726044
0.486741	2.04105
0.519298	2.17757
0.24337	1.02053
0.259649	1.08879
0.24337	1.02053
0.259649	1.08879
0.162247	0.68035
0.173099	0.725858
0.187773	0.787388
0.21859	0.916612
0.132158	0.554177
0.153847	0.645127
0.132158	0.554177
0.153847	0.645127
0.101959	0.427545
0.118692	0.497713
0.0262055	0.109887
0.0710232	0.297822
0.0248667	0.104274
0.0624782	0.26199
0.0248667	0.104274
0.0624782	0.26199
0.023658	0.0992053
0.0557686	0.233854
0.477708	2.00317
0.51969	2.17922
0.238854	1.00159
0.259845	1.08961
0.238854	1.00159
0.259845	1.08961
0.159236	0.667724
0.17323	0.726406
0.495296	2.07693
0.519543	2.1786
0.247648	1.03846
0.259771	1.0893
0.247648	1.03846
0.259771	1.0893
0.165099	0.692309
0.173181	0.7262
0.201031	0.842985
0.218699	0.917069
0.141489	0.593307
0.153924	0.645448
0.141489	0.593307
0.153924	0.645448
0.109158	0.457734
0.118751	0.497961
0.0317203	0.133013
0.0718893	0.301453
0.0298111	0.125007
0.0631511	0.264811
0.0298111	0.125007
0.0631511	0.264811
0.0281187	0.11791
0.0563069	0.236112

#output levels:
0.226153	0.616975
0.0205594	0.0560886
0.733105	2
0.0666459	0.181818

#output levels:
0.0373185	0.361107
0.237542	2.29854
0.237542	2.29854
0.857301	8.29554
0.237542	2.29854
0.463188	4.48197
0.304284	2.94435
0.843869	8.16558
0.237542	2.29854
0.463188	4.48197
0.463188	4.48197
0.912489	8.82957
0.463188	4.48197
0.645893	6.24989
0.538403	5.20978
0.905801	8.76485
0.00501133	0.0484914
0.0318984	0.308661
0.0318984	0.308661
0.115123	1.11397
0.0318984	0.308661
0.0621993	0.601862
0.0408608	0.395384
0.113319	1.09652
0.0318984	0.308661
0.0621993	0.601862
0.0621993	0.601862
0.122534	1.18568
0.0621993	0.601862
0.086734	0.839268
0.0722996	0.699596
0.121636	1.17699
0.269804	2.61072
0.319436	3.09098
0.87257	8.44329
0.890124	8.61315
0.499546	4.83378
0.555479	5.37501
0.862394	8.34482
0.884128	8.55513
0.499546	4.83378
0.555479	5.37501
0.923559	8.93668
0.936285	9.05982
0.675332	6.53475
0.720621	6.97299
0.918414	8.8869
0.933213	9.03009
0.0362307	0.350581
0.0428956	0.415073
0.117173	1.13381
0.119531	1.15662
0.0670817	0.649106
0.0745927	0.721785
0.115807	1.12059
0.118725	1.14883
0.0670817	0.649106
0.0745927	0.721785
0.12402	1.20006
0.125729	1.2166
0.0906872	0.877521
0.0967689	0.93637
0.12333	1.19338
0.125317	1.21261
0.00848335	0.0820878
0.0539988	0.522511
0.0539988	0.522511
0.194884	1.88577
0.0539988	0.522511
0.105293	1.01885
0.0691706	0.669319
0.191831	1.85622
0.0539988	0.522511
0.105293	1.01885
0.105293	1.01885
0.20743	2.00716
0.105293	1.01885
0.146826	1.42074
0.122391	1.1843
0.205909	1.99245
0.00113919	0.0110232
0.00725124	0.0701656
0.00725124	0.0701656
0.0261701	0.253231
0.00725124	0.0701656
0.0141393	0.136817
0.00928859	0.0898797
0.0257601	0.249263
0.00725124	0.0701656
0.0141393	0.136817
0.0141393	0.136817
0.0278548	0.269532
0.0141393	0.136817
0.0197166	0.190785
0.0164353	0.159034
0.0276506	0.267557
0.0613326	0.593476
0.0726151	0.702649
0.198355	1.91935
0.202345	1.95796
0.113558	1.09883
0.126273	1.22186
0.196042	1.89697
0.200982	1.94478
0.113558	1.09883
0.126273	1.22186
0.209946	2.03151
0.212839	2.0595
0.153518	1.4855
0.163814	1.58512
0.208776	2.02019
0.21214	2.05275
0.00823607	0.0796951
0.00975114	0.0943555
0.0266362	0.257741
0.027172	0.262926
0.0152492	0.147557
0.0169566	0.164078
0.0263255	0.254735
0.026989	0.261155
0.0152492	0.147557
0.0169566	0.164078
0.0281927	0.272802
0.0285811	0.276561
0.0206153	0.199481
0.0219978	0.212858
0.0280356	0.271282
0.0284874	0.275654
0.01794	0.173594
0.114193	1.10497
0.114193	1.10497
0.412128	3.9879
0.114193	1.10497
0.222667	2.15461
0.146278	1.41543
0.405671	3.92542
0.114193	1.10497
0.222667	2.15461
0.222667	2.15461
0.438659	4.24462
0.222667	2.15461
0.310499	3.00449
0.258825	2.50448
0.435444	4.21351
0.00437651	0.0423486
0.0278576	0.26956
0.0278576	0.26956
0.100539	0.972855
0.0278576	0.26956
0.0543201	0.52562
0.0356847	0.345297
0.0989643	0.957613
0.0278576	0.26956
0.0543201	0.52562
0.0543201	0.52562
0.107012	1.03548
0.0543201	0.52562
0.0757467	0.732952
0.0631409	0.610973
0.106227	1.02789
0.129702	1.25505
0.153562	1.48592
0.419469	4.05893
0.427907	4.14058
0.240146	2.32373
0.267034	2.58392
0.414577	4.01159
0.425025	4.11269
0.240146	2.32373
0.267034	2.58392
0.44398	4.29611
0.450098	4.35531
0.324651	3.14144
0.346423	3.35211
0.441507	4.27218
0.448621	4.34102
0.0316411	0.306171
0.0374617	0.362492
0.10233	0.990182
0.104389	1.0101
0.0585839	0.566879
0.0651435	0.630351
0.101137	0.978634
0.103686	1.0033
0.0585839	0.566879
0.0651435	0.630351
0.10831	1.04804
0.109802	1.06249
0.0791992	0.766359
0.0845105	0.817753
0.107706	1.04221
0.109442	1.059
0.00407818	0.0394619
0.0259587	0.251186
0.0259587	0.251186
0.0936862	0.90654
0.0259587	0.251186
0.0506173	0.489791
0.0332522	0.32176
0.0922184	0.892337
0.0259587	0.251186
0.0506173	0.489791
0.0506173	0.489791
0.0997172	0.964899
0.0506173	0.489791
0.0705834	0.68299
0.0588369	0.569326
0.0989863	0.957826
0.000994879	0.0096268
0.00633267	0.0612772
0.00633267	0.0612772
0.0228549	0.221152
0.00633267	0.0612772
0.0123482	0.119485
0.00811194	0.078494
0.0224968	0.217687
0.00633267	0.0612772
0.0123482	0.119485
0.0123482	0.119485
0.0243262	0.235389
0.0123482	0.119485
0.017219	0.166617
0.0143534	0.138888
0.0241479	0.233663
0.0294843	0.285301
0.0349081	0.337783
0.0953548	0.922686
0.097273	0.941248
0.0545906	0.528237
0.060703	0.587383
0.0942427	0.911926
0.0966179	0.934908
0.0545906	0.528237
0.060703	0.587383
0.100927	0.976604
0.102318	0.990061
0.0738006	0.71412
0.0787498	0.762011
0.100365	0.971163
0.101982	0.986812
0.00719275	0.0695996
0.00851589	0.0824028
0.023262	0.225091
0.0237299	0.229619
0.0133175	0.128864
0.0148086	0.143293
0.0229907	0.222466
0.0235701	0.228073
0.0133175	0.128864
0.0148086	0.143293
0.0246213	0.238244
0.0249605	0.241527
0.0180038	0.174211
0.0192112	0.185894
0.0244841	0.236917
0.0248787	0.240735
0.0152394	0.147462
0.0970027	0.938632
0.0970027	0.938632
0.350087	3.38757
0.0970027	0.938632
0.189147	1.83025
0.124257	1.20236
0.344602	3.33449
0.0970027	0.938632
0.189147	1.83025
0.189147	1.83025
0.372624	3.60564
0.189147	1.83025
0.263757	2.5522
0.219862	2.12746
0.369893	3.57921
0.000189915	0.00183769
0.00120886	0.0116974
0.00120886	0.0116974
0.00436284	0.0422164
0.00120886	0.0116974
0.00235718	0.0228089
0.00154851	0.0149839
0.00429448	0.0415549
0.00120886	0.0116974
0.00235718	0.0228089
0.00235718	0.0228089
0.00464369	0.044934
0.00235718	0.0228089
0.00328697	0.0318059
0.00273995	0.0265128
0.00460966	0.0446047
0.110177	1.06611
0.130445	1.26223
0.356322	3.4479
0.363491	3.51726
0.203994	1.97392
0.226835	2.19494
0.352167	3.40769
0.361042	3.49357
0.203994	1.97392
0.226835	2.19494
0.377144	3.64938
0.382341	3.69966
0.275778	2.66853
0.294273	2.84749
0.375043	3.62905
0.381086	3.68753
0.00137304	0.0132861
0.00162562	0.0157301
0.00444054	0.0429682
0.00452987	0.0438327
0.00254221	0.0245993
0.00282686	0.0273536
0.00438876	0.0424671
0.00449936	0.0435374
0.00254221	0.0245993
0.00282686	0.0273536
0.00470003	0.0454791
0.00476479	0.0461058
0.00343679	0.0332556
0.00366727	0.0354858
0.00467384	0.0452258
0.00474916	0.0459545
0.000356225	0.00344696
0.00226747	0.0219408
0.00226747	0.0219408
0.0081834	0.0791855
0.00226747	0.0219408
0.00442138	0.0427828
0.00290455	0.0281055
0.00805519	0.0779449
0.00226747	0.0219408
0.00442138	0.0427828
0.00442138	0.0427828
0.00871021	0.084283
0.00442138	0.0427828
0.0061654	0.0596586
0.00513935	0.0497301
0.00864636	0.0836653
2.8425e-06	2.7505e-05
1.80932e-05	0.000175077
1.80932e-05	0.000175077
6.52993e-05	0.000631859
1.80932e-05	0.000175077
3.52803e-05	0.000341385
2.31768e-05	0.000224267
6.42763e-05	0.00062196
1.80932e-05	0.000175077
3.52803e-05	0.000341385
3.52803e-05	0.000341385
6.9503e-05	0.000672535
3.52803e-05	0.000341385
4.91967e-05	0.000476045
4.10094e-05	0.000396821
6.89935e-05	0.000667606
0.00257543	0.0249207
0.00304919	0.029505
0.00832915	0.0805958
0.00849672	0.0822172
0.00476844	0.0461411
0.00530235	0.0513074
0.00823202	0.0796559
0.00843948	0.0816634
0.00476844	0.0461411
0.00530235	0.0513074
0.00881587	0.0853055
0.00893735	0.0864809
0.00644641	0.0623778
0.00687872	0.066561
0.00876676	0.0848303
0.00890802	0.0861972
2.05506e-05	0.000198855
2.4331e-05	0.000235435
6.64623e-05	0.000643113
6.77994e-05	0.000656051
3.80497e-05	0.000368182
4.231e-05	0.000409407
6.56873e-05	0.000635613
6.73427e-05	0.000651632
3.80497e-05	0.000368182
4.231e-05	0.000409407
7.03461e-05	0.000680694
7.13154e-05	0.000690073
5.14391e-05	0.000497742
5.48887e-05	0.000531122
6.99542e-05	0.000676902
7.10814e-05	0.000687809
0.0105748	0.102326
0.0673115	0.65133
0.0673115	0.65133
0.24293	2.35068
0.0673115	0.65133
0.131252	1.27004
0.0862237	0.834331
0.239124	2.31385
0.0673115	0.65133
0.131252	1.27004
0.131252	1.27004
0.258569	2.502
0.131252	1.27004
0.183024	1.77101
0.152565	1.47627
0.256673	2.48366
0.000188877	0.00182764
0.00120225	0.0116334
0.00120225	0.0116334
0.00433899	0.0419856
0.00120225	0.0116334
0.00234429	0.0226842
0.00154005	0.014902
0.00427101	0.0413278
0.00120225	0.0116334
0.00234429	0.0226842
0.00234429	0.0226842
0.00461831	0.0446884
0.00234429	0.0226842
0.003269	0.031632
0.00272497	0.0263678
0.00458446	0.0443608
0.0764534	0.73979
0.0905174	0.875878
0.247257	2.39254
0.252231	2.44068
0.141554	1.36973
0.157404	1.5231
0.244373	2.36464
0.250532	2.42424
0.141554	1.36973
0.157404	1.5231
0.261705	2.53235
0.265312	2.56725
0.191366	1.85173
0.2042	1.97591
0.260248	2.51825
0.264441	2.55882
0.00136554	0.0132134
0.00161674	0.0156441
0.00441626	0.0427333
0.00450511	0.043593
0.00252831	0.0244648
0.0028114	0.0272041
0.00436476	0.042235
0.00447476	0.0432994
0.00252831	0.0244648
0.0028114	0.0272041
0.00467433	0.0452305
0.00473874	0.0458537
0.003418	0.0330738
0.00364722	0.0352918
0.00464829	0.0449785
0.00472319	0.0457033
0.000340769	0.0032974
0.00216909	0.0209888
0.00216909	0.0209888
0.00782833	0.0757496
0.00216909	0.0209888
0.00422954	0.0409265
0.00277852	0.026886
0.00770568	0.0745629
0.00216909	0.0209888
0.00422954	0.0409265
0.00422954	0.0409265
0.00833227	0.080626
0.00422954	0.0409265
0.00589788	0.05707
0.00491635	0.0475724
0.0082712	0.080035
2.84147e-06	2.7495e-05
1.80867e-05	0.000175013
1.80867e-05	0.000175013
6.52757e-05	0.000631631
1.80867e-05	0.000175013
3.52676e-05	0.000341261
2.31684e-05	0.000224186
6.4253e-05	0.000621735
1.80867e-05	0.000175013
3.52676e-05	0.000341261
3.52676e-05	0.000341261
6.94778e-05	0.000672292
3.52676e-05	0.000341261
4.91789e-05	0.000475872
4.09945e-05	0.000396677
6.89686e-05	0.000667364
0.00246368	0.0238394
0.00291689	0.0282248
0.00796775	0.0770988
0.00812804	0.0786498
0.00456153	0.044139
0.00507228	0.0490812
0.00787483	0.0761996
0.0080733	0.0781201
0.00456153	0.044139
0.00507228	0.0490812
0.00843335	0.0816041
0.00854956	0.0827285
0.0061667	0.0596712
0.00658026	0.0636729
0.00838637	0.0811495
0.00852151	0.0824571
2.05432e-05	0.000198783
2.43222e-05	0.00023535
6.64383e-05	0.00064288
6.77749e-05	0.000655814
3.80359e-05	0.000368049
4.22947e-05	0.000409259
6.56635e-05	0.000635383
6.73184e-05	0.000651396
3.80359e-05	0.000368049
4.22947e-05	0.000409259
7.03207e-05	0.000680447
7.12896e-05	0.000689823
5.14204e-05	0.000497562
5.48688e-05	0.00053093
6.99289e-05	0.000676657
7.10557e-05	0.00068756
0.0308915	0.298917
0.196633	1.90269
0.196633	1.90269
0.709656	6.86688
0.196633	1.90269
0.383417	3.71008
0.25188	2.43728
0.698538	6.7593
0.196633	1.90269
0.383417	3.71008
0.383417	3.71008
0.75534	7.30894
0.383417	3.71008
0.534657	5.17353
0.445679	4.31255
0.749803	7.25536
0.00414827	0.0401402
0.0264049	0.255503
0.0264049	0.255503
0.0952964	0.922122
0.0264049	0.255503
0.0514873	0.498209
0.0338237	0.32729
0.0938034	0.907675
0.0264049	0.255503
0.0514873	0.498209
0.0514873	0.498209
0.101431	0.981483
0.0514873	0.498209
0.0717966	0.694729
0.0598481	0.579112
0.100688	0.974289
0.223338	2.1611
0.264423	2.55865
0.722295	6.98918
0.736826	7.12979
0.413514	4.0013
0.459814	4.44932
0.713872	6.90767
0.731863	7.08177
0.413514	4.0013
0.459814	4.44932
0.764503	7.3976
0.775037	7.49953
0.559026	5.40933
0.596516	5.7721
0.760244	7.35639
0.772494	7.47493
0.0299911	0.290204
0.0355081	0.343589
0.0969937	0.938545
0.0989449	0.957426
0.0555288	0.537317
0.0617463	0.597479
0.0958625	0.927599
0.0982785	0.950977
0.0555288	0.537317
0.0617463	0.597479
0.102662	0.993389
0.104076	1.00708
0.075069	0.726394
0.0801033	0.775108
0.10209	0.987855
0.103735	1.00377
0.00810025	0.0783808
0.0515602	0.498915
0.0515602	0.498915
0.186083	1.80061
0.0515602	0.498915
0.100538	0.972843
0.0660469	0.639093
0.183168	1.7724
0.0515602	0.498915
0.100538	0.972843
0.100538	0.972843
0.198062	1.91652
0.100538	0.972843
0.140196	1.35658
0.116864	1.13082
0.196611	1.90247
0.00108774	0.0105254
0.00692378	0.066997
0.00692378	0.066997
0.0249883	0.241795
0.00692378	0.066997
0.0135008	0.130639
0.00886913	0.0858208
0.0245968	0.238007
0.00692378	0.066997
0.0135008	0.130639
0.0135008	0.130639
0.0265969	0.257361
0.0135008	0.130639
0.0188262	0.182169
0.0156931	0.151852
0.0264019	0.255474
0.0585629	0.566675
0.0693359	0.670918
0.189397	1.83268
0.193208	1.86955
0.10843	1.04921
0.120571	1.16668
0.187189	1.8113
0.191906	1.85695
0.10843	1.04921
0.120571	1.16668
0.200465	1.93977
0.203227	1.9665
0.146586	1.41841
0.156416	1.51354
0.199348	1.92896
0.20256	1.96005
0.00786414	0.0760962
0.00931079	0.0900945
0.0254333	0.246102
0.025945	0.251053
0.0145606	0.140893
0.0161909	0.156669
0.0251367	0.243231
0.0257702	0.249362
0.0145606	0.140893
0.0161909	0.156669
0.0269195	0.260483
0.0272904	0.264072
0.0196843	0.190472
0.0210044	0.203246
0.0267696	0.259032
0.0272009	0.263205
0.00548632	0.0530875
0.0349219	0.337916
0.0349219	0.337916
0.126035	1.21956
0.0349219	0.337916
0.0680948	0.658909
0.0447337	0.432859
0.12406	1.20045
0.0349219	0.337916
0.0680948	0.658909
0.0680948	0.658909
0.134148	1.29806
0.0680948	0.658909
0.0949549	0.918817
0.0791524	0.765906
0.133165	1.28855
0.00255778	0.02475
0.0162809	0.15754
0.0162809	0.15754
0.0587587	0.568569
0.0162809	0.15754
0.0317465	0.30719
0.0208553	0.201804
0.0578381	0.559662
0.0162809	0.15754
0.0317465	0.30719
0.0317465	0.30719
0.0625412	0.605171
0.0317465	0.30719
0.0442689	0.428362
0.0369017	0.357074
0.0620828	0.600735
0.0396648	0.383811
0.0469614	0.454415
0.128279	1.24128
0.13086	1.26625
0.0734399	0.71063
0.0816628	0.790198
0.126783	1.2268
0.129979	1.25772
0.0734399	0.71063
0.0816628	0.790198
0.135775	1.31381
0.137646	1.33191
0.0992828	0.960696
0.105941	1.02512
0.135019	1.30649
0.137195	1.32754
0.0184921	0.178937
0.0218939	0.211853
0.0598052	0.578696
0.0610083	0.590338
0.0342384	0.331303
0.0380721	0.368399
0.0591077	0.571947
0.0605974	0.586362
0.0342384	0.331303
0.0380721	0.368399
0.0632999	0.612512
0.0641721	0.620952
0.0462867	0.447886
0.0493908	0.477922
0.0629473	0.6091
0.0639616	0.618915
0.00269007	0.02603
0.017123	0.165688
0.017123	0.165688
0.0617977	0.597976
0.017123	0.165688
0.0333884	0.323078
0.021934	0.212241
0.0608295	0.588608
0.017123	0.165688
0.0333884	0.323078
0.0333884	0.323078
0.0657759	0.636471
0.0333884	0.323078
0.0465586	0.450517
0.0388102	0.375542
0.0652938	0.631806
0.000856444	0.00828726
0.0054515	0.0527506
0.0054515	0.0527506
0.0196747	0.190379
0.0054515	0.0527506
0.01063	0.102859
0.00698318	0.0675717
0.0193665	0.187397
0.0054515	0.0527506
0.01063	0.102859
0.01063	0.102859
0.0209413	0.202635
0.01063	0.102859
0.014823	0.143432
0.0123561	0.119562
0.0207878	0.20115
0.0194486	0.188191
0.0230262	0.22281
0.0628983	0.608626
0.0641637	0.620871
0.0360093	0.348438
0.0400412	0.387453
0.0621648	0.601529
0.0637315	0.616689
0.0360093	0.348438
0.0400412	0.387453
0.0665738	0.644192
0.0674912	0.653068
0.0486807	0.471051
0.0519453	0.502641
0.066203	0.640603
0.0672697	0.650926
0.00619189	0.0599149
0.00733092	0.0709366
0.0200251	0.19377
0.020428	0.197668
0.0114644	0.110933
0.012748	0.123354
0.0197916	0.19151
0.0202904	0.196337
0.0114644	0.110933
0.012748	0.123354
0.0211953	0.205093
0.0214873	0.207919
0.0154986	0.14997
0.016538	0.160027
0.0210772	0.203951
0.0214168	0.207237
0.014046	0.135914
0.0894067	0.865131
0.0894067	0.865131
0.322673	3.1223
0.0894067	0.865131
0.174336	1.68693
0.114527	1.1082
0.317618	3.07338
0.0894067	0.865131
0.174336	1.68693
0.174336	1.68693
0.343445	3.32329
0.174336	1.68693
0.243103	2.35235
0.202645	1.96087
0.340927	3.29893
0.00018843	0.00182331
0.00119941	0.0116059
0.00119941	0.0116059
0.00432871	0.0418861
0.00119941	0.0116059
0.00233874	0.0226305
0.0015364	0.0148667
0.00426089	0.0412299
0.00119941	0.0116059
0.00233874	0.0226305
0.00233874	0.0226305
0.00460737	0.0445825
0.00233874	0.0226305
0.00326126	0.0315571
0.00271852	0.0263053
0.0045736	0.0442557
0.10155	0.982629
0.12023	1.16339
0.32842	3.17791
0.335027	3.24184
0.18802	1.81935
0.209073	2.02306
0.32459	3.14084
0.33277	3.22
0.18802	1.81935
0.209073	2.02306
0.347611	3.36361
0.352401	3.40996
0.254183	2.45956
0.271229	2.62451
0.345675	3.34487
0.351245	3.39877
0.0013623	0.0131821
0.00161291	0.015607
0.0044058	0.0426321
0.00449444	0.0434898
0.00252232	0.0244069
0.00280474	0.0271397
0.00435442	0.0421349
0.00446416	0.0431968
0.00252232	0.0244069
0.00280474	0.0271397
0.00466326	0.0451233
0.00472751	0.0457451
0.00340991	0.0329955
0.00363858	0.0352082
0.00463728	0.044872
0.004712	0.045595
0.000355519	0.00344013
0.00226298	0.0218974
0.00226298	0.0218974
0.00816718	0.0790285
0.00226298	0.0218974
0.00441262	0.042698
0.0028988	0.0280498
0.00803923	0.0777904
0.00226298	0.0218974
0.00441262	0.042698
0.00441262	0.042698
0.00869294	0.084116
0.00441262	0.042698
0.00615318	0.0595403
0.00512916	0.0496316
0.00862923	0.0834994
2.84216e-06	2.75017e-05
1.80911e-05	0.000175056
1.80911e-05	0.000175056
6.52916e-05	0.000631785
1.80911e-05	0.000175056
3.52762e-05	0.000341345
2.31741e-05	0.000224241
6.42687e-05	0.000621887
1.80911e-05	0.000175056
3.52762e-05	0.000341345
3.52762e-05	0.000341345
6.94948e-05	0.000672456
3.52762e-05	0.000341345
4.91909e-05	0.000475989
4.10045e-05	0.000396774
6.89854e-05	0.000667527
0.00257032	0.0248714
0.00304315	0.0294466
0.00831264	0.0804361
0.00847987	0.0820542
0.00475899	0.0460496
0.00529184	0.0512057
0.0082157	0.079498
0.00842276	0.0815016
0.00475899	0.0460496
0.00529184	0.0512057
0.0087984	0.0851364
0.00891963	0.0863095
0.00643364	0.0622541
0.00686509	0.066429
0.00874939	0.0846621
0.00889037	0.0860263
2.05482e-05	0.000198831
2.43281e-05	0.000235407
6.64545e-05	0.000643037
6.77914e-05	0.000655973
3.80452e-05	0.000368138
4.2305e-05	0.000409358
6.56795e-05	0.000635538
6.73348e-05	0.000651555
3.80452e-05	0.000368138
4.2305e-05	0.000409358
7.03378e-05	0.000680613
7.1307e-05	0.000689992
5.1433e-05	0.000497684
5.48822e-05	0.000531059
6.9946e-05	0.000676822
7.1073e-05	0.000687728
0.00452295	0.0437656
0.0287898	0.27858
0.0287898	0.27858
0.103904	1.00541
0.0287898	0.27858
0.0561377	0.543208
0.0368787	0.356851
0.102276	0.989656
0.0287898	0.27858
0.0561377	0.543208
0.0561377	0.543208
0.110592	1.07013
0.0561377	0.543208
0.0782813	0.757477
0.0652536	0.631417
0.109782	1.06229
0.000183254	0.00177323
0.00116646	0.0112871
0.00116646	0.0112871
0.0042098	0.0407355
0.00116646	0.0112871
0.0022745	0.0220088
0.00149419	0.0144583
0.00414384	0.0400973
0.00116646	0.0112871
0.0022745	0.0220088
0.0022745	0.0220088
0.0044808	0.0433578
0.0022745	0.0220088
0.00317168	0.0306902
0.00264384	0.0255827
0.00444796	0.04304
0.0326999	0.316415
0.0387152	0.374622
0.105754	1.02331
0.107882	1.0439
0.0605442	0.585847
0.0673233	0.651443
0.104521	1.01138
0.107155	1.03687
0.0605442	0.585847
0.0673233	0.651443
0.111934	1.08311
0.113476	1.09804
0.0818493	0.792002
0.0873383	0.845116
0.11131	1.07708
0.113104	1.09443
0.00132488	0.01282
0.0015686	0.0151783
0.00428478	0.041461
0.00437098	0.0422951
0.00245303	0.0237364
0.0027277	0.0263941
0.00423481	0.0409775
0.00434154	0.0420102
0.00245303	0.0237364
0.0027277	0.0263941
0.00453516	0.0438838
0.00459765	0.0444885
0.00331624	0.0320891
0.00353863	0.034241
0.0045099	0.0436393
0.00458257	0.0443425
0.000326683	0.0031611
0.00207943	0.0201213
0.00207943	0.0201213
0.00750474	0.0726185
0.00207943	0.0201213
0.00405471	0.0392348
0.00266367	0.0257746
0.00738716	0.0714808
0.00207943	0.0201213
0.00405471	0.0392348
0.00405471	0.0392348
0.00798786	0.0772933
0.00405471	0.0392348
0.00565409	0.054711
0.00471313	0.0456059
0.00792931	0.0767268
2.84016e-06	2.74823e-05
1.80784e-05	0.000174933
1.80784e-05	0.000174933
6.52456e-05	0.000631339
1.80784e-05	0.000174933
3.52513e-05	0.000341104
2.31578e-05	0.000224083
6.42234e-05	0.000621448
1.80784e-05	0.000174933
3.52513e-05	0.000341104
3.52513e-05	0.000341104
6.94458e-05	0.000671982
3.52513e-05	0.000341104
4.91562e-05	0.000475653
4.09756e-05	0.000396494
6.89367e-05	0.000667056
0.00236184	0.022854
0.00279632	0.0270581
0.0076384	0.0739119
0.00779207	0.0753988
0.00437298	0.0423145
0.00486262	0.0470524
0.00754932	0.0730499
0.00773958	0.0748909
0.00437298	0.0423145
0.00486262	0.0470524
0.00808476	0.0782309
0.00819616	0.0793089
0.0059118	0.0572047
0.00630826	0.0610409
0.00803972	0.0777952
0.00816927	0.0790487
2.05337e-05	0.000198691
2.43109e-05	0.000235241
6.64076e-05	0.000642584
6.77436e-05	0.000655511
3.80183e-05	0.000367879
4.22752e-05	0.00040907
6.56332e-05	0.00063509
6.72873e-05	0.000651096
3.80183e-05	0.000367879
4.22752e-05	0.00040907
7.02882e-05	0.000680133
7.12567e-05	0.000689505
5.13967e-05	0.000497333
5.48435e-05	0.000530685
6.98967e-05	0.000676345
7.10229e-05	0.000687243
0.287116	2.77824
0.519056	5.02256
0.328298	3.17673
0.83614	8.09079
0.328298	3.17673
0.565467	5.47165
0.351799	3.40413
0.825767	7.99041
0.519056	5.02256
0.691129	6.68761
0.565467	5.47165
0.901952	8.7276
0.565467	5.47165
0.728708	7.05124
0.591951	5.72792
0.896787	8.67762
0.0385555	0.373076
0.0697016	0.674457
0.0440856	0.426588
0.112281	1.08647
0.0440856	0.426588
0.0759339	0.734763
0.0472414	0.457124
0.110888	1.073
0.0697016	0.674457
0.0928085	0.898048
0.0759339	0.734763
0.121119	1.17199
0.0759339	0.734763
0.0978548	0.946878
0.0794903	0.769176
0.120425	1.16528
0.556428	5.38419
0.613921	5.94052
0.85645	8.28731
0.880565	8.52065
0.603681	5.84143
0.662471	6.4103
0.84837	8.20913
0.875646	8.47306
0.718855	6.9559
0.761509	7.36863
0.915409	8.85782
0.931387	9.01243
0.755011	7.30575
0.795476	7.6973
0.911324	8.81829
0.928867	8.98804
0.0747201	0.723018
0.0824406	0.797725
0.115009	1.11286
0.118247	1.1442
0.0810656	0.784419
0.0889601	0.86081
0.113924	1.10237
0.117586	1.13781
0.0965317	0.934075
0.10226	0.989499
0.122926	1.18948
0.125072	1.21024
0.101387	0.981056
0.106821	1.03364
0.122377	1.18417
0.124733	1.20696
0.065268	0.631556
0.117993	1.14174
0.0746297	0.722143
0.190074	1.83922
0.0746297	0.722143
0.128543	1.24383
0.0799718	0.773836
0.187716	1.8164
0.117993	1.14174
0.157109	1.52025
0.128543	1.24383
0.205034	1.98398
0.128543	1.24383
0.165652	1.60291
0.134564	1.30209
0.20386	1.97262
0.00876453	0.0848087
0.0158447	0.153319
0.0100217	0.0969732
0.0255241	0.24698
0.0100217	0.0969732
0.0172615	0.167028
0.010739	0.103915
0.0252075	0.243916
0.0158447	0.153319
0.0210975	0.204147
0.0172615	0.167028
0.0275331	0.26642
0.0172615	0.167028
0.0222446	0.215247
0.01807	0.174851
0.0273754	0.264894
0.126489	1.22395
0.139558	1.35042
0.194691	1.88389
0.200172	1.93694
0.137231	1.32789
0.150595	1.45721
0.192854	1.86612
0.199054	1.92612
0.163412	1.58123
0.173108	1.67506
0.208093	2.01358
0.211725	2.04873
0.171631	1.66076
0.18083	1.74977
0.207165	2.0046
0.211153	2.04319
0.0169856	0.164358
0.0187406	0.181341
0.0261441	0.252979
0.0268802	0.260102
0.018428	0.178316
0.0202227	0.195682
0.0258974	0.250593
0.0267301	0.25865
0.0219439	0.212337
0.0232459	0.224936
0.0279439	0.270395
0.0284316	0.275114
0.0230476	0.223016
0.0242828	0.234969
0.0278192	0.269188
0.0283547	0.27437
0.138025	1.33557
0.249524	2.41449
0.157822	1.52714
0.401956	3.88947
0.157822	1.52714
0.271836	2.63038
0.169119	1.63646
0.396969	3.84121
0.249524	2.41449
0.332245	3.21492
0.271836	2.63038
0.433593	4.1956
0.271836	2.63038
0.35031	3.38973
0.284567	2.75357
0.43111	4.17157
0.0336714	0.325816
0.0608719	0.589018
0.038501	0.372549
0.0980578	0.948842
0.038501	0.372549
0.0663148	0.641685
0.041257	0.399217
0.0968413	0.937071
0.0608719	0.589018
0.0810518	0.784286
0.0663148	0.641685
0.105776	1.02352
0.0663148	0.641685
0.0854588	0.82693
0.0694207	0.671739
0.10517	1.01766
0.26749	2.58833
0.295129	2.85577
0.411719	3.98394
0.423312	4.09612
0.290206	2.80814
0.318468	3.08161
0.407835	3.94636
0.420948	4.07324
0.345574	3.34389
0.366079	3.54231
0.440063	4.2582
0.447744	4.33252
0.362955	3.51208
0.382407	3.70031
0.438099	4.2392
0.446532	4.3208
0.0652547	0.631428
0.0719973	0.696671
0.10044	0.97189
0.103268	0.999255
0.0707964	0.685051
0.0776909	0.751765
0.0994921	0.962721
0.102691	0.993674
0.0843033	0.815749
0.0893056	0.864152
0.107354	1.0388
0.109228	1.05693
0.0885435	0.856778
0.093289	0.902697
0.106875	1.03416
0.108932	1.05407
0.0313761	0.303607
0.0567226	0.548868
0.0358766	0.347154
0.0913737	0.884164
0.0358766	0.347154
0.0617944	0.597944
0.0384447	0.372004
0.0902401	0.873195
0.0567226	0.548868
0.0755269	0.730825
0.0617944	0.597944
0.0985657	0.953756
0.0617944	0.597944
0.0796335	0.770562
0.0646886	0.62595
0.0980012	0.948294
0.00765427	0.0740654
0.0138376	0.133897
0.00875215	0.0846889
0.0222908	0.215693
0.00875215	0.0846889
0.0150749	0.14587
0.00937865	0.0907511
0.0220142	0.213018
0.0138376	0.133897
0.0184249	0.178286
0.0150749	0.14587
0.0240453	0.232671
0.0150749	0.14587
0.0194267	0.18798
0.0157809	0.152702
0.0239076	0.231338
0.0608066	0.588386
0.0670896	0.649182
0.0935932	0.905641
0.0962285	0.93114
0.0659705	0.638354
0.0723951	0.70052
0.0927102	0.897097
0.095691	0.92594
0.0785568	0.760143
0.083218	0.805247
0.100036	0.967986
0.101782	0.984882
0.0825079	0.798376
0.0869299	0.841164
0.0995898	0.963666
0.101507	0.982217
0.0148339	0.143538
0.0163666	0.158369
0.0228322	0.220933
0.0234751	0.227153
0.0160936	0.155728
0.0176609	0.170893
0.0226168	0.218848
0.023344	0.225885
0.0191641	0.185438
0.0203012	0.196441
0.024404	0.236142
0.02483	0.240264
0.020128	0.194765
0.0212067	0.205204
0.0242951	0.235088
0.0247628	0.239614
0.117247	1.13452
0.211961	2.05101
0.134064	1.29725
0.341446	3.30395
0.134064	1.29725
0.230914	2.2344
0.14366	1.39011
0.33721	3.26296
0.211961	2.05101
0.282229	2.73095
0.230914	2.2344
0.368321	3.564
0.230914	2.2344
0.297575	2.87944
0.241729	2.33905
0.366211	3.54359
0.00146114	0.0141385
0.00264149	0.02556
0.00167072	0.0161665
0.00425515	0.0411743
0.00167072	0.0161665
0.00287768	0.0278455
0.00179032	0.0173237
0.00420236	0.0406635
0.00264149	0.02556
0.00351718	0.0340335
0.00287768	0.0278455
0.00459007	0.0444151
0.00287768	0.0278455
0.00370842	0.035884
0.00301246	0.0291496
0.00456378	0.0441608
0.227223	2.19869
0.250701	2.42587
0.34974	3.3842
0.359587	3.47949
0.246519	2.38541
0.270526	2.61771
0.34644	3.35228
0.357579	3.46006
0.293551	2.84051
0.31097	3.00905
0.373816	3.61718
0.380341	3.68031
0.308316	2.98338
0.32484	3.14327
0.372148	3.60103
0.379312	3.67035
0.00283168	0.0274004
0.00312427	0.0302315
0.00435851	0.0421745
0.00448123	0.0433619
0.00307216	0.0297273
0.00337134	0.0326223
0.00431739	0.0417766
0.0044562	0.0431197
0.00365828	0.0353988
0.00387535	0.0374993
0.00465855	0.0450778
0.00473986	0.0458646
0.00384228	0.0371793
0.00404821	0.0391719
0.00463776	0.0448766
0.00472704	0.0457405
0.00274068	0.0265198
0.00495467	0.0479431
0.00313379	0.0303236
0.00798141	0.077231
0.00313379	0.0303236
0.00539769	0.0522299
0.00335811	0.0324943
0.0078824	0.0762728
0.00495467	0.0479431
0.00659721	0.0638369
0.00539769	0.0522299
0.00860962	0.0833097
0.00539769	0.0522299
0.00695592	0.0673079
0.00565049	0.0546762
0.00856032	0.0828326
2.18692e-05	0.000211614
3.95357e-05	0.000382561
2.5006e-05	0.000241967
6.36876e-05	0.000616263
2.5006e-05	0.000241967
4.30708e-05	0.000416768
2.6796e-05	0.000259287
6.28975e-05	0.000608618
3.95357e-05	0.000382561
5.26423e-05	0.000509385
4.30708e-05	0.000416768
6.87004e-05	0.000664769
4.30708e-05	0.000416768
5.55046e-05	0.000537082
4.5088e-05	0.000436287
6.83069e-05	0.000660962
0.00531141	0.051395
0.00586021	0.0567055
0.00817528	0.0791069
0.00840547	0.0813343
0.00576247	0.0557597
0.00632365	0.0611898
0.00809816	0.0783606
0.00835852	0.08088
0.00686187	0.0663978
0.00726902	0.0703376
0.00873808	0.0845527
0.0088906	0.0860285
0.00720699	0.0697374
0.00759325	0.073475
0.00869908	0.0841754
0.00886654	0.0857958
4.23823e-05	0.000410106
4.67615e-05	0.000452481
6.52345e-05	0.000631232
6.70713e-05	0.000649006
4.59815e-05	0.000444933
5.04594e-05	0.000488263
6.46191e-05	0.000625277
6.66967e-05	0.000645381
5.47541e-05	0.00052982
5.8003e-05	0.000561258
6.97253e-05	0.000674687
7.09424e-05	0.000686463
5.75081e-05	0.000556469
6.05902e-05	0.000586292
6.94142e-05	0.000671676
7.07504e-05	0.000684606
0.081359	0.787258
0.147083	1.42323
0.0930287	0.900178
0.236934	2.29266
0.0930287	0.900178
0.160234	1.55048
0.0996879	0.964615
0.233995	2.26421
0.147083	1.42323
0.195843	1.89504
0.160234	1.55048
0.255583	2.47311
0.160234	1.55048
0.206491	1.99808
0.167739	1.6231
0.254119	2.45895
0.00145316	0.0140613
0.00262705	0.0254203
0.00166159	0.0160781
0.00423189	0.0409492
0.00166159	0.0160781
0.00286195	0.0276932
0.00178053	0.017229
0.00417939	0.0404412
0.00262705	0.0254203
0.00349796	0.0338474
0.00286195	0.0276932
0.00456498	0.0441723
0.00286195	0.0276932
0.00368815	0.0356878
0.00299599	0.0289903
0.00453883	0.0439193
0.157673	1.5257
0.173965	1.68334
0.242689	2.34834
0.249522	2.41447
0.171063	1.65527
0.187722	1.81646
0.2404	2.32619
0.248129	2.40098
0.203699	1.97107
0.215786	2.08802
0.259396	2.51001
0.263924	2.55382
0.213945	2.0702
0.225411	2.18116
0.258239	2.49881
0.26321	2.54691
0.0028162	0.0272506
0.00310719	0.0300663
0.00433468	0.0419439
0.00445673	0.0431249
0.00305536	0.0295648
0.00335291	0.0324439
0.00429379	0.0415482
0.00443184	0.042884
0.00363828	0.0352053
0.00385416	0.0372942
0.00463308	0.0448313
0.00471395	0.0456139
0.00382128	0.036976
0.00402608	0.0389577
0.00461241	0.0446313
0.0047012	0.0454904
0.00262176	0.0253691
0.00473969	0.0458629
0.00299781	0.0290079
0.0076351	0.0738799
0.00299781	0.0290079
0.00516348	0.0499637
0.0032124	0.0310843
0.00754038	0.0729634
0.00473969	0.0458629
0.00631095	0.061067
0.00516348	0.0499637
0.00823605	0.0796949
0.00516348	0.0499637
0.0066541	0.0643874
0.00540532	0.0523038
0.00818889	0.0792385
2.18613e-05	0.000211538
3.95214e-05	0.000382423
2.49969e-05	0.000241879
6.36645e-05	0.00061604
2.49969e-05	0.000241879
4.30552e-05	0.000416617
2.67863e-05	0.000259194
6.28747e-05	0.000608398
3.95214e-05	0.000382423
5.26232e-05	0.000509201
4.30552e-05	0.000416617
6.86755e-05	0.000664528
4.30552e-05	0.000416617
5.54846e-05	0.000536888
4.50717e-05	0.00043613
6.82822e-05	0.000660723
0.00508095	0.049165
0.00560594	0.0542451
0.00782056	0.0756745
0.00804076	0.0778052
0.00551243	0.0533403
0.00604926	0.0585348
0.00774678	0.0749606
0.00799585	0.0773706
0.00656413	0.0635168
0.00695362	0.0672857
0.00835893	0.080884
0.00850483	0.0822958
0.00689428	0.0667115
0.00726378	0.0702869
0.00832163	0.080523
0.00848182	0.0820731
4.2367e-05	0.000409958
4.67446e-05	0.000452317
6.52109e-05	0.000631004
6.70471e-05	0.000648771
4.59649e-05	0.000444772
5.04412e-05	0.000488087
6.45957e-05	0.000625051
6.66726e-05	0.000645147
5.47343e-05	0.000529629
5.7982e-05	0.000561055
6.97001e-05	0.000674443
7.09167e-05	0.000686215
5.74873e-05	0.000556267
6.05683e-05	0.00058608
6.93891e-05	0.000671433
7.07248e-05	0.000684358
0.237669	2.29977
0.429664	4.15758
0.271759	2.62963
0.69214	6.69739
0.271759	2.62963
0.468082	4.52932
0.291212	2.81787
0.683553	6.6143
0.429664	4.15758
0.572103	5.53587
0.468082	4.52932
0.746617	7.22453
0.468082	4.52932
0.60321	5.83687
0.490005	4.74146
0.742342	7.18316
0.0319154	0.308825
0.0576975	0.558301
0.0364932	0.353121
0.0929442	0.899361
0.0364932	0.353121
0.0628565	0.608222
0.0391055	0.378398
0.0917911	0.888203
0.0576975	0.558301
0.076825	0.743386
0.0628565	0.608222
0.10026	0.970149
0.0628565	0.608222
0.0810022	0.783806
0.0658004	0.636708
0.0996856	0.964593
0.4606	4.45692
0.508192	4.91744
0.708952	6.86007
0.728914	7.05322
0.499715	4.83542
0.54838	5.30632
0.702264	6.79535
0.724842	7.01383
0.595054	5.75795
0.630362	6.0996
0.757757	7.33232
0.770983	7.4603
0.624983	6.04755
0.658479	6.37167
0.754375	7.2996
0.768897	7.44012
0.0618518	0.598499
0.0682427	0.66034
0.0952018	0.921206
0.0978824	0.947144
0.0671044	0.649326
0.0736394	0.712561
0.0943037	0.912516
0.0973357	0.941854
0.079907	0.773208
0.0846483	0.819087
0.101756	0.984623
0.103532	1.00181
0.083926	0.812098
0.088424	0.855622
0.101302	0.980229
0.103252	0.999099
0.0623206	0.603036
0.112665	1.09018
0.0712595	0.689532
0.18149	1.75616
0.0712595	0.689532
0.122739	1.18766
0.0763604	0.73889
0.179239	1.73438
0.112665	1.09018
0.150015	1.45159
0.122739	1.18766
0.195775	1.89439
0.122739	1.18766
0.158171	1.53052
0.128487	1.24329
0.194654	1.88354
0.00836874	0.0809788
0.0151292	0.146396
0.0095691	0.092594
0.0243715	0.235827
0.0095691	0.092594
0.016482	0.159485
0.0102541	0.0992221
0.0240691	0.232901
0.0151292	0.146396
0.0201447	0.194928
0.016482	0.159485
0.0262897	0.254389
0.016482	0.159485
0.0212401	0.205527
0.0172539	0.166955
0.0261392	0.252932
0.120777	1.16868
0.133256	1.28943
0.185899	1.79882
0.191133	1.84947
0.131033	1.26792
0.143794	1.3914
0.184145	1.78185
0.190065	1.83914
0.156033	1.50983
0.165291	1.59941
0.198696	1.92265
0.202164	1.95621
0.163881	1.58577
0.172664	1.67075
0.197809	1.91407
0.201617	1.95092
0.0162185	0.156936
0.0178943	0.173152
0.0249634	0.241555
0.0256663	0.248357
0.0175959	0.170264
0.0193094	0.186845
0.0247279	0.239276
0.025523	0.246969
0.0209529	0.202748
0.0221962	0.214778
0.026682	0.258184
0.0271477	0.262691
0.0220068	0.212945
0.0231862	0.224358
0.0265629	0.257032
0.0270742	0.26198
0.0422099	0.408438
0.0763081	0.738384
0.0482642	0.467022
0.122924	1.18945
0.0482642	0.467022
0.0831311	0.804406
0.0517191	0.500452
0.121399	1.1747
0.0763081	0.738384
0.101605	0.983168
0.0831311	0.804406
0.132599	1.28307
0.0831311	0.804406
0.10713	1.03663
0.0870247	0.842081
0.13184	1.27573
0.0196787	0.190418
0.0355756	0.344242
0.0225013	0.21773
0.0573083	0.554535
0.0225013	0.21773
0.0387566	0.375022
0.024112	0.233316
0.0565974	0.547656
0.0355756	0.344242
0.0473694	0.458363
0.0387566	0.375022
0.061819	0.598183
0.0387566	0.375022
0.049945	0.483286
0.0405718	0.392587
0.061465	0.594757
0.0818023	0.791548
0.0902546	0.873336
0.12591	1.21835
0.129455	1.25265
0.0887492	0.858769
0.0973921	0.9424
0.124722	1.20685
0.128732	1.24565
0.105681	1.02261
0.111952	1.08329
0.134577	1.30222
0.136926	1.32495
0.110997	1.07404
0.116946	1.13161
0.133977	1.29641
0.136556	1.32136
0.0381371	0.369028
0.0420776	0.407158
0.0587003	0.568005
0.0603532	0.583998
0.0413758	0.400367
0.0454052	0.439357
0.0581466	0.562647
0.0600161	0.580736
0.0492697	0.476751
0.0521932	0.50504
0.0627413	0.607107
0.0638365	0.617704
0.0517478	0.50073
0.0545212	0.527567
0.0624614	0.604398
0.0636637	0.616033
0.0206965	0.200266
0.0374156	0.362047
0.0236651	0.228991
0.0602723	0.583216
0.0236651	0.228991
0.0407611	0.394419
0.0253591	0.245383
0.0595246	0.575981
0.0374156	0.362047
0.0498194	0.48207
0.0407611	0.394419
0.0650163	0.629121
0.0407611	0.394419
0.0525282	0.508282
0.0426702	0.412892
0.064644	0.625518
0.00658919	0.0637593
0.0119121	0.115266
0.00753431	0.0729046
0.0191891	0.18568
0.00753431	0.0729046
0.0129772	0.125572
0.00807363	0.0781233
0.018951	0.183377
0.0119121	0.115266
0.0158611	0.153478
0.0129772	0.125572
0.0206994	0.200295
0.0129772	0.125572
0.0167236	0.161823
0.013585	0.131453
0.0205809	0.199148
0.0401096	0.388114
0.0442539	0.428217
0.0617364	0.597383
0.0634747	0.614203
0.0435158	0.421074
0.0477536	0.46208
0.061154	0.591747
0.0631201	0.610773
0.051818	0.501409
0.0548927	0.531161
0.0659864	0.638507
0.0671381	0.649652
0.0544243	0.526628
0.0573411	0.554853
0.0656919	0.635658
0.0669565	0.647894
0.0127698	0.123565
0.0140892	0.136332
0.0196552	0.19019
0.0202086	0.195545
0.0138542	0.134058
0.0152034	0.147114
0.0194697	0.188396
0.0200957	0.194453
0.0164974	0.159635
0.0174763	0.169107
0.0210083	0.203283
0.0213749	0.206831
0.0173272	0.167664
0.0182558	0.17665
0.0209145	0.202376
0.0213171	0.206272
0.108065	1.04568
0.195363	1.8904
0.123566	1.19566
0.314708	3.04523
0.123566	1.19566
0.212832	2.05943
0.132411	1.28125
0.310804	3.00745
0.195363	1.8904
0.260129	2.5171
0.212832	2.05943
0.339479	3.28492
0.212832	2.05943
0.274273	2.65396
0.2228	2.15589
0.337535	3.2661
0.00144971	0.0140279
0.00262083	0.0253601
0.00165765	0.01604
0.00422186	0.0408522
0.00165765	0.01604
0.00285517	0.0276276
0.00177631	0.0171882
0.00416949	0.0403454
0.00262083	0.0253601
0.00348967	0.0337673
0.00285517	0.0276276
0.00455416	0.0440677
0.00285517	0.0276276
0.00367941	0.0356033
0.00298889	0.0289216
0.00452808	0.0438153
0.20943	2.02651
0.231069	2.23591
0.322353	3.1192
0.331429	3.20702
0.227215	2.19861
0.249342	2.41272
0.319312	3.08977
0.329578	3.18911
0.270564	2.61808
0.286619	2.77342
0.344544	3.33393
0.350558	3.39212
0.284173	2.74976
0.299403	2.89713
0.343006	3.31905
0.349609	3.38294
0.00280953	0.027186
0.00309983	0.029995
0.00432441	0.0418445
0.00444617	0.0430227
0.00304812	0.0294947
0.00334497	0.0323671
0.00428362	0.0414498
0.00442134	0.0427824
0.00362966	0.0351219
0.00384503	0.0372059
0.00462211	0.0447251
0.00470279	0.0455058
0.00381222	0.0368884
0.00401654	0.0388654
0.00460148	0.0445256
0.00469006	0.0453827
0.00273525	0.0264672
0.00494485	0.0478481
0.00312757	0.0302635
0.00796559	0.0770779
0.00312757	0.0302635
0.00538699	0.0521264
0.00335145	0.0324298
0.00786677	0.0761217
0.00494485	0.0478481
0.00658413	0.0637104
0.00538699	0.0521264
0.00859256	0.0831446
0.00538699	0.0521264
0.00694213	0.0671745
0.00563929	0.0545678
0.00854335	0.0826685
2.18666e-05	0.000211589
3.9531e-05	0.000382516
2.5003e-05	0.000241938
6.368e-05	0.00061619
2.5003e-05	0.000241938
4.30657e-05	0.000416719
2.67928e-05	0.000259257
6.289e-05	0.000608546
3.9531e-05	0.000382516
5.26361e-05	0.000509325
4.30657e-05	0.000416719
6.86922e-05	0.00066469
4.30657e-05	0.000416719
5.54981e-05	0.000537019
4.50827e-05	0.000436236
6.82989e-05	0.000660884
0.00530088	0.0512932
0.0058486	0.0565931
0.00815908	0.0789501
0.00838881	0.0811731
0.00575105	0.0556491
0.00631111	0.0610686
0.00808211	0.0782053
0.00834196	0.0807197
0.00684827	0.0662662
0.00725461	0.0701982
0.00872076	0.0843851
0.00887297	0.085858
0.00719271	0.0695992
0.0075782	0.0733293
0.00868184	0.0840086
0.00884897	0.0856257
4.23773e-05	0.000410058
4.6756e-05	0.000452427
6.52268e-05	0.000631158
6.70634e-05	0.000648929
4.59761e-05	0.000444881
5.04535e-05	0.000488206
6.46115e-05	0.000625203
6.66888e-05	0.000645305
5.47477e-05	0.000529758
5.79962e-05	0.000561192
6.97171e-05	0.000674607
7.0934e-05	0.000686382
5.75013e-05	0.000556403
6.05831e-05	0.000586223
6.9406e-05	0.000671597
7.07421e-05	0.000684525
0.034798	0.336718
0.0629088	0.608727
0.0397893	0.385015
0.101339	0.980591
0.0397893	0.385015
0.0685337	0.663156
0.0426375	0.412575
0.100082	0.968426
0.0629088	0.608727
0.0837638	0.810528
0.0685337	0.663156
0.109315	1.05777
0.0685337	0.663156
0.0883184	0.8546
0.0717436	0.694216
0.108689	1.05172
0.00140989	0.0136426
0.00254884	0.0246634
0.00161212	0.0155994
0.00410589	0.03973
0.00161212	0.0155994
0.00277674	0.0268687
0.00172752	0.0167161
0.00405495	0.0392371
0.00254884	0.0246634
0.00339381	0.0328397
0.00277674	0.0268687
0.00442906	0.0428571
0.00277674	0.0268687
0.00357834	0.0346253
0.00290679	0.0281271
0.00440369	0.0426117
0.0674382	0.652556
0.0744064	0.719982
0.1038	1.00441
0.106723	1.03269
0.0731653	0.707973
0.0802905	0.776919
0.102821	0.994934
0.106127	1.02692
0.0871242	0.843044
0.0922938	0.893067
0.110946	1.07355
0.112883	1.09229
0.0915063	0.885447
0.0964105	0.932902
0.110451	1.06876
0.112577	1.08934
0.00273235	0.0264392
0.00301468	0.0291711
0.00420562	0.0406951
0.00432404	0.0418409
0.00296439	0.0286845
0.00325308	0.031478
0.00416595	0.0403112
0.00429989	0.0416072
0.00352996	0.0341571
0.00373941	0.0361839
0.00449514	0.0434966
0.0045736	0.0442558
0.0037075	0.0358751
0.00390621	0.0377978
0.00447508	0.0433025
0.00456123	0.044136
0.00251339	0.0243204
0.00454377	0.0439671
0.0028739	0.0278088
0.0073195	0.0708261
0.0028739	0.0278088
0.00495005	0.0478984
0.00307962	0.0297994
0.0072287	0.0699474
0.00454377	0.0439671
0.00605009	0.0585428
0.00495005	0.0478984
0.00789561	0.0764007
0.00495005	0.0478984
0.00637905	0.0617259
0.00518189	0.0501418
0.0078504	0.0759632
2.18512e-05	0.00021144
3.95032e-05	0.000382246
2.49854e-05	0.000241768
6.36351e-05	0.000615756
2.49854e-05	0.000241768
4.30353e-05	0.000416425
2.67739e-05	0.000259074
6.28457e-05	0.000608117
3.95032e-05	0.000382246
5.2599e-05	0.000508966
4.30353e-05	0.000416425
6.86438e-05	0.000664222
4.30353e-05	0.000416425
5.54589e-05	0.00053664
4.50509e-05	0.000435928
6.82507e-05	0.000660418
0.00487092	0.0471328
0.00537422	0.0520028
0.00749729	0.0725464
0.00770839	0.0745891
0.00528458	0.0511354
0.00579922	0.0561153
0.00742656	0.071862
0.00766534	0.0741725
0.0062928	0.0608913
0.00666619	0.0645044
0.00801341	0.0775406
0.00815328	0.078894
0.00660931	0.063954
0.00696353	0.0673816
0.00797766	0.0771946
0.00813122	0.0786806
4.23474e-05	0.000409768
4.6723e-05	0.000452108
6.51808e-05	0.000630713
6.70161e-05	0.000648472
4.59437e-05	0.000444567
5.04179e-05	0.000487861
6.45659e-05	0.000624763
6.66418e-05	0.000644849
5.47091e-05	0.000529384
5.79553e-05	0.000560796
6.9668e-05	0.000674132
7.0884e-05	0.000685898
5.74608e-05	0.000556011
6.05404e-05	0.00058581
6.93571e-05	0.000671123
7.06922e-05	0.000684042

#output levels:
0.000312254	0.00134323
0.00327344	0.0140814
0.00481176	0.0206988
0.0456663	0.196444
0.000139941	0.000601987
0.00146704	0.00631079
0.00215646	0.00927648
0.020466	0.088039
0.0019926	0.00857161
0.0868785	0.373727
0.00493541	0.0212307
0.0763332	0.328364
0.000893014	0.00384149
0.0389358	0.167491
0.00221187	0.00951485
0.0342098	0.147161
0.000155535	0.000669066
0.00163051	0.00701401
0.00239676	0.0103102
0.0227466	0.0978492
9.64063e-05	0.000414712
0.00101065	0.00434754
0.0014856	0.00639062
0.0140992	0.0606506
0.000992523	0.00426955
0.0432745	0.186155
0.00245834	0.0105751
0.0380219	0.163559
0.000615203	0.00264643
0.0268231	0.115385
0.00152377	0.00655484
0.0235674	0.10138
0.00148539	0.00638974
0.00359897	0.0154817
0.0209972	0.0903239
0.0501575	0.215763
0.0006657	0.00286365
0.00161293	0.00693836
0.00941019	0.0404799
0.0224788	0.0966974
0.0087721	0.0377351
0.0852453	0.366701
0.0215334	0.0926304
0.0771171	0.331736
0.00393134	0.0169115
0.0382039	0.164342
0.00965049	0.0415136
0.0345611	0.148672
0.000739879	0.00318275
0.00179266	0.00771151
0.0104588	0.0449906
0.0249836	0.107472
0.000458605	0.00197279
0.00111116	0.00477988
0.00648273	0.0278869
0.0154858	0.0666154
0.00436942	0.018796
0.042461	0.182655
0.0107258	0.0461395
0.0384123	0.165239
0.00270833	0.0116504
0.0263189	0.113216
0.00664828	0.028599
0.0238094	0.102421
0.00226979	0.00976397
0.0901983	0.388007
0.0318192	0.136877
0.467441	2.0108
0.00101724	0.00437587
0.0404237	0.173891
0.0142602	0.0613435
0.20949	0.901168
0.0133051	0.0572346
0.586723	2.52392
0.0326312	0.14037
0.586727	2.52393
0.00596286	0.0256505
0.262948	1.13113
0.0146242	0.0629089
0.26295	1.13114
0.00113059	0.00486347
0.0449281	0.193268
0.0158493	0.068179
0.232834	1.00159
0.000700781	0.00301456
0.0278481	0.119795
0.00982396	0.0422599
0.144319	0.62082
0.0066273	0.0285088
0.292249	1.25717
0.0162537	0.0699189
0.292251	1.25718
0.00410785	0.0176708
0.181147	0.779242
0.0100747	0.0433383
0.181148	0.779246
0.00283241	0.0121842
0.0885597	0.380959
0.0395815	0.170269
0.460007	1.97882
0.00126939	0.00546053
0.0396893	0.170732
0.017739	0.0763083
0.206159	0.886836
0.0165564	0.0712211
0.584829	2.51577
0.0405914	0.174613
0.582728	2.50673
0.00742001	0.0319188
0.262099	1.12748
0.0181916	0.0782552
0.261158	1.12343
0.00141083	0.006069
0.0441119	0.189757
0.0197157	0.0848114
0.229131	0.985657
0.000874487	0.00376179
0.0273422	0.117618
0.0122205	0.0525692
0.142024	0.610947
0.00824682	0.0354755
0.291305	1.25311
0.0202187	0.0869752
0.290259	1.24861
0.00511169	0.021989
0.180562	0.776725
0.0125323	0.0539105
0.179913	0.773935

#output levels:
0.633299	1.3617
0.316649	0.680852
0.842489	1.8115
0.0611013	0.131379
0.919734	1.97759
0.459867	0.988795
0.930156	2
0.160167	0.344387

#output levels:
0.0428332	0.189631
0.451754	2

#output levels:
0.0698559	0.248757
0.0310107	0.110429
0.561854	2.00077
0.249421	0.888188

#output levels:
0.00373631	0.201858
0.00186816	0.100929
0.0370192	2
0.0185096	1
1
1
1
1
1
1
1
0.185051
1.90396
0.040862
0.531439
0.00281928
0.625959
0.399652
1.04065
0.267119
0.595601
0.696412
1.53885
2.76995
0.43764
1.28192
3.53709
0.134059
1.49533
1.11979
8.02376
0.436181
0.0680277
0.975787
0.346202
0.9012
0.000766853
0.949943
0.0545874
0.456852
1.17442
0.254237
0.00186975
0.00266915


#output levels:
0.000850189	2

#output levels:
0.000275615	2

#output levels:
0.0951682	2

#output levels:
0.00138263	2

#output levels:
0.852767	2

#output levels:
0.0257394	2

#output levels:
0.34686	2

#output levels:
0.00825725	0.0928518
0.0757648	0.851966
0.00517501	0.0581924
0.0474836	0.533947
0.10111	1.13697
0.713374	8.0218
0.0633679	0.712564
0.447088	5.02745
0.000846087	0.00951414
0.00776331	0.0872975
7.17132e-05	0.000806407
0.000658009	0.00739923
0.0103603	0.1165
0.0730965	0.821961
0.000878127	0.00987443
0.00619557	0.0696684
0.0866371	0.974224
0.103374	1.16242
0.0542975	0.610569
0.0647866	0.728518
0.376035	4.22847
0.701748	7.89107
0.23567	2.65008
0.439802	4.94552
0.0185347	0.208421
0.0167352	0.188186
0.00176	0.019791
0.0015046	0.0169191
0.0804471	0.904618
0.0777554	0.87435
0.00763901	0.0858998
0.00664381	0.0747089
0.0356251	0.4006
0.0833785	0.937581
0.0223271	0.251065
0.0522552	0.587603
0.197105	2.21643
0.711081	7.99602
0.12353	1.38909
0.445651	5.01129
0.000816221	0.0091783
0.00291392	0.0327667
6.42566e-05	0.000722557
0.000231895	0.00260763
0.00451595	0.0507813
0.0567826	0.638513
0.000355516	0.00399774
0.0047102	0.0529656
0.092095	1.0356
0.106162	1.19378
0.0577181	0.649032
0.066534	0.748167
0.395179	4.44374
0.699821	7.8694
0.247668	2.78499
0.438594	4.93194
0.00432881	0.048677
0.00586215	0.0659192
0.000348293	0.00391651
0.000475235	0.00534396
0.0185749	0.208872
0.0604775	0.680062
0.00149452	0.0168057
0.00504795	0.0567635

#output levels:
0.304822	0.735117
0.152411	0.367559
0.0671845	0.162024
0.055051	0.132762
0.838783	2.02283
0.0437339	0.10547
0.184873	0.445843
0.0369242	0.0890473

#output levels:
0.00220218	0.199721
0.0227259	2.06106
0.000485373	0.0440196
0.00500891	0.45427

#output levels:
0.0362479	0.255817
0.018124	0.127908
0.012166	0.0858603
0.000828754	0.00584887
0.294443	2.07801
0.147221	1.039
0.0988244	0.697445
0.00673199	0.0475105

#output levels:
0.000213276	0.13027
0.00327438	2

#output levels:
0.0225796	0.167292
0.186911	1.38483
0.0846333	0.627048
0.283306	2.09901
0.00446785	0.0331023
0.0369843	0.274017
0.0201545	0.149325
0.0674662	0.499857

#output levels:
0.131101	0.471377
0.136587	0.491101
0.385949	1.38769
0.428475	1.54059
0.0134334	0.0483001
0.0139955	0.0503211
0.0395467	0.142191
0.0439041	0.157858
0.615068	2.21149
0.6604	2.37449
0.745469	2.68035
0.885659	3.18441
0.0630235	0.226603
0.0676685	0.243304
0.0763852	0.274645
0.0907499	0.326294
0.0525385	0.188904
0.0547369	0.196808
0.154669	0.556115
0.171711	0.61739
0.00538341	0.0193562
0.00560867	0.0201661
0.0158483	0.0569828
0.0175945	0.0632614
0.246487	0.886252
0.264654	0.951571
0.298745	1.07415
0.354926	1.27615
0.0252566	0.0908106
0.027118	0.0975036
0.0306112	0.110063
0.0363679	0.130762

#output levels:
0.00955026	0.0957107
0.114564	1.14814
0.145327	1.45644
0.544203	5.45388

#output levels:
0.000202313	0.000742783
0.00130038	0.00477428
0.0016378	0.00601309
0.0538754	0.197801
8.86591e-05	0.000325507
0.000569862	0.00209222
0.000717727	0.0026351
0.0236096	0.0866816
0.00320109	0.0117526
0.0647823	0.237845
0.0243077	0.0892445
0.561594	2.06186
0.0014028	0.00515031
0.0283893	0.10423
0.0106523	0.0391093
0.246106	0.903563

#output levels:
0.0207448	0.0952409
0.127671	0.586146
0.100051	0.459343
0.6844	3.14214
0.0101658	0.0466719
0.0625638	0.287235
0.0490291	0.225097
0.335384	1.53977

#output levels:
0.04904	0.135274
0.278915	0.769373
0.0193158	0.0532817
0.109859	0.30304
0.312365	0.861643
0.889795	2.45445
0.123034	0.339383
0.350471	0.966756
0.0257942	0.071152
0.146705	0.404677
0.00156703	0.00432256
0.00891246	0.0245846
0.164299	0.45321
0.468017	1.291
0.00998133	0.027533
0.0284325	0.0784296

#output levels:
0.00522072	0.0164966
0.00125429	0.00396337
0.0479479	0.151508
0.0180032	0.0568871
0.0762373	0.240897
0.0183162	0.0578763
0.632959	2.00005
0.525431	1.66028

#output levels:
0.0603359	0.286767
0.0144959	0.0688967
0.0301679	0.143384
0.0116878	0.0555505
0.0144959	0.0688967
0.00823748	0.0391515
0.0116878	0.0555505
0.00724794	0.0344484
0.390074	1.85396
0.0937166	0.445421
0.195037	0.926982
0.0755625	0.359137
0.0937166	0.445421
0.0532557	0.253116
0.0755625	0.359137
0.0468583	0.22271
0.0188417	0.0895519
0.00948003	0.0450571
0.014358	0.0682414
0.00819277	0.038939
0.00948003	0.0450571
0.00633328	0.0301011
0.00819277	0.038939
0.00573164	0.0272416
0.121813	0.578957
0.0612888	0.291297
0.0928252	0.441184
0.0529667	0.251743
0.0612888	0.291297
0.0409449	0.194605
0.0529667	0.251743
0.0370554	0.176118
0.26395	1.25451
0.0634148	0.301401
0.131975	0.627257
0.0511305	0.243015
0.0634148	0.301401
0.0360363	0.171275
0.0511305	0.243015
0.0317074	0.1507
0.422945	2.01019
0.101614	0.482955
0.211472	1.0051
0.0819298	0.3894
0.101614	0.482955
0.0577434	0.274446
0.0819298	0.3894
0.0508069	0.241477
0.0824264	0.39176
0.041472	0.19711
0.0628116	0.298534
0.0358407	0.170345
0.041472	0.19711
0.027706	0.131683
0.0358407	0.170345
0.0250741	0.119173
0.132077	0.627744
0.0664534	0.315843
0.100647	0.478361
0.05743	0.272956
0.0664534	0.315843
0.0443952	0.211004
0.05743	0.272956
0.0401779	0.190959

#output levels:
0.211687	2.18524
0.105844	1.09262
0.047442	0.489742
0.023721	0.244871

#output levels:
0.780936	2.02384
0.423339	1.09711
0.172123	0.446065
0.0119421	0.0309487

#output levels:
0.00100366	0.00811887
0.0103919	0.0840629
0.00393569	0.0318369
0.185777	1.5028
0.00801248	0.0648152
0.0125462	0.101489
0.16396	1.32632
0.20051	1.62198
0.00670624	0.0542486
0.22829	1.8467
0.00819853	0.0663201
0.240535	1.94575
0.210539	1.7031
0.239432	1.93683
0.224748	1.81805
0.250236	2.02423
0.000514712	0.00416365
0.00532933	0.0431104
0.00201836	0.0163271
0.095273	0.770689
0.00410908	0.0332395
0.00643412	0.0520474
0.0840847	0.680184
0.102829	0.83181
0.0034392	0.0278206
0.117075	0.947053
0.0042045	0.0340113
0.123355	0.997851
0.107972	0.873412
0.122789	0.993277
0.115259	0.932358
0.12833	1.03809

#output levels:
0.0202003	0.320357
0.00809523	0.128383
0.232798	3.69196
0.0932934	1.47954
0.010625	0.168503
0.000663094	0.010516
0.122448	1.94191
0.00764182	0.121192

#output levels:
0.0313649	0.151558
0.413899	2

#output levels:
0.0288634	0.119087
0.161662	0.666997
0.3305	1.36361
0.53206	2.19521
0.0031986	0.0131971
0.0179151	0.0739156
0.0366256	0.151113
0.0589621	0.24327
0.0230128	0.0949479
0.128892	0.531795
0.263507	1.0872
0.42421	1.75024
0.000574384	0.00236984
0.00321707	0.0132733
0.00657697	0.0271358
0.010588	0.0436848

#output levels:
0.00234351	0.0156922
0.00402028	0.02692
0.00144131	0.00965106
0.00251051	0.0168105
0.00114841	0.00768983
0.0019701	0.0131919
0.000148791	0.000996309
0.000264281	0.00176964
0.00146873	0.00983468
0.00251961	0.0168714
0.000903301	0.00604855
0.00157339	0.0105355
0.000155349	0.00104022
0.000266501	0.0017845
1.26206e-05	8.45084e-05
2.24608e-05	0.000150399
0.0423781	0.283766
0.235235	1.57515
0.0260635	0.174522
0.173826	1.16395
0.020767	0.139057
0.115275	0.771885
0.00269061	0.0180165
0.0240572	0.161088
0.0265593	0.177843
0.147427	0.98718
0.0163346	0.109377
0.108941	0.729472
0.0028092	0.0188105
0.0155935	0.104415
0.000228221	0.00152818
0.00211218	0.0141433
0.0403221	0.269999
0.0559198	0.374442
0.024799	0.166055
0.0349197	0.233824
0.0197595	0.13231
0.027403	0.183492
0.00256008	0.0171424
0.003676	0.0246147
0.0252708	0.169215
0.0350462	0.234671
0.0155421	0.104071
0.021885	0.146543
0.00267291	0.0178979
0.00370687	0.0248214
0.000217149	0.00145404
0.000312417	0.00209196
0.482196	3.22881
0.69137	4.62945
0.296561	1.98579
0.514282	3.44365
0.236296	1.58225
0.338799	2.26862
0.0306149	0.204999
0.0721501	0.48312
0.302203	2.02357
0.433298	2.90138
0.185862	1.24454
0.322312	2.15822
0.0319643	0.214034
0.0458302	0.306881
0.0025968	0.0173883
0.00634666	0.0424975

#output levels:
0.00182886	0.0126874
0.0186617	0.129463
0.0186617	0.129463
0.124457	0.863406
0.0186617	0.129463
0.124457	0.863406
0.124457	0.863406
0.29003	2.01205
0.000409872	0.00284343
0.00418235	0.0290145
0.00418235	0.0290145
0.0278926	0.193501
0.00418235	0.0290145
0.0278926	0.193501
0.0278926	0.193501
0.0649997	0.450927
0.0294489	0.204298
0.192255	1.33375
0.192255	1.33375
0.396136	2.74814
0.0303693	0.210683
0.19804	1.37388
0.19804	1.37388
0.405189	2.81094
0.0065999	0.0457859
0.043087	0.298911
0.043087	0.298911
0.0887794	0.615895
0.00680618	0.0472169
0.0443835	0.307905
0.0443835	0.307905
0.0908084	0.629971
0.000143505	0.000995545
0.00146433	0.0101586
0.00146433	0.0101586
0.0097658	0.0677489
0.00146433	0.0101586
0.0097658	0.0677489
0.0097658	0.0677489
0.0227578	0.157879
3.21614e-05	0.000223115
0.000328177	0.00227668
0.000328177	0.00227668
0.00218865	0.0151835
0.000328177	0.00227668
0.00218865	0.0151835
0.00218865	0.0151835
0.00510034	0.0353829
0.00231077	0.0160306
0.0150857	0.104655
0.0150857	0.104655
0.0310836	0.215638
0.00238299	0.0165317
0.0155396	0.107804
0.0155396	0.107804
0.031794	0.220566
0.000517874	0.00359268
0.00338091	0.0234546
0.00338091	0.0234546
0.00696626	0.0483275
0.00053406	0.00370497
0.00348264	0.0241603
0.00348264	0.0241603
0.00712546	0.0494319

#output levels:
0.000263139	0.00944694
0.00489737	0.17582
0.000581341	0.0208707
0.0557088	2

#output levels:
0.855838	2

#output levels:
0.000848245	0.00782698
0.00147314	0.0135931
0.00979043	0.0903389
0.0153209	0.14137
0.00839354	0.0774494
0.076571	0.706541
0.0765681	0.706514
0.222694	2.05485

#output levels:
0.120032	2.0722
0.00985056	0.170058

#output levels:
0.000785355	2

#output levels:
0.000342532	0.00155152
0.00459943	0.0208334
0.00511302	0.0231597
0.0614538	0.278359
0.00201226	0.00911466
0.0244991	0.11097
0.100989	0.457434
0.44274	2.00542

#output levels:
0.132086	2

#output levels:
0.00457781	0.0299751
0.0653439	0.427866
0.0274156	0.179515
0.561001	3.67339
5.63509e-05	0.00036898
0.000804355	0.00526684
0.000337474	0.00220975
0.00690569	0.0452178

#output levels:
0.0154847	0.0487262
0.00774236	0.0243631
0.162732	0.512074
0.0813662	0.256037
0.0934202	0.293968
0.0565162	0.177841
0.764208	2.40475
0.680974	2.14284
0.215182	0.677118
0.011343	0.0356932
0.219518	0.690764
0.0137081	0.0431358
0.216566	0.681474
0.0120508	0.0379207
0.631885	1.98837
0.102543	0.322675

#output levels:
0.000575007	0.00836983
0.00927726	0.13504
0.0102217	0.148787
0.1374	2

#output levels:
0.000628151	2

#output levels:
0.000896712	2
1
1
1
1
1
1
1
1.31109
0.163338
11.1738
0.479994
4.09379
0.957016
0.825489
0.646915
0.2827
0.31058
1.88188
0.862581
15.7379
1.25891
1.83978
0.894568
0.392521
0.463638
0.249754
0.445719
0.225316
0.330031
0.885377
0.491193
0.770696
0.33932
1.68573
0.739999
0.3204
2.3102
0.0834856
0.538568
0.000569112


#output levels:
0.000123395	2

#output levels:
0.00022218	2

#output levels:
0.0050699	2

#output levels:
0.0553869	2

#output levels:
0.00831942	2

#output levels:
0.0115374	2

#output levels:
0.000295959	2

#output levels:
0.208698	0.568175
0.0931165	0.253507
0.116605	0.317453
0.0688534	0.187451
0.627446	1.7082
0.279952	0.762162
0.350569	0.954414
0.207006	0.563568
0.674746	1.83698
0.0342566	0.0932626
0.0523203	0.14244
0.0213573	0.0581445
0.976079	2.65735
0.0387804	0.105579
0.059595	0.162246
0.0240722	0.065536

#output levels:
0.000212985	0.0072802
0.00159158	0.0544031
0.00135392	0.0462793
0.0545648	1.86512
0.00102187	0.0349293
0.0478591	1.63591
0.00179596	0.0613891
0.0603588	2.06317

#output levels:
0.000166706	0.000833188
0.00257591	0.0128742
0.00175224	0.00875757
0.0584932	0.292346
0.00304949	0.0152412
0.0444939	0.222378
0.059646	0.298107
0.562409	2.81089
4.47207e-05	0.000223511
0.000691015	0.00345365
0.000470056	0.00234931
0.0156914	0.0784247
0.000818057	0.0040886
0.0119359	0.0596551
0.0160007	0.0799704
0.150872	0.75405
6.91875e-05	0.000345795
0.00106907	0.00534314
0.000727224	0.00363462
0.0242762	0.121331
0.00126562	0.00632548
0.0184661	0.0922924
0.0247546	0.123722
0.233414	1.16659
3.24508e-05	0.000162187
0.000501422	0.00250608
0.000341087	0.00170473
0.0113862	0.0569075
0.000593608	0.00296682
0.00866109	0.0432876
0.0116106	0.058029
0.109478	0.547162

#output levels:
0.0394533	0.306012
0.0197267	0.153006
0.316584	2.45552
0.158292	1.22776
0.0119187	0.0924452
0.00595935	0.0462226
0.0956388	0.741804
0.0478194	0.370902

#output levels:
0.0350206	0.541852
0.254334	3.93515
0.00703078	0.108783
0.0510604	0.790027
0.00421655	0.0652401
0.0306223	0.473801
0.000846521	0.0130977
0.00614778	0.0951209

#output levels:
0.000409749	0.00130973
9.84435e-05	0.000314666
0.00292532	0.00935054
0.000702818	0.0022465
0.00664345	0.0212352
0.00159611	0.00510182
0.125183	0.400137
0.0300756	0.0961341
0.00224786	0.00718509
0.000540055	0.00172624
0.0144461	0.0461758
0.00347073	0.0110939
0.118296	0.378121
0.0284209	0.0908448
0.625766	2.00021
0.150342	0.480556

#output levels:
0.00572372	0.0240619
0.0793228	0.333464
0.00198611	0.00834938
0.0275247	0.115711
0.0359123	0.150971
0.611562	2.57094
0.0124614	0.0523864
0.212209	0.892105

#output levels:
0.693422	2.97101
0.346711	1.4855
0.0414282	0.177502
0.0207141	0.0887509
0.306971	1.31524
0.0242923	0.104082
0.0183399	0.0785783
0.00145133	0.00621834

#output levels:
0.00666728	0.0363014
0.000183497	0.000999087
0.0793129	0.431835
0.00590007	0.0321241
0.00270352	0.0147199
6.18287e-06	3.36639e-05
0.0321606	0.175105
0.000207992	0.00113245
0.105921	0.576706
0.00291515	0.0158721
0.464931	2.53141
0.0345861	0.188311
0.0429497	0.233849
9.82248e-05	0.000534805
0.188525	1.02646
0.00121924	0.00663843

#output levels:
0.0010471	0.0196622
9.51914e-05	0.00178747
0.0121507	0.228161
0.00110461	0.0207419
0.012954	0.243246
0.00263479	0.0494751
0.112755	2.11727
0.0229339	0.430644

#output levels:
0.156825	0.527912
0.0514901	0.173329
0.597911	2.01272
0.196312	0.660835

#output levels:
0.00563131	0.0430412
0.0789467	0.603405
0.00033644	0.00257148
0.00471664	0.0360502
0.0681497	0.520881
0.386057	2.95071
0.00407157	0.0311198
0.0230648	0.176289

#output levels:
0.016307	0.0451471
0.228566	0.632802
0.216202	0.598571
0.72939	2.01937
0.00257585	0.00713141
0.0361043	0.0999572
0.0341512	0.0945501
0.115214	0.318979

#output levels:
0.042921	0.127091
0.258407	0.765152
0.37035	1.09662
0.602079	1.78278
0.438491	1.29839
0.441178	1.30635
0.795737	2.35621
0.798627	2.36477
0.0168101	0.0497753
0.101205	0.299673
0.145048	0.429494
0.235805	0.698229
0.171736	0.508516
0.172788	0.511633
0.311652	0.922814
0.312784	0.926165

#output levels:
0.447278	1.16507
0.767815	2

#output levels:
0.00445679	0.0205821
0.0233942	0.108037
0.0317753	0.146743
0.433075	2

#output levels:
0.000807351	0.00794281
0.00925764	0.0910777
0.000551606	0.00542676
0.00632509	0.0622269
0.00865573	0.085156
0.220198	2.16633
0.00591385	0.0581811
0.150445	1.4801

#output levels:
0.0925926	0.347532
0.532858	2

#output levels:
0.00341259	0.0273276
0.0338825	0.271327
0.0373749	0.299293
0.194576	1.55814
0.00120171	0.00962314
0.0119314	0.095545
0.0131612	0.105393
0.0685179	0.548683
0.00180125	0.0144242
0.017884	0.143213
0.0197274	0.157975
0.102702	0.822424
0.000634292	0.00507933
0.00629767	0.050431
0.0069468	0.0556292
0.0361655	0.289609
0.0188518	0.150963
0.441645	3.53664
0.454761	3.64167
0.914762	7.3253
0.00663847	0.0531601
0.155521	1.24539
0.160139	1.28238
0.322124	2.57953
0.00995045	0.079682
0.233111	1.86672
0.240034	1.92216
0.482834	3.86647
0.00350395	0.0280592
0.0820877	0.657349
0.0845255	0.67687
0.170025	1.36154
0.00196126	0.0157055
0.0194727	0.155935
0.0214798	0.172008
0.111825	0.895483
0.000953296	0.00763388
0.00946496	0.0757942
0.0104406	0.0836067
0.0543541	0.435261
0.0010352	0.00828976
0.0102782	0.0823063
0.0113376	0.09079
0.0590241	0.472658
0.000503173	0.00402935
0.00499584	0.0400061
0.00551079	0.0441297
0.0286895	0.229742
0.0108344	0.0867604
0.253819	2.03255
0.261357	2.09291
0.525725	4.20994
0.00526619	0.042171
0.123372	0.987949
0.127036	1.01729
0.255536	2.0463
0.00571865	0.0457943
0.133972	1.07283
0.137951	1.10469
0.277491	2.22211
0.00277963	0.0222589
0.0651189	0.521464
0.0670527	0.53695
0.134878	1.08009

#output levels:
0.00887777	0.142858
0.124288	2

#output levels:
0.030141	0.238794
0.252444	2

#output levels:
0.126403	2

#output levels:
0.00247744	0.00570387
0.0249957	0.0575484
0.0304118	0.070018
0.454087	1.04546
0.00171364	0.00394535
0.0172895	0.0398061
0.0210358	0.0484313
0.314091	0.72314
0.0257889	0.0593746
0.442131	1.01793
0.184693	0.425224
0.914014	2.10436
0.0178381	0.0410693
0.305821	0.704101
0.127752	0.294127
0.632221	1.45558

#output levels:
0.379337	1.13345
0.0911368	0.272314
0.189668	0.566724
0.0734824	0.219564
0.68871	2.05785
0.165465	0.494404
0.344355	1.02892
0.133412	0.398631

#output levels:
0.8604	2.39293
0.00960936	0.0267254

#output levels:
0.0012579	0.0085838
0.000119005	0.000812079
0.000980669	0.00669198
9.27771e-05	0.000633101
0.0232744	0.158822
0.00220189	0.0150255
0.0181448	0.123818
0.00171661	0.011714
0.00785819	0.0536235
0.000998177	0.00681146
0.00612629	0.0418052
0.000778185	0.00531025
0.106426	0.726238
0.0135186	0.0922495
0.0829701	0.566179
0.0105392	0.0719182
0.0059373	0.0405155
0.000685788	0.00467975
0.00462876	0.0315861
0.000534644	0.00364836
0.0822261	0.561102
0.00949753	0.0648101
0.0641039	0.437438
0.00740433	0.0505263
0.0104154	0.0710736
0.00152554	0.0104101
0.00811991	0.0554094
0.00118932	0.00811577
0.138642	0.946077
0.0203067	0.138571
0.108086	0.737567
0.0158313	0.108031
0.0122538	0.0836188
0.00115929	0.00791084
0.00955316	0.0651897
0.000903786	0.00616734
0.161803	1.10412
0.0153075	0.104457
0.126142	0.860781
0.0119338	0.081435
0.0570869	0.389555
0.00725139	0.0494827
0.0445052	0.303699
0.00565322	0.038577
0.279797	1.9093
0.0355408	0.242527
0.218131	1.4885
0.0277078	0.189075
0.044039	0.300518
0.00508673	0.0347113
0.0343331	0.234285
0.00396564	0.0270611
0.245457	1.67497
0.0283515	0.193467
0.191359	1.30582
0.022103	0.150828
0.0744569	0.508086
0.0109056	0.074419
0.0580471	0.396107
0.0085021	0.0580174
0.325512	2.22126
0.0476775	0.325346
0.253771	1.73171
0.0371696	0.253642
0.000952668	0.00650091
1.73556e-05	0.000118432
0.000367552	0.00250813
2.94596e-06	2.01029e-05
0.0176268	0.120283
0.000321121	0.0021913
0.00680063	0.0464068
5.45077e-05	0.000371955
0.00595137	0.0406115
0.000149907	0.00102295
0.00229611	0.0156684
2.5547e-05	0.00017433
0.0806011	0.550014
0.00203023	0.0138541
0.0310969	0.212202
0.00034599	0.002361
0.00449659	0.0306843
0.000101914	0.00069545
0.00173484	0.0118384
1.7343e-05	0.000118347
0.0622736	0.424949
0.00141141	0.00963133
0.0240259	0.163951
0.000240185	0.001639
0.00788807	0.0538273
0.000233271	0.00159182
0.00304332	0.0207673
3.9854e-05	0.00027196
0.105	0.716508
0.00310513	0.0211891
0.0405103	0.276438
0.000530506	0.00362012
0.00928039	0.0633284
0.000169069	0.00115371
0.00358049	0.0244329
2.8698e-05	0.000195832
0.122541	0.836204
0.00223242	0.0152338
0.0472777	0.322618
0.000378935	0.00258582
0.0432345	0.295028
0.00108902	0.00743134
0.0166804	0.113825
0.00018559	0.00126644
0.211903	1.446
0.00533754	0.0364228
0.0817548	0.557886
0.000909619	0.00620715
0.0333528	0.227596
0.000755931	0.00515839
0.0128679	0.0878094
0.000128639	0.000877821
0.185896	1.26853
0.00421327	0.0287509
0.0717209	0.489416
0.000716986	0.00489264
0.0563897	0.384797
0.00166759	0.0113795
0.0217559	0.14846
0.000284906	0.00194417
0.246525	1.68226
0.00729041	0.049749
0.0951126	0.649038
0.00124556	0.00849954
0.000817581	0.00557908
7.7348e-05	0.000527815
0.000690675	0.00471309
6.53419e-05	0.000445886
0.0151273	0.103227
0.00143113	0.00976589
0.0127792	0.087204
0.00120899	0.00825002
0.00510747	0.0348528
0.00064877	0.00442714
0.00431468	0.0294429
0.000548067	0.00373995
0.0691719	0.472022
0.00878648	0.059958
0.058435	0.398754
0.00742263	0.0506512
0.00385898	0.0263333
0.000445731	0.00304162
0.00325998	0.0222458
0.000376544	0.0025695
0.0534432	0.364691
0.00617296	0.0421237
0.0451477	0.308083
0.00521479	0.0355852
0.00676954	0.0461947
0.000991529	0.00676609
0.00571877	0.0390243
0.000837623	0.00571585
0.090111	0.614908
0.0131985	0.090065
0.0761238	0.519461
0.0111498	0.076085
0.00796444	0.0543485
0.000753483	0.00514169
0.00672819	0.0459124
0.000636527	0.00434359
0.105164	0.717631
0.00994918	0.0678921
0.0888406	0.606239
0.00840485	0.0573538
0.0371039	0.253193
0.00471308	0.0321615
0.0313446	0.213892
0.00398151	0.0271694
0.181855	1.24096
0.0230999	0.157631
0.153627	1.04834
0.0195143	0.133164
0.0286234	0.195323
0.00330615	0.0225608
0.0241804	0.165005
0.00279296	0.0190589
0.159536	1.08866
0.0184272	0.125745
0.134772	0.919673
0.0155669	0.106227
0.0483937	0.330233
0.00708818	0.048369
0.0408819	0.278974
0.00598794	0.0408611
0.211568	1.44372
0.0309882	0.21146
0.178728	1.21962
0.0261782	0.178637
0.000236232	0.00161202
1.682e-06	1.14778e-05
0.000169372	0.00115578
1.14109e-06	7.78665e-06
0.00437088	0.0298264
3.11213e-05	0.000212369
0.00313381	0.0213848
2.1113e-05	0.000144073
0.00147575	0.0100704
1.45912e-05	9.95691e-05
0.00105808	0.00722021
9.90031e-06	6.75586e-05
0.0199865	0.136386
0.000197613	0.00134849
0.0143298	0.0977853
0.000134083	0.000914966
0.00111501	0.00760873
9.90426e-06	6.75856e-05
0.000799436	0.00545527
6.71978e-06	4.5855e-05
0.0154419	0.105374
0.000137165	0.000935998
0.0110714	0.0755504
9.30626e-05	0.000635049
0.00195599	0.0133475
2.27678e-05	0.000155365
0.0014024	0.00956981
1.54496e-05	0.000105427
0.0260366	0.177671
0.000303067	0.0020681
0.0186676	0.127386
0.000205654	0.00140336
0.00230124	0.0157034
1.63852e-05	0.000111811
0.00164993	0.011259
1.11159e-05	7.58534e-05
0.0303862	0.207352
0.000216354	0.00147638
0.0217861	0.148666
0.000146777	0.00100159
0.0107208	0.0731575
0.000106	0.000723333
0.00768654	0.0524521
7.19221e-05	0.000490788
0.0525452	0.358563
0.000519532	0.00354523
0.0376736	0.257081
0.000352507	0.00240547
0.00827044	0.0564366
7.34634e-05	0.000501306
0.0059297	0.0404636
4.98429e-05	0.000340123
0.0460962	0.314556
0.000409456	0.00279409
0.0330498	0.225529
0.000277805	0.00189571
0.0139829	0.0954175
0.000162761	0.00111066
0.0100254	0.068412
0.000110445	0.000753667
0.0611305	0.417148
0.00071156	0.00485561
0.043829	0.299085
0.000482847	0.00329489

#output levels:
0.28326	0.670237
0.000892922	0.00211279
0.845253	2
0.0026645	0.00630462

#output levels:
0.329629	2

#output levels:
0.000529807	0.0286276
0.00542249	0.292999
0.00236959	0.128038
0.00595033	0.32152
0.00382545	0.206704
0.0337882	1.82571
0.0150922	0.815493
0.0370206	2.00037

#output levels:
0.277569	0.643776
0.883569	2.04929
0.0768799	0.17831
0.244727	0.567604

#output levels:
0.0473639	2

#output levels:
0.011016	0.0532003
0.149096	0.720034
0.0950336	0.45895
0.415213	2.0052

#output levels:
0.000376164	2
1
1
1
1
1
1
1
1.34094
3.67018
0.00578967
0.000627893
1.07439
0.0097226
0.128949
2.47179
1.20136
1.22458
0.193047
0.219827
1.83906
0.945143
0.690345
0.122749
1.11482
0.00217247
0.335292
0.0331534
1.14389
0.426494
2.02157
0.25065
1.0104
0.480316
2.24466
0.289052
1.23609
0.507857
0.0310266
0.098362
0.000188471


#output levels:
0.000156608	2

#output levels:
0.263087	2

#output levels:
0.0156888	2

#output levels:
0.022666	2

#output levels:
0.723254	2

#output levels:
0.422081	2

#output levels:
0.0020958	2

#output levels:
0.0151588	0.0690958
0.125655	0.572752
0.183056	0.834398
0.44708	2.03785
0.00436627	0.0199021
0.0361931	0.164973
0.0527269	0.240337
0.128775	0.586976

#output levels:
0.20363	0.542041
0.751345	2

#output levels:
0.000812699	0.125591
0.000406349	0.0627955
0.012942	2
0.00647099	1

#output levels:
0.000600065	2

#output levels:
0.0049923	0.0167134
0.05223	0.174858
0.0526404	0.176232
0.606675	2.03105

#output levels:
0.000536569	0.146704
0.00731498	2

#output levels:
0.220584	5.81387
0.154634	4.07563
0.0730032	1.92412
0.0106226	0.279976

#output levels:
0.353625	0.969826
0.176813	0.484913
0.0849595	0.233004
0.005149	0.0141213
0.20861	0.572117
0.131208	0.359841
0.00721525	0.019788
0.0031149	0.0085427
0.730273	2.00279
0.365136	1.0014
0.17545	0.481177
0.0106332	0.0291619
0.430801	1.18148
0.270958	0.743109
0.0149002	0.0408643
0.0064326	0.0176416

#output levels:
0.00143311	0.0210828
0.0147257	0.216635
0.0196663	0.289316
0.139977	2.05923
0.00100464	0.0147795
0.010323	0.151865
0.0137864	0.202816
0.0981263	1.44356
0.000246953	0.00363299
0.00253754	0.0373304
0.00338889	0.0498549
0.0241207	0.354847
3.02501e-05	0.000445018
0.000310832	0.00457273
0.000415117	0.0061069
0.00295463	0.0434664
0.00381391	0.0561075
0.0153488	0.225801
0.0412147	0.60632
0.145616	2.1422
0.00267362	0.0393324
0.0107598	0.158291
0.0288923	0.425042
0.10208	1.50172
0.000709826	0.0104424
0.00275167	0.0404806
0.00767067	0.112845
0.0261054	0.384044
8.81617e-05	0.00129697
0.000339416	0.00499324
0.000952711	0.0140156
0.00322007	0.0473714

#output levels:
0.00162796	0.00514579
0.0166705	0.0526936
0.00180114	0.00569319
0.0178079	0.0562888
0.0255385	0.0807245
0.02659	0.084048
0.0569213	0.179922
0.0532523	0.168325
0.0248016	0.078395
0.168866	0.533768
0.0553549	0.174971
0.209513	0.662248
0.253797	0.802224
0.263867	0.834054
0.64735	2.0462
0.623771	1.97167
0.00109973	0.00347614
0.0112614	0.0355962
0.00121672	0.00384593
0.0120298	0.0380248
0.0172521	0.0545319
0.0179623	0.056777
0.0384521	0.121543
0.0359736	0.113709
0.0167542	0.0529583
0.114074	0.360577
0.037394	0.118198
0.141533	0.447369
0.171448	0.541928
0.17825	0.563429
0.437305	1.38227
0.421377	1.33193

#output levels:
0.600731	3.12672
0.5475	2.84966
0.335113	1.74421
0.305418	1.58966
0.143196	0.745316
0.0570387	0.296878
0.120441	0.626876
0.0526879	0.274233

#output levels:
0.000535323	0.00374277
0.00605172	0.0423112
0.00609965	0.0426464
0.160025	1.11883
0.00280194	0.0195901
0.027523	0.19243
0.0277378	0.193932
0.290456	2.03075

#output levels:
0.158991	0.349044
0.038198	0.083859
0.766946	1.68374
0.184261	0.404523
0.0722237	0.158558
0.0296423	0.065076
0.348396	0.764861
0.14299	0.313917
0.285764	0.627359
0.0686556	0.150725
0.949096	2.08362
0.228023	0.500597
0.129812	0.284987
0.0532779	0.116965
0.43114	0.946516
0.17695	0.388472
0.0490006	0.107575
0.0117725	0.0258452
0.236371	0.518924
0.0567889	0.124673
0.0027127	0.00595539
0.00230855	0.00506814
0.0130856	0.0287279
0.0111361	0.0244479
0.0880719	0.193351
0.0211595	0.0464532
0.29251	0.642169
0.0702764	0.154283
0.0048757	0.010704
0.0041493	0.00910928
0.0161935	0.0355508
0.0137809	0.0302543

#output levels:
0.0175108	0.0471895
0.186297	0.502049
0.0793073	0.213723
0.745776	2.00978

#output levels:
0.0494941	0.224261
0.280354	1.2703
0.30366	1.3759
0.529463	2.39903
0.0117979	0.0534571
0.0668279	0.302801
0.0723834	0.327974
0.126208	0.571857

#output levels:
0.0653697	2

#output levels:
0.747326	2

#output levels:
0.000266109	2

#output levels:
0.000349024	0.00152717
0.00365648	0.0159991
0.00395902	0.0173229
0.0372508	0.162993
0.000122936	0.000537914
0.00128792	0.00563536
0.00139448	0.00610163
0.0131208	0.0574108
0.00492523	0.0215506
0.0462423	0.202336
0.114514	0.501063
0.402345	1.76048
0.00173481	0.00759076
0.0162879	0.0712685
0.0403353	0.176489
0.141718	0.620093
0.00257698	0.0112757
0.00432626	0.0189298
0.0263849	0.115448
0.0439926	0.192492
0.000907686	0.00397163
0.00152384	0.00666762
0.00929352	0.0406642
0.0154955	0.0678013
0.032757	0.14333
0.0546093	0.238946
0.308402	1.34943
0.460633	2.01552
0.011538	0.050485
0.019235	0.0841637
0.108628	0.475307
0.162248	0.709926

#output levels:
0.00302932	0.213268
0.00925327	0.651443
0.0295062	2.07728
0.0600789	4.22964
0.00143242	0.100845
0.00437544	0.308037
0.0139521	0.982249
0.0284085	2

#output levels:
0.159543	0.424277
0.76762	2.04135
0.0332447	0.0884087
0.159953	0.425367
0.0943848	0.251
0.45412	1.20766
0.0196674	0.0523021
0.0946273	0.251645

#output levels:
0.285325	0.733904
0.0585585	0.150622
0.233906	0.601646
0.0480056	0.123479
0.784317	2.0174
0.160969	0.41404
0.642975	1.65384
0.131961	0.339425

#output levels:
0.881553	2.01901
0.42497	0.973303

#output levels:
0.28297	2.25809
0.141485	1.12905
0.0349422	0.278837
0.00186569	0.0148882

#output levels:
0.527797	1.25317
0.0398463	0.0946086
0.864324	2.0522
0.0652525	0.154932

#output levels:
0.0837873	0.457909
0.0418936	0.228955
0.0285917	0.156258
0.001962	0.0107226
0.0406678	0.222255
0.00344001	0.0188001
0.0138776	0.0758428
9.38407e-05	0.000512853
0.407484	2.22696
0.203742	1.11348
0.223655	1.2223
0.0210794	0.115202
0.19778	1.0809
0.0167299	0.091431
0.108555	0.593269
0.00103385	0.00565015

#output levels:
0.0805911	0.200479
0.359176	0.893488
0.0118245	0.0294146
0.0526989	0.131094
0.219319	0.545579
0.823719	2.04909
0.0321789	0.0800484
0.120857	0.300646

#output levels:
0.000148533	0.000593473
0.00239486	0.0095688
0.000657884	0.00262861
0.0441227	0.176294
0.00152188	0.00608075
0.0233634	0.0933494
0.0377992	0.151028
0.502661	2.00841

#output levels:
0.952574	2

#output levels:
0.00285674	0.00759452
0.0497256	0.132193
0.0508345	0.135141
0.461624	1.22721
0.000611698	0.00162617
0.0106475	0.0283058
0.0405151	0.107708
0.367913	0.978082
0.0529904	0.140873
0.533	1.41696
0.490239	1.30328
0.926544	2.46318
0.0113465	0.0301643
0.114128	0.303405
0.390719	1.03871
0.738455	1.96315

#output levels:
0.0675825	2

#output levels:
0.00397534	0.167562
0.0582431	2.45496
0.000168975	0.00712235
0.00247567	0.10435

#output levels:
0.000322415	2
1
1
1
1
1
1
1
5.03449
0.573057
1.89482
0.444895
0.505399
1.24205
21.122
1.12417
0.00014623
5.13383
0.250959
0.0489837
0.542049
1.613
1.21587
0.772526
0.267478
0.303814
4.42159
0.982149
0.155464
0.242617
0.386701
1.76952
6.08236
0.353553
1.03438
2.44208
0.614611
5.54386
1.77688
1.61569
0.209401


#output levels:
0.0581219	2

#output levels:
0.000543849	2

#output levels:
0.00242017	2

#output levels:
0.531993	2

#output levels:
0.702751	2

#output levels:
0.10084	2

#output levels:
0.0891958	2

#output levels:
0.0764291	0.236072
0.102016	0.315103
0.00580826	0.0179404
0.00775272	0.0239464
0.0431187	0.133184
0.0575538	0.177771
0.00548617	0.0169455
0.00732281	0.0226185
0.490912	1.51631
0.695238	2.14743
0.037307	0.115233
0.0528348	0.163195
0.276956	0.855453
0.39223	1.21151
0.0352382	0.108843
0.049905	0.154145
0.0661458	0.204309
0.0882898	0.272707
0.00149041	0.00460353
0.00198936	0.00614468
0.0396418	0.122445
0.052913	0.163436
0.00146829	0.00453521
0.00195984	0.00605348
0.424861	1.3123
0.601696	1.8585
0.00957304	0.0295689
0.0135575	0.041876
0.254623	0.786473
0.360602	1.11382
0.00943096	0.0291301
0.0133563	0.0412545

#output levels:
0.0982591	0.358528
0.216245	0.789035
0.469694	1.71382
0.550082	2.00714

#output levels:
0.370533	0.91526
0.185266	0.45763
0.174437	0.430879
0.0872184	0.21544
0.792894	1.95854
0.396447	0.979271
0.0427297	0.105547
0.0213649	0.0527737
0.831746	2.05451
0.415873	1.02726
0.391563	0.967208
0.195782	0.483604
0.948144	2.34203
0.474072	1.17101
0.0510963	0.126214
0.0255481	0.0631069

#output levels:
0.00364095	0.131573
0.000738872	0.0267005
0.0584859	2.1135
0.0118688	0.4289

#output levels:
0.212044	0.677536
0.663846	2.12116
0.0453741	0.144982
0.10726	0.342724

#output levels:
0.0293543	0.147401
0.453668	2.27806
0.249473	1.25271
0.548954	2.75653
0.00448579	0.022525
0.0693274	0.348122
0.0381232	0.191433
0.0838885	0.42124

#output levels:
0.952574	2.11408
0.975051	2.16396
0.157855	0.350332
0.27722	0.615243
0.20913	0.46413
0.214065	0.475081
0.00258104	0.00572819
0.00521947	0.0115837

#output levels:
0.871972	2.22152
0.301218	0.767412
0.142929	0.364139
0.049374	0.12579
0.924608	2.35562
0.0495605	0.126265
0.151557	0.38612
0.00812368	0.0206967
0.957493	2.4394
0.330761	0.842679
0.156947	0.399854
0.0542165	0.138127
0.963979	2.45593
0.100955	0.257202
0.15801	0.402562
0.0165479	0.0421591
0.333363	0.849307
0.19332	0.492521
0.0546429	0.139214
0.031688	0.0807314
0.353486	0.900575
0.0456105	0.116202
0.0579414	0.147617
0.00747621	0.0190471
0.366058	0.932606
0.212281	0.540827
0.0600022	0.152868
0.0347959	0.0886494
0.368538	0.938923
0.0863446	0.21998
0.0604086	0.153903
0.0141531	0.0360579

#output levels:
0.000259925	2

#output levels:
0.279706	0.599512
0.583032	1.24965
0.0254278	0.054501
0.0530029	0.113605
0.655438	1.40484
0.760375	1.62976
0.0595852	0.127713
0.069125	0.14816
0.775025	1.66116
0.792289	1.69816
0.0704568	0.151015
0.0720263	0.154379
0.854916	1.8324
0.86496	1.85393
0.0777196	0.166582
0.0786327	0.168539
0.0796976	0.170821
0.0212336	0.0455114
0.00724524	0.0155292
0.00193033	0.0041374
0.0312736	0.0670307
0.0231881	0.0497005
0.00284305	0.0060937
0.002108	0.00451822
0.220831	0.473321
0.0724434	0.155273
0.0200755	0.0430292
0.00658576	0.0141157
0.105971	0.227134
0.0607444	0.130197
0.0096337	0.0206485
0.00552222	0.0118361
0.793653	1.70109
0.885457	1.89786
0.0721503	0.154644
0.0804961	0.172532
0.865767	1.85565
0.909611	1.94963
0.0787061	0.168696
0.0826919	0.177239
0.943565	2.0224
0.94879	2.0336
0.0857786	0.183855
0.0862536	0.184873
0.949112	2.03429
0.953308	2.04329
0.0862829	0.184936
0.0866644	0.185753
0.226139	0.484698
0.0322477	0.0691185
0.0205581	0.0440634
0.00293161	0.0062835
0.0413093	0.0885408
0.0277391	0.059455
0.00375539	0.00804917
0.00252174	0.005405
0.268853	0.576251
0.0867531	0.185944
0.0244412	0.0523864
0.00788665	0.016904
0.117647	0.25216
0.0669489	0.143496
0.0106952	0.0229236
0.00608626	0.0130451

#output levels:
0.000343761	0.0128974
0.108619	4.07522
0.00592771	0.222399
0.106533	3.99696
0.000186235	0.00698729
0.103447	3.8812
0.00321139	0.120487
0.0999083	3.74842
0.00019452	0.00729813
0.0614629	2.306
0.00335425	0.125847
0.0602825	2.26172
0.000105383	0.00395383
0.0585367	2.19622
0.00181719	0.0681786
0.0565341	2.12108
0.000124123	0.00465692
0.0392193	1.47145
0.00214034	0.0803025
0.0384661	1.44319
6.72447e-05	0.00252293
0.0373521	1.4014
0.00115955	0.0435046
0.0360742	1.35346
7.02361e-05	0.00263516
0.0221926	0.832636
0.00121113	0.0454399
0.0217664	0.816645
3.8051e-05	0.00142762
0.021136	0.792995
0.00065614	0.0246175
0.020413	0.765866
5.25319e-05	0.00197092
0.0818132	3.06952
0.000905843	0.033986
0.0742609	2.78616
4.65189e-05	0.00174533
0.0788445	2.95814
0.000802159	0.0300959
0.0709803	2.66308
2.97256e-05	0.00111526
0.0462948	1.73692
0.00051258	0.0192313
0.0420212	1.57658
2.63232e-05	0.000987609
0.0446149	1.67389
0.000453909	0.01703
0.0401649	1.50693
1.89679e-05	0.000711648
0.0295406	1.10832
0.000327076	0.0122714
0.0268136	1.00601
1.67968e-05	0.000630191
0.0284687	1.0681
0.000289638	0.0108668
0.0256291	0.961568
1.07331e-05	0.000402693
0.0167158	0.627154
0.000185079	0.00694391
0.0151727	0.56926
9.5046e-06	0.000356599
0.0161093	0.604397
0.000163894	0.00614909
0.0145025	0.544112
0.000123794	0.00464458
0.0391154	1.46755
0.00213467	0.0800897
0.0383642	1.43937
6.70665e-05	0.00251624
0.0372531	1.39769
0.00115647	0.0433893
0.0359786	1.34987
7.005e-05	0.00262818
0.0221338	0.83043
0.00120792	0.0453195
0.0217087	0.814481
3.79502e-05	0.00142384
0.02108	0.790894
0.000654402	0.0245522
0.0203589	0.763836
7.56117e-05	0.00283685
0.0238911	0.896362
0.00130383	0.0489177
0.0234323	0.879148
4.09633e-05	0.00153689
0.0227537	0.853687
0.000706358	0.0265016
0.0219753	0.824481
4.27856e-05	0.00160526
0.013519	0.507215
0.000737782	0.0276805
0.0132594	0.497474
2.31795e-05	0.000869661
0.0128754	0.483067
0.0003997	0.0149962
0.0124349	0.466541
1.89176e-05	0.000709762
0.0294623	1.10538
0.000326209	0.0122389
0.0267426	1.00334
1.67522e-05	0.000628521
0.0283932	1.06527
0.000288871	0.010838
0.0255612	0.959019
1.07047e-05	0.000401625
0.0166715	0.625492
0.000184589	0.00692551
0.0151325	0.567752
9.47942e-06	0.000355654
0.0160666	0.602795
0.00016346	0.0061328
0.014464	0.54267
1.15546e-05	0.000433513
0.0179952	0.675154
0.000199244	0.00747536
0.016334	0.612829
1.0232e-05	0.000383892
0.0173422	0.650655
0.000176438	0.00661972
0.0156124	0.585756
6.53828e-06	0.000245307
0.0101827	0.382042
0.000112744	0.00423001
0.00924275	0.346775
5.7899e-06	0.000217229
0.00981324	0.368179
9.98393e-05	0.00374583
0.00883443	0.331456

#output levels:
0.00207834	0.11635
0.00971639	0.543947
0.0109502	0.61302
0.0362753	2.03078

#output levels:
0.00091785	0.00563296
0.0139857	0.0858319
0.0139857	0.0858319
0.16275	0.998818
0.00852833	0.0523394
0.100623	0.617538
0.100623	0.617538
0.360031	2.20956
0.000330533	0.00202852
0.00503648	0.0309095
0.00503648	0.0309095
0.0586091	0.359691
0.00307119	0.0188483
0.0362362	0.222386
0.0362362	0.222386
0.129653	0.795697

#output levels:
0.0199022	0.0473683
0.00385532	0.00917585
0.27405	0.652252
0.12551	0.298721
0.137491	0.327236
0.0266338	0.0633898
0.850083	2.02324
0.420673	1.00122
0.0143522	0.034159
0.00293897	0.0069949
0.197627	0.470362
0.103762	0.246959
0.0991497	0.235981
0.0203034	0.048323
0.613025	1.45903
0.351929	0.837608

#output levels:
0.952574	1.94833
0.317525	0.649445
0.228859	0.468093
0.0130775	0.0267479
0.476287	0.974167
0.190515	0.389667
0.184526	0.377418
0.012728	0.0260331
0.157855	0.322866
0.0526183	0.107622
0.0379251	0.0775696
0.00216713	0.0044325
0.0789274	0.161433
0.031571	0.0645732
0.0305785	0.0625434
0.00210921	0.00431405
0.457068	0.934857
0.23324	0.477054
0.136855	0.279914
0.0125937	0.0257584
0.0681801	0.139451
0.056128	0.114801
0.0505402	0.103372
0.0107604	0.0220086
0.0757425	0.154919
0.0386511	0.0790545
0.0226787	0.0463856
0.00208696	0.00426853
0.0112984	0.023109
0.0093012	0.0190241
0.00837523	0.0171301
0.00178314	0.00364713
0.990159	2.02521
0.330053	0.675069
0.237889	0.486562
0.0135935	0.0278033
0.495079	1.0126
0.198032	0.405041
0.191807	0.392309
0.0132302	0.0270603
0.164083	0.335605
0.0546944	0.111868
0.0394215	0.0806302
0.00225263	0.00460739
0.0820416	0.167803
0.0328166	0.067121
0.031785	0.0650111
0.00219244	0.00448427
0.475102	0.971743
0.242442	0.495876
0.142254	0.290958
0.0130906	0.0267747
0.0708702	0.144953
0.0583426	0.11933
0.0525344	0.10745
0.0111849	0.0228769
0.078731	0.161031
0.0401761	0.0821736
0.0235735	0.0482158
0.0021693	0.00443694
0.0117442	0.0240208
0.00966819	0.0197747
0.00870568	0.017806
0.0018535	0.00379103
0.981296	2.00708
0.327099	0.669027
0.458161	0.937093
0.034776	0.0711287
0.720972	1.47463
0.263637	0.539226
0.392065	0.801906
0.0339083	0.0693538
0.162614	0.332601
0.0542048	0.110867
0.0759237	0.155289
0.00576288	0.011787
0.119475	0.244367
0.0436884	0.0893573
0.0649707	0.132887
0.00561907	0.0114929
0.470849	0.963045
0.240272	0.491438
0.255225	0.52202
0.0327967	0.0670802
0.153897	0.314772
0.11231	0.229712
0.120596	0.24666
0.0283826	0.0580519
0.0780263	0.15959
0.0398165	0.0814381
0.0422943	0.086506
0.00543487	0.0111161
0.0255029	0.0521621
0.0186114	0.0380665
0.0199845	0.040875
0.00470339	0.00962001
0.996122	2.0374
0.332041	0.679134
0.465083	0.951251
0.0353015	0.0722033
0.731865	1.49691
0.26762	0.547373
0.397989	0.814021
0.0344206	0.0704016
0.165071	0.337626
0.0550238	0.112542
0.0770708	0.157636
0.00584994	0.0119651
0.12128	0.248059
0.0443484	0.0907074
0.0659523	0.134895
0.00570397	0.0116665
0.477963	0.977595
0.243902	0.498863
0.259081	0.529907
0.0332922	0.0680937
0.156222	0.319527
0.114007	0.233183
0.122418	0.250386
0.0288114	0.058929
0.0792051	0.162001
0.0404181	0.0826685
0.0429333	0.087813
0.00551698	0.0112841
0.0258882	0.0529502
0.0188925	0.0386416
0.0202864	0.0414925
0.00477445	0.00976536
0.703758	1.43942
0.284049	0.580976
0.16908	0.345826
0.0128185	0.0262182
0.351879	0.719711
0.16691	0.341387
0.136327	0.278835
0.012425	0.0254134
0.116623	0.238532
0.0470709	0.0962758
0.0280189	0.0573081
0.00212421	0.00434473
0.0583113	0.119266
0.0276593	0.0565727
0.0225913	0.0462068
0.002059	0.00421135
0.151517	0.309903
0.114949	0.23511
0.0775628	0.158642
0.011766	0.0240655
0.0514132	0.105157
0.0442485	0.0905031
0.0388453	0.0794517
0.0101122	0.0206828
0.0251085	0.0513553
0.0190487	0.038961
0.0128532	0.0262892
0.0019498	0.00398799
0.00851989	0.017426
0.0073326	0.0149976
0.00643721	0.0131663
0.00167573	0.00342743
0.731526	1.49622
0.295257	0.603899
0.175751	0.35947
0.0133243	0.0272527
0.365763	0.748108
0.173496	0.354857
0.141706	0.289836
0.0129153	0.0264161
0.121224	0.247944
0.0489282	0.100075
0.0291244	0.0595693
0.00220803	0.00451615
0.060612	0.123972
0.0287507	0.0588048
0.0234827	0.0480299
0.00214024	0.00437751
0.157495	0.322131
0.119485	0.244386
0.0806231	0.164901
0.0122303	0.025015
0.0534418	0.109306
0.0459944	0.094074
0.040378	0.0825866
0.0105112	0.0214989
0.0260992	0.0533816
0.0198003	0.0404982
0.0133604	0.0273265
0.00202673	0.00414534
0.00885605	0.0181136
0.00762192	0.0155894
0.0066912	0.0136858
0.00174185	0.00356267
0.724978	1.48282
0.292614	0.598493
0.338488	0.692321
0.0338672	0.0692698
0.532651	1.08945
0.233455	0.477494
0.289657	0.592445
0.0329022	0.067296
0.120139	0.245724
0.0484902	0.0991787
0.0560921	0.114727
0.00561227	0.011479
0.0882678	0.180537
0.0386868	0.0791275
0.0480001	0.0981764
0.00545235	0.0111519
0.156086	0.319248
0.118415	0.242199
0.116111	0.237487
0.028421	0.0581306
0.0916519	0.187459
0.0750924	0.153589
0.0762397	0.155936
0.0249643	0.0510603
0.0258656	0.0529038
0.0196231	0.0401357
0.0192413	0.0393549
0.00470976	0.00963305
0.015188	0.0310646
0.0124439	0.0254519
0.012634	0.0258407
0.00413693	0.0084614
0.735931	1.50523
0.297035	0.607536
0.343602	0.702781
0.0343789	0.0703163
0.540699	1.10591
0.236982	0.484708
0.294033	0.601396
0.0333993	0.0683128
0.121954	0.249437
0.0492228	0.100677
0.0569396	0.116461
0.00569706	0.0116524
0.0896014	0.183265
0.0392713	0.080323
0.0487253	0.0996597
0.00553473	0.0113204
0.158444	0.324071
0.120204	0.245858
0.117866	0.241075
0.0288504	0.0590088
0.0930366	0.190291
0.0762269	0.15591
0.0773915	0.158292
0.0253414	0.0518317
0.0262564	0.0537031
0.0199195	0.0407421
0.019532	0.0399495
0.00478092	0.00977859
0.0154175	0.0315339
0.0126319	0.0258364
0.0128249	0.0262311
0.00419943	0.00858924

#output levels:
0.205486	0.543615
0.102743	0.271807
0.034052	0.0900845
0.0292112	0.0772784
0.765993	2.02644
0.382996	1.01322
0.126936	0.335809
0.108891	0.288071

#output levels:
0.0107846	0.0553324
0.155797	0.79935
0.130583	0.669982
0.55969	2.8716

#output levels:
0.000539504	0.00684947
0.00412011	0.0523083
0.0101761	0.129194
0.163506	2.07585

#output levels:
0.884091	1.87438
0.967226	2.05063
0.146506	0.31061
0.160283	0.339818

#output levels:
0.0506695	0.148357
0.284027	0.831612
0.284027	0.831612
0.510265	1.49402
0.00293999	0.00860809
0.0164801	0.0482525
0.0164801	0.0482525
0.029607	0.0866873
0.159423	0.466781
0.314801	0.921716
0.314801	0.921716
0.510767	1.49549
0.00925019	0.0270839
0.0182657	0.0534806
0.0182657	0.0534806
0.0296362	0.0867727
0.228327	0.668527
0.456264	1.33591
0.338882	0.992224
0.563446	1.64973
0.0132482	0.0387898
0.0264738	0.0775134
0.0196629	0.0575716
0.0326927	0.0957221
0.724989	2.12272
0.715947	2.09624
0.693859	2.03157
0.720375	2.10921
0.0420659	0.123166
0.0415413	0.12163
0.0402597	0.117878
0.0417982	0.122382

#output levels:
0.00243054	0.0215761
0.0446554	0.396409
0.0217048	0.192675
0.232388	2.06293
0.000343182	0.00304645
0.00630515	0.0559714
0.00306463	0.027205
0.0328122	0.291277
0.0363	0.322238
0.0449129	0.398695
0.190699	1.69285
0.233673	2.07433
0.00512541	0.0454987
0.00634151	0.0562941
0.0269258	0.239023
0.0329936	0.292887

#output levels:
0.845599	7.18291
0.918295	7.80042
0.585232	4.97123
0.635544	5.39861
0.0564399	0.479427
0.0612921	0.520643
0.0390616	0.331807
0.0424197	0.360333
0.32328	2.74609
0.351072	2.98217
0.0483247	0.410492
0.0524792	0.445782
0.0215775	0.183289
0.0234325	0.199046
0.00322546	0.0273985
0.00350275	0.029754

#output levels:
0.00151125	0.00824688
0.000755625	0.00412344
6.83144e-05	0.000372791
3.41572e-05	0.000186396
0.0249398	0.136096
0.0124699	0.068048
0.00112737	0.00615207
0.000563687	0.00307604
0.0255509	0.139431
0.0223896	0.12218
0.001155	0.00630284
0.0010121	0.00552301
0.280158	1.52882
0.245495	1.33966
0.0126642	0.0691085
0.0110973	0.060558
0.021371	0.116621
0.0106855	0.0583107
0.000966053	0.00527174
0.000483027	0.00263587
0.367493	2.00541
0.183747	1.0027
0.0166121	0.0906523
0.00830607	0.0453261
0.241375	1.31718
0.21151	1.15421
0.0109111	0.0595416
0.00956109	0.0521748
0.829365	4.52584
0.726751	3.96587
0.0374906	0.204586
0.032852	0.179273

#output levels:
0.952574	2.23506
0.0470776	0.11046

#output levels:
0.0549768	0.229064
0.458663	1.91105
0.00896288	0.0373444
0.0747759	0.311558
0.0248105	0.103374
0.20699	0.862436
0.00404486	0.0168531
0.0337456	0.140603
0.321167	1.33816
0.695671	2.89855
0.05236	0.218161
0.113415	0.472552
0.021437	0.0893187
0.0464341	0.19347
0.00349489	0.0145617
0.00757017	0.0315415
0.0159719	0.066548
0.133251	0.5552
0.0064106	0.0267101
0.0534827	0.222839
0.00720798	0.0300325
0.0601351	0.250556
0.00289304	0.012054
0.0241362	0.100565
0.0933061	0.388765
0.202107	0.842092
0.0374499	0.156037
0.0811191	0.337988
0.00622792	0.025949
0.0134901	0.0562073
0.00249968	0.0104151
0.00541448	0.0225597

#output levels:
0.0801261	0.604376
0.28274	2.13265
0.00464914	0.0350676
0.0164053	0.123743
0.0306644	0.231296
0.139598	1.05296
0.00177924	0.0134205
0.00809985	0.0610957

#output levels:
0.41028	2

#output levels:
0.74754	1.65368
0.865502	1.91463
0.179599	0.397302
0.0252045	0.0557566
0.164117	0.363053
0.022493	0.0497581
0.0968667	0.214285
0.0120513	0.0266595
0.275427	0.609291
0.31889	0.705437
0.0661723	0.146384
0.00928648	0.0205432
0.060468	0.133765
0.00828742	0.0183331
0.03569	0.0789523
0.00444025	0.00982257
0.939948	2.07932
0.968108	2.14161
0.225825	0.499563
0.0281925	0.0623665
0.206358	0.456499
0.0251595	0.055657
0.121799	0.26944
0.01348	0.02982
0.346319	0.766115
0.356695	0.789067
0.0832043	0.184062
0.0103874	0.0229786
0.0760317	0.168195
0.0092699	0.0205065
0.0448762	0.0992736
0.00496665	0.010987

#output levels:
0.002031	0.00632258
0.0206512	0.064288
0.0303243	0.0944007
0.19115	0.595056
0.000290477	0.000904265
0.00295357	0.00919458
0.00433703	0.0135013
0.0273385	0.0851059
0.0204835	0.063766
0.395171	1.23018
0.189701	0.590547
0.748398	2.32979
0.00292959	0.00911992
0.056518	0.175943
0.0271314	0.0844611
0.107037	0.333211

#output levels:
0.909804	1.94654
0.303268	0.648846
0.218583	0.467662
0.072861	0.155887
0.60436	1.29304
0.259544	0.555297
0.145199	0.310656
0.0623561	0.133412
0.656092	1.40372
0.218697	0.467906
0.200002	0.427907
0.0666672	0.142636
0.435826	0.932456
0.187166	0.400445
0.132856	0.284248
0.0570553	0.122071
0.982056	2.10112
0.327352	0.700374
0.235942	0.504801
0.0786473	0.168267
0.652356	1.39572
0.280155	0.599396
0.15673	0.335327
0.0673081	0.144007
0.708196	1.51519
0.236065	0.505065
0.215885	0.461889
0.0719616	0.153963
0.470437	1.00651
0.20203	0.432246
0.143407	0.306822
0.0615864	0.131765

#output levels:
0.887815	2.08164
0.0438771	0.102878
0.953249	2.23506
0.047111	0.11046

#output levels:
0.945718	2.1222
0.156719	0.351677
0.601197	1.34909
0.0996268	0.223563
0.987664	2.21632
0.512114	1.14919
0.627863	1.40893
0.325553	0.730543
0.95576	2.14473
0.0385465	0.0864985
0.607581	1.36342
0.0245042	0.0549875
0.98807	2.21723
0.15885	0.356459
0.628121	1.40951
0.100981	0.226603

#output levels:
0.243427	2
1
1
1
1
1
1
1
3.06286
2.94444
0.329971
0.410702
0.0761925
8.56294
0.0072771
0.916021
2.97627
0.926853
0.612888
0.558886
0.549623
0.482727
3.57929
0.798656
1.08088
0.553124
1.51499
0.197203
0.572431
0.169669
0.0359413
0.6123
0.0397091
0.00127873
9.23075
4.28869
1.45911
0.0739518
0.0585259
0.0212308
0.0225737


#output levels:
0.0189251	2

#output levels:
0.00279604	2

#output levels:
0.0579725	2

#output levels:
0.000964147	2

#output levels:
0.0082585	2

#output levels:
0.500212	2

#output levels:
0.169135	2

#output levels:
0.00813466	0.0411143
0.0587866	0.29712
0.0230055	0.116275
0.395709	2

#output levels:
0.427798	0.991572
0.0388907	0.0901429
0.169323	0.392466
0.015393	0.0356787
0.896183	2.07722
0.0814712	0.188838
0.354711	0.822168
0.0322465	0.0747426

#output levels:
0.00742073	0.0568709
0.0313292	0.240101
0.0666524	0.51081
0.0737553	0.565245
0.0818204	0.627054
0.164069	1.25739
0.285585	2.18866
0.31002	2.37593
0.00140313	0.0107533
0.00592381	0.0453989
0.0126028	0.0965853
0.0139458	0.106878
0.0154708	0.118565
0.0310225	0.23775
0.0539991	0.413838
0.0586193	0.449246

#output levels:
0.189882	0.496798
0.67226	1.75887
0.094941	0.248399
0.33613	0.879435
0.019856	0.0519504
0.0702984	0.183926
0.0179762	0.0470322
0.0636433	0.166513
0.665124	1.7402
0.980305	2.56482
0.332562	0.8701
0.490152	1.28241
0.0695523	0.181973
0.102511	0.268204
0.0629677	0.164746
0.092806	0.242813

#output levels:
0.0050679	0.151284
0.0717329	2.14132
0.00049536	0.0147872
0.0070115	0.209303

#output levels:
0.902623	2.10855
0.451311	1.05428
0.0866923	0.202516
0.0433462	0.101258
0.468444	1.0943
0.308394	0.720416
0.0796058	0.185961
0.041499	0.0969429
0.579018	1.3526
0.35274	0.824012
0.0556117	0.129911
0.0338789	0.0791421
0.0700242	0.163579
0.0649829	0.151802
0.0327487	0.076502
0.0237696	0.0555264

#output levels:
0.000794409	0.258567
0.00614469	2

#output levels:
0.00436509	0.0455414
0.0426489	0.44496
9.63085e-06	0.00010048
9.40977e-05	0.000981731
0.044137	0.460485
0.207429	2.16412
0.000196855	0.00205381
0.000925153	0.00965222

#output levels:
0.00423789	0.00940831
0.0764667	0.16976
0.0596288	0.132379
0.476787	1.05849
0.0492585	0.109356
0.401838	0.892099
0.599317	1.33051
0.935752	2.07741
0.000344021	0.000763742
0.00620737	0.0137806
0.00484051	0.0107462
0.0387043	0.0859253
0.00399867	0.00887723
0.0326202	0.0724183
0.048651	0.108007
0.0759619	0.168639

#output levels:
0.0100854	0.0373215
0.0899788	0.332972
0.00255686	0.0094618
0.0228115	0.0844155
0.0136797	0.0506226
0.223573	0.827347
0.0034681	0.0128339
0.0566806	0.20975
0.0810354	0.299876
0.266309	0.985492
0.0205442	0.0760251
0.067515	0.249843
0.0821576	0.304029
0.326676	1.20889
0.0208287	0.077078
0.0828195	0.306479
0.115454	0.427244
0.351848	1.30203
0.0576466	0.213325
0.175679	0.650112
0.126089	0.4666
0.46072	1.70492
0.0629568	0.232975
0.23004	0.851276
0.325385	1.20411
0.531682	1.96752
0.162467	0.601217
0.265471	0.982392
0.328706	1.2164
0.576583	2.13368
0.164124	0.607353
0.287891	1.06536
0.000646868	0.00239377
0.00577117	0.0213566
0.00054411	0.00201351
0.0048544	0.017964
0.000877405	0.00324689
0.0143398	0.0530654
0.000738026	0.00273111
0.0120619	0.0446357
0.00519755	0.0192338
0.0170808	0.0632087
0.0043719	0.0161785
0.0143675	0.0531678
0.00526953	0.0195002
0.0209528	0.077537
0.00443244	0.0164025
0.0176243	0.06522
0.0193414	0.0715739
0.0589432	0.218123
0.0165595	0.0612794
0.0504654	0.18675
0.021123	0.078167
0.077182	0.285617
0.0180849	0.0669243
0.066081	0.244537
0.0545101	0.201718
0.0890698	0.329608
0.04667	0.172705
0.076259	0.282201
0.0550664	0.203776
0.0965919	0.357444
0.0471462	0.174467
0.0826992	0.306033

#output levels:
0.497161	2

#output levels:
0.792501	1.68895
0.968439	2.0639
0.0643332	0.137105
0.0786154	0.167543

#output levels:
0.0383684	0.107963
0.0191842	0.0539814
0.0191842	0.0539814
0.0127895	0.0359876
0.728902	2.05102
0.364451	1.02551
0.364451	1.02551
0.242967	0.683672
0.0184385	0.0518831
0.00921926	0.0259415
0.00921926	0.0259415
0.00614618	0.0172944
0.350285	0.985646
0.175142	0.492823
0.175142	0.492823
0.116762	0.328549

#output levels:
0.00239911	0.0187069
0.0242384	0.188997
0.0151154	0.117861
0.0955715	0.745213
0.00338164	0.0263681
0.02975	0.231974
0.0713647	0.556462
0.171256	1.33536
0.0217937	0.169935
0.0304707	0.237593
0.0865652	0.674987
0.118531	0.924241
0.0267983	0.208958
0.0372747	0.290647
0.160074	1.24817
0.199762	1.55763
0.00330716	0.0257874
0.0293322	0.228716
0.0675424	0.526658
0.166113	1.29526
0.0042497	0.0331368
0.0346194	0.269943
0.111591	0.870124
0.225381	1.7574
0.0264189	0.206
0.036759	0.286626
0.155079	1.20922
0.194242	1.51459
0.0312198	0.243435
0.0432861	0.337521
0.212644	1.65808
0.257854	2.0106

#output levels:
0.44612	1.01513
0.218316	0.496769
0.231528	0.526832
0.0199198	0.0453269
0.868073	1.97527
0.424805	0.966628
0.0511062	0.11629
0.00245868	0.00559464
0.893337	2.03275
0.437168	0.994761
0.463625	1.05496
0.0398887	0.0907652
0.976937	2.22298
0.47808	1.08785
0.0575154	0.130874
0.00276702	0.00629626

#output levels:
0.0731135	0.178219
0.483334	1.17816
0.559914	1.36483
0.844465	2.05844
0.0461209	0.112423
0.304893	0.743198
0.353201	0.860952
0.532698	1.29849

#output levels:
0.354903	1.21645
0.713892	2.44691
0.0117556	0.040293
0.0236465	0.0810498

#output levels:
0.593493	1.97924
0.0325492	0.108549
0.930513	3.10317
0.0510326	0.170189

#output levels:
0.611246	1.4828
0.934917	2.26798
0.0496194	0.12037
0.0758942	0.184108
0.222342	0.539369
0.340077	0.824979
0.0180491	0.0437846
0.0276066	0.0669697

#output levels:
0.0707042	2

#output levels:
0.0067887	0.0361378
0.0933433	0.496888
0.000709897	0.00377894
0.0305316	0.162526
0.00104502	0.0055629
0.0143689	0.0764887
0.000109278	0.000581714
0.00469989	0.0250186
0.04657	0.247903
0.265566	1.41367
0.00486984	0.0259233
0.0868636	0.462395
0.00716878	0.0381611
0.04088	0.217614
0.000749642	0.00399051
0.0133714	0.071179
0.050054	0.266449
0.280649	1.49396
0.00523416	0.0278627
0.091797	0.488657
0.00770509	0.041016
0.0432018	0.229973
0.000805724	0.00428905
0.0141308	0.0752216
0.156037	0.830623
0.432028	2.29978
0.0163169	0.0868585
0.141311	0.752233
0.0240197	0.127862
0.0665044	0.354018
0.00251175	0.0133706
0.0217528	0.115795
0.000663559	0.00353228
0.0290092	0.154423
0.000361223	0.00192287
0.0176955	0.094197
0.000102145	0.000543743
0.00446555	0.0237711
5.5605e-05	0.000295998
0.00272396	0.0145003
0.00455197	0.0242312
0.0825324	0.439339
0.00247796	0.0131908
0.0503443	0.267994
0.000700709	0.00373004
0.0127047	0.0676298
0.000381446	0.00203053
0.00774978	0.0412538
0.00489251	0.0260439
0.0872198	0.464291
0.00266334	0.0141776
0.0532036	0.283215
0.000753131	0.00400909
0.0134262	0.0714709
0.000409983	0.00218243
0.00818993	0.0435969
0.0152518	0.0811889
0.134265	0.714725
0.00830265	0.0441969
0.0819012	0.435979
0.0023478	0.0124979
0.0206682	0.110022
0.00127807	0.00680347
0.0126075	0.0671126

#output levels:
0.0321294	0.615471
0.00335979	0.06436
0.0207337	0.397175
0.000307039	0.00588163
0.151907	2.90993
0.0158849	0.304292
0.0980283	1.87783
0.00145167	0.0278082
0.336501	6.44601
0.035188	0.674062
0.21715	4.15973
0.00321571	0.0616001
0.500069	9.57932
0.0522924	1.00171
0.322704	6.18171
0.00477881	0.0915429
0.0119144	0.228232
0.00285351	0.0546618
0.00768859	0.147283
0.000299513	0.00573748
0.0563309	1.07907
0.0134913	0.258439
0.0363514	0.696347
0.00141609	0.0271266
0.124783	2.39035
0.0298856	0.572489
0.0805249	1.54253
0.00313689	0.0600903
0.185438	3.55226
0.0444126	0.850767
0.119667	2.29234
0.00466169	0.0892992
0.0310147	0.594118
0.00324322	0.0621271
0.0202637	0.388172
0.000306034	0.00586238
0.146637	2.80897
0.0153338	0.293735
0.0958062	1.83526
0.00144692	0.0277171
0.209861	4.02011
0.0219453	0.420384
0.156289	2.99388
0.00304764	0.0583806
0.311872	5.97421
0.0326125	0.624725
0.232259	4.44915
0.00452905	0.0867585
0.011501	0.220314
0.00275451	0.0527653
0.00751431	0.143944
0.000298388	0.00571591
0.0543765	1.04164
0.0130232	0.249473
0.0355274	0.680562
0.00141077	0.0270246
0.077822	1.49076
0.0186384	0.357037
0.057956	1.11021
0.00295004	0.0565109
0.11565	2.21539
0.0276982	0.530587
0.0861275	1.64986
0.00438401	0.08398
0.250425	4.79713
0.026187	0.501638
0.0322141	0.617094
0.000211979	0.00406067
0.401609	7.69321
0.0419963	0.804482
0.0516621	0.989639
0.000339953	0.00651214
0.349288	6.69095
0.0365251	0.699675
0.0954132	1.82773
0.000743392	0.0142404
0.514695	9.85949
0.0538218	1.03101
0.140597	2.69327
0.00109543	0.020984
0.0928639	1.7789
0.0222409	0.426047
0.0119458	0.228834
0.000209639	0.00401584
0.148927	2.85284
0.035668	0.683256
0.0191576	0.366983
0.0003362	0.00644024
0.129525	2.48117
0.0310212	0.594243
0.0353816	0.67777
0.000733693	0.0140546
0.190862	3.65615
0.0457115	0.87565
0.0521368	0.998733
0.00108114	0.0207103
0.246817	4.72803
0.0258098	0.494412
0.0321537	0.615936
0.000211954	0.00406019
0.395823	7.58239
0.0413914	0.792893
0.0515651	0.987782
0.000339913	0.00651137
0.235687	4.51482
0.0246459	0.472117
0.0843122	1.61508
0.00073617	0.0141021
0.347298	6.65285
0.0363171	0.69569
0.124239	2.37992
0.00108479	0.0207802
0.0915261	1.75327
0.0219206	0.41991
0.0119234	0.228405
0.00020961	0.00401529
0.146781	2.81174
0.0351542	0.673414
0.0191217	0.366295
0.000336153	0.00643935
0.0873988	1.67421
0.0209321	0.400974
0.0312651	0.598915
0.000725423	0.0138962
0.128787	2.46705
0.0308446	0.590858
0.0460709	0.882534
0.00106895	0.0204768
0.0293699	0.56261
0.0033271	0.0637338
0.01663	0.318564
0.000305921	0.00586022
0.13886	2.66
0.0157304	0.301331
[truncated: 1,379,736 more chars]
