# Supplementary material for: Selection Shapes Transcriptional Logic and Regulatory Specialization in Genetic Networks
Source: PLoS One. 2016 Feb 29;11(2):e0150340. doi: 10.1371/journal.pone.0150340 (PMC4771205; doi:10.1371/journal.pone.0150340)
Supplement: S1 Data — This includes all data generated from the analysis of the networks. (ZIP) [file pone.0150340.s005.zip › data_144/majority_6_144_255_s1_g0/fitness.hist]

# fitness
0.0011008	140	92
0.00220134	135	95
0.00600048	140	116
0.000969862	155	111
0.00139434	152	98
9.15695e-05	144	69
0.00114647	138	96
0.000752989	150	97
0.000936783	152	77
0.00196496	151	117
0.00073594	135	94
0.000715198	149	110
0.000440616	136	95
0.000110641	141	90
0.0211999	142	122
0.00609457	146	123
2.65684e-05	146	90
0.000650979	131	98
0.0051669	133	92
0.0156618	127	104
0.0017585	153	111
4.01064e-05	143	92
0.000383618	143	87
7.01422e-05	126	76
0.00230055	141	113
0.000444599	149	96
0.000204063	151	93
8.12694e-05	142	92
0.00142098	147	88
0.00130556	132	77
0.00626086	137	119
0.000590276	126	74
0.000139718	138	91
0.0111272	127	110
0.000406286	138	78
0.0134303	124	99
0.066649	147	127
7.08243e-05	139	87
0.0316315	119	106
0.00124946	160	121
0.00013047	159	95
4.90249e-05	139	77
0.000303834	134	88
2.26166e-05	125	70
0.00657043	127	95
0.00112842	146	97
0.00840256	162	135
0.00727059	145	123
5.2122e-05	130	65
0.00459908	140	114
0.00102908	142	96
0.000451916	141	89
0.00242257	170	128
0.00165924	149	119
0.00018638	146	74
1.44443e-05	141	67
0.00782139	126	108
0.00109175	143	112
1.96958e-05	143	56
0.00214763	135	102
0.00122376	143	116
0.000339591	137	97
3.23822e-05	142	89
0.000292575	145	83
0.009731	133	114
0.00068734	138	93
5.09117e-06	140	84
0.00144774	136	106
0.000409703	150	106
0.00101847	135	93
0.000163646	131	86
0.000104065	163	80
0.000822722	148	83
0.00375164	153	114
0.00017948	143	93
0.000556978	124	83
0.000898988	145	108
0.00253872	121	91
0.00243565	134	108
0.00166639	142	118
0.000338802	136	90
0.00225719	137	102
0.00844761	139	113
1.78156e-05	145	75
0.00435693	136	103
0.000355221	144	87
0.000996516	139	91
0.0018407	146	112
0.00122757	126	110
0.000187303	142	77
0.00250419	146	109
0.00216733	142	80
0.00311176	145	122
0.00120494	137	98
0.00265735	163	116
0.00499558	139	114
0.00127118	136	90
0.00269255	162	126
0.00434499	130	103
0.000713733	135	75
