# Supplementary material for: Selection Shapes Transcriptional Logic and Regulatory Specialization in Genetic Networks
Source: PLoS One. 2016 Feb 29;11(2):e0150340. doi: 10.1371/journal.pone.0150340 (PMC4771205; doi:10.1371/journal.pone.0150340)
Supplement: S1 Data — This includes all data generated from the analysis of the networks. (ZIP) [file pone.0150340.s005.zip › data_144/majority_6_144_255_s1_g0/maxrnapactivity]

0.0264843
0.819092
0.867551
0.0166382
0.481774
0.931533
0.511882
0.775648
0.343425
0.414074
0.907664
0.901272
0.26047
0.846727
0.709116
0.786362
0.561686
0.362361
0.0960192
0.491123
0.940523
0.616118
0.842682
0.565168
0.0584011
0.937545
0.793319
0.788848
0.530046
0.286985
0.177034
0.454847
0.0893579
0.156541
0.380193
0.954186
0.113627
0.500971
0.0146799
0.0750133

0.00676168
0.821291
0.00290278
0.389494
0.00676263
0.94786
0.517652
0.576745
0.896188
0.747766
0.764482
0.126646
0.339903
0.460068
0.16818
0.931898
0.882971
0.271048
0.778298
0.280998
0.0407932
0.0235929
0.135876
0.0107893
0.113551
0.388663
0.603448
0.842111
0.195567
0.614898
0.207288
0.943524
0.228443
0.734941
0.44199
0.00817038
0.0292431
0.271212
0.255422
0.000619174

0.21679
0.00084097
0.514107
0.000577733
0.645633
0.100492
0.0032974
0.781287
0.0720964
0.428219
0.284981
0.630298
0.391469
0.339215
0.586728
0.487429
0.711881
0.000574674
0.0423767
0.9599
0.139198
0.0080803
0.0207552
0.91258
0.0314485
0.166007
0.46796
0.803909
0.485177
0.183986
0.186632
0.486503
0.308008
0.847875
0.224832
0.121132
0.597913
0.298512
0.00994905
0.332748

0.597977
0.00467429
0.000348371
0.00513082
0.931507
0.503496
0.000513681
0.670046
0.563799
0.636311
0.394746
0.133699
0.327208
0.810877
0.165762
0.590124
0.0109378
0.745048
0.0654785
0.153886
0.940098
0.88611
0.028968
0.369764
0.38138
0.606984
0.658729
0.537852
0.430034
0.637223
0.533204
0.0184007
0.132187
0.52698
0.928298
0.880238
0.895312
0.0717311
0.658449
0.372644

0.0285463
0.116591
0.940127
0.000428427
0.0306717
0.00308552
0.00099348
0.283475
0.00339181
0.26685
0.84582
0.918479
0.418017
0.885856
0.000816441
0.666814
0.564133
0.0975894
0.336832
0.276055
0.467475
0.217347
0.545695
0.0321441
0.326146
0.421985
0.276904
0.0186788
0.580317
0.62312
0.821069
0.302463
0.524089
0.292547
0.535991
0.0235755
0.617676
0.516829
0.185864
0.0423302

0.848345
0.93079
0.00104689
0.641767
0.0503838
0.00232922
0.00695325
0.0159922
0.390577
0.000152009
0.0681702
0.589368
0.827621
0.617
0.000159271
0.120685
0.119744
0.665213
0.34712
0.610746
0.00217699
0.275936
0.467359
0.0277829
0.720389
0.0603736
0.0759377
0.0668851
0.80692
0.693242
0.87237
0.491585
0.184545
0.000331643
0.89198
0.233385
0.350121
0.278177
0.000463632
0.00158031

0.0418276
0.0109717
0.9098
0.947347
0.304274
0.000450831
0.000175046
0.0123381
0.860554
0.565645
0.394591
0.54755
0.111199
0.524674
0.542826
0.696691
0.666436
0.614017
0.184149
0.426708
0.212665
0.436994
0.438937
0.535418
0.728437
0.545062
0.134943
0.176562
0.768611
0.952574
0.442173
0.2177
0.772134
0.22372
0.649179
0.63731
0.631381
0.313079
0.787622
0.739431

0.0110007
0.000217732
0.0169121
0.514965
0.331679
0.952574
0.0386904
0.00581943
0.726488
0.0105771
0.935822
0.356779
0.0208344
0.454442
0.808445
0.681351
0.0150412
0.0590891
0.0581055
0.0559931
0.084733
0.82262
0.893396
0.513821
0.666977
0.217417
0.0282454
0.106081
0.300204
0.850744
0.697811
0.092779
0.226044
0.0881147
0.313528
0.22103
0.177925
0.298185
0.301713
0.777439

0.923662
0.743187
0.805205
0.00403833
0.0240301
0.831042
0.000507144
0.00354541
0.128699
0.369665
0.614481
0.806084
0.925149
0.070242
0.00868218
0.0358034
0.951052
0.914829
0.829329
0.512643
0.0869141
0.386153
0.0676924
0.877457
0.672839
0.881975
0.497282
0.100369
0.490302
0.465766
0.0686633
0.94541
0.367915
0.00925185
0.952119
0.823053
0.00856992
0.0948159
0.56567
0.0001798

0.68465
0.844697
0.535316
0.00035159
0.516985
0.0132868
0.183597
0.177691
0.00219178
0.869524
0.0684793
0.375577
0.345506
0.604156
0.238381
0.479826
0.195572
0.741351
0.439773
0.024526
0.512757
0.0127017
0.0148494
0.845141
0.317467
0.575386
0.793017
0.127377
0.491357
0.30589
0.0892668
0.40006
0.553171
0.855407
0.0291077
0.210764
0.0229764
0.00541109
0.110434
0.151978

0.521168
0.713069
0.932444
0.105558
0.0532702
0.667129
0.000163419
0.0846637
0.421288
0.571774
0.00150623
0.0523871
0.698892
0.434967
0.165855
0.206894
0.329284
0.633009
0.984558
0.282353
0.511302
0.63006
0.121451
0.0851748
0.704865
0.86683
0.641852
0.116949
0.0176044
0.0040716
0.00361416
0.0916662
0.486866
0.648277
0.363218
0.913167
0.287699
0.82449
0.901849
0.0596719

0.0466518
0.00257743
0.00814181
0.00220126
0.000907965
0.0013997
0.00108112
0.990805
0.850635
0.344887
0.48882
0.318008
0.535364
0.0397304
0.795571
0.808889
0.792655
0.000408916
0.941261
0.64162
0.0333626
0.502266
0.837554
0.0131132
0.383318
0.459084
0.354514
0.763361
0.722791
0.984793
0.835273
0.350795
0.806411
0.462782
0.704149
0.448886
0.546374
0.11683
0.178639
0.8787

0.906432
0.952574
0.0618981
0.855969
0.0056714
0.000994927
0.000135969
0.937175
0.722721
0.164845
0.69679
0.104329
0.506075
0.0982169
0.0711153
0.447908
0.430852
0.537641
0.25118
0.804363
0.246226
0.0997645
0.891744
0.816686
0.506184
0.52599
0.749333
0.935107
0.0415167
0.853695
0.573628
0.389705
0.427162
0.564321
0.72522
0.348751
0.0171847
0.850577
0.00925773
0.0629586

0.0128678
0.444302
0.000652612
0.714747
0.56623
0.0140746
0.24661
0.870733
0.729743
0.848558
0.738915
0.844065
0.786388
0.241179
0.439208
0.282131
0.844118
0.904684
0.63906
0.861232
0.606297
0.39886
0.680223
0.100235
0.944366
0.00298747
0.946992
0.70545
0.930627
0.129518
0.978432
0.632102
0.800086
0.632375
0.398838
0.000227413
0.973064
0.278352
0.225958
0.170668

0.516031
0.0250978
0.033702
0.902876
0.869633
0.246039
0.0585722
0.119492
0.768209
0.0373004
0.511089
0.75307
0.303327
0.242919
0.0804541
0.0209577
0.641347
0.0754368
0.995058
0.738477
0.975971
0.622268
0.703983
0.626216
0.450455
0.0111578
0.493484
0.166749
0.311431
0.990967
0.57078
0.177619
0.847536
0.10198
0.900292
0.299859
0.937733
0.0356743
0.496975
0.0599079

0.000179454
0.000710919
0.728816
0.0465065
0.17347
0.00136188
0.75473
0.00307625
0.812122
0.942446
0.87799
0.660249
0.753963
0.463169
0.589487
0.653346
0.168885
0.138012
0.0272517
0.878082
0.753917
0.11491
0.907229
0.307042
0.649141
0.42725
0.0742715
0.0907202
0.645412
0.876309
0.394254
0.485942
0.823568
0.569827
0.391175
0.513422
0.828472
0.142844
0.136992
0.0443691

0.00387058
0.952574
0.368554
0.304124
0.0151348
0.00111822
0.0090475
0.641136
0.901312
0.269165
0.0297079
0.117831
0.852565
0.807072
0.445771
0.748825
0.598161
0.330432
0.112284
0.210639
0.222446
0.835679
0.803659
0.540972
0.885273
0.344472
0.151507
0.782162
0.15281
0.716552
0.86482
0.623988
0.835529
0.17237
0.883305
0.948499
0.224933
0.588608
0.854614
0.00113194

0.830088
0.562807
0.945049
0.00119549
0.00528318
0.000426585
0.0108537
0.362259
0.54004
0.0575437
0.657003
0.722697
0.000675973
0.619181
0.888309
0.913226
0.138044
0.814036
0.834128
0.900883
0.659697
0.031962
0.556497
0.576306
0.785848
0.651204
0.251108
0.063299
0.991782
0.564383
0.848006
0.967758
0.0976673
0.611478
0.858306
0.787002
0.547962
0.124655
0.562577
0.00121691

0.244606
0.0226142
0.0419396
0.836281
0.000663166
0.913521
0.0297918
0.580592
0.738766
0.456891
0.721784
0.0751004
0.764937
0.954136
0.0186693
0.539816
0.0531404
0.934004
0.200653
0.62965
0.847548
0.00787273
0.921168
0.90084
0.414315
0.634461
0.247389
0.215828
0.585254
0.0586778
0.641095
0.583475
0.930108
0.197193
0.153223
0.529201
0.0318849
0.905304
0.0835053
0.00792265

0.000503615
0.806902
0.000288949
0.00195477
0.00235866
0.000577964
0.00822584
0.176655
0.262349
0.481823
0.00661791
0.128773
0.514711
0.0110656
0.378001
0.499564
0.359919
0.759617
0.579522
0.565204
0.163642
0.830324
0.136726
0.096918
0.139142
0.219708
0.0538597
0.615461
0.344217
0.00864235
0.573174
0.840112
0.401361
0.707296
0.24196
0.71155
0.171681
0.573064
0.024754
0.0220041

0.00163184
0.86184
0.262845
0.00059228
0.858688
0.528543
0.000652024
0.144303
0.868839
0.833914
0.919584
0.348036
0.739211
0.228228
0.0541208
0.00142302
0.505346
0.388028
0.334206
0.939118
0.666244
0.401161
0.076003
0.963775
0.453998
0.104274
0.141999
0.337151
0.938301
0.0365729
0.407925
0.505779
0.476951
0.733105
0.206689
0.464931
0.930156
0.451754
0.561639
0.0370192

0.000850189
0.000275615
0.0951682
0.00138263
0.852767
0.0257394
0.34686
0.177859
0.829317
0.0220526
0.28339
0.00327438
0.269942
0.556247
0.199565
0.544744
0.435627
0.725046
0.632944
0.4208
0.193743
0.771737
0.247241
0.126111
0.413899
0.484745
0.298684
0.288294
0.0557088
0.855838
0.216749
0.11585
0.000785355
0.441544
0.132086
0.305441
0.635581
0.1374
0.000628151
0.000896712

0.000123395
0.00022218
0.0050699
0.0553869
0.00831942
0.0115374
0.000295959
0.734627
0.0585108
0.400165
0.257855
0.129263
0.625702
0.47575
0.466792
0.367329
0.10651
0.594132
0.261671
0.722394
0.675439
0.767815
0.433075
0.203291
0.532858
0.249754
0.124288
0.252444
0.126403
0.868685
0.66935
0.719117
0.293088
0.845253
0.329629
0.0370138
0.862315
0.0473639
0.414135
0.000376164

0.000156608
0.263087
0.0156888
0.022666
0.723254
0.422081
0.0020958
0.438775
0.751345
0.012942
0.000600065
0.5974
0.00731498
0.0758822
0.729255
0.13595
0.632733
0.384257
0.286057
0.911005
0.742149
0.441397
0.0653697
0.747326
0.000266109
0.457085
0.0284085
0.75207
0.777554
0.873254
0.250628
0.842339
0.365956
0.803985
0.500557
0.952574
0.752316
0.0675825
0.0474492
0.000322415

0.0581219
0.000543849
0.00242017
0.531993
0.702751
0.10084
0.0891958
0.647507
0.548126
0.809678
0.0553451
0.625928
0.398293
0.901172
0.785022
0.000259925
0.933112
0.0533069
0.0357255
0.325886
0.840318
0.977835
0.756
0.38981
0.157532
0.943345
0.683076
0.225299
0.235448
0.366502
0.852391
0.480012
0.265153
0.41028
0.904092
0.642459
0.934791
0.852995
0.891263
0.243427

0.0189251
0.00279604
0.0579725
0.000964147
0.0082585
0.500212
0.169135
0.395709
0.862868
0.260967
0.764423
0.0669986
0.856154
0.00614469
0.191698
0.900883
0.540459
0.497161
0.938453
0.710772
0.256494
0.878942
0.820489
0.583505
0.599717
0.824451
0.0707042
0.375712
0.104406
0.0230148
0.63193
0.0705832
0.0010506
0.744178
0.531795
0.609191
0.0524158
0.0551872
0.0144458
0.00626266

0.837836
0.0370583
0.000413281
0.422215
0.757182
0.000627903
0.00371361
0.808629
0.937998
0.853714
0.00808707
0.239934
0.631754
0.556239
0.814087
0.878432
0.558683
0.847022
0.297323
0.605394
0.834711
0.376333
0.702158
0.509282
0.104118
0.713929
0.254169
0.26803
0.0575779
0.661215
0.767175
0.249191
0.353671
0.780644
0.0828945
0.869386
0.373603
0.833181
0.152135
0.00163596

0.00118055
0.0714457
0.00672805
0.000169213
0.00697328
0.00221164
0.00282629
0.271096
0.845665
0.0928084
0.594635
0.844739
0.539649
0.58085
0.210815
0.749625
0.88434
0.00409783
0.865402
0.58704
0.0484885
0.16526
0.677834
0.805609
0.0718401
0.658716
0.0101925
0.635079
0.384506
0.362159
0.952574
0.10256
0.078654
0.102129
0.431152
0.873145
0.340958
0.113815
0.000856955
0.000359622

0.398885
0.952574
0.000298143
0.000759438
0.0521915
0.010869
0.923568
0.170529
0.794473
0.645609
0.834017
0.366853
0.00271164
0.848113
0.884799
0.226363
0.47659
0.772611
0.60823
0.256756
0.291602
0.564227
0.335288
0.272534
0.937699
0.344867
0.208404
0.448956
0.705603
0.0474216
0.86518
0.374111
0.898113
0.193941
0.162688
0.85425
0.47047
0.391043
0.147334
0.163684

0.0101165
0.894076
0.314583
0.00413673
0.936114
0.00101402
0.00464423
0.549351
0.59289
0.635539
0.956389
0.247012
0.330632
0.223852
0.142993
0.697625
0.10699
0.208176
0.969516
0.0106754
0.46263
0.833031
0.670975
0.593515
0.625551
0.274626
0.119551
0.412873
0.709365
0.831465
0.239514
0.000807438
0.405992
0.219567
0.000419118
0.0239803
0.322199
0.776892
0.00925098
0.00108724

0.332654
0.420563
0.101637
0.0213088
0.0117085
0.00158194
0.00211544
0.0413782
0.896457
0.716072
0.443152
0.538371
0.353429
0.928508
0.0931713
0.122147
0.194993
0.160737
0.00326321
0.445968
0.439297
0.797544
0.367684
0.678386
0.884307
0.493204
0.11985
0.209893
0.00250917
0.0151149
0.683215
0.703292
0.706113
0.9183
0.56167
0.3535
0.177967
0.227447
0.132972
0.249839

0.00142843
0.000500476
0.0134371
0.68501
0.216409
0.700837
0.132763
0.210249
0.877212
0.698812
0.00490155
0.83433
0.602115
0.476028
0.618872
0.578133
0.846258
0.265264
0.554549
0.812001
0.355921
0.0270654
0.283333
0.715309
0.931271
0.359081
0.200552
0.0258745
0.738245
0.589676
0.572642
0.0362073
0.900825
0.81928
0.422067
0.282506
0.04542
0.299956
0.101687
0.0105504

0.419735
0.505897
0.54981
0.0193819
0.0345516
0.00155479
0.952574
0.779974
0.0891514
0.068709
0.763184
0.904513
0.055163
0.686722
0.000219235
0.229181
0.939966
0.186626
0.0502301
0.707996
0.653832
0.966078
0.0457161
0.16041
0.674609
0.799423
0.493236
0.172522
0.298205
0.606799
0.690937
0.733471
0.261973
0.00915538
0.744233
0.559457
0.400167
0.0640339
0.00110873
0.00500202

0.0111115
0.000345947
0.0728061
0.0051148
0.0164152
0.0674167
0.0102739
0.840646
0.446362
0.775702
0.199249
0.535803
0.808375
0.812368
0.680436
0.49116
0.0310424
0.246143
0.506881
0.0317199
0.424202
0.682832
0.0330306
0.362506
0.379456
0.12875
0.421384
0.179644
0.0388127
0.234195
0.937472
0.311594
0.740224
0.0275701
0.992783
0.772451
0.0941237
0.832674
0.529913
0.00109738

0.223831
0.759937
0.928994
0.84626
0.116015
0.0349892
0.0727174
0.591626
0.0634707
0.103393
0.66944
0.467312
0.277221
0.761405
0.111921
0.70032
0.422201
0.0402648
0.86669
0.945345
0.818333
0.364629
0.594692
0.785768
0.555627
0.487635
0.891023
0.1203
0.000247373
0.322592
0.0500215
0.884304
0.00185954
0.194159
0.815544
0.0792203
0.166076
0.0162938
0.0160032
0.00113761

0.032208
0.475378
0.372727
0.187343
0.0021377
0.826992
0.000842187
0.660932
0.741246
0.848542
0.101915
0.0658147
0.574387
0.636324
0.847085
0.918699
0.170812
0.900983
0.232224
0.737121
0.260493
0.205008
0.458891
0.129532
0.397681
0.475519
0.439347
0.344193
0.199682
0.303669
0.952574
0.781384
0.932385
0.915983
0.319552
0.179851
0.365031
0.0069493
0.0243034
0.00204156

0.040673
0.0180567
0.000352967
0.00427792
0.219978
0.938467
0.0153301
0.403564
0.362609
0.068958
0.276664
0.61048
0.74779
0.329427
0.754531
0.03274
0.258311
0.255573
0.456202
0.873049
0.42
0.835652
0.953309
0.933257
0.807152
0.645294
0.506234
0.210039
0.565019
0.950609
0.351956
0.760497
0.107863
0.555465
0.921972
0.32015
0.610176
0.372867
0.162795
0.638437

0.00172937
0.000205705
0.862928
0.00438121
0.00230127
0.310081
0.140676
0.794046
0.713644
0.267127
0.705925
0.00781471
0.202637
0.034899
0.171017
0.185064
0.464101
0.0495839
0.546651
0.933092
0.0151621
0.239053
0.554717
0.756831
0.419403
0.875341
0.0970039
0.600199
0.760773
0.111582
0.762023
0.803086
0.12618
0.236408
0.398099
0.279288
0.229749
0.232445
0.574084
0.00875452

0.000396986
0.0141299
0.906673
0.112604
0.00189348
0.292829
0.0907457
0.658332
0.640005
0.195766
0.813315
0.470086
0.69002
0.93431
0.895887
0.0393308
0.0558659
0.96578
0.607153
0.814429
0.0848131
0.236043
0.248497
0.743687
0.821461
0.0855044
0.166467
0.32249
0.582586
0.6981
0.877607
0.166603
0.863379
0.373811
0.148521
0.198806
0.329353
0.6853
0.490838
0.058089

0.952574
0.382897
0.816909
0.000144777
0.000881772
0.835222
0.224015
0.0565313
0.914867
0.440505
0.227618
0.823695
0.0793527
0.447932
0.105713
0.148222
0.508684
0.655403
0.794711
0.872837
0.739639
0.244058
0.182159
0.481565
0.0227653
0.728748
0.357739
0.0519396
0.512895
0.241124
0.441056
0.816943
0.598842
0.420782
0.580879
0.0468754
0.209035
0.137405
0.013824
0.0965625

0.0397605
0.100967
0.807499
0.0627855
0.00789431
0.551092
0.00021937
0.115763
0.835805
0.000703563
0.538544
0.045296
0.823409
0.0661423
0.0731635
0.397122
0.76425
0.172464
0.171694
0.0203112
0.539773
0.67583
0.096934
0.598162
0.581221
0.672824
0.520065
0.927834
0.842876
0.94593
0.785764
0.710301
0.399199
0.769473
0.892389
0.101212
0.394214
0.142027
0.13845
0.000640719

0.00347045
0.946985
0.921931
0.000649536
0.71156
0.00038987
0.0028775
0.0330686
0.217194
0.14642
0.353322
0.504282
0.0382529
0.775732
0.000604945
0.00644892
0.681595
0.498745
0.347595
0.906829
0.867014
0.939608
0.000298102
0.307466
0.000724744
0.432162
0.170004
0.0634923
0.895155
0.757791
0.182253
0.867533
0.0140928
0.857856
0.923249
0.3223
0.000467155
0.230444
0.0121986
0.000455881

0.0197133
0.0381314
0.00314317
0.00659234
0.952574
0.0834736
0.00255014
0.000367512
0.186355
0.72037
0.563038
0.273481
0.523593
0.307785
0.775777
0.940574
0.790182
0.0460467
0.577268
0.429276
0.0054259
0.614417
0.000876251
0.58438
0.258734
0.878608
0.260169
0.332203
0.526136
0.65505
0.0391124
0.879693
0.809571
0.454402
0.408144
0.795908
0.534942
0.939954
0.536964
0.076119

0.000239705
0.362871
0.000596555
0.0682824
0.510798
0.940498
0.861196
0.408609
0.948331
0.0579398
0.183911
0.0282116
0.628418
0.878346
0.767764
0.453424
0.503136
0.734934
0.00329515
0.806643
0.621245
0.176527
0.606966
0.14958
0.500479
0.612959
0.541587
0.927351
0.843735
0.449813
0.214429
0.624135
0.727319
0.492707
0.596554
0.770187
0.318331
0.952574
0.0136463
0.00536749

0.000246829
0.00503227
0.000246422
0.317384
0.181008
0.00581585
0.20278
0.00103989
0.869548
0.0434754
0.227538
0.0776653
0.188494
0.811715
0.269797
0.106506
0.965643
0.478537
0.541578
0.697485
0.908766
0.851898
0.211928
0.945635
0.937104
0.795761
0.00549275
0.300572
0.939194
0.236756
0.0156333
0.285524
0.701138
0.941113
0.456748
0.0213137
0.348833
0.659944
0.162393
0.414533

0.863442
0.000761984
0.000713664
0.603279
0.0190226
0.222896
0.00189686
0.0790184
0.502932
0.889422
0.0205086
0.000194655
0.0124461
0.392858
0.917917
0.761368
0.80019
0.516159
0.0321371
0.580505
0.0168844
0.309357
0.560692
0.511723
0.533076
0.49272
0.690924
0.787096
0.85469
0.911143
0.600232
0.58708
0.0372259
0.934105
0.861675
0.566268
0.810803
0.575456
0.0314979
0.01183

0.31216
0.0111088
0.849871
0.0140174
0.0132022
0.623955
0.138218
0.629565
0.778728
0.0410667
0.448981
0.978332
0.898053
0.52667
0.937068
0.455628
0.336512
0.819874
0.336602
0.512476
0.259125
0.231204
0.949646
0.15103
0.154011
0.591663
0.32974
0.816877
0.400742
0.480086
0.0949943
0.924729
0.188541
0.966286
0.891644
0.827518
0.351142
0.943702
0.514327
0.058067

0.874016
0.0227536
0.888485
0.144282
0.000528821
0.921713
0.0293185
0.0449304
0.515214
0.855711
0.132172
0.785469
0.649495
0.832002
0.906296
0.292321
0.43573
0.460706
0.850484
0.563935
0.843174
0.18348
0.730925
0.205597
0.844906
0.329245
0.929301
0.323904
0.837523
0.752234
0.25225
0.439766
0.696748
0.544505
0.674643
0.937264
0.103952
0.400344
0.0385498
0.284203

0.00240382
0.0817563
0.000263933
0.000377596
0.690287
0.882323
0.0621416
0.276182
0.110641
0.653168
0.372799
0.0394011
0.0021102
0.73687
0.947857
0.164622
0.675342
0.891131
0.315716
0.467583
0.062375
0.892958
0.361057
0.168925
0.621609
0.404148
0.0434558
0.886881
0.0481846
0.714685
0.74288
0.000960271
0.129759
0.203739
0.811911
0.683047
0.158433
0.0662922
0.00261084
0.00160493

0.0361313
0.000203117
0.488317
0.0389668
0.0119366
0.0644579
0.80223
0.467958
0.966504
0.0366579
0.270561
0.554647
0.679123
0.95214
0.396229
0.0748119
0.950233
0.240343
0.341392
0.602822
0.539483
0.0821153
0.887517
0.0595137
0.398108
0.886348
0.283524
0.882841
0.882165
0.405783
0.134748
0.248407
0.949438
0.646783
0.324424
0.156307
0.815428
0.240487
0.00340397
0.0325725

0.813958
0.00659826
0.00188667
0.000218269
0.319834
0.491757
0.167669
0.514279
0.731943
0.917883
0.600814
0.202287
0.889402
0.456189
0.583742
0.493244
0.151573
0.925909
0.54654
0.41561
0.532611
0.334551
0.00389273
0.0541488
0.716959
0.159946
0.804436
0.724017
0.854122
0.49707
0.270742
0.479929
0.284628
0.145825
0.748259
0.625688
0.621726
0.750132
0.194915
0.0282993

0.0414003
0.000952822
0.000574824
0.798471
0.189893
0.019384
0.00325563
0.367728
0.786501
0.785362
0.0666708
0.363757
0.185482
0.695823
0.636671
0.00643783
0.778968
0.0648133
0.818514
0.773205
0.719636
0.586827
0.579396
0.768229
0.614353
0.158383
0.0281299
0.123651
0.000769076
0.694764
0.141647
0.799627
0.818656
0.906803
0.346377
0.138535
0.755688
0.641114
0.0066656
0.0180708

0.234129
0.000149064
0.000764231
0.000547906
0.0719494
0.0730972
0.0243829
0.0776595
0.928898
0.979335
0.15508
0.000626571
0.9303
0.83972
0.51658
0.789405
0.913225
0.535629
0.419691
0.54447
0.912778
0.827894
0.835102
0.549862
0.462861
0.686128
0.87486
0.724748
0.783157
0.927953
0.783425
0.0481822
0.923234
0.11744
0.121824
0.0449236
0.579477
0.309616
0.899758
0.0907186

0.311361
0.135594
0.0703406
0.000270479
0.278875
0.000487032
0.198815
0.786874
0.00200735
0.260328
0.950299
0.967223
0.968094
0.728415
0.571502
0.110706
0.878364
0.703805
0.340819
0.87121
0.215132
0.415372
0.951771
0.980871
0.602051
0.162564
0.584008
0.730518
0.693727
0.486728
0.563545
0.34175
0.424931
0.620152
0.234502
0.152399
0.585298
0.994666
0.636417
0.0686244

0.863275
0.107468
0.38559
0.0406525
0.00139775
0.753482
0.00484266
0.608226
0.819187
0.10426
0.781405
0.814553
0.814152
0.858478
0.656752
0.777265
0.628609
0.513984
0.73989
0.0516299
0.0935633
0.542584
0.0940525
0.00807911
0.947403
0.0664533
0.847816
0.161915
0.876269
0.234829
0.899681
0.0254633
0.764305
0.0180307
0.545105
0.000322843
0.0575981
0.0540514
0.455586
0.204327

0.000528728
0.000927302
0.00132329
0.0324963
0.0664875
0.665819
0.125002
0.712386
0.386471
0.829187
0.285064
0.0287486
0.100259
0.0887652
0.525959
0.540635
0.595478
0.959759
0.00140507
0.212189
0.853403
0.952574
0.620006
0.0313639
0.000389046
0.30987
0.634084
0.645843
0.908104
0.808751
0.00191488
0.512164
0.715587
0.849591
0.185908
0.414156
0.968576
0.97769
0.650395
0.000861109

0.822492
0.0799957
0.0743539
0.0141125
0.000184819
0.262038
0.000143613
0.447846
0.057478
0.0206878
0.131485
0.0974308
0.51095
0.486593
0.353035
0.158603
0.583558
0.685852
0.921614
0.744876
0.684945
0.011024
0.642493
0.797516
0.756789
0.468942
0.691096
0.0201458
0.690269
0.184405
0.785289
0.664324
0.494323
0.416648
0.952574
0.817149
0.0472766
0.0640806
0.0378458
0.170186

0.822612
0.503419
0.074081
0.000360468
0.680498
0.534794
0.00370222
0.144512
0.93354
0.693524
0.213933
0.540439
0.66512
0.715904
0.779722
0.857565
0.884232
0.223288
0.708099
0.642638
0.558213
0.350453
0.748056
0.248789
0.734519
0.901429
0.679555
0.399226
0.836055
0.853695
0.541585
0.774807
0.88071
0.816163
0.974319
0.657723
0.939864
0.523907
0.362904
0.237329

0.0987585
0.118614
0.0481019
0.0287862
0.0874548
0.0258045
0.0122402
0.00295187
0.2937
0.916902
0.00109808
0.159676
0.319425
0.476129
0.482466
0.429757
0.29784
0.0221247
0.449576
0.271461
0.209376
0.412974
0.00514713
0.854632
0.00259663
0.0441137
0.876806
0.476213
0.320449
0.0023666
0.551324
0.492882
0.0060818
0.398094
0.00867596
0.0135818
0.00128649
0.258768
0.348693
0.00142619

0.496109
0.0537315
0.477418
0.00224656
0.000665665
0.0303322
0.910671
0.435222
0.056559
0.0176745
0.743645
0.166299
0.835065
0.594924
0.820422
0.217926
0.628788
0.505716
0.719433
0.896292
0.906622
0.411107
0.737338
0.766395
0.0360328
0.038699
0.924342
0.63336
0.243556
0.39103
0.788214
0.915611
0.66424
0.390632
0.841147
0.117203
0.466736
0.0837454
0.118763
0.00412093

0.00110575
0.0359543
0.011983
0.00694747
0.000249268
0.115585
0.952574
0.400293
0.563939
0.234846
0.425458
0.570538
0.189362
0.28269
0.311786
0.519873
0.50662
0.379635
0.103742
0.200637
0.816324
0.0732537
0.750997
0.879568
0.651933
0.895434
0.37466
0.439676
0.484263
0.827402
0.822158
0.558714
0.638255
0.573827
0.432979
0.42421
0.942193
0.934174
0.329416
0.397371

0.000231572
0.000671755
0.152038
0.00500197
0.000461206
0.135163
0.000156434
0.869341
0.00681397
0.763268
0.617539
0.400733
0.0853634
0.567881
0.890309
0.242631
0.207814
0.745521
0.759007
0.530034
0.318591
0.912374
0.296616
0.702837
0.979417
0.000737585
0.871526
0.483241
0.393747
0.760539
0.206497
0.338234
0.0789052
0.92361
0.507875
0.41015
0.196697
0.158428
0.649524
0.00573237

0.000180462
0.0001411
0.32308
0.0236574
0.00308816
0.106631
0.915296
0.726674
0.832365
0.533172
0.291757
0.770522
0.695416
0.423316
0.284311
0.597184
0.497647
0.777241
0.869317
0.643822
0.10197
0.149451
0.659602
0.163766
0.698541
0.00116754
0.297616
0.945367
0.897765
0.783173
0.210745
0.360248
0.107334
0.95806
0.0499243
0.678623
0.0903253
0.777829
0.0487011
0.761009

0.456935
0.0389678
0.254246
0.640945
0.00287656
0.057932
0.0102887
0.863939
0.00962968
0.611224
0.514615
0.785588
0.126122
0.00493852
0.525191
0.176868
0.356887
0.328551
0.88275
0.911593
0.0279416
0.548482
0.104846
0.000450354
0.00103271
0.757843
0.659438
0.227683
0.575932
0.128719
0.726307
0.44277
0.671902
0.792699
0.528733
0.515592
0.922411
0.361309
0.0621975
0.192939

0.00184734
0.00167492
0.220711
0.00217307
0.61693
0.00017551
0.948182
0.119648
0.068743
0.179356
0.494341
0.218695
0.665636
0.553944
0.0215193
0.88069
0.737731
0.0263342
0.787233
0.159262
0.0677387
0.690004
0.16074
0.132813
0.670012
0.191709
0.0442225
0.537699
0.217441
0.671215
0.813871
0.318366
0.191058
0.655011
0.462877
0.708014
0.141004
0.5907
0.0218259
0.0943645

0.295156
0.00103552
0.0049916
0.929455
0.000884752
0.0117889
0.37489
0.0236702
0.759734
0.705289
0.566108
0.271032
0.9048
0.62816
0.305907
0.600684
0.586279
0.164804
0.81596
0.295197
0.555528
0.659688
0.176073
0.291276
0.540996
0.722919
0.0502162
0.0728408
0.473581
0.804077
0.414249
0.665719
0.482159
0.325898
0.659511
0.420632
0.0394059
0.494016
0.340723
0.164496

0.00164302
0.000123395
0.0277528
0.000585101
0.952574
0.000123395
0.290546
0.739823
0.04055
0.00940976
0.182855
0.143792
0.822871
0.18075
0.203264
0.693238
0.274742
0.391477
0.656611
0.876653
0.671971
0.107595
0.54599
0.55772
0.511474
0.342434
0.756585
0.794556
0.639501
0.462233
0.498531
0.169681
0.660889
0.880181
0.126889
0.911827
0.307376
0.782664
0.000353397
0.000846663

0.00538046
0.000481927
0.643695
0.936506
0.405955
0.0119477
0.807224
0.288328
0.279028
0.935974
0.864951
0.523726
0.0990958
0.708533
0.261443
0.19672
0.758614
0.00112347
0.245083
0.506237
0.742579
0.235751
0.316977
0.752849
0.453268
0.142138
0.856612
0.565725
0.869001
0.657207
0.0039594
0.48114
0.4717
0.213459
0.926583
0.645854
0.234106
0.263878
0.00180398
0.1713

0.872968
0.929686
0.000288743
0.00294113
0.00617842
0.00145897
0.898428
0.883506
0.00103042
0.653659
0.738512
0.898158
0.771869
0.234904
0.514845
0.0440836
0.74776
0.7812
0.0955909
0.103225
0.17915
0.658684
0.599729
0.256446
0.277497
0.17601
0.918801
0.962532
0.457517
0.496503
0.733127
0.820031
0.339789
0.184212
0.0435895
0.808869
0.660405
0.0810627
0.544225
0.0206448

0.00230258
0.00561879
0.000167055
0.033546
0.800086
0.0546414
0.398254
0.975015
0.378457
0.0917104
0.471316
0.21207
0.775373
0.57612
0.127242
0.0442417
0.777886
0.0342083
0.168679
0.79112
0.63777
0.547856
0.672861
0.903339
0.0261144
0.315098
0.946496
0.950847
0.9023
0.851768
0.0177376
0.91301
0.210137
0.785806
0.195465
0.182465
0.688861
0.0205653
0.136149
0.00344187

0.00331767
0.160704
0.00962774
0.523338
0.00163531
0.0714532
0.68418
0.51684
0.721029
0.878513
0.734048
0.439377
0.788596
0.582008
0.643556
0.258408
0.827514
0.0186384
0.776608
0.679388
0.00300738
0.40964
0.372552
0.706838
0.810498
0.228505
0.336619
0.365233
0.516291
0.42324
0.357827
0.217528
0.0400083
0.21696
0.175098
0.644748
0.719972
0.199177
0.00375127
0.93673

0.499866
0.0251163
0.004354
0.704827
0.858536
0.000686976
0.0547187
0.74747
0.0869165
0.177922
0.256287
0.424967
0.188389
0.330233
0.641108
0.69816
0.346294
0.813614
0.70874
0.935965
0.257719
0.345952
0.795018
0.49587
0.87687
0.382682
0.895434
0.0253052
0.932447
0.562542
0.570424
0.858391
0.370733
0.545911
0.699314
0.0267921
0.140814
0.520863
0.700471
0.764718

0.952574
0.00587962
0.0386913
0.00744788
0.180631
0.000236493
0.0979985
0.102011
0.860001
0.445188
0.722123
0.780241
0.00324982
0.403328
0.0160824
0.000302822
0.410916
0.257314
0.96182
0.846005
0.606583
0.952574
0.0619446
0.11145
0.927904
0.120343
0.00623629
0.000123395
0.530762
0.452057
0.402132
0.169262
0.762729
0.697101
0.042066
0.726816
0.847801
0.0123024
0.0111982
0.00234377

0.0489127
0.416591
0.0026795
0.00632757
0.847315
0.0909427
0.800351
0.00162351
0.960624
0.827389
0.338822
0.00703011
0.0358597
0.176393
0.854909
0.00517063
0.254017
0.640403
0.0861185
0.0584247
0.534649
0.78532
0.640139
0.694932
0.800973
0.814335
0.557377
0.424488
0.739023
0.553892
0.196994
0.196427
0.751167
0.200212
0.575092
0.585843
0.618651
0.678686
0.182978
0.0861756

0.00268717
0.000194883
0.633897
0.952574
0.830485
0.0124942
0.900121
0.455159
0.153311
0.0054754
0.831226
0.304113
0.952574
0.119577
0.0842278
0.0896833
0.114598
0.820145
0.421761
0.151347
0.746315
0.833255
0.813377
0.630124
0.907699
0.926837
0.449833
0.74535
0.369867
0.736663
0.105965
0.0927113
0.747751
0.428271
0.897711
0.0691946
0.100036
0.221941
0.0552161
0.0273321

0.0715566
0.0225648
0.010764
0.00300631
0.195881
0.930466
0.00503814
0.81443
0.228873
0.586098
0.636978
0.0999863
0.0109218
0.872772
0.374225
0.0606379
0.0899259
0.421418
0.430122
0.881005
0.457547
0.491933
0.00693897
0.0440028
0.0367815
0.0804986
0.529877
0.843166
0.952574
0.0978343
0.415446
0.770763
0.818798
0.399231
0.0603623
0.5847
0.444212
0.564143
0.776407
0.667588

0.299286
0.0230741
0.000313326
0.000290342
0.289558
0.952574
0.0793025
0.48123
0.971712
0.0774628
0.917154
0.474615
0.185108
0.559053
0.877997
0.423374
0.0221031
0.734727
0.757783
0.836905
0.65692
0.0556156
0.60632
0.70773
0.0361864
0.149019
0.494375
0.778178
0.212948
0.815097
0.938524
0.752566
0.57234
0.618273
0.613193
0.264486
0.905881
0.871094
0.00810128
0.0754114

0.0350464
0.0740329
0.00073533
0.000505712
0.000380193
0.0662248
0.000247197
0.0563528
0.714887
0.454725
0.186071
0.169016
0.990532
0.872333
0.365697
0.0509556
0.893941
0.0227354
0.0680645
0.431516
0.384632
0.775767
0.241518
0.364052
0.0235529
0.203064
0.382726
0.384349
0.626682
0.487592
0.332735
0.845996
0.726722
0.78472
0.899274
0.0568617
0.121461
0.155797
0.000379219
0.0279611

0.0101958
0.0117487
0.0135115
0.602806
0.0242389
0.00163319
0.00172328
0.663212
0.757621
0.166447
0.276727
0.650958
0.205729
0.158235
0.515393
0.708873
0.185276
0.641588
0.49694
0.790558
0.390909
0.849885
0.780965
0.517682
0.805185
0.118453
0.191636
0.785663
0.463754
0.06725
0.407989
0.070988
0.225925
0.642869
0.654284
0.248105
0.382522
0.116822
0.0929095
0.0179826

0.000313944
0.850718
0.175907
0.00113609
0.000123395
0.000379143
0.00412498
0.0464799
0.585385
0.412899
0.00777538
0.905098
0.000270625
0.947908
0.405887
0.539041
0.867654
0.0639608
0.311298
0.106375
0.0786573
0.893719
0.899328
0.0198788
0.499493
0.0207761
0.620716
0.0370851
0.118666
0.788546
0.931014
0.12282
0.923636
0.468372
0.0741775
0.00168802
0.819119
0.597271
0.218552
0.00420876

0.925288
0.593568
0.834456
0.00755011
0.531925
0.0315451
0.842872
0.636557
0.858645
0.889777
0.478532
0.678958
0.953607
0.302283
0.703175
0.421943
0.926439
0.348648
0.0398442
0.950692
0.946343
0.853143
0.890399
0.276803
0.630048
0.091108
0.0141275
0.34042
0.0573642
0.0171394
0.337231
0.573603
0.267202
0.583724
0.895473
0.792374
0.740653
0.395003
0.270088
0.154673

0.00178861
0.928538
0.952574
0.306517
0.000979694
0.0542924
0.0100429
0.586164
0.463254
0.277176
0.1829
0.655847
0.910712
0.00210757
0.29482
0.908371
0.811637
0.670015
0.330776
0.917786
0.748583
0.301105
0.718181
0.0521803
0.683932
0.890321
0.776876
0.712405
0.785197
0.0192665
0.895088
0.977541
0.689266
0.45551
0.827591
0.461289
0.790174
0.568295
0.544485
0.00122674

0.815855
0.603406
0.853134
0.933047
0.00862015
0.0048169
0.000745962
0.0464391
0.777252
0.490102
0.653762
0.230297
0.205995
0.980044
0.00198436
0.170947
0.791454
0.405822
0.472853
0.0636308
0.711834
0.59487
0.259634
0.0112935
0.705027
0.349342
0.535679
0.45151
0.950967
0.493306
0.551641
0.63249
0.872686
0.369861
0.47846
0.659647
0.0289384
0.473996
0.455252
0.00066933

0.00478572
0.00425325
0.00204014
0.787736
0.0127309
0.0194291
0.0554841
0.575706
0.696973
0.719779
0.00757992
0.6889
0.979332
0.165121
0.0112872
0.569641
0.778055
0.603292
0.276275
0.530447
0.775559
0.424231
0.438154
0.752231
0.890381
0.870655
0.343579
0.522162
0.000657462
0.887642
0.953474
0.961589
0.80431
0.0733075
0.296957
0.0433407
0.494712
0.21168
0.0433407
0.691993

0.00034862
0.0493019
0.00214007
0.0244842
0.781922
0.0102765
0.000262769
0.783231
0.741457
0.485326
0.95421
0.644429
0.01192
0.539934
0.702817
0.0562743
0.712717
0.187877
0.55802
0.845497
0.718661
0.296368
0.121093
0.272795
0.0035547
0.279342
0.934513
0.114273
0.226692
0.658678
0.502731
0.464397
0.786762
0.714691
0.438121
0.0305249
0.749674
0.906606
0.012429
0.659583

0.00837599
0.179357
0.000599514
0.219081
0.00344227
0.00191651
0.0751015
0.0360389
0.21134
0.323154
0.00384915
0.794403
0.686692
0.500362
0.0429705
0.265694
0.661739
0.755011
0.0328349
0.145583
0.502456
0.375187
0.59012
0.706335
0.644443
0.580695
0.356451
0.150065
0.619742
0.902967
0.000824718
0.000392589
0.770451
0.00226342
0.686538
0.00811827
0.35439
0.0353078
0.000698997
0.00167296

0.00212854
0.00020157
0.0017832
0.000123395
0.000345037
0.739957
0.00275632
0.401918
0.856615
0.7138
0.86176
0.533042
0.261019
0.605753
0.624337
0.263245
0.373881
0.871652
0.528043
0.100044
0.0818988
0.938382
0.824689
0.287378
0.0321959
0.0605725
0.883791
0.510074
0.56258
0.103622
0.331676
0.952574
0.895839
0.599097
0.0292593
0.401204
0.00270009
0.183491
0.148575
0.040651

0.239798
0.000640259
0.0358919
0.0131786
0.528613
0.316178
0.000570338
0.732738
0.749889
0.371156
0.779355
0.614398
0.880284
0.105183
0.102185
0.70486
0.0456026
0.938582
0.911394
0.887305
0.843018
0.821796
0.668233
0.222
0.086398
0.854598
0.815236
0.326019
0.00217328
0.581367
0.103504
0.394018
0.674256
0.756126
0.778009
0.512686
0.82506
0.491401
0.480903
0.394899

0.00736945
0.85589
0.000692809
0.703508
0.0432362
0.102164
0.0480944
0.760584
0.942619
0.509365
0.0437972
0.639855
0.0692406
0.463487
0.598687
0.779448
0.577183
0.282355
0.809063
0.236031
0.372454
0.799249
0.59026
0.813315
0.15491
0.613228
0.327916
0.353844
0.00694544
0.827634
0.51833
0.426862
0.595724
0.932455
0.907903
0.145863
0.172116
0.318504
0.2762
0.73776

0.03768
0.00790174
0.000540937
0.704949
0.00235324
0.00216433
0.00530376
0.712253
0.662152
0.000570901
0.733853
0.804924
0.418918
0.0359509
0.0632937
0.984492
0.766678
0.813867
0.705136
0.871034
0.723858
0.0088416
0.913006
0.334917
0.15505
0.498777
0.037532
0.495099
0.406995
0.45361
0.957897
0.674395
0.748567
0.921181
0.43401
0.777097
0.646007
0.927051
0.261439
0.000249135

0.879681
0.221321
0.000187113
0.934333
0.0001736
0.0147383
0.0830205
0.66976
0.0383416
0.947957
0.0850004
0.669555
0.456903
0.987433
0.6937
0.948125
0.241161
0.715108
0.498688
0.582087
0.0319974
0.0626732
0.804812
0.222509
0.700554
0.0231876
0.848906
0.173448
0.866664
0.324513
0.0244063
0.508209
0.824065
0.963522
0.491156
0.417157
0.118088
0.0495292
0.00149943
0.0295692

0.00340041
0.821269
0.00191011
0.00018642
0.00437223
0.207215
0.510283
0.00214003
0.76286
0.357748
0.222549
0.078205
0.870012
0.898304
0.896089
0.856084
0.121167
0.433433
0.103312
0.822047
0.785195
0.483999
0.796645
0.460515
0.0178517
0.0393242
0.132732
0.991814
0.727326
0.198898
0.952574
0.447085
0.949149
0.252833
0.211163
0.0231595
0.376193
0.792424
0.72298
0.0241661

0.00486982
0.125958
0.0443766
0.091627
0.0917766
0.000216466
0.000721804
0.533695
0.276242
0.0679835
0.772939
0.545349
0.180774
0.290115
0.451127
0.713439
0.685658
0.430078
0.425058
0.718472
0.865134
0.0190807
0.404403
0.110404
0.570816
0.14189
0.883581
0.227064
0.866544
0.84226
0.35732
0.43291
0.672408
0.162875
0.287605
0.0568613
0.154856
0.865944
0.35388
0.562751

0.000123395
0.000751166
0.656935
0.000366042
0.0420112
0.000172761
0.109873
0.259406
0.234464
0.143428
0.700619
0.453961
0.944734
0.253991
0.882284
0.3477
0.515076
0.490429
0.380973
0.668781
0.604924
0.409723
0.79654
0.856963
0.366046
0.0119847
0.0600987
0.925257
0.425707
0.057691
0.472879
0.514339
0.00919881
0.599885
0.275664
0.0232514
0.000525391
0.605062
0.0152124
0.084946

0.005308
0.708437
0.425896
0.885477
0.882198
0.0961077
0.0302317
0.385117
0.969034
0.0562986
0.404714
0.653608
0.810793
0.878034
0.313426
0.402849
0.549806
0.138211
0.0983371
0.702422
0.807036
0.848956
0.00122433
0.994128
0.10235
0.989655
0.551347
0.909758
0.0618394
0.139237
0.70332
0.949672
0.255046
0.142318
0.946281
0.59994
0.276699
0.18739
0.724352
0.0105088

0.202334
0.555927
0.291283
0.276509
0.633798
0.143538
0.00409801
0.0254697
0.111472
0.0455634
0.378655
0.851225
0.786563
0.44893
0.00637287
0.626067
0.0401081
0.282881
0.208728
0.110067
0.695439
0.130493
0.263277
0.598089
0.90538
0.931399
0.0885455
0.676291
0.34974
0.999339
0.938739
0.0343188
0.138465
0.864701
0.16164
0.81837
0.744637
0.16971
0.679539
0.306434

0.0127411
0.00673182
0.669499
0.00183284
0.000229045
0.90761
0.416059
0.101601
0.000626703
0.0370628
0.512537
0.943163
0.558828
0.175105
0.358762
0.191458
0.766773
0.834284
0.761149
0.881623
0.246635
0.871271
0.648676
0.47386
0.0793593
0.907642
0.31216
0.118032
0.130056
0.766731
0.469347
0.3538
0.58721
0.000246288
0.590571
0.00448067
0.801874
0.0638372
0.0376635
0.0439987

0.000681985
0.00580483
0.0493119
0.00431317
0.354627
0.00227028
0.648411
0.927908
0.795911
0.817548
0.39207
0.109362
0.594601
0.752064
0.910377
0.354929
0.734387
0.134991
0.723726
0.793949
0.292401
0.356022
0.701434
0.541733
0.2301
0.231423
0.714082
0.0760562
0.973154
0.0869973
0.951441
0.936901
0.653869
0.00103606
0.926342
0.275411
0.209273
0.959661
0.952574
0.952574

0.000799806
0.17424
0.950806
0.0327313
0.723311
0.414216
0.393064
0.542051
0.402736
0.753931
0.30379
0.80279
0.252995
0.583751
0.272252
0.433486
0.61348
0.172687
0.511783
0.879145
0.849337
0.140359
0.0670409
0.1102
0.184452
0.0549116
0.169535
0.0538512
0.0911683
0.93415
0.711273
0.233812
0.00718673
0.89954
0.149811
0.158843
0.226649
0.177888
0.0622803
0.779639

0.0132988
0.0268442
0.651567
0.0102245
0.000479301
0.000192482
0.874885
0.117824
0.0594564
0.707985
0.207107
0.503821
0.548699
0.831577
0.247806
0.862134
0.204005
0.808918
0.733399
0.0621728
0.507298
0.271864
0.794821
0.82916
0.0938702
0.749381
0.654074
0.705044
0.579338
0.523595
0.798616
0.699327
0.0351976
0.260123
0.358374
0.00688357
0.257058
0.000138909
0.18077
0.00621482
