# Supplementary material for: Selection Shapes Transcriptional Logic and Regulatory Specialization in Genetic Networks
Source: PLoS One. 2016 Feb 29;11(2):e0150340. doi: 10.1371/journal.pone.0150340 (PMC4771205; doi:10.1371/journal.pone.0150340)
Supplement: S1 Data — This includes all data generated from the analysis of the networks. (ZIP) [file pone.0150340.s005.zip › data_144/majority_6_144_255_s1_g0/records]

12	70000
60	70000
15	70000
39	70000
17	70000
3	70000
65	70000
8	70000
63	70000
13	70000
54	70000
71	70000
48	70000
24	70000
7	70000
53	70000
49	70000
36	70000
40	70000
22	70000
66	70000
81	70000
11	70000
75	70000
52	70000
64	70000
10	70000
4	70000
73	70000
27	70000
78	70000
57	70000
50	70000
1	70000
56	70000
19	70000
79	70000
38	70000
76	70000
30	70000
51	70000
43	70000
25	70000
18	70000
58	70000
82	70000
6	70000
21	70000
55	70000
61	70000
23	70000
59	70000
14	70000
9	70000
80	70000
31	70000
35	70000
5	70000
16	70000
47	70000
67	70000
77	70000
2	70000
26	70000
83	70000
72	70000
20	70000
37	70000
86	70000
41	70000
28	70000
70	70000
44	70000
34	70000
68	70000
29	70000
74	70000
33	70000
95	70000
42	70000
99	70000
46	70000
89	70000
90	70000
69	70000
32	70000
85	70000
94	70000
87	70000
100	70000
97	70000
88	70000
84	70000
98	70000
93	70000
96	70000
62	70000
45	70000
91	70000
92	70000
