# Supplementary material for: Selection Shapes Transcriptional Logic and Regulatory Specialization in Genetic Networks
Source: PLoS One. 2016 Feb 29;11(2):e0150340. doi: 10.1371/journal.pone.0150340 (PMC4771205; doi:10.1371/journal.pone.0150340)
Supplement: S1 Data — This includes all data generated from the analysis of the networks. (ZIP) [file pone.0150340.s005.zip › data_144/majority_6_144_255_s1_g0/rules.0.out]

# tflevel = dynamic_max

# prunethreshold = 0.001

#degree distribution after pruning
#inputs	count	freq
0	1062	0.266032
1	596	0.149299
2	773	0.193637
3	670	0.167836
4	435	0.108968
5	240	0.0601202
6	114	0.0285571
7	57	0.0142786
8	25	0.00626253
9	9	0.00225451
10	5	0.00125251
11	3	0.000751503
12	2	0.000501002
13	1	0.000250501

# inputs: 0
#rule	count	freq	p_lower(P<0.01)	p_upper(P<0.01)
FALSE	2	0.00188324	0.000318388	0.00870253
TRUE	1060	0.998117	0.993025	0.999903

# inputs: 1
#rule	count	freq	p_lower(P<0.01)	p_upper(P<0.01)
FALSE	0	0	8.41027e-06	0.0088504
!A	286	0.479866	0.42831	0.533406
A	310	0.520134	0.468266	0.573347
TRUE	0	0	8.41027e-06	0.0088504

# inputs: 2
#rule	count	freq	p_lower(P<0.01)	p_upper(P<0.01)
FALSE	0	0	6.48451e-06	0.00683079
!A & !B	119	0.153946	0.123262	0.190159
A & !B	297	0.384217	0.3406	0.430541
!A	0	0	6.48451e-06	0.00683079
A != B	0	0	6.48451e-06	0.00683079
!A | !B	18	0.0232859	0.0125448	0.0411363
A & B	305	0.394567	0.350671	0.441042
A = B	0	0	6.48451e-06	0.00683079
A	0	0	6.48451e-06	0.00683079
A | !B	9	0.0116429	0.00482496	0.0256875
A | B	25	0.0323415	0.0191975	0.0524912
TRUE	0	0	6.48451e-06	0.00683079

# inputs: 1
# canalizing	count	freq
1	596	1

# inputs: 2
# canalizing	count	freq
2	773	1

# inputs: 3
# canalizing	count	freq
0	30	0.0447761
3	640	0.955224

# inputs: 4
# canalizing	count	freq
0	29	0.0666667
1	68	0.156322
4	338	0.777011

# inputs: 5
# canalizing	count	freq
0	30	0.125
1	73	0.304167
2	22	0.0916667
5	115	0.479167

# inputs: 6
# canalizing	count	freq
0	17	0.149123
1	39	0.342105
2	30	0.263158
3	8	0.0701754
6	20	0.175439

# inputs: 7
# canalizing	count	freq
0	8	0.140351
1	25	0.438596
2	10	0.175439
3	3	0.0526316
4	3	0.0526316
7	8	0.140351

# inputs: 8
# canalizing	count	freq
0	6	0.24
1	7	0.28
2	5	0.2
3	3	0.12
4	1	0.04
5	2	0.08
8	1	0.04

# inputs: 9
# canalizing	count	freq
0	2	0.222222
1	4	0.444444
2	3	0.333333

# inputs: 10
# canalizing	count	freq
0	3	0.6
1	1	0.2
2	1	0.2

# inputs: 11
# canalizing	count	freq
0	1	0.333333
1	1	0.333333
2	1	0.333333

# inputs: 12
# canalizing	count	freq
0	1	0.5
1	1	0.5

# inputs: 13
# canalizing	count	freq
0	1	1

# fraction canalizing on >= 1 input
# inputs	frac	sem
1	1	0
2	1	0
3	0.955224	0.00800179
4	0.933333	0.0119875
5	0.875	0.0214371
6	0.850877	0.0336573
7	0.859649	0.0468293
8	0.76	0.0889757
9	0.777778	0.155902
10	0.4	0.273861
11	0.666667	0.408248
12	0.5	0.707107
13	0	-nan

# fraction nested canalizing (canalizing on all inputs)
# inputs	frac	sem
1	1	0
2	1	0
3	0.955224	0.00800179
4	0.777011	0.0200037
5	0.479167	0.0323818
6	0.175439	0.0359375
7	0.140351	0.0468293
8	0.04	0.0408248
9	0	0
10	0	0
11	0	0
12	0	0
13	0	-nan

# number of canalizing inputs
# inputs	mean	sem
1	1	0
2	2	0
3	2.86567	0.0239874
4	3.26437	0.0667275
5	2.88333	0.134699
6	2.13158	0.183343
7	2.14035	0.29131
8	1.92	0.391237
9	1.11111	0.260579
10	0.6	0.4
11	1	0.57735
12	0.5	0.5
13	0	-nan
