# Supplementary material for: Selection Shapes Transcriptional Logic and Regulatory Specialization in Genetic Networks
Source: PLoS One. 2016 Feb 29;11(2):e0150340. doi: 10.1371/journal.pone.0150340 (PMC4771205; doi:10.1371/journal.pone.0150340)
Supplement: S1 Data — This includes all data generated from the analysis of the networks. (ZIP) [file pone.0150340.s005.zip › data_144/majority_6_144_255_s1_g0/tfonebits.hist]

#onebits	freq
0	0
1	0
2	0
3	0
4	0
5	1
6	1
7	3
8	12
9	17
10	55
11	111
12	223
13	331
14	443
15	546
16	575
17	522
18	414
19	303
20	216
21	121
22	67
23	22
24	12
25	4
26	1
27	0
28	0
29	0
30	0
31	0
32	0
