# Supplementary material for: Selection Shapes Transcriptional Logic and Regulatory Specialization in Genetic Networks
Source: PLoS One. 2016 Feb 29;11(2):e0150340. doi: 10.1371/journal.pone.0150340 (PMC4771205; doi:10.1371/journal.pone.0150340)
Supplement: S1 Data — This includes all data generated from the analysis of the networks. (ZIP) [file pone.0150340.s005.zip › data_144/majority_6_144_255_s1_g0/tf_posneg.hist]

#pos+neg	pos_bindings	freq
0	0	209
1	0	419
1	1	512
2	0	204
2	1	546
2	2	345
3	0	81
3	1	277
3	2	305
3	3	141
4	0	28
4	1	124
4	2	172
4	3	114
4	4	48
5	0	8
5	1	33
5	2	78
5	3	74
5	4	48
5	5	20
6	0	1
6	1	7
6	2	23
6	3	42
6	4	30
6	5	10
6	6	4
7	0	1
7	1	3
7	2	15
7	3	15
7	4	15
7	5	3
7	6	6
7	7	0
8	0	0
8	1	3
8	2	1
8	3	5
8	4	5
8	5	3
8	6	4
8	7	0
8	8	0
9	0	0
9	1	1
9	2	1
9	3	3
9	4	3
9	5	1
9	6	0
9	7	2
9	8	0
9	9	0
10	0	0
10	1	0
10	2	0
10	3	0
10	4	0
10	5	0
10	6	2
10	7	0
10	8	0
10	9	0
10	10	0
11	0	0
11	1	0
11	2	1
11	3	1
11	4	0
11	5	1
11	6	0
11	7	2
11	8	0
11	9	0
11	10	0
11	11	0
