# Supplementary material for: Selection Shapes Transcriptional Logic and Regulatory Specialization in Genetic Networks
Source: PLoS One. 2016 Feb 29;11(2):e0150340. doi: 10.1371/journal.pone.0150340 (PMC4771205; doi:10.1371/journal.pone.0150340)
Supplement: S1 Data — This includes all data generated from the analysis of the networks. (ZIP) [file pone.0150340.s005.zip › data_144/majority_6_144_255_s1_g0/unprunedrules.0.out]

#degree distribution before pruning
#inputs	count	freq
0	1032	0.258517
1	363	0.0909319
2	648	0.162325
3	764	0.191383
4	587	0.147044
5	330	0.0826653
6	147	0.0368236
7	72	0.0180361
8	26	0.00651303
9	12	0.00300601
10	5	0.00125251
11	3	0.000751503
12	2	0.000501002
13	1	0.000250501
