# Supplementary material for: Selection Shapes Transcriptional Logic and Regulatory Specialization in Genetic Networks
Source: PLoS One. 2016 Feb 29;11(2):e0150340. doi: 10.1371/journal.pone.0150340 (PMC4771205; doi:10.1371/journal.pone.0150340)
Supplement: S1 Data — This includes all data generated from the analysis of the networks. (ZIP) [file pone.0150340.s005.zip › data_144/majority_6_144_255_s1_g1/bindpos]

#site	freq
0	59
1	50
2	39
3	56
4	81
5	61
6	125
7	49
8	48
9	36
10	42
11	53
12	50
13	41
14	47
15	38
16	47
17	54
18	50
19	44
20	64
21	67
22	37
23	38
24	35
25	25
26	44
27	33
28	38
29	47
30	28
31	31
32	49
33	38
34	34
35	87
36	35
37	53
38	37
39	54
40	33
41	109
42	43
43	32
44	54
45	53
46	29
47	24
48	24
49	72
50	58
51	49
52	62
53	54
54	23
55	57
56	76
57	69
58	32
59	18
60	47
61	36
62	57
63	80
64	52
65	50
66	44
67	38
68	53
69	44
70	30
71	64
72	38
73	27
74	34
75	53
76	51
77	37
78	77
79	49
80	31
81	24
82	25
83	44
84	62
85	51
86	33
87	69
88	16
89	58
90	39
91	61
92	30
93	54
94	90
95	40
96	48
97	55
98	72
99	48
100	76
101	47
102	71
103	61
104	45
105	60
106	69
107	58
108	29
109	69
110	107
111	61
112	80
113	37
114	54
115	63
116	88
117	51
118	24
119	51
120	16
121	49
122	25
123	35
124	73
125	43
126	64
127	30
128	29
129	33
130	53
131	18
132	47
133	26
134	25
135	55
136	48
137	61
138	47
139	48
140	15
141	45
142	34
143	48
144	34
145	46
146	26
147	27
148	62
149	53
150	57
151	36
152	42
153	55
154	53
155	51
156	31
157	23
158	42
159	43
160	27
161	19
162	73
163	30
164	54
165	31
166	20
167	57
168	20
169	87
170	35
171	26
172	29
173	22
174	77
175	31
176	29
177	89
178	40
179	48
180	16
181	24
182	60
183	32
184	47
185	40
186	13
187	52
188	18
189	29
190	63
191	38
192	54
193	44
194	21
195	49
196	32
197	42
198	57
199	44
200	31
201	37
202	18
203	25
204	42
205	21
206	55
207	32
208	47
209	57
210	35
211	29
212	50
213	19
214	67
215	27
216	34
217	26
218	29
219	45
220	44
221	32
222	27
223	29
224	44
