# Supplementary material for: Selection Shapes Transcriptional Logic and Regulatory Specialization in Genetic Networks
Source: PLoS One. 2016 Feb 29;11(2):e0150340. doi: 10.1371/journal.pone.0150340 (PMC4771205; doi:10.1371/journal.pone.0150340)
Supplement: S1 Data — This includes all data generated from the analysis of the networks. (ZIP) [file pone.0150340.s005.zip › data_144/majority_6_144_255_s1_g1/fitness.hist]

# fitness
0.0011303	170	89
0.00739251	207	118
0.000682289	324	119
0.00331221	183	83
0.000227191	209	78
0.000252054	233	89
0.000759191	213	93
0.00119964	196	68
0.00303617	155	96
0.000476934	152	77
0.000188219	230	125
0.000418361	187	91
0.00192772	162	69
0.00053208	221	86
0.00992476	231	120
0.00410214	181	91
0.00154754	184	91
0.000797981	170	88
0.00280704	222	104
0.000199614	162	71
0.000246306	186	114
0.000107549	211	86
0.000143529	210	101
1.29139e-05	226	92
0.00043854	251	104
9.19177e-07	235	116
0.00044802	293	85
0.000471293	194	95
9.31085e-05	257	81
0.00386852	144	76
0.00548899	187	121
0.00165533	247	140
0.00382632	296	180
0.0387379	172	77
0.000471062	242	100
0.00182401	176	85
0.000278694	237	117
0.000325123	217	98
0.000510134	139	66
0.00198838	158	79
0.00108976	198	99
7.46423e-05	159	91
0.00672	208	116
0.00218281	184	90
3.30952e-05	230	87
0.00346112	230	100
3.61734e-06	242	94
0.000255355	218	99
0.000171157	235	98
0.000293055	191	101
0.0100348	294	125
0.00355648	215	130
0.000332272	183	69
0.00137388	159	91
0.00194168	166	70
0.00039653	172	106
0.00142765	170	103
1.47676e-05	228	98
0.00051673	192	106
0.000378986	210	107
0.00152552	229	75
0.00213401	206	87
0.000949367	197	117
0.000329907	325	119
0.000533933	221	107
0.00568025	162	97
0.00208116	246	110
0.00316217	178	98
0.000503939	192	78
0.000667276	248	123
4.36443e-05	220	111
0.000204563	232	78
0.000496755	178	99
0.0016358	172	121
0.0037453	204	97
0.00408318	166	80
2.22582e-05	215	67
0.000940613	218	141
0.00127729	175	68
0.000298521	160	72
0.00131293	251	89
0.00241761	293	113
2.01009e-07	187	92
3.76729e-05	241	101
0.000573364	198	90
0.00241526	231	92
0.00106516	180	108
0.00025853	265	84
6.44851e-05	193	90
0.000114028	194	69
5.87322e-05	263	101
5.96346e-05	213	86
5.59844e-05	179	82
0.00132293	182	87
0.000169638	180	61
0.00113256	200	103
0.000172339	268	111
0.00043984	226	122
0.000107865	223	95
2.07504e-05	194	101
