# Supplementary material for: Selection Shapes Transcriptional Logic and Regulatory Specialization in Genetic Networks
Source: PLoS One. 2016 Feb 29;11(2):e0150340. doi: 10.1371/journal.pone.0150340 (PMC4771205; doi:10.1371/journal.pone.0150340)
Supplement: S1 Data — This includes all data generated from the analysis of the networks. (ZIP) [file pone.0150340.s005.zip › data_144/majority_6_144_255_s1_g1/maxrnapactivity]

0.744045
0.00620263
0.666973
0.25584
0.862588
0.934449
0.0134389
0.4968
0.62323
0.79135
0.439298
0.566781
0.344476
0.515661
0.326499
0.673917
0.827509
0.77392
0.0733802
0.0583143
0.33107
0.242787
0.146679
0.726054
0.075412
0.673654
0.512809
0.427146
0.435024
0.726746
0.0800289
0.382028
0.56173
0.216556
0.670458
0.0207789
0.885602
0.360974
0.139467
0.024609

0.0117347
0.00225235
0.28407
0.00338936
0.226064
0.0031185
0.00157635
0.619811
0.138497
0.331603
0.514979
0.517696
0.914786
0.738715
0.569924
0.338676
0.895185
0.0862369
0.48576
0.284427
0.274806
0.0600831
0.791332
0.785787
0.0349905
0.482102
0.920459
0.270874
0.082048
0.492757
0.314724
0.458063
0.91475
0.313159
0.200166
0.0133317
0.310434
0.282555
0.561751
0.00545665

0.00180668
0.000416207
0.376149
0.941872
0.0561972
0.000811523
0.0011657
0.00287806
0.427078
0.081716
0.511843
0.246185
0.144259
0.168164
0.160244
0.17784
0.494529
0.0751092
0.196832
0.592826
0.952574
0.271768
0.155782
0.237933
0.0641863
0.0137536
0.0249732
0.634713
0.0447269
0.000762989
0.0779204
0.022426
0.809835
0.00372037
0.131187
0.169958
0.0508005
0.324904
0.0255525
0.00234979

0.534759
0.814639
0.0198719
0.018473
0.347764
0.00600272
0.0319873
0.840744
0.835073
0.717808
0.539039
0.265602
0.907939
0.00408863
0.557027
0.649227
0.198417
0.967513
0.593067
0.203622
0.617631
0.406008
0.694347
0.330755
0.154619
0.733677
0.366059
0.0722865
0.163972
0.849328
0.00253855
0.0096639
0.193461
0.583751
0.0418095
0.525107
0.689976
0.145111
0.328188
0.000351081

0.952574
0.000282553
0.000633872
0.000487097
0.390905
0.541037
0.924634
0.395811
0.931418
0.593749
0.161883
0.312396
0.0802407
0.0124085
0.0764119
0.087336
0.107577
0.00775293
0.715611
0.00388592
0.00409065
0.544596
0.18877
0.949233
0.0315543
0.33293
0.818085
0.608931
0.235594
0.952574
0.0142452
0.494894
0.00419726
0.0100894
0.94503
0.671552
0.31084
0.00951945
0.00144987
0.005438

0.00137293
0.000794182
0.000517051
0.000404897
0.00105432
0.000322339
0.0018013
0.145472
0.138336
0.134724
0.0441584
0.00083187
0.262617
0.952574
0.952574
0.00101995
0.0798504
0.190552
0.0754314
0.00404562
0.00962225
0.0635101
0.328661
0.000337024
0.532837
0.1243
0.386575
0.251186
0.035952
0.403927
0.00242943
0.168278
0.00536386
0.00360637
0.000667829
0.000348817
0.0435645
0.103179
0.00450578
0.000627886

0.0166646
0.00402116
0.0265958
0.000460043
0.00854357
0.0112581
0.000172964
0.59441
0.703427
0.244594
0.928057
0.903648
0.912512
0.371018
0.875533
0.40903
0.850239
0.0698833
0.884019
0.0300958
0.931934
0.313716
0.800338
0.501913
0.710886
0.278231
0.87589
0.152303
0.831942
0.769588
0.910029
0.385472
0.0018259
0.0257628
0.0314002
0.840963
0.932991
0.426308
0.896101
0.00495591

0.178207
0.00137583
0.416122
0.00350917
0.000537805
0.02325
0.379277
0.453713
0.00180609
0.556476
0.454613
0.0348833
0.642925
0.0136152
0.00103926
0.117504
0.333408
0.00588822
0.0447486
0.890483
0.662881
0.000537158
0.797844
0.00130979
0.541077
0.128613
0.0168709
0.0566647
0.344387
0.000860688
0.000656354
0.00145687
0.00130822
0.577858
0.013473
0.643932
0.0835948
0.0133966
0.00131648
0.105012

0.803422
0.0238787
0.00120272
0.00108238
0.18722
0.107602
0.0417425
0.577948
0.0856292
0.00815567
0.966474
0.0926205
0.53696
0.975238
0.244792
0.000385483
0.069768
0.584519
0.00815567
0.46656
0.910852
0.128242
0.643998
0.793175
0.948449
0.00188435
0.700833
0.189539
0.89691
0.0627693
0.271453
0.747296
0.727523
0.417482
0.0627693
0.782264
0.905378
0.813495
0.00260401

0.0340025
0.228871
0.028249
0.00554142
0.0182988
0.048666
0.000956832
0.385574
0.27016
0.622957
0.0343517
0.368537
0.0915485
0.954881
0.0809995
0.0539879
0.58013
0.260615
0.00177806
0.00367791
0.219809
0.528423
0.284553
0.40637
0.0964134
0.228156
0.024214
0.113565
0.665025
0.174432
0.336526
0.0509672
0.037199
0.328104
0.271238
0.0955362
0.233619
0.094423
0.496859
0.541137

0.00429086
0.130032
0.000916083
0.855779
0.000188239
0.736559
0.0215417
0.404875
0.0849356
0.691035
0.446416
0.754914
0.698509
0.404564
0.933444
0.359808
0.677215
0.408791
0.921203
0.865066
0.335962
0.413178
0.674711
0.315891
0.183471
0.268365
0.425287
0.0799469
0.632785
0.383238
0.629635
0.421855
0.877568
0.475442
0.882219
0.577768
0.888084
0.942668
0.642687
0.000200236

0.000955483
0.0342023
0.862264
0.000268621
0.0015697
0.0256868
0.808884
0.58009
0.165225
0.346971
0.733137
0.120049
0.885341
0.0396379
0.198458
0.494509
0.036417
0.682395
0.136951
0.60437
0.604883
0.902584
0.225409
0.312422
0.0186244
0.838428
0.220344
0.241031
0.5217
0.755967
0.864848
0.341244
0.658144
0.153084
0.000123395
0.679661
0.000571485
0.812309
0.0160379
0.04449

0.632536
0.758884
0.523411
0.47771
0.69339
0.505555
0.806613
0.67541
0.438545
0.0257645
0.0212261
0.0709608
0.801797
0.824892
0.615562
0.174873
0.211512
0.498136
0.00840723
0.324882
0.677933
0.715859
0.00736481
0.407833
0.282846
0.0104324
0.0203776
0.785789
0.121174
0.00561998
0.611741
0.0945952
0.0168982
0.706998
0.247711
0.392165
0.86332
0.00726399
0.35593
0.86332

0.0769116
0.123967
0.116954
0.0618529
0.000844936
0.0559671
0.0122373
0.657719
0.127042
0.626137
0.48664
0.150065
0.549958
0.482183
0.639839
0.326771
0.368149
0.246002
0.590319
0.542415
0.540952
0.188702
0.907279
0.194721
0.00365027
0.136962
0.427717
0.120097
0.387052
0.35811
0.639542
0.137654
0.843659
0.563486
0.362001
0.274651
0.265684
0.515295
0.000320704
0.392001

0.102737
0.139745
0.687989
0.924218
0.081009
0.00481583
0.00563906
0.0234959
0.249907
0.566316
0.484261
0.930526
0.85559
0.805061
0.858124
0.471149
0.743446
0.202206
0.006721
0.588504
0.513078
0.692809
0.720718
0.159422
0.463981
0.347824
0.134273
0.498001
0.709197
0.00535612
0.919496
0.295767
0.167181
0.0945333
0.585645
0.734307
0.231893
0.316701
0.39684
0.36326

0.0990721
0.00694563
0.0285747
0.932102
0.0330305
0.917733
0.0532013
0.405062
0.250924
0.404628
0.318925
0.838052
0.643814
0.820507
0.856375
0.470947
0.022836
0.924513
0.552007
0.460509
0.0134457
0.840607
0.758988
0.266692
0.356625
0.914736
0.0500365
0.871389
0.459526
0.833724
0.339152
0.494844
0.549658
0.347414
0.0405448
0.0135816
0.00928066
0.550345
0.302347
0.404628

0.00734604
0.0977814
0.0663209
0.000651038
0.9373
0.00567738
0.0016734
0.741853
0.480794
0.799433
0.728867
0.834274
0.829447
0.0751683
0.0679565
0.0100007
0.80572
0.808171
0.85137
0.00191168
0.161512
0.181666
0.250131
0.796401
0.309276
0.252651
0.128301
0.00613027
0.931678
0.228951
0.745246
0.874482
0.775785
0.672748
0.08619
0.00790498
0.880854
0.139147
0.00168802
0.0089393

0.00265703
0.213714
0.00316066
0.0116136
0.00305336
0.00411852
0.00592671
0.389343
0.467349
0.808954
0.353684
0.481496
0.038184
0.457894
0.887528
0.780115
0.198416
0.427698
0.152927
0.357225
0.217456
0.374582
0.576116
0.0597679
0.132791
0.524176
0.0266674
0.111579
0.125572
0.0873625
0.00845107
0.0125494
0.592908
0.281091
0.362899
0.37318
0.0492564
0.693586
0.652663
0.114999

0.336873
0.000738103
0.536456
0.00088431
0.413552
0.0906632
0.496124
0.15207
0.583536
0.814326
0.30573
0.155499
0.554052
0.91098
0.360709
0.776305
0.450336
0.25689
0.337217
0.428964
0.00168165
0.127444
0.251046
0.82425
0.29094
0.477111
0.90613
0.0835072
0.246442
0.79808
0.629713
0.479229
0.00392116
0.302494
0.0236812
0.230278
0.937763
0.00146519
0.719118
0.82755

0.0592103
0.00401977
0.689352
0.00987207
0.422996
0.424338
0.245919
0.720336
0.291664
0.575116
0.00147398
0.184892
0.0223585
0.129919
0.451825
0.0361937
0.128358
0.516886
0.34871
0.638406
0.419351
0.00678065
0.212572
0.213256
0.241178
0.00391672
0.134907
0.167076
0.167686
0.00162808
0.000604038
0.281902
0.000207842
0.048602
0.349544
0.00113066
0.0171413
0.952574
0.0259362
0.00409158

0.636846
0.00229899
0.128829
0.543874
0.145483
0.0686064
0.00255647
0.800932
0.732363
0.67829
0.612219
0.227642
0.0375562
0.121774
0.0439554
0.810501
0.554582
0.272132
0.665771
0.105414
0.169901
0.0548892
0.0626319
0.462159
0.473674
0.211857
0.142039
0.18871
0.151344
0.000971797
0.399807
0.0180138
0.701286
0.216086
0.207335
0.054911
0.757631
0.481865
0.00148708
0.172539

0.502162
0.595815
0.000426351
0.562164
0.00224831
0.00466069
0.000214133
0.298188
0.682661
0.73524
0.960287
0.0355704
0.795901
0.00275376
0.872852
0.00256459
0.0558361
0.559233
0.00131544
0.856684
0.00820351
0.731603
0.000230717
0.0333184
0.00100153
0.953962
0.163762
0.384804
0.882132
0.00959476
0.000423751
0.391004
0.236723
0.00615423
0.00252505
0.791889
0.933085
0.0130893
0.000675163
0.00760308

0.197604
0.000188282
0.369546
0.890084
0.011002
0.368205
0.491404
0.131669
0.606294
0.295756
0.821267
0.00449777
0.0998403
0.867554
0.000892397
0.768305
0.218942
0.279929
0.878285
0.923949
0.373635
0.3746
0.863026
0.755278
0.337256
0.676757
0.680173
0.66347
0.88717
0.580788
0.401435
0.000572049
0.810302
0.0549436
0.501613
0.590694
0.0848299
0.936754
0.506854
0.00851251

0.481576
0.000129912
0.776199
0.00665995
0.38295
0.0103424
0.000861824
0.127491
0.893096
0.414244
0.000123395
0.83452
0.000406374
0.382013
0.540619
0.433194
0.28995
0.00631056
0.000943562
0.259961
0.0391874
0.0103752
0.887548
0.437354
0.0108021
0.40526
0.000289104
0.0142698
0.000174109
0.259961
0.370254
0.163466
0.000363434
0.217233
0.279527
0.0251102
0.0298538
0.00181139
0.0028973
0.000174109

0.603619
0.359782
0.882408
0.187462
0.00376394
0.1662
0.0702814
0.15287
0.0413421
0.0403267
0.164893
0.216249
0.726362
0.652996
0.287403
0.961029
0.429363
0.588131
0.0356968
0.274932
0.236093
0.328255
0.553392
0.889606
0.328592
0.00080248
0.276721
0.288431
0.0210109
0.135752
0.727014
0.158839
0.00317527
0.784139
0.962601
0.475421
0.773841
0.0844787
0.167498
0.0555887

0.00031646
0.00106369
0.000584531
0.385595
0.374313
0.000697571
0.000123395
0.0906956
0.985226
0.580748
0.000938879
0.823577
0.0764938
0.187339
0.944414
0.419217
0.571168
0.219638
0.000486247
0.961053
0.126459
0.685251
0.0932799
0.890973
0.962779
0.471642
0.516137
0.51402
0.0192631
0.00202014
0.102549
0.830008
0.0186791
0.66697
0.867275
0.0756928
0.676519
0.159692
0.000489039
0.000818455

0.000196654
0.260701
0.000462067
0.000259253
0.894191
0.000142683
0.000204418
0.26999
0.245836
0.0293745
0.0259773
0.288126
0.578683
0.000654228
0.000238929
0.569962
0.00495334
0.49154
0.216913
0.278921
0.278921
0.000182749
0.00442199
0.0253609
0.30968
0.000953851
0.000631435
0.390589
0.00464556
0.370058
0.364204
0.283185
0.150125
0.00033708
0.000847923
0.000140179
0.000383561
0.131132
0.00137103
0.000521883

0.000221219
0.000193482
0.0142172
0.00238264
0.0973997
0.0113476
0.000857373
0.172485
0.000576905
0.769318
0.472149
0.191259
0.29292
0.194362
0.616203
0.123804
0.357635
0.00140035
0.308513
0.277964
0.000580128
0.00893875
0.449866
0.0724247
0.102148
0.0438404
0.0023795
0.233519
0.0241988
0.0103084
0.134975
0.00369196
0.00027132
0.322636
0.587527
0.291512
0.129246
0.0825411
0.00093139
0.00211385

0.915754
0.00609293
0.000595448
0.000165273
0.170702
0.322982
0.761029
0.952631
0.488953
0.815328
0.457707
0.952574
0.0146768
0.395745
0.44913
0.909431
0.0715208
0.443559
0.200522
0.595228
0.909124
0.75179
0.351174
0.79658
0.942489
0.00127598
0.0212077
0.92512
0.70008
0.0328415
0.570203
0.637772
0.752561
0.797052
0.682304
0.63513
0.648524
0.827756
0.473839
0.000165273

0.00999464
0.000133241
0.0980644
0.396691
0.000857082
0.0608718
0.00211147
0.00303785
0.682053
0.273942
0.000977717
0.259434
0.320903
0.0285446
0.00940285
0.000857082
0.020228
0.302443
0.163231
0.00764045
0.127215
0.000255556
0.349246
0.349788
0.0712479
0.526364
0.219897
0.500394
0.552658
0.0164881
0.777226
0.431421
0.000353199
0.0258097
0.0396114
0.243786
0.000843132
0.274314
0.0147075
0.000179674

0.00680317
0.00596286
0.000137772
0.0172465
0.0679683
0.00591948
0.0445912
0.835421
0.0437764
0.775227
0.501799
0.620836
0.102717
0.182677
0.283318
0.438252
0.172219
0.542086
0.492745
0.171139
0.32942
0.0455174
0.241394
0.202345
0.353837
0.687106
0.390507
0.0111507
0.499729
0.0918293
0.373585
0.272804
0.0777701
0.0360213
0.18361
0.261701
0.31218
0.0480808
0.143343
0.376683

0.186638
0.44343
0.0106011
0.00061222
0.000239392
0.952574
0.0438099
0.568413
0.313115
0.702814
0.84264
0.830257
0.174975
0.0697435
0.18909
0.451476
0.167715
0.323671
0.0110357
0.914931
0.271038
0.864184
0.741672
0.959382
0.914422
0.390521
0.415045
0.604292
0.507563
0.629419
0.759503
0.710186
0.0915191
0.946069
0.032479
0.925679
0.0779589
0.0249339
0.930362
0.0972516

0.000454882
0.00176303
0.000526013
0.00144321
0.000616364
0.000150515
0.528565
0.352007
0.0770041
0.144826
0.877356
0.51578
0.57126
0.654074
0.0228887
0.112396
0.634883
0.331088
0.266297
0.429825
0.079246
0.150775
0.345317
0.439708
0.86731
0.0318881
0.137438
0.341151
0.68163
0.000746405
0.68869
0.0395573
0.285553
0.649773
0.159071
0.872902
0.277858
0.25608
0.174327
0.166791

0.732017
0.000235518
0.952574
0.00204782
0.617733
0.000403495
0.576586
0.0357039
0.915044
0.312475
0.75159
0.000363829
0.0156619
0.422541
0.0218326
0.312371
0.145865
0.75338
0.0258481
0.0262064
0.610223
0.653318
0.00137588
0.256064
0.143755
0.0302261
0.00854441
0.00216476
0.0844303
0.00187538
0.839003
0.0643365
0.0187346
0.000373894
0.203723
0.951654
0.496029
0.0871026
0.0795015
0.211954

0.0204155
0.000305294
0.0214422
0.146786
0.000700814
0.00185261
0.000333081
0.660483
0.0779496
0.984567
0.933634
0.440456
0.000349427
0.466385
0.473092
0.367005
0.550654
0.587006
0.447451
0.0113705
0.232428
0.493745
0.440305
0.0297731
0.885031
0.53422
0.153116
0.866977
0.315984
0.425668
0.114151
0.273477
0.237928
0.0376557
0.0912007
0.320792
0.0610467
0.000304345
0.0330871
0.0328006

0.0278361
0.900205
0.176848
0.172402
0.0350409
0.0422849
0.0226434
0.955096
0.162885
0.117766
0.85186
0.905098
0.711459
0.482278
0.184075
0.381092
0.000507114
0.886883
0.469255
0.21663
0.0272701
0.024294
0.00277583
0.604507
0.0163556
0.257044
0.0441891
0.0159342
0.000499438
0.000519365
0.17457
0.81774
0.104862
0.0898493
0.594072
0.422927
0.56848
0.0402703
0.642692
0.00623151

0.418986
0.0287825
0.000204932
0.00065593
0.0300028
0.055644
0.000510634
0.872749
0.832239
0.236803
0.501906
0.472303
0.525783
0.613805
0.956628
0.513929
0.0714635
0.860661
0.912231
0.671949
0.282358
0.0293422
0.085291
0.439951
0.740175
0.622898
0.526474
0.42877
0.821858
0.325478
0.717952
0.871372
0.755673
0.341819
0.87598
0.711629
0.823306
0.629116
0.0363402
0.000297851

0.0139269
0.2314
0.117898
0.0264677
0.0746666
0.00447707
0.0803239
0.170241
0.607876
0.211816
0.825555
0.370748
0.12884
0.379667
0.274275
0.831887
0.727166
0.00503576
0.418058
0.0195469
0.344557
0.382118
0.87075
0.127222
0.066859
0.418455
0.249237
0.0694309
0.0556524
0.530842
0.896334
0.74583
0.881163
0.703822
0.278332
0.750258
0.434732
0.413231
0.0307789
0.0118662

0.00849886
0.00211612
0.000423384
0.000308408
0.00387255
0.000273007
0.00330294
0.539174
0.000785316
0.0589891
0.00952195
0.644596
0.000410147
0.000994514
0.0762583
0.089084
0.0089241
0.373807
0.141249
0.00265777
0.0402261
0.00487344
0.269039
0.0951682
0.00109203
0.0160183
0.000220547
0.000400689
0.00526862
0.0591729
0.535799
0.000869678
0.0534048
0.0814583
0.638244
0.00584162
0.890838
0.0063729
0.000700923
0.00262811

0.000123961
0.000247689
0.000335909
0.2982
0.000281554
0.000361379
0.000243675
0.0338302
0.127256
0.41213
0.0259271
0.253359
0.25357
0.00837764
0.184384
0.299286
0.671967
0.152976
0.320717
0.869926
0.0512308
0.238225
0.375511
0.000584629
0.50885
0.000581062
0.68246
0.273749
0.00905189
0.128279
0.0385626
0.19764
0.0412556
0.59949
0.355508
0.00630145
0.47313
0.362313
0.028698
0.000607738

0.685222
0.263522
0.0214512
0.000632846
0.00191248
0.00301897
0.827384
0.534217
0.78047
0.169891
0.0366795
0.31693
0.148328
0.237053
0.952574
0.927027
0.80852
0.0349893
0.0795911
0.69173
0.554506
0.0638156
0.736768
0.767115
0.970699
0.0342756
0.839246
0.561296
0.657954
0.899912
0.932155
0.257104
0.328263
0.431858
0.0017084
0.952574
0.901664
0.707831
0.0816738
0.578186

0.000960553
0.0506981
0.00148315
0.0120228
0.0549755
0.0155717
0.00012354
0.553145
0.394918
0.00124768
0.862086
0.800319
0.557806
0.0283509
0.27035
0.679277
0.0170966
0.505297
0.511482
0.351062
0.322135
0.00327185
0.444705
0.64827
0.0235003
0.0139634
0.730614
0.36199
0.134015
0.570846
0.000677451
0.771514
0.842012
0.165048
0.834019
0.714472
0.0212246
0.191433
0.00693001
0.000548674

0.199339
0.000969308
0.006044
0.00340823
0.0423703
0.274706
0.0343059
0.196621
0.299877
0.542695
0.534526
0.768513
0.373572
0.73281
0.323169
0.243742
0.90478
0.724437
0.953699
0.498974
0.0879437
0.537631
0.373655
0.120536
0.34738
0.344058
0.264704
0.160978
0.15999
0.1888
0.136711
0.556815
0.613237
0.458638
0.692307
0.512347
0.373576
0.394605
0.0935313
0.0268662

0.80783
0.0062708
0.0273575
0.00490889
0.171955
0.0104491
0.0852016
0.466636
0.612793
0.912645
0.75505
0.556793
0.22887
0.244093
0.709002
0.938804
0.632171
0.135999
0.776993
0.00955601
0.00637501
0.136761
0.747823
0.516047
0.210593
0.178368
0.841691
0.0171639
0.284908
0.0976966
0.163711
0.0670943
0.687417
0.601786
0.838461
0.442852
0.0081789
0.880337
0.156589
0.339415

0.0007192
0.00254494
0.0989572
0.00159027
0.00952703
0.00159178
0.104043
0.694478
0.0777404
0.111689
0.755211
0.000551283
0.31832
0.928287
0.786811
0.446982
0.797922
0.107599
0.000489269
0.0016418
0.0073642
0.00122638
0.104259
0.861816
0.0182808
0.379234
0.000798672
0.0087922
0.000498282
0.101779
0.118706
0.500824
0.00953371
0.317068
0.0697146
0.182141
0.00655211
0.0065351
0.0258493
0.010555

0.219066
0.000123395
0.952574
0.0149951
0.00264848
0.00132906
0.0735892
0.193059
0.64186
0.382773
0.371659
0.484878
0.716936
0.581991
0.132672
0.141754
0.00594487
0.006403
0.0427357
0.793674
0.352339
0.980291
0.0441573
0.947523
0.0122734
0.385981
0.637691
0.243969
0.493272
0.00377956
0.22135
0.167297
0.936516
0.00516297
0.237099
0.897496
0.184462
0.00654703
0.00314165
0.00357973

0.00431275
0.172375
0.00380558
0.013256
0.000455564
0.0229811
0.00129357
0.0126691
0.694371
0.643389
0.654209
0.0172925
0.223703
0.278838
0.743481
0.889132
0.416736
0.32232
0.0911122
0.57166
0.44097
0.190963
0.15636
0.456701
0.748058
0.617073
0.13099
0.446756
0.203564
0.61715
0.277027
0.943181
0.000362641
0.360884
0.441421
0.0141011
0.0313622
0.016753
0.0229838
0.0172836

0.875613
0.291075
0.925341
0.00268403
0.000431952
0.000435714
0.699459
0.49927
0.885576
0.941964
0.37824
0.524179
0.703587
0.906458
0.584657
0.00234166
0.899249
0.848128
0.924073
0.186546
0.454247
0.814752
0.89234
0.428962
0.762467
0.735808
0.714351
0.840702
0.785018
0.536976
0.572882
0.532409
0.381517
0.634972
0.57596
0.319398
0.810198
0.0801838
0.000435714
0.0365837

0.782638
0.128338
0.0113621
0.0502859
0.893682
0.0362742
0.578152
0.613544
0.0309185
0.789713
0.118651
0.769115
0.332433
0.00591476
0.403655
0.890607
0.818158
0.86225
0.308972
0.643119
0.861558
0.229201
0.527278
0.00149933
0.894276
0.450492
0.868745
0.0576756
0.00220015
0.241432
0.912031
0.745628
0.701389
0.00434804
0.0359413
0.888292
0.000871005
0.701015
0.653247
0.00115194

0.7833
0.00108737
0.00138195
0.00188819
0.938633
0.00057851
0.000538164
0.111881
0.00101226
0.389514
0.00223396
0.421176
0.17722
0.545175
0.000733874
0.106894
0.646809
0.423758
0.073289
0.213689
0.00106373
0.00128056
0.932311
0.103969
0.379529
0.0929644
0.579568
0.000986005
0.4191
0.0792873
0.000397612
0.443827
0.0620647
0.187808
0.250837
0.291617
0.0372223
0.00139849
0.952574
0.00101879

0.840729
0.952574
0.00238646
0.895768
0.000827419
0.350185
0.912732
0.961241
0.893574
0.238916
0.0212261
0.952574
0.938134
0.506934
0.0604788
0.061976
0.952574
0.0232339
0.474019
0.952574
0.246605
0.0184679
0.000485122
0.949751
0.00378023
0.00419648
0.0458877
0.952574
0.0277941
0.298141
0.0705829
0.0998624
0.950458
0.930664
0.136743
0.328819
0.0194545
0.94724
0.0439315

0.825805
0.224866
0.378628
0.222272
0.919355
0.0502292
0.878964
0.865465
0.223661
0.648118
0.8758
0.939275
0.986585
0.872583
0.616607
0.646964
0.605651
0.00246439
0.867462
0.832074
0.952574
0.862534
0.507312
0.666798
0.473985
0.0531612
0.457965
0.747867
0.723731
0.885576
0.00149099
0.156889
0.43635
0.974305
0.418117
0.922441
0.819132
0.0399797
0.073979
0.00114159

0.000281515
0.00040005
0.36401
0.000187163
0.00199255
0.924592
0.00135959
0.00107427
0.812831
0.440733
0.0399045
0.139349
0.0179465
0.174569
0.15817
0.145146
0.000363455
0.280723
0.251408
0.141141
0.888587
0.742785
0.0838843
0.197409
0.48029
0.164054
0.285789
0.952574
0.323137
0.935099
0.0285216
0.145042
0.0477038
0.939549
0.00102077
0.281725
0.313163
0.000272763
0.872891
0.158655

0.779495
0.0289906
0.00294142
0.00699479
0.872253
0.206828
0.00375215
0.0192132
0.0364374
0.792162
0.895273
0.107003
0.823974
0.135977
0.25688
0.423881
0.852295
0.99739
0.418389
0.112424
0.832367
0.80193
0.0290355
0.00367836
0.741679
0.0318218
0.0043255
0.00839799
0.493265
0.906907
0.448721
0.655467
0.431146
0.495522
0.580074
0.0452963
0.897119
0.0090927
0.00450499
0.00211069

0.000136953
0.000567879
0.000127838
0.135747
0.016944
0.00100038
0.000541958
0.733015
0.025325
0.119838
0.0213547
0.0189295
0.51243
0.607184
0.148085
0.0257273
0.427761
0.0432006
0.148195
0.0735449
0.595059
0.129515
0.222571
0.0958661
0.0212329
0.13788
0.013564
0.000123395
0.0714276
0.737327
0.162613
0.210453
0.654422
0.00266638
0.000382138
0.0220652
0.414928
0.198034
0.0576143
0.000541958

0.00347295
0.0158995
0.00411176
0.00304203
0.0266631
0.00288567
0.0399667
0.683379
0.208064
0.0883046
0.228481
0.0773763
0.717963
0.211038
0.225395
0.937442
0.657457
0.266119
0.752647
0.715736
0.247027
0.427002
0.254667
0.28152
0.880394
0.141536
0.282288
0.387514
0.26886
0.0553697
0.863378
0.013075
0.622549
0.0209795
0.714762
0.519462
0.139836
0.266201
0.770767
0.0456397

0.761838
0.00164265
0.00207498
0.0385505
0.00203693
0.00141971
0.00159316
0.132426
0.148569
0.313715
0.26935
0.496788
0.441044
0.0445604
0.092344
0.491026
0.140867
0.00204186
0.221417
0.07245
0.160498
0.0832503
0.0031195
0.000612642
0.00722787
0.56715
0.626796
0.306786
0.0278716
0.0204637
0.477896
0.17065
0.106275
0.0554415
0.0138262
0.0269851
0.353287
0.0136332
0.0754923
0.0138262

0.00206889
0.0566339
0.000489185
0.295787
0.167805
0.0032795
0.00292187
0.0290093
0.972631
0.61177
0.799898
0.988526
0.518735
0.555827
0.623619
0.873357
0.734981
0.0823496
0.503968
0.0568608
0.26762
0.178393
0.436037
0.683254
0.00334677
0.961968
0.479857
0.0303692
0.564853
0.17823
0.501087
0.493919
0.0366311
0.392653
0.265668
0.743752
0.759632
0.496725
0.00253898
0.109969

0.231421
0.102856
0.0254621
0.00156272
0.71828
0.0426168
0.171833
0.805202
0.345408
0.0306147
0.534512
0.0290651
0.147909
0.731055
0.926922
0.444449
0.939103
0.885257
0.177568
0.525266
0.322975
0.136355
0.6496
0.296909
0.021685
0.151517
0.907649
0.774901
0.2174
0.702452
0.358058
0.637721
0.0289517
0.872123
0.335089
0.825734
0.369335
0.948485
0.249775
0.00015965

0.0528654
0.000769618
0.0374975
0.0303833
0.0998024
0.000264985
0.568922
0.553314
0.00791179
0.791171
0.752783
0.0394266
0.383946
0.629352
0.352732
0.378374
0.581648
0.48257
0.467214
0.44946
0.276417
0.602721
0.694183
0.00278412
0.704392
0.491328
0.177407
0.327494
0.884383
0.320572
0.942456
0.918401
0.174709
0.0634683
0.72601
0.00375935
0.539561
0.0142073
0.353149

0.0244201
0.00237432
0.0104637
0.0673306
0.0020503
0.00586278
0.0720592
0.400885
0.0202219
0.00870774
0.880138
0.517589
0.449912
0.234789
0.279541
0.323212
0.0133084
0.373655
0.0599741
0.0653585
0.446839
0.0316953
0.706914
0.0661872
0.61139
0.246314
0.118924
0.445823
0.41459
0.00269263
0.47666
0.00325279
0.00878661
0.452328
0.0108273
0.00543134
0.00305449
0.607224
0.00353455
0.00894835

0.162852
0.00308138
0.00131977
0.00232753
0.16193
0.000175833
0.0806783
0.37972
0.0101396
0.00136749
0.0678493
0.819042
0.313786
0.18715
0.555291
0.152165
0.112114
0.941933
0.00180379
0.00356345
0.147579
0.00425287
0.918669
0.000189992
0.72743
0.359326
0.177907
0.936897
0.236324
0.12654
0.136454
0.00644411
0.00022391
0.00215828
0.00661431
0.00232753
0.200511
0.1968
0.00357779

0.0974225
0.0991185
0.0228266
0.123861
0.0455923
0.0400461
0.0383813
0.813483
0.350311
0.296393
0.326805
0.769135
0.0750717
0.42483
0.145989
0.0743198
0.894576
0.00398
0.833543
0.335569
0.850029
0.190332
0.453686
0.42371
0.253858
0.337617
0.386451
0.080097
0.143733
0.318994
0.0178454
0.579633
0.895891
0.276139
0.0153331
0.879596
0.285439
0.562899
0.505159
0.872641

0.605278
0.0277119
0.000367499
0.00799968
0.000381805
0.00265096
0.000690454
0.153517
0.307725
0.0203878
0.901022
0.0369163
0.450162
0.4652
0.310059
0.355237
0.108833
0.185287
0.280843
0.00262413
0.841307
0.82059
0.762033
0.126975
0.785716
0.296062
0.711052
0.756582
0.859891
0.877415
0.00157961
0.65462
0.846874
0.570678
0.168001
0.447092
0.686678
0.00149511
0.224796
0.18843

0.00073066
0.435513
0.0624715
0.000972134
0.00326367
0.665758
0.151284
0.0749069
0.536242
0.00464686
0.263912
0.926862
0.0687998
0.146195
0.917441
0.868109
0.788667
0.532233
0.193939
0.54754
0.524513
0.447978
0.931002
0.2124
0.342126
0.927242
0.0286613
0.261719
0.848113
0.277053
0.926148
0.311888
0.174256
0.857079
0.759301
0.000687986
0.937038
0.202138
0.00180198
0.00937065

0.0968122
0.354215
0.944049
0.103489
0.00185883
0.16833
0.0435491
0.268779
0.0915038
0.531718
0.535853
0.629761
0.943499
0.683441
0.218072
0.496439
0.398217
0.605915
0.216959
0.0065003
0.358032
0.894439
0.455486
0.871648
0.310143
0.377213
0.0648002
0.364095
0.176705
0.326341
0.152342
0.598087
0.337084
0.829454
0.00515885
0.0565334
0.458772
0.47015
0.117645
0.465355

0.500183
0.0103689
0.57685
0.268839
0.00482194
0.060664
0.613521
0.761553
0.695863
0.748252
0.627572
0.441632
0.86463
0.531402
0.881848
0.354574
0.848547
0.995547
0.875004
0.454161
0.211918
0.309523
0.525104
0.875187
0.69211
0.40908
0.0227856
0.034972
0.532946
0.269124
0.455074
0.861993
0.913499
0.0336535
0.933474
0.518326
0.636594
0.821492
0.650603
0.689621

0.0133482
0.0448487
0.00337317
0.574267
0.86547
0.575444
0.00620817
0.726336
0.66591
0.0530699
0.734856
0.280746
0.113936
0.199595
0.128574
0.185886
0.588644
0.882213
0.861938
0.807868
0.760498
0.827055
0.420454
0.0637016
0.244548
0.733739
0.142871
0.469326
0.343237
0.253553
0.0918387
0.256605
0.0562163
0.506842
0.288472
0.514155
0.445455
0.619879
0.126249
0.00893911

0.14381
0.215811
0.146553
0.193173
0.148909
0.0656573
0.397917
0.911099
0.664442
0.616879
0.716393
0.783312
0.517572
0.927677
0.594009
0.56964
0.280628
0.226732
0.942622
0.736799
0.00119638
0.170751
0.395516
0.137506
0.562495
0.0283043
0.00018585
0.107397
0.677917
0.141949
0.920863
0.000236257
0.000277451
0.0770079
0.0494135
0.187161
0.0429709
0.0103967
0.271388
0.187161

0.0072108
0.00487389
0.00970721
0.00721162
0.00130611
0.0216769
0.000336219
0.0193219
0.362068
0.651638
0.369151
0.560839
0.774075
0.520013
0.835042
0.867638
0.708661
0.0119663
0.684746
0.797151
0.656775
0.667552
0.434684
0.558949
0.375308
0.42463
0.826028
0.863483
0.830831
0.58064
0.581353
0.126614
0.727091
0.364557
0.630693
0.25978
0.0165608
0.173495
0.721014
0.0337223

0.00248792
0.0080115
0.00270085
0.00254782
0.00288755
0.848924
0.800081
0.412684
0.375985
0.492144
0.214989
0.272119
0.845165
0.0234019
0.3514
0.503195
0.724761
0.195498
0.0892675
0.434127
0.867629
0.0403106
0.597989
0.407565
0.0122255
0.929852
0.847442
0.8803
0.809957
0.224542
0.336621
0.241602
0.342951
0.719456
0.430043
0.418418
0.234268
0.0210609
0.313648
0.00392882

0.0590498
0.182489
0.00513914
0.00402092
0.00789285
0.0136284
0.753415
0.936664
0.590897
0.57444
0.889037
0.757884
0.680681
0.936778
0.644194
0.304357
0.277123
0.185178
0.747396
0.602417
0.663071
0.466299
0.503176
0.0688451
0.325906
0.271868
0.462346
0.525195
0.740068
0.36867
0.856518
0.00190971
0.00438864
0.0272928
0.0136284
0.00639335
0.450889
0.151354
0.497622
0.00192591

0.000407114
0.00229387
0.722119
0.00117025
0.400653
0.000850675
0.000455258
0.50929
0.380122
0.00470589
0.074621
0.144328
0.175327
0.0023445
0.0798044
0.801043
0.0268464
0.574927
0.0499564
0.0288192
0.342703
0.00086077
0.100468
0.466017
0.163278
0.0381132
0.0696986
0.745897
0.580396
0.371286
0.110979
0.00305808
0.714625
0.187466
0.0115484
0.00828862
0.0520358
0.561984
0.00524997

0.399924
0.247812
0.212206
0.86379
0.519784
0.0656547
0.273881
0.833359
0.586637
0.3287
0.670121
0.422197
0.57868
0.506333
0.192097
0.790688
0.024521
0.703501
0.188352
0.475956
0.69864
0.515143
0.492777
0.398622
0.316281
0.136806
0.0964894
0.382609
0.327156
0.042046
0.417958
0.939416
0.461644
0.375529
0.87594
0.354364
0.616124
0.336024
0.578982
0.310745

0.00453368
0.00148532
0.000542902
0.000964561
0.000180318
0.00939452
0.00179525
0.289999
0.564143
0.0706292
0.0502317
0.0441658
0.000168429
0.154721
0.25059
0.0029806
0.14423
0.709121
0.0274621
0.524346
0.665297
0.131453
0.186988
0.0700303
0.00370252
0.411353
0.984949
0.376119
0.602679
0.719044
0.394536
0.225931
0.0219899
0.323059
0.144897
0.00294294
0.00915079
0.69584
0.32677
0.00296081

0.0425243
0.000630989
0.790636
0.000651327
0.0221614
0.00761271
0.0456559
0.818471
0.0968128
0.171937
0.20267
0.0329891
0.690989
0.0064742
0.0720846
0.106734
0.0456902
0.791659
0.857073
0.426874
0.0374775
0.208236
0.0234404
0.133554
0.00267557
0.150526
0.380458
0.216805
0.632482
0.00293819
0.086363
0.922241
0.12794
0.00246215
0.711379
0.455099
0.343308
0.712757
0.127319
0.00464398

0.000225812
0.193625
0.000189689
0.821361
0.000168431
0.231481
0.00028882
0.147744
0.728856
0.316645
0.000214836
0.558989
0.309853
0.418358
0.00574684
0.914448
0.017365
0.373493
0.00266941
0.410168
0.896712
0.0055715
0.400464
0.00175282
0.00296546
0.00312786
0.000599103
0.298985
0.00296774
0.000291602
0.0151561
0.0370728
0.00630411
0.00379943
0.164722
0.00227993
0.000449268
0.00819229
0.000144442
0.000165499

0.952574
0.61591
0.000123395
0.000349226
0.248337
0.412312
0.000129423
0.874761
0.0926099
0.878362
0.617942
0.442542
0.904154
0.0991635
0.21207
0.000137679
0.0126532
0.176014
0.0889288
0.594147
0.10548
0.616297
0.0391532
0.011575
0.0242665
0.0478974
0.364489
0.157132
0.265348
0.0230514
0.0710264
0.0984843
0.484398
0.338402
0.20767
0.016107
0.000343614
0.140603
0.0285137
0.000137679

0.0146304
0.410581
0.649672
0.0102757
0.000171858
0.000317515
0.567326
0.00013186
0.00768885
0.184394
0.430332
0.0660345
0.267166
0.192084
0.476238
0.953184
0.315428
0.660013
0.873082
0.84236
0.58751
0.65944
0.862981
0.195556
0.482684
0.00353215
0.467373
0.817836
0.594889
0.0817707
0.0208097
0.542134
0.969429
0.504711
0.00769711
0.16143
0.438785
0.973004
0.455949
0.000725865

0.00938133
0.202003
0.0887937
0.291364
0.105979
0.1124
0.184721
0.365585
0.0207578
0.46976
0.515666
0.169191
0.00632068
0.585469
0.32579
0.660903
0.0800771
0.382646
0.3073
0.0247455
0.265605
0.309464
0.27298
0.228306
0.487395
0.448679
0.58489
0.407159
0.000791014
0.108749
0.296605
0.0857503
0.000871539
0.928164
0.492289
0.761498
0.40278
0.770244
0.344405
0.0612335

0.101941
0.546025
0.00959596
0.181957
0.0635104
0.44184
0.226094
0.911424
0.453198
0.281539
0.836728
0.556607
0.839288
0.0387316
0.821747
0.265706
0.01207
0.289457
0.878675
0.508569
0.582894
0.0424067
0.273459
0.945348
0.00835876
0.0182016
0.0393932
0.292156
0.790955
0.748011
0.0152907
0.803968
0.684191
0.853032
0.00643226
0.647501
0.0199804
0.137418
0.0922899
0.00127922

0.505469
0.701457
0.266179
0.39399
0.620559
0.729507
0.0063946
0.174894
0.77391
0.516078
0.107895
0.485045
0.0108945
0.806196
0.284628
0.665646
0.271444
0.00272987
0.522696
0.897684
0.00556878
0.325553
0.175283
0.738876
0.104837
0.129645
0.452491
0.0859862
0.0932608
0.47692
0.728303
0.709445
0.660076
0.505484
0.143941
0.775241
0.0132518
0.229445
0.179995
0.000304593

0.787757
0.893593
0.701173
0.749326
0.0156513
0.00151339
0.00414515
0.0208069
0.86532
0.554047
0.807002
0.641689
0.965723
0.144106
0.73669
0.948866
0.209283
0.894071
0.0696793
0.579228
0.653776
0.416714
0.436163
0.211504
0.926408
0.74819
0.0951423
0.451604
0.831155
0.857414
0.224914
0.71608
0.000339188
0.0568466
0.834845
0.000257595
0.458155
0.000188241
0.0417777
0.224914

0.00635819
0.697418
0.00169031
0.0486172
0.0218045
0.00999765
0.0249866
0.00883728
0.0387554
0.877106
0.922786
0.220653
0.00727981
0.283994
0.985427
0.742657
0.000888922
0.068464
0.162248
0.00323411
0.0260357
0.00125863
0.170362
0.0248211
0.78618
0.716529
0.00183803
0.018172
0.00637279
0.801124
0.992961
0.000195352
0.433215
0.191943
0.0282456
0.759764
0.009516
0.00601116
0.00677261
0.00677261

0.00018317
0.000273985
0.000315345
0.000532716
0.000505345
0.000199263
0.000565487
0.133582
0.447091
0.170774
0.0893466
0.767656
0.0387045
0.0740151
0.00075577
0.123796
0.162918
0.449386
0.357955
0.195072
0.608026
0.638464
0.0875285
0.180687
0.0189215
0.090223
0.803095
0.105328
0.000242357
0.0976704
0.601565
0.313038
0.0390871
0.0391474
0.167194
0.00106214
0.0491769
0.00129574
0.000164645
0.000458618

0.868184
0.0424042
0.0802489
0.678551
0.000481181
0.607015
0.00877753
0.681271
0.0308537
0.893823
0.458724
0.988092
0.0838572
0.0839897
0.345485
0.267956
0.600772
0.698539
0.212693
0.000595166
0.808258
0.456231
0.324916
0.803876
0.41482
0.413778
0.40731
0.3568
0.706193
0.225654
0.492927
0.783348
0.388567
0.373032
0.00024764
0.200023
0.399161
0.254337
0.383363
0.267956

0.000446893
0.0388822
0.00172987
0.00234634
0.0003542
0.00166408
0.571532
0.234393
0.00444717
0.213738
0.767978
0.557299
0.0494651
0.209728
0.0327359
0.152972
0.316485
0.0287233
0.515401
0.363616
0.651885
0.393446
0.338035
0.29187
0.378003
0.0434004
0.16089
0.0258082
0.107704
0.000916485
0.110574
0.47309
0.578048
0.277125
0.075668
0.465025
0.330402
0.0818973
0.000658595
0.688753

0.0455446
0.00100925
0.000173169
0.912548
0.0233869
0.000216731
0.0071895
0.719176
0.0475778
0.758124
0.244037
0.733975
0.00469192
0.139894
0.800908
0.932755
0.715165
0.285481
0.0420591
0.0608663
0.969441
0.0411637
0.870953
0.751733
0.561858
0.909366
0.00697269
0.552636
0.0151653
0.00708654
0.829489
0.00512142
0.0224152
0.00740582
0.0133336
0.477912
0.918012
0.0572618
0.932108
0.830083

0.000862277
0.0035042
0.00853809
0.419109
0.000456663
0.00109621
0.00372615
0.631003
0.871822
0.663353
0.487979
0.31804
0.837386
0.110293
0.549459
0.126797
0.536245
0.00982173
0.628382
0.102356
0.726845
0.112824
0.607797
0.748614
0.190656
0.0922848
0.344071
0.000454122
0.637305
0.0420829
0.457667
0.0830756
0.515141
0.354015
0.778964
0.751002
0.448742
0.902237
0.000616374
0.000735601

0.00259381
0.012623
0.297378
0.000192124
0.00899693
0.000260873
0.000755501
0.691575
0.251184
0.203641
0.786115
0.578271
0.716278
0.532756
0.748188
0.817125
0.971177
0.908475
0.808433
0.000245683
0.543949
0.0157788
0.532293
0.116177
0.279457
0.493537
0.324326
0.318228
0.00408794
0.477319
0.716935
0.237673
0.298184
0.000430314
0.035679
0.430668
0.257916
0.858241
0.000192124
0.000512118

0.00110401
0.00333372
0.000720031
0.0960542
0.758629
0.00485097
0.000475347
0.846314
0.0551441
0.930698
0.943936
0.0175501
0.434544
0.278472
0.907651
0.867276
0.909303
0.64249
0.712823
0.725599
0.731852
0.414563
0.902147
0.242502
0.578039
0.894488
0.911764
0.806377
0.577221
0.911387
0.0072411
0.930414
0.298581
0.265309
0.248603
0.94317
0.0907955
0.0109896
0.913378
0.000475347

0.250762
0.00290159
0.00286026
0.0175966
0.00087742
0.000490217
0.952574
0.882467
0.00474123
0.0655257
0.756151
0.163678
0.394729
0.062697
0.878077
0.0368071
0.918405
0.949552
0.00191199
0.00858379
0.00603754
0.562129
0.0532676
0.24789
0.00287403
0.784937
0.24711
0.0802789
0.518897
0.2017
0.868863
0.939521
0.0109518
0.797447
0.944367
0.00307376
0.00272304
0.0796726
0.00286783
0.00651942

0.0230117
0.00640664
0.406754
0.000178106
0.000681239
0.494107
0.000177888
0.965037
0.00957637
0.37401
0.119528
0.899762
0.39891
0.197188
0.475306
0.164702
0.0388724
0.129511
0.000267066
0.944017
0.124896
0.181869
0.543567
0.146901
0.000566343
0.0423873
0.000317612
0.000435765
0.000257129
0.498542
0.0786566
0.952574
0.961589
0.628774
0.000271479
0.269035
0.000291151
0.189497
0.0447004
0.000734112

0.00321449
0.000130189
0.00927908
0.608246
0.0341324
0.599396
0.000173586
0.738575
0.0628339
0.134624
0.785376
0.80841
0.904033
0.866343
0.124879
0.00176015
0.919651
0.854751
0.511079
0.000209814
0.596428
0.866651
0.627464
0.0511678
0.835827
0.074917
0.916421
0.0392954
0.828717
0.758782
0.784259
0.000717436
0.00250784
0.0003163
0.652864
0.0139559
0.0715413
0.00636452
0.595711
0.0249004

0.000798581
0.00232033
0.00147374
0.0039744
0.00335565
0.00182313
0.00140039
0.885987
0.0538037
0.00256892
0.688373
0.015428
0.018023
0.576073
0.0820882
0.0025277
0.0294876
0.0241061
0.220523
0.0445803
0.169891
0.0776089
0.000461597
0.564233
0.187089
0.00358357
0.00296058
0.0809192
0.00750259
0.046721
0.00115337
0.0302339
0.000911927
0.134237
0.00993948
0.209948
0.000561788
0.0367001
0.00973201
0.0477023

0.0586981
0.85266
0.952574
0.0219857
0.100925
0.931697
0.276248
0.49954
0.743589
0.882092
0.542156
0.576862
0.981425
0.184503
0.548991
0.205467
0.827815
0.0934227
0.852454
0.503252
0.952574
0.900797
0.382858
0.83062
0.564731
0.262931
0.952574
0.490606
0.176079
0.328946
0.775064
0.967385
0.655167
0.122342
0.559467
0.897723
0.25971
0.676861
0.691655
0.0887236

0.069248
0.223543
0.000372174
0.0127231
0.0302375
0.0274668
0.000217001
0.0126561
0.715554
0.940644
0.654649
0.806147
0.379589
0.697084
0.888824
0.834965
0.396116
0.966029
0.535554
0.843685
0.838648
0.754097
0.0106101
0.663975
0.600115
0.0290849
0.849869
0.772256
0.0551587
0.671159
0.456037
0.0237705
0.575087
0.223958
0.0103358
0.0366859
0.726167
0.742571
0.0181511
0.167372

0.247535
0.00157525
0.0064796
0.935737
0.00566087
0.00120487
0.011326
0.0158989
0.777677
0.684944
0.29814
0.331323
0.722176
0.545469
0.388718
0.495506
0.332576
0.376853
0.108104
0.495239
0.563166
0.0109019
0.495208
0.00401893
0.224234
0.573963
0.951345
0.118931
0.248367
0.505998
0.312987
0.451795
0.364977
0.51333
0.234765
0.00901565
0.109023
0.489875
0.545014
0.00464276

0.0351824
0.0527269
0.00307364
0.022253
0.0484679
0.0597408
0.024597
0.0324714
0.354729
0.00648834
0.276896
0.0685674
0.572762
0.885684
0.308104
0.412755
0.618606
0.467689
0.444066
0.405342
0.241751
0.351868
0.351133
0.740021
0.705032
0.607355
0.541177
0.317284
0.131415
0.429392
0.543305
0.136381
0.864955
0.586629
0.555066
0.31725
0.0153366
0.122625
0.366878
0.366878

0.304498
0.000320366
0.000168139
0.000123395
0.000123395
0.000141003
0.0238414
0.407104
0.453004
0.719893
0.124462
0.704646
0.821888
0.622584
0.0663353
0.963985
0.000364063
0.61241
0.386986
0.481604
0.266175
0.0358927
0.308026
0.586573
0.733497
0.0300576
0.134359
0.231912
0.244158
0.000431443
0.929838
0.643763
0.442035
0.0767621
0.00756976
0.0889346
0.058339
0.0070769
0.00064066
0.000673433
