# Supplementary material for: Selection Shapes Transcriptional Logic and Regulatory Specialization in Genetic Networks
Source: PLoS One. 2016 Feb 29;11(2):e0150340. doi: 10.1371/journal.pone.0150340 (PMC4771205; doi:10.1371/journal.pone.0150340)
Supplement: S1 Data — This includes all data generated from the analysis of the networks. (ZIP) [file pone.0150340.s005.zip › data_144/majority_6_144_255_s1_g1/rules.0.out]

# tflevel = dynamic_max

#degree distribution after pruning
#inputs	count	freq
0	1480	0.371206
1	435	0.109105
2	587	0.147228
3	463	0.116127
4	328	0.0822674
5	246	0.0617005
6	157	0.039378
7	120	0.0300978
8	68	0.0170554
9	32	0.00802608
10	24	0.00601956
11	22	0.00551793
12	15	0.00376223
13	3	0.000752445
14	4	0.00100326
15	1	0.000250815
16	1	0.000250815
17	1	0.000250815

# inputs: 0
#rule	count	freq	p_lower(P<0.01)	p_upper(P<0.01)
FALSE	3	0.00202703	0.000454551	0.00739725
TRUE	1477	0.997973	0.993749	0.999772

# inputs: 1
#rule	count	freq	p_lower(P<0.01)	p_upper(P<0.01)
FALSE	0	0	1.1523e-05	0.0121062
!A	174	0.4	0.341951	0.462497
A	261	0.6	0.539834	0.660265
TRUE	0	0	1.1523e-05	0.0121062

# inputs: 2
#rule	count	freq	p_lower(P<0.01)	p_upper(P<0.01)
FALSE	0	0	8.53922e-06	0.00898548
!A & !B	73	0.124361	0.093089	0.163381
A & !B	190	0.32368	0.27632	0.375574
!A	0	0	8.53922e-06	0.00898548
A != B	0	0	8.53922e-06	0.00898548
!A | !B	7	0.011925	0.0043967	0.0289372
A & B	298	0.507666	0.455471	0.561427
A = B	0	0	8.53922e-06	0.00898548
A	0	0	8.53922e-06	0.00898548
A | !B	1	0.00170358	0.000176446	0.0125887
A | B	18	0.0306644	0.0165486	0.0540133
TRUE	0	0	8.53922e-06	0.00898548

# inputs: 1
# canalizing	count	freq
1	435	1

# inputs: 2
# canalizing	count	freq
2	587	1

# inputs: 3
# canalizing	count	freq
0	16	0.0345572
3	447	0.965443

# inputs: 4
# canalizing	count	freq
0	28	0.0853659
1	32	0.097561
4	268	0.817073

# inputs: 5
# canalizing	count	freq
0	9	0.0365854
1	53	0.215447
2	28	0.113821
5	156	0.634146

# inputs: 6
# canalizing	count	freq
0	9	0.0573248
1	43	0.273885
2	35	0.22293
3	22	0.140127
6	48	0.305732

# inputs: 7
# canalizing	count	freq
0	14	0.116667
1	35	0.291667
2	23	0.191667
3	19	0.158333
4	6	0.05
7	23	0.191667

# inputs: 8
# canalizing	count	freq
0	6	0.0882353
1	15	0.220588
2	16	0.235294
3	15	0.220588
4	6	0.0882353
8	10	0.147059

# inputs: 9
# canalizing	count	freq
0	1	0.03125
1	11	0.34375
2	7	0.21875
3	5	0.15625
4	3	0.09375
5	2	0.0625
9	3	0.09375

# inputs: 10
# canalizing	count	freq
0	1	0.0416667
1	7	0.291667
2	5	0.208333
3	4	0.166667
4	4	0.166667
5	1	0.0416667
6	1	0.0416667
7	1	0.0416667

# inputs: 11
# canalizing	count	freq
0	4	0.181818
1	7	0.318182
2	2	0.0909091
3	5	0.227273
4	2	0.0909091
5	2	0.0909091

# inputs: 12
# canalizing	count	freq
0	4	0.266667
1	3	0.2
3	3	0.2
4	1	0.0666667
5	2	0.133333
9	1	0.0666667
12	1	0.0666667

# inputs: 13
# canalizing	count	freq
0	1	0.333333
1	1	0.333333
6	1	0.333333

# inputs: 14
# canalizing	count	freq
0	2	0.5
1	1	0.25
3	1	0.25

# inputs: 15
# canalizing	count	freq
1	1	1

# inputs: 16
# canalizing	count	freq
0	1	1

# inputs: 17
# canalizing	count	freq
3	1	1

# fraction canalizing on >= 1 input
# inputs	frac	sem
1	1	0
2	1	0
3	0.965443	0.00850709
4	0.914634	0.0154759
5	0.963415	0.0120188
6	0.942675	0.0186714
7	0.883333	0.0295515
8	0.911765	0.0349094
9	0.96875	0.03175
10	0.958333	0.0425628
11	0.818182	0.0861461
12	0.733333	0.122336
13	0.666667	0.408248
14	0.5	0.333333
15	1	-nan
16	0	-nan
17	1	-nan

# fraction nested canalizing (canalizing on all inputs)
# inputs	frac	sem
1	1	0
2	1	0
3	0.965443	0.00850709
4	0.817073	0.0214121
5	0.634146	0.0308354
6	0.305732	0.0370049
7	0.191667	0.0362337
8	0.147059	0.0435898
9	0.09375	0.0531891
10	0	0
11	0	0
12	0.0666667	0.0690066
13	0	0
14	0	0
15	0	-nan
16	0	-nan
17	0	-nan

# number of canalizing inputs
# inputs	mean	sem
1	1	0
2	2	0
3	2.89633	0.0254937
4	3.36585	0.0750486
5	3.61382	0.118918
6	2.97452	0.171444
7	2.69167	0.213611
8	2.88235	0.290718
9	2.78125	0.422966
10	2.625	0.360216
11	2	0.341882
12	3.13333	0.909561
13	2.33333	1.85592
14	1	0.707107
15	1	-nan
16	0	-nan
17	3	-nan
