# Supplementary material for: Selection Shapes Transcriptional Logic and Regulatory Specialization in Genetic Networks
Source: PLoS One. 2016 Feb 29;11(2):e0150340. doi: 10.1371/journal.pone.0150340 (PMC4771205; doi:10.1371/journal.pone.0150340)
Supplement: S1 Data — This includes all data generated from the analysis of the networks. (ZIP) [file pone.0150340.s005.zip › data_144/majority_6_144_255_s1_g1/tf_posneg.hist]

#pos+neg	pos_bindings	freq
0	0	623
1	0	427
1	1	502
2	0	251
2	1	236
2	2	346
3	0	116
3	1	96
3	2	140
3	3	206
4	0	83
4	1	50
4	2	70
4	3	74
4	4	128
5	0	45
5	1	31
5	2	23
5	3	32
5	4	42
5	5	70
6	0	30
6	1	25
6	2	17
6	3	8
6	4	12
6	5	28
6	6	37
7	0	7
7	1	10
7	2	12
7	3	10
7	4	6
7	5	10
7	6	22
7	7	27
8	0	7
8	1	8
8	2	9
8	3	4
8	4	2
8	5	5
8	6	1
8	7	7
8	8	9
9	0	6
9	1	4
9	2	0
9	3	1
9	4	0
9	5	1
9	6	2
9	7	5
9	8	4
9	9	6
10	0	5
10	1	3
10	2	2
10	3	1
10	4	2
10	5	0
10	6	3
10	7	0
10	8	2
10	9	2
10	10	3
11	0	1
11	1	0
11	2	2
11	3	1
11	4	2
11	5	0
11	6	0
11	7	1
11	8	1
11	9	0
11	10	4
11	11	1
12	0	1
12	1	1
12	2	1
12	3	1
12	4	0
12	5	1
12	6	0
12	7	0
12	8	0
12	9	1
12	10	0
12	11	1
12	12	2
13	0	2
13	1	2
13	2	1
13	3	1
13	4	0
13	5	0
13	6	0
13	7	0
13	8	0
13	9	0
13	10	0
13	11	0
13	12	1
13	13	0
14	0	0
14	1	0
14	2	0
14	3	0
14	4	0
14	5	0
14	6	0
14	7	0
14	8	0
14	9	0
14	10	0
14	11	0
14	12	0
14	13	1
14	14	0
15	0	0
15	1	0
15	2	0
15	3	0
15	4	1
15	5	0
15	6	0
15	7	0
15	8	0
15	9	0
15	10	0
15	11	0
15	12	0
15	13	1
15	14	0
15	15	0
16	0	1
16	1	0
16	2	0
16	3	0
16	4	0
16	5	0
16	6	0
16	7	0
16	8	0
16	9	0
16	10	0
16	11	0
16	12	0
16	13	0
16	14	1
16	15	0
16	16	1
17	0	0
17	1	0
17	2	0
17	3	0
17	4	0
17	5	0
17	6	0
17	7	0
17	8	1
17	9	0
17	10	0
17	11	0
17	12	0
17	13	0
17	14	0
17	15	0
17	16	0
17	17	0
20	0	1
20	1	0
20	2	0
20	3	0
20	4	0
20	5	0
20	6	0
20	7	0
20	8	0
20	9	0
20	10	0
20	11	0
20	12	0
20	13	0
20	14	0
20	15	0
20	16	0
20	17	0
20	18	0
20	19	0
20	20	0
21	0	0
21	1	1
21	2	0
21	3	0
21	4	0
21	5	0
21	6	0
21	7	0
21	8	0
21	9	0
21	10	0
21	11	0
21	12	0
21	13	0
21	14	0
21	15	0
21	16	0
21	17	0
21	18	0
21	19	0
21	20	0
21	21	0
23	0	0
23	1	1
23	2	0
23	3	0
23	4	0
23	5	0
23	6	0
23	7	0
23	8	0
23	9	0
23	10	0
23	11	0
23	12	0
23	13	0
23	14	0
23	15	0
23	16	0
23	17	0
23	18	0
23	19	0
23	20	0
23	21	0
23	22	0
23	23	0
