# Supplementary material for: Selection Shapes Transcriptional Logic and Regulatory Specialization in Genetic Networks
Source: PLoS One. 2016 Feb 29;11(2):e0150340. doi: 10.1371/journal.pone.0150340 (PMC4771205; doi:10.1371/journal.pone.0150340)
Supplement: S1 Data — This includes all data generated from the analysis of the networks. (ZIP) [file pone.0150340.s005.zip › data_144/majority_6_144_255_s1_g1/unprunedrules.0.out]

#degree distribution before pruning
#inputs	count	freq
0	1463	0.366943
1	338	0.0847755
2	514	0.128919
3	487	0.122147
4	388	0.0973163
5	290	0.0727364
6	192	0.0481565
7	130	0.032606
8	72	0.0180587
9	39	0.00978179
10	26	0.00652119
11	23	0.00576875
12	14	0.00351141
13	2	0.00050163
14	5	0.00125408
15	1	0.000250815
16	1	0.000250815
17	1	0.000250815
18	1	0.000250815
