# Supplementary material for: Selection Shapes Transcriptional Logic and Regulatory Specialization in Genetic Networks
Source: PLoS One. 2016 Feb 29;11(2):e0150340. doi: 10.1371/journal.pone.0150340 (PMC4771205; doi:10.1371/journal.pone.0150340)
Supplement: S1 Data — This includes all data generated from the analysis of the networks. (ZIP) [file pone.0150340.s005.zip › data_144/majority_6_144_255_s1_g1/tf_posneg_resampled.8]

0	27.8761
1	20.1489
2	15.7982
3	9.0096
4	5.62622
5	9.74502
6	9.01419
7	20.1979
8	25.5839
