# Supplementary material for: Selection Shapes Transcriptional Logic and Regulatory Specialization in Genetic Networks
Source: PLoS One. 2016 Feb 29;11(2):e0150340. doi: 10.1371/journal.pone.0150340 (PMC4771205; doi:10.1371/journal.pone.0150340)
Supplement: S1 Data — This includes all data generated from the analysis of the networks. (ZIP) [file pone.0150340.s005.zip › data_144/majority_6_144_255_s1_g1/tf_posneg_same.hist.unpruned]

#sign of TFs binding to same gene
pos	neg	freq
0	0	110781
0	1	8707
0	2	353
0	3	6
1	0	11211
1	1	215
1	2	6
2	0	351
2	1	7
3	0	3
