# Supplementary material for: Selection Shapes Transcriptional Logic and Regulatory Specialization in Genetic Networks
Source: PLoS One. 2016 Feb 29;11(2):e0150340. doi: 10.1371/journal.pone.0150340 (PMC4771205; doi:10.1371/journal.pone.0150340)
Supplement: S1 Data — This includes all data generated from the analysis of the networks. (ZIP) [file pone.0150340.s005.zip › data_144/majority_6_144_255_s1_g1/tf_posneg.hist.unpruned]

#pos+neg	pos_bindings	freq
0	0	10
1	0	127
1	1	132
2	0	126
2	1	195
2	2	198
3	0	77
3	1	160
3	2	164
3	3	163
4	0	51
4	1	84
4	2	137
4	3	122
4	4	135
5	0	56
5	1	58
5	2	79
5	3	105
5	4	124
5	5	93
6	0	29
6	1	56
6	2	56
6	3	63
6	4	57
6	5	69
6	6	66
7	0	19
7	1	26
7	2	36
7	3	30
7	4	36
7	5	32
7	6	55
7	7	45
8	0	26
8	1	24
8	2	25
8	3	20
8	4	11
8	5	23
8	6	28
8	7	52
8	8	41
9	0	11
9	1	20
9	2	20
9	3	11
9	4	13
9	5	9
9	6	18
9	7	12
9	8	23
9	9	29
10	0	6
10	1	12
10	2	14
10	3	10
10	4	11
10	5	9
10	6	13
10	7	12
10	8	9
10	9	26
10	10	16
11	0	7
11	1	14
11	2	8
11	3	9
11	4	5
11	5	2
11	6	10
11	7	7
11	8	6
11	9	9
11	10	16
11	11	13
12	0	1
12	1	5
12	2	5
12	3	2
12	4	5
12	5	7
12	6	5
12	7	3
12	8	2
12	9	3
12	10	5
12	11	19
12	12	14
13	0	5
13	1	3
13	2	1
13	3	8
13	4	6
13	5	4
13	6	1
13	7	1
13	8	0
13	9	3
13	10	1
13	11	12
13	12	5
13	13	7
14	0	4
14	1	6
14	2	3
14	3	3
14	4	3
14	5	1
14	6	4
14	7	2
14	8	0
14	9	0
14	10	2
14	11	3
14	12	2
14	13	2
14	14	5
15	0	0
15	1	5
15	2	5
15	3	5
15	4	2
15	5	0
15	6	2
15	7	2
15	8	1
15	9	2
15	10	2
15	11	0
15	12	0
15	13	1
15	14	3
15	15	1
16	0	1
16	1	0
16	2	2
16	3	3
16	4	5
16	5	0
16	6	1
16	7	0
16	8	0
16	9	0
16	10	0
16	11	1
16	12	3
16	13	0
16	14	0
16	15	0
16	16	1
17	0	2
17	1	0
17	2	2
17	3	1
17	4	6
17	5	0
17	6	0
17	7	0
17	8	2
17	9	0
17	10	0
17	11	2
17	12	1
17	13	0
17	14	0
17	15	0
17	16	0
17	17	1
18	0	1
18	1	3
18	2	2
18	3	0
18	4	0
18	5	1
18	6	1
18	7	0
18	8	0
18	9	0
18	10	1
18	11	0
18	12	0
18	13	0
18	14	0
18	15	0
18	16	1
18	17	1
18	18	1
19	0	0
19	1	0
19	2	1
19	3	0
19	4	0
19	5	0
19	6	0
19	7	0
19	8	0
19	9	0
19	10	0
19	11	0
19	12	0
19	13	0
19	14	1
19	15	0
19	16	0
19	17	0
19	18	1
19	19	0
20	0	0
20	1	0
20	2	0
20	3	0
20	4	0
20	5	0
20	6	0
20	7	0
20	8	0
20	9	0
20	10	0
20	11	0
20	12	0
20	13	0
20	14	0
20	15	0
20	16	0
20	17	0
20	18	1
20	19	0
20	20	0
21	0	0
21	1	0
21	2	0
21	3	0
21	4	0
21	5	0
21	6	0
21	7	1
21	8	0
21	9	0
21	10	0
21	11	0
21	12	1
21	13	0
21	14	0
21	15	0
21	16	0
21	17	1
21	18	0
21	19	0
21	20	0
21	21	0
22	0	0
22	1	0
22	2	0
22	3	0
22	4	2
22	5	0
22	6	0
22	7	0
22	8	0
22	9	0
22	10	0
22	11	0
22	12	0
22	13	0
22	14	0
22	15	0
22	16	0
22	17	0
22	18	0
22	19	0
22	20	1
22	21	0
22	22	0
26	0	0
26	1	0
26	2	0
26	3	0
26	4	0
26	5	0
26	6	0
26	7	0
26	8	0
26	9	0
26	10	0
26	11	0
26	12	1
26	13	0
26	14	0
26	15	0
26	16	0
26	17	0
26	18	0
26	19	0
26	20	0
26	21	0
26	22	0
26	23	0
26	24	0
26	25	0
26	26	0
28	0	0
28	1	0
28	2	1
28	3	0
28	4	0
28	5	0
28	6	0
28	7	0
28	8	0
28	9	0
28	10	0
28	11	0
28	12	0
28	13	0
28	14	0
28	15	0
28	16	0
28	17	0
28	18	0
28	19	0
28	20	0
28	21	0
28	22	0
28	23	0
28	24	0
28	25	0
28	26	0
28	27	0
28	28	0
29	0	0
29	1	2
29	2	0
29	3	0
29	4	0
29	5	0
29	6	0
29	7	0
29	8	0
29	9	0
29	10	0
29	11	0
29	12	0
29	13	0
29	14	0
29	15	0
29	16	0
29	17	0
29	18	0
29	19	0
29	20	0
29	21	0
29	22	0
29	23	0
29	24	0
29	25	0
29	26	0
29	27	0
29	28	0
29	29	0
