# Supplementary material for: Selection Shapes Transcriptional Logic and Regulatory Specialization in Genetic Networks
Source: PLoS One. 2016 Feb 29;11(2):e0150340. doi: 10.1371/journal.pone.0150340 (PMC4771205; doi:10.1371/journal.pone.0150340)
Supplement: S1 Data — This includes all data generated from the analysis of the networks. (ZIP) [file pone.0150340.s005.zip › data_144/rand_clock_6_144_255_s1_g0/bindpos]

#site	freq
0	394
1	384
2	407
3	413
4	353
5	405
6	412
7	407
8	412
9	381
10	386
11	408
12	428
13	401
14	400
15	423
16	432
17	438
18	403
19	388
20	398
21	407
22	376
23	425
24	410
25	430
26	402
27	427
28	405
29	403
30	388
31	381
32	409
33	376
34	428
35	414
36	392
37	442
38	397
39	342
40	386
41	396
42	373
43	407
44	386
45	391
46	435
47	413
48	421
49	407
50	423
51	422
52	355
53	377
54	390
55	410
56	379
57	385
58	435
59	412
60	441
61	416
62	357
63	404
64	414
65	372
66	438
67	391
68	409
69	364
70	402
71	427
72	392
73	437
74	419
75	389
76	397
77	392
78	377
79	395
80	392
81	467
82	370
83	424
84	432
85	362
86	366
87	377
88	378
89	386
90	432
91	392
92	390
93	415
94	407
95	426
96	425
97	389
98	415
99	434
100	432
101	422
102	378
103	460
104	397
105	376
106	398
107	389
108	421
109	403
110	410
111	393
112	401
113	407
114	403
115	438
116	441
117	406
118	400
119	436
120	428
121	423
122	415
123	367
124	433
125	391
126	406
127	396
128	390
129	415
130	388
131	383
132	408
133	372
134	386
135	390
136	401
137	412
138	370
139	406
140	446
141	416
142	409
143	406
144	413
145	437
146	382
147	444
148	408
149	384
150	373
151	378
152	395
153	443
154	390
155	344
156	407
157	401
158	412
159	402
160	359
161	416
162	391
163	388
164	383
165	416
166	426
167	365
168	390
169	414
170	391
171	419
172	371
173	359
174	418
175	373
176	419
177	388
178	402
179	383
180	365
181	404
182	400
183	394
184	397
185	405
186	418
187	422
188	413
189	398
190	440
191	414
192	383
193	371
194	406
195	409
196	403
197	420
198	405
199	387
200	419
201	442
202	425
203	415
204	432
205	405
206	432
207	415
208	394
209	412
210	409
211	388
212	417
213	376
214	396
215	403
216	422
217	441
218	394
219	440
220	388
221	362
222	380
223	417
224	409
