# Supplementary material for: Selection Shapes Transcriptional Logic and Regulatory Specialization in Genetic Networks
Source: PLoS One. 2016 Feb 29;11(2):e0150340. doi: 10.1371/journal.pone.0150340 (PMC4771205; doi:10.1371/journal.pone.0150340)
Supplement: S1 Data — This includes all data generated from the analysis of the networks. (ZIP) [file pone.0150340.s005.zip › data_144/rand_clock_6_144_255_s1_g0/fitness.hist]

# fitness
0.684032	164	164
0.701164	194	194
0.688245	166	166
0.699216	182	182
0.717998	182	182
0.692141	182	182
0.701928	182	182
0.741382	182	182
0.710841	178	178
0.690611	178	178
0.682158	178	178
0.673097	178	178
0.655604	180	180
0.706978	178	178
0.684574	176	176
0.720296	176	176
0.697054	176	176
0.679979	176	176
0.746636	176	176
0.716426	179	179
0.709609	179	179
0.702425	179	179
0.678631	179	179
0.698196	180	180
0.687141	179	179
0.701593	193	193
0.709407	193	193
0.666607	193	193
0.718494	193	193
0.700287	193	193
0.720622	181	181
0.68489	181	181
0.714177	181	181
0.697734	181	181
0.683767	180	180
0.697499	181	181
0.733771	183	183
0.677362	183	183
0.693249	183	183
0.705676	183	183
0.726033	183	183
0.687711	165	165
0.69211	165	165
0.690027	165	165
0.703795	165	165
0.711941	180	180
0.715188	165	165
0.683457	180	180
0.711821	180	180
0.69804	180	180
0.69831	180	180
0.691681	180	180
0.698194	176	176
0.681706	176	176
0.693975	176	176
0.690864	176	176
0.6905	180	180
0.708805	176	176
0.69449	185	185
0.701032	185	185
0.715845	185	185
0.711278	185	185
0.714453	185	185
0.681279	192	192
0.705736	192	192
0.688138	192	192
0.71652	192	192
0.687374	179	179
0.695732	192	192
0.691386	170	170
0.65041	170	170
0.691917	170	170
0.721053	170	170
0.697396	170	170
0.68955	176	176
0.695929	176	176
0.693944	176	176
0.689278	176	176
0.752414	179	179
0.692297	176	176
0.703589	191	191
0.69845	191	191
0.680899	191	191
0.699546	191	191
0.711228	191	191
0.689736	167	167
0.714009	167	167
0.714213	167	167
0.70746	167	167
0.686482	179	179
0.692045	167	167
0.681904	175	175
0.691956	175	175
0.713264	175	175
0.702777	175	175
0.69023	175	175
0.687527	183	183
0.714435	183	183
0.72802	183	183
0.709437	183	183
0.666306	179	179
0.697273	183	183
0.711582	181	181
0.716468	181	181
0.704374	181	181
0.704404	181	181
0.664809	181	181
0.717059	187	187
0.720975	187	187
0.688001	187	187
0.6754	187	187
0.717039	164	164
0.708702	179	179
0.711968	187	187
0.698147	188	188
0.739008	188	188
0.687237	188	188
0.700945	188	188
0.706377	188	188
0.683199	181	181
0.6963	181	181
0.718445	181	181
0.721467	181	181
0.697246	186	186
0.700006	181	181
0.708306	176	176
0.697546	176	176
0.696647	176	176
0.697088	176	176
0.721607	176	176
0.695201	159	159
0.688296	159	159
0.697045	159	159
0.715264	159	159
0.708066	186	186
0.711087	159	159
0.709028	178	178
0.680318	178	178
0.727265	178	178
0.710739	178	178
0.690997	178	178
0.691186	170	170
0.688442	170	170
0.677167	170	170
0.693967	170	170
0.705056	186	186
0.729073	170	170
0.733503	183	183
0.748208	183	183
0.719635	183	183
0.693278	183	183
0.692344	183	183
0.728109	173	173
0.696899	173	173
0.726438	173	173
0.709828	173	173
0.698379	186	186
0.676604	173	173
0.702169	175	175
0.677786	175	175
0.679624	175	175
0.674057	175	175
0.684436	174	174
0.712792	178	178
0.690275	178	178
0.705587	178	178
0.698361	178	178
0.714525	186	186
0.698378	178	178
0.706229	175	175
0.678634	175	175
0.688058	175	175
0.699931	175	175
0.711185	175	175
0.714675	188	188
0.716638	188	188
0.724047	188	188
0.693609	188	188
0.69623	177	177
0.686737	188	188
0.693063	165	165
0.71988	165	165
0.694465	165	165
0.714582	165	165
0.71841	165	165
0.703004	171	171
0.707143	171	171
0.723988	171	171
0.711942	171	171
0.704302	177	177
0.698406	171	171
0.710948	182	182
0.698811	182	182
0.700576	182	182
0.701453	182	182
0.702144	182	182
0.716405	170	170
0.701291	170	170
0.719096	170	170
0.68974	170	170
0.726336	177	177
0.664373	170	170
0.683953	181	181
0.707579	181	181
0.693394	181	181
0.699106	181	181
0.697046	181	181
0.711143	182	182
0.694301	182	182
0.732196	182	182
0.715164	182	182
0.699789	177	177
0.709921	182	182
0.697224	163	163
0.710547	163	163
0.696258	163	163
0.706717	163	163
0.702931	163	163
0.714153	156	156
0.681716	156	156
0.706451	156	156
0.723119	156	156
0.694622	164	164
0.697667	177	177
0.680965	156	156
0.700303	171	171
0.688861	171	171
0.688332	171	171
0.712365	171	171
0.696185	171	171
0.690931	170	170
0.693988	170	170
0.735506	170	170
0.686605	170	170
0.695309	185	185
0.685186	170	170
0.686709	178	178
0.688634	178	178
0.708604	178	178
0.668796	178	178
0.706408	178	178
0.718642	189	189
0.700928	189	189
0.721902	189	189
0.698431	189	189
0.694089	185	185
0.724394	189	189
0.695341	158	158
0.702452	158	158
0.689457	158	158
0.693297	158	158
0.695514	158	158
0.678058	161	161
0.716946	161	161
0.688113	161	161
0.714736	161	161
0.723996	185	185
0.722752	161	161
0.721796	179	179
0.70349	179	179
0.686976	179	179
0.702023	179	179
0.721932	179	179
0.711563	196	196
0.680008	196	196
0.724735	196	196
0.696088	196	196
0.689937	185	185
0.694983	196	196
0.673009	186	186
0.690811	186	186
0.679386	186	186
0.689494	186	186
0.697633	186	186
0.685116	179	179
0.686384	179	179
0.676048	179	179
0.67782	179	179
0.683387	185	185
0.719933	179	179
0.682202	176	176
0.696332	176	176
0.727345	176	176
0.696943	176	176
0.71886	176	176
0.7118	166	166
0.690186	166	166
0.689455	166	166
0.718703	166	166
0.705755	185	185
0.686374	166	166
0.668798	149	149
0.681557	149	149
0.690211	149	149
0.727464	149	149
0.694537	149	149
0.716988	169	169
0.696072	169	169
0.715249	169	169
0.713812	169	169
0.686775	185	185
0.706361	169	169
0.685281	192	192
0.684358	192	192
0.708913	192	192
0.702917	192	192
0.718559	192	192
0.713971	173	173
0.681801	173	173
0.697707	173	173
0.675407	173	173
0.656984	185	185
0.672958	173	173
0.706282	164	164
0.71451	164	164
0.696785	164	164
0.679013	164	164
0.703823	164	164
0.684604	182	182
0.689528	182	182
0.705328	182	182
0.717669	182	182
0.686244	185	185
0.725993	182	182
0.697009	182	182
0.704127	182	182
0.705678	182	182
0.695893	182	182
0.690512	182	182
0.718031	170	170
0.724225	170	170
0.711858	170	170
0.690198	170	170
0.678105	164	164
0.707069	185	185
0.681664	170	170
0.711143	172	172
0.705644	172	172
0.690808	172	172
0.70975	172	172
0.707678	172	172
0.678688	193	193
0.710053	193	193
0.693116	193	193
0.710508	193	193
0.703453	182	182
0.683651	193	193
0.676857	156	156
0.715273	156	156
0.719546	156	156
0.713591	156	156
0.671159	156	156
0.701386	186	186
0.694325	186	186
0.683682	186	186
0.688572	186	186
0.709354	182	182
0.685462	186	186
0.702137	172	172
0.714733	172	172
0.680098	172	172
0.705099	172	172
0.716595	172	172
0.69504	186	186
0.709537	186	186
0.696934	186	186
0.699797	186	186
0.697376	182	182
0.701777	186	186
0.7105	182	182
0.726567	182	182
0.682706	182	182
0.707948	182	182
0.699914	182	182
0.733226	172	172
0.709948	172	172
0.68824	172	172
0.714811	172	172
0.701119	182	182
0.690544	172	172
0.693397	177	177
0.711806	177	177
0.714954	177	177
0.711278	177	177
0.694027	177	177
0.717453	163	163
0.721757	163	163
0.708874	163	163
0.709681	163	163
0.708025	182	182
0.710778	163	163
0.685344	176	176
0.691323	176	176
0.71631	176	176
0.692579	176	176
0.718713	176	176
0.722247	172	172
0.678838	172	172
0.709264	172	172
0.71537	172	172
0.706046	166	166
0.724847	172	172
0.7044	177	177
0.707992	177	177
0.719801	177	177
0.703703	177	177
0.699248	177	177
0.711458	173	173
0.685259	173	173
0.713327	173	173
0.687211	173	173
0.706147	166	166
0.713985	173	173
0.710923	187	187
0.685722	187	187
0.688847	187	187
0.681662	187	187
0.713805	187	187
0.698779	156	156
0.699596	156	156
0.684245	156	156
0.694835	156	156
0.691989	166	166
0.700775	156	156
0.673573	176	176
0.70139	176	176
0.682209	176	176
0.681076	176	176
0.706321	176	176
0.714214	193	193
0.697198	193	193
0.698967	193	193
0.722455	193	193
0.697279	166	166
0.681341	193	193
0.708159	181	181
0.706324	181	181
0.70521	181	181
0.7092	181	181
0.684078	181	181
0.698147	164	164
0.699368	164	164
0.672963	164	164
0.71279	164	164
0.689115	164	164
0.68705	166	166
0.677532	164	164
0.718477	170	170
0.714189	170	170
0.719625	170	170
0.70635	170	170
0.702081	170	170
0.708293	172	172
0.697384	172	172
0.713122	172	172
0.709319	172	172
0.693526	194	194
0.726502	172	172
0.698653	175	175
0.694012	175	175
0.700846	175	175
0.72177	175	175
0.699944	175	175
0.701789	163	163
0.687527	163	163
0.690456	163	163
0.705695	163	163
0.705464	194	194
0.704629	163	163
0.679907	178	178
0.719224	178	178
0.691918	178	178
0.700355	178	178
0.701319	178	178
0.700812	178	178
0.701075	178	178
0.694719	178	178
0.714829	178	178
0.685121	194	194
0.713563	178	178
0.697585	165	165
0.716019	165	165
0.697972	165	165
0.705605	165	165
0.704416	165	165
0.711148	178	178
0.710542	178	178
0.680896	178	178
0.697741	178	178
0.701372	194	194
0.708124	178	178
0.711238	193	193
0.722728	193	193
0.690187	193	193
0.720094	192	192
0.667704	193	193
0.703786	166	166
0.695849	166	166
0.695671	166	166
0.713519	166	166
