# Supplementary material for: Selection Shapes Transcriptional Logic and Regulatory Specialization in Genetic Networks
Source: PLoS One. 2016 Feb 29;11(2):e0150340. doi: 10.1371/journal.pone.0150340 (PMC4771205; doi:10.1371/journal.pone.0150340)
Supplement: S1 Data — This includes all data generated from the analysis of the networks. (ZIP) [file pone.0150340.s005.zip › data_144/rand_clock_6_144_255_s1_g0/maxrnapactivity]

0.625486
0.00316246
0.260523
0.254867
0.560492
0.0133911
0.945022
0.706939
0.0996206
0.000290868
0.0703602
0.50648
0.00555316
0.913444
0.008734
0.00198422
0.578324
0.0768906
0.0323392
0.581393
0.45759
0.85741
0.103092
0.224758
0.864705
0.326871
0.0711801
0.0182151
0.023251
0.946607
0.00650149
0.40909
0.012354
0.00308923
0.0456138
0.707341
0.0195668
0.27684
0.771898
0.00320785

0.098494
0.00621181
0.00355935
0.778041
8.34838e-05
0.0753178
0.0226066
0.446173
0.641426
0.378185
0.875996
0.437579
0.000536009
0.524233
0.00459641
0.0209706
0.969345
0.241741
0.000119941
0.0997732
0.00778659
0.670772
0.00164473
0.67987
0.637689
0.343383
0.00693437
0.0991668
0.303094
0.100727
0.871128
0.0318382
0.0350455
0.169544
0.00970776
0.334231
0.148385
0.182833
0.0477589
0.857502

0.023889
0.474216
0.0596115
0.202681
0.70816
0.730469
0.319985
0.221498
0.778849
0.141344
0.0280777
0.561942
0.695756
0.888637
0.0837093
0.550474
0.997261
0.0163606
0.543155
0.11161
0.0430462
0.048345
0.00682302
0.977509
0.00242867
0.00327349
0.807253
0.25093
0.994825
0.00517753
0.00261844
0.285893
0.123939
0.0118882
0.0110732
0.755504
0.00818018
0.0473387
0.000349198
0.036975

0.00012826
0.000143693
0.000411673
0.215741
0.780205
0.0463484
0.446195
0.194687
0.540484
0.0725591
0.391806
0.730242
0.00619693
0.28154
0.235114
0.000339485
0.00213873
0.694525
0.35218
0.000134921
0.0165791
0.021512
0.199412
0.457473
0.0419624
0.0113364
0.884572
0.0121432
0.799265
0.00361997
0.675981
0.837913
0.0970446
0.0024282
0.601536
0.857827
0.951417
0.10999
5.16202e-05
0.0405425

0.211384
0.000367674
0.0492845
0.00101177
0.126889
0.034
0.955052
0.265317
0.0033854
0.00999387
0.00553319
0.519705
0.509441
0.00036359
0.759443
0.00271586
0.409896
0.527039
0.144924
0.0866155
0.000374856
0.551918
0.902404
0.140579
0.251224
0.0705006
0.0259393
0.00070966
0.0580268
0.506077
0.952197
0.172989
0.25067
0.00172066
0.848312
0.329008
0.589677
0.0605432
0.124329
0.229349

0.074574
0.0262668
0.148717
0.00195586
0.0132864
0.0114072
0.886287
0.0192387
0.82061
0.0125447
0.528375
0.426743
0.0157819
0.00150825
0.000321092
0.0797653
0.494081
0.00247469
0.967252
6.08174e-05
0.00221312
0.371722
0.330542
0.456836
0.0246567
0.0256703
0.00305703
0.0490619
0.832743
0.209543
0.418953
0.841141
0.00139681
0.0100743
0.945892
0.00223109
0.594898
0.0223464
0.963
0.0984825

0.0330157
0.0316346
0.240988
0.0341733
0.00124845
0.506172
0.362687
0.671698
0.00906792
7.59483e-05
0.0645592
0.852652
0.0158889
0.329358
0.0440486
0.00290896
0.0643007
0.2981
0.168469
0.102761
0.000195683
0.835281
0.00439243
0.507575
0.225107
0.00577354
0.00286535
0.19275
0.010685
0.00152436
0.334133
0.496354
0.00281477
0.199141
0.000274018
0.447133
0.714496
0.102373
0.0019134
0.939798

0.664854
0.276647
0.0666036
0.451505
0.0119594
0.0036442
0.838057
0.0016215
0.360052
0.198049
0.110204
0.0104535
0.107794
0.138456
0.219612
0.339027
0.890692
0.000745542
0.047469
0.00086316
0.00035044
0.930539
0.0771073
0.0087911
0.00233761
0.0107041
0.147496
0.837394
0.984919
0.0428434
0.0755419
0.0234663
0.458785
0.000509292
0.0328559
0.729351
0.808183
0.173909
0.0170345
0.00236193

0.455081
0.015633
0.413797
0.473099
0.438141
0.123905
0.616743
0.369611
0.209074
0.188434
0.981714
0.00296767
0.0812383
0.790848
0.434726
0.00109725
7.85556e-05
0.0241338
0.693067
0.652785
0.00524014
0.140338
8.49243e-05
0.00488639
0.57892
0.00400755
0.974487
0.971972
0.00123421
0.00012814
0.250376
0.823021
0.0841407
0.383488
0.0218758
0.128359
0.816377
0.00486456
0.54011
0.875557

0.0223151
0.101598
0.3559
0.111607
0.0670871
0.0481565
0.00268198
0.0250604
0.980696
0.0241213
0.0162179
0.790317
0.574044
0.818696
0.433067
0.514386
0.00133439
0.0476087
0.602677
0.180799
0.825517
0.245095
0.0179779
0.0552066
0.0790455
0.784494
0.151608
0.0531862
0.811997
0.788694
0.157095
0.833936
0.90634
0.000902439
0.0956017
0.0275763
0.442342
0.0070311
0.713453
0.000955477

0.000404109
0.00118511
0.449025
0.0748666
0.00534525
0.61612
0.446652
0.00551182
0.0212339
0.128054
0.000558452
0.27382
0.0394352
0.590186
0.000287596
5.20295e-05
0.824373
0.0187561
0.558577
0.886705
0.0159783
0.027541
0.653423
0.984018
0.396411
0.536245
0.111381
0.148031
0.337134
0.878986
0.0719149
0.602692
0.0507591
0.00556001
0.35989
0.276772
0.0704899
0.0200612
0.0112968
0.0378047

0.0324867
0.0126936
0.274222
0.55233
0.960248
0.09058
0.869043
0.0745324
0.255134
0.759122
0.00573557
0.00226574
0.0171639
0.74858
0.145623
0.0636665
0.0414915
0.0057551
3.57826e-05
0.586689
0.0155733
0.00044624
0.047276
0.00267386
0.14185
0.815616
0.0287083
0.00371728
0.775178
0.0102369
0.000126612
0.191595
0.0301782
0.0246858
0.000693444
0.0286089
0.169021
0.000473655
0.075673
0.577347

0.466312
0.389205
0.00400521
0.594468
0.186316
0.832851
0.396198
0.23615
0.000936396
0.000686914
0.000838826
0.00633718
0.0476354
0.154392
0.0808569
0.777443
0.307991
0.288968
0.205439
0.0641166
0.00148127
0.00841653
0.472206
0.10501
0.148411
0.0238881
0.0057242
0.769064
0.944196
0.223236
0.104019
0.397426
0.120786
0.000555251
0.153854
0.664509
0.877585
0.637672
0.0460141
0.229509

0.765863
0.000845675
0.0329286
0.0882883
0.0646807
0.0557415
0.0535863
0.829141
0.140505
0.0050992
0.280888
0.0328332
0.471533
0.323256
0.265234
0.013076
0.191189
0.113508
0.49249
0.000853804
0.124261
0.00141167
0.0860173
0.275449
0.226965
0.315049
0.30727
0.000297405
0.738889
0.112178
0.19517
0.658775
0.00276216
0.260097
0.0275978
0.516845
0.053229
0.266462
0.0568503
0.388944

0.988858
0.946808
0.754417
0.0109898
0.41975
0.00340287
0.160345
0.00054529
0.00737956
0.339
0.178106
0.990229
0.055987
0.192928
0.568244
0.132073
0.182391
0.444985
0.184147
0.06899
0.283128
0.443663
0.944686
0.18528
0.000844244
0.00742575
0.264667
1.59478e-05
0.288491
0.0383342
0.57201
0.0610536
0.206405
0.463891
0.76582
0.0377038
0.0771985
0.0045931
0.215213
0.0354059

0.00969596
0.00194765
0.0582272
0.0235875
0.207905
0.0332214
0.644551
0.000186017
0.186331
0.0897993
0.286579
0.0475416
0.280161
0.583461
0.256807
0.000919122
0.606866
0.615362
0.367379
0.742842
0.0105379
0.0170062
0.105306
0.00226733
0.500935
0.000877018
0.226445
0.00319693
0.607112
0.51677
0.0128074
0.000234726
0.0347934
0.100569
0.334758
0.808611
0.045463
0.00892291
0.00235886
0.0396364

0.767213
0.262066
0.0982411
0.0173703
0.000928205
0.121443
0.446218
0.615999
0.120763
0.0512744
0.0408024
0.476163
0.0344904
0.999754
0.644807
0.000430097
0.217001
0.013974
0.522713
0.651948
0.304521
0.00114188
0.0151284
0.738798
0.0121289
0.126605
0.0140777
0.531055
0.121065
0.484197
0.000391867
0.394944
0.0265466
0.837797
6.35038e-05
0.937261
0.112926
0.571265
0.619556
0.00167234

0.150598
0.663617
0.392978
0.367382
0.546875
0.756251
0.00551582
0.53232
0.961003
0.496422
0.00156863
0.0339316
0.652762
0.00142135
0.51079
0.844642
0.127983
0.0084604
0.267437
0.185467
0.611012
0.0473657
0.0178949
0.918607
0.133948
0.00285483
0.0257921
0.48904
0.395469
0.492595
0.606867
0.133699
0.0052287
6.74928e-06
0.158588
0.587263
0.000758544
0.316978
0.205059
0.949764

0.0074579
0.0226911
0.428308
0.445153
0.000293723
0.295162
0.756678
0.0186596
0.134556
0.284893
0.410187
0.924674
0.638692
0.00135424
0.454827
0.684776
0.0117563
0.505309
0.268624
0.378707
0.237374
0.484856
0.545657
0.172671
0.00323713
0.118481
0.0122998
0.42416
0.0122654
0.114951
0.00633329
0.00308131
0.673286
0.283672
0.065746
0.321662
0.487172
0.00188408
0.689884
0.0126813

0.156496
0.0576508
0.00442416
0.308268
0.00542182
0.00109779
0.0171968
0.275077
0.603889
0.224712
0.000100396
0.930102
0.366644
0.509982
0.00660722
0.117817
0.143037
0.000594946
0.00813861
0.0150306
0.144346
0.749359
0.0187792
0.497822
0.122338
0.0161496
0.00738696
0.00043486
3.65105e-06
0.00252508
0.870603
0.933815
0.476557
0.00475873
0.00238658
0.907903
0.00580308
0.893676
0.484613
0.885762

0.305965
0.979543
0.0423949
0.800368
0.747269
0.489303
0.519039
0.763421
0.717532
0.368281
0.0662583
0.0184393
0.000175175
0.384341
0.0102277
0.00520609
0.401064
0.804708
0.417549
0.308853
0.000807505
0.97803
0.0207435
0.066005
0.0235699
0.205929
0.926167
0.19151
0.736962
0.00076085
0.363784
0.000276634
0.394621
0.00537079
0.00167658
0.723384
0.100809
0.571104
0.0282119
0.00237739

0.129385
0.0352562
0.42519
0.248151
0.892641
0.344414
0.585424
0.0288452
0.0263421
0.0887816
0.481374
0.245292
0.309683
0.145919
0.440021
0.346565
0.00250962
0.00703781
0.599909
0.0169445
0.35308
0.304087
0.0370102
0.288886
0.210611
0.30086
0.132388
0.516657
0.781816
0.00638309
0.374167
0.376496
0.112311
0.0526936
0.0035444
0.577381
0.182227
0.0852711
0.0774376
0.877707

0.569458
0.0086969
0.418542
0.49797
0.0376206
0.212552
0.00710859
0.201832
0.267209
0.240131
0.0276441
0.307064
0.00165762
0.0106016
0.104389
0.238917
0.187828
0.0307914
0.833399
0.135317
0.00208952
0.399177
0.152545
0.0497715
0.616063
0.725872
0.0118999
0.612882
0.0617901
0.00705179
0.187081
0.910685
0.082083
0.782491
0.252717
0.448112
0.189871
0.0305428
0.278266
0.0067909

0.0176964
0.931144
0.00730975
0.000999793
0.0230652
0.0465747
0.454573
0.629293
0.0959345
0.00326515
0.485321
0.73645
0.000398727
0.694881
0.759121
0.401354
0.105604
5.6548e-05
0.928698
0.763238
0.0104504
0.0223874
0.00535862
0.650801
0.180509
0.304323
0.776127
0.0428995
0.00959653
0.00767147
0.0136786
0.0221025
0.161356
0.283654
0.00152653
0.113139
0.0827603
0.00295832
0.807182
0.0367508

0.0038186
0.223705
0.00675735
0.961499
0.23125
0.000282212
0.056881
0.452071
0.0611283
0.00577862
0.869804
0.0919985
0.0894094
0.131659
0.010248
0.00712384
0.18366
0.583677
0.824578
0.0568479
0.527717
0.932277
0.853532
0.480708
0.0642795
0.185237
0.231819
0.997087
0.176647
0.332024
0.925204
0.69857
0.00235351
0.0873967
0.0545405
0.120338
0.0784002
0.117093
0.997465
0.858708

0.200147
0.000164148
0.185031
0.657267
0.815218
0.392869
0.00795523
0.819752
0.0961188
0.000615399
0.494099
0.0051904
0.610749
0.35362
0.0782347
0.0170424
0.267431
0.00364564
0.161189
0.12066
0.000647242
0.0220757
0.20568
0.00413505
0.00104672
0.354699
0.0856406
0.0294577
0.0609758
0.00846602
0.0647289
5.63472e-05
0.172519
0.00931029
0.0748557
0.201932
0.000751574
0.145533
0.00192152
0.730793

0.282062
0.00387362
0.049386
0.00252965
0.799604
0.00232552
0.398394
0.171217
0.335667
0.00765948
0.00210053
0.592623
0.00060463
0.412482
0.0353164
0.132087
0.000542147
0.0117923
0.410728
0.073662
0.0113485
0.00179123
0.0978882
0.778269
0.00115103
0.683785
0.432479
0.0025097
0.116052
0.00412286
0.00129262
0.114626
0.918744
0.00300646
0.000280518
0.129834
0.231564
0.000239896
0.0151052
0.479502

0.0627013
0.00117082
0.0373071
0.806265
0.0654746
0.275316
0.634648
0.384297
0.788485
0.0114033
0.214239
0.0147022
0.013889
0.65225
0.898551
0.510299
0.00295936
0.885688
0.906766
0.0248709
0.465511
0.756539
0.0350869
0.656245
0.364966
0.171866
0.0212893
0.373637
0.00290318
0.796967
0.0104516
0.0354113
0.167566
0.205617
0.523003
0.0155588
0.656055
0.00963483
0.520357
0.495018

0.0763911
0.285773
0.40013
0.53633
0.648275
0.929907
0.660217
0.268341
0.00388924
0.000811997
0.116771
0.3271
0.000598143
0.368305
0.00259992
0.0760827
0.228763
0.303372
0.00143179
0.986564
0.0694808
0.304567
0.32981
0.193489
0.906776
0.112558
0.00553267
0.199995
0.541064
0.0210232
0.169465
0.125549
0.577432
0.134635
0.226909
0.00990324
0.48284
0.147029
0.0975347
0.620629

0.427236
0.0300254
0.0381749
0.223153
0.299701
0.263632
0.438995
0.00596422
0.244477
0.0136383
0.00797256
0.00269266
0.0514187
0.000510861
0.00093075
0.654572
0.0713895
0.119718
0.0905069
0.00194073
0.750547
0.502663
0.00293501
0.0174805
0.00485266
0.0186685
0.630354
0.841206
0.0011126
0.99243
0.00540405
0.365425
0.91254
0.0646687
0.000669486
0.433913
0.0471358
0.00087171
0.000469134
0.0100712

0.779219
0.280629
0.0116501
0.250125
0.000335163
0.193305
0.906196
0.00502981
0.789136
0.116957
0.000142796
0.000148787
0.000505636
0.0170994
0.978304
0.00698348
0.0235987
0.00842366
0.00150545
0.000330485
0.211484
0.621367
0.00494904
0.0820252
0.431844
0.897229
0.111074
0.24909
0.0843953
0.00119756
0.153578
0.381826
0.284131
0.940756
0.0494306
0.0467427
0.325039
0.0528022
0.493033
0.081683

0.832534
0.00138236
0.644067
0.639356
0.000496564
0.00148422
0.0147017
0.378959
0.00030943
0.023519
0.000127905
0.0186001
0.797678
0.001476
0.987841
0.279669
0.394955
0.00585684
0.0782978
0.0766548
0.00386538
0.431257
7.11681e-05
0.0799513
0.00106497
0.000237008
0.539429
0.185714
0.223077
0.072904
0.0526652
0.00561965
0.55494
0.247394
0.000620291
0.718578
0.532757
0.349065
0.738077
0.971093

0.399827
0.105627
0.141066
0.692974
0.00314483
0.0035057
0.839129
0.155474
7.60062e-05
0.764873
0.120751
0.0066353
0.453559
0.425217
0.0842431
0.436719
0.137221
0.164872
0.649692
0.168814
0.150303
0.0530356
0.920378
0.342266
0.115232
0.0778298
0.780283
0.00438349
0.467533
0.00646488
0.507274
0.11793
0.0218627
0.0107322
0.762125
0.0178034
0.037175
0.404173
0.327448
0.365964

0.00150421
0.127365
0.645253
0.98118
0.0379029
0.0613598
0.510706
0.127154
0.357332
0.00463185
0.439606
0.245193
0.000553428
0.105468
0.0973316
0.000517555
0.00423949
0.114091
0.570126
0.377808
0.00322899
0.000267144
0.126435
0.00776672
0.162754
0.280883
0.000952307
0.242436
0.0917388
0.305091
0.987563
0.751038
0.22172
0.853678
0.556415
0.204026
0.0156563
0.016773
0.981115
0.884327

0.666557
0.855697
0.258826
0.00148223
0.207813
0.00922133
0.206178
0.673346
0.835685
0.0895544
0.0113768
0.432447
0.00415255
0.0115079
0.422465
0.000421637
0.702026
0.108714
0.000493502
0.0312887
0.109648
0.0006076
0.064263
0.378597
0.457674
0.00491714
0.197782
0.125884
0.000142306
0.235387
0.73583
0.158376
0.628493
0.292838
0.000238283
0.0811271
0.00823281
0.017848
0.0963282
0.179372

0.271069
0.0262692
0.0413541
0.00492332
0.34759
0.269065
0.0288658
0.00233029
0.00257107
0.000803655
0.211356
0.999748
0.889194
0.257133
0.0220012
0.805148
0.123001
0.624588
0.0801652
0.319993
0.070151
0.013751
0.000861278
0.00484675
0.240685
0.0792236
0.7802
0.898165
0.685493
0.476166
0.00476551
0.474504
0.0103968
0.268538
0.000196176
0.178901
0.111751
0.326452
0.407665
0.533783

0.201274
0.0194639
0.56484
0.0506026
0.197861
0.00604259
0.00783932
0.445086
0.915388
0.868441
0.535436
0.144667
0.480238
0.118122
0.000316947
0.620554
0.00970265
0.656222
0.571605
0.0529979
0.0232695
0.00117195
0.918649
0.690493
0.0418135
0.0368553
0.0300885
0.138375
0.0334635
0.143236
0.154175
0.457993
0.149876
0.263842
0.0490841
0.0892295
0.145318
0.100378
0.000794785
0.854391

0.215189
0.0524802
0.371897
0.0372865
0.838944
0.000478926
0.128176
0.00572783
0.00953425
6.91641e-05
0.368302
0.0695328
0.254999
0.00162364
0.769616
0.00411576
0.080425
0.881365
0.00146957
0.232971
0.0265822
0.959348
0.634651
0.00228249
0.125384
0.926433
0.00141287
0.285023
0.000599076
0.00430446
0.169623
0.000539412
0.784301
0.572728
0.00363756
0.180748
0.000331334
0.00420678
0.00435994
0.00940202

0.136325
0.55231
0.0179901
0.222844
0.0364828
0.103706
0.00432846
0.00743689
0.286837
0.719096
0.958591
0.129716
0.287369
0.0166912
0.00284197
0.00341227
0.0232973
0.853538
0.00287643
0.000307201
0.132025
0.0018193
0.108783
0.299996
0.159628
0.420672
0.596172
0.186363
0.0107966
0.000350197
0.740469
0.40516
0.129561
0.896155
0.148505
0.0604402
0.308928
0.412222
0.0818288
0.00233496

0.0579679
0.938967
0.000302894
0.156021
0.147493
0.0397519
0.624306
0.0259519
0.0139043
0.00513405
0.000388492
0.38247
0.204317
0.0140869
0.00885651
0.00355442
0.222303
0.0929686
0.0205852
0.185682
0.241316
0.0847459
0.991148
0.0742958
0.893842
0.712651
0.377898
0.619786
0.0421324
0.259572
0.746117
0.611815
0.597379
0.39638
0.109934
0.946606
0.85124
0.148347
0.0944814
0.000319878

0.536514
0.0017517
0.234173
0.416705
0.00323032
0.0384707
0.865458
0.000766931
0.209715
0.200579
0.21388
0.000385442
0.702284
0.11021
0.825461
0.00293495
0.371163
0.286809
0.426331
0.00365844
0.254134
0.29537
0.0464664
0.00230059
0.909448
0.450978
0.00151618
0.772588
0.948644
0.0511722
0.390401
0.00242688
0.721382
0.0231995
0.0204788
0.00931062
0.0179227
0.293841
0.556501
0.00938133

0.0127023
0.0073217
0.0592189
0.398597
0.569039
0.737658
0.953182
0.930538
0.916721
0.882512
0.0160047
0.000488265
0.000904814
0.000247953
0.211611
0.0514332
0.00167307
0.0211693
0.0271595
0.0180404
0.359075
0.913113
0.426231
0.180474
0.0143075
0.000805047
0.408334
0.0424559
0.955176
0.0466856
0.135597
0.323985
0.832041
0.818129
0.585209
0.0375392
0.0916631
0.0237612
0.0880124
0.713105

0.995239
0.000699254
0.131657
0.0251421
0.00335404
0.000442717
0.691754
0.0185056
0.0778821
0.0301162
0.00205021
0.235567
0.00536058
0.00509464
0.0187577
0.00164832
0.97036
0.0878413
0.000209321
0.363901
0.422342
0.241216
0.29249
0.300488
0.00983675
0.173288
0.728863
0.884687
0.498127
0.0148255
0.00272995
0.889289
0.0139188
0.450173
0.269581
0.820375
0.00661362
0.00681998
0.675083
0.585674

0.667696
0.0502253
0.0184719
0.953183
0.098323
0.980901
0.0332812
0.0158532
0.243656
0.0120282
0.388636
0.0462026
0.000361751
0.00810584
0.0121513
0.507285
0.0313399
0.0361374
0.936564
0.000585048
0.0101071
0.00112895
0.0093455
0.224408
0.000521645
0.177058
0.0498858
0.000808476
0.161816
0.492813
0.304798
0.00465268
0.00895867
0.403689
0.3615
0.172161
0.00478308
0.0326193
0.00618796
0.00942211

0.00487592
0.000225358
0.000109354
0.150538
0.0300444
0.70639
0.443186
0.000717778
0.0372407
0.137393
0.425293
0.0840207
0.000938427
0.8027
0.844285
0.155809
0.253495
0.476221
0.118455
0.00564762
0.256721
0.855856
0.0242296
0.494443
0.078367
0.000242289
0.752234
0.290661
0.627507
0.447384
0.714183
0.122416
0.805434
0.897303
0.000580051
0.0744657
0.00859475
0.0816892
0.195586
0.433473

0.433635
0.00177315
0.0255698
0.000468523
0.0023677
0.013385
0.0582181
0.00114891
0.721928
0.00888669
0.870973
0.849708
0.809032
0.00579878
0.415076
0.000835991
0.285072
0.0707173
0.555189
0.965859
0.813266
0.117013
0.786723
0.00966068
0.739662
0.069381
0.0859364
0.0033264
0.298984
0.366221
0.175949
0.27304
0.087095
0.0903079
0.669359
0.0046561
0.476474
0.474018
0.890722
0.0137352

0.000271834
0.00782816
0.687405
0.143051
0.674936
0.782182
0.192331
0.00074572
0.0931403
0.0175875
0.262365
0.000206329
0.771443
0.783219
0.0441031
0.000549426
0.0713647
0.787166
0.000941753
0.837334
0.0667396
0.0217799
0.80333
0.090721
0.446107
0.000882243
0.000759871
0.133094
0.27146
0.00333932
0.212124
0.603454
0.716918
0.00506423
0.0474763
0.00711611
0.0764988
0.0379732
0.0823369
0.00416085

0.0244892
7.78609e-05
0.0455141
0.820267
0.0162937
0.727538
0.0326354
0.00128768
0.00704988
0.197579
0.0199559
0.0444441
0.00203175
0.975007
0.0965164
0.0929229
0.00129469
0.376919
0.212569
0.0579177
0.0287769
0.775544
0.883319
0.000414656
0.0782358
0.114899
0.0536095
0.567226
0.0849256
0.675672
0.0488079
0.0387295
0.000679305
0.0487167
0.884063
0.367293
0.0371709
0.0588413
0.361127
0.257291

0.146986
0.804579
0.0421286
0.244507
0.0432935
0.150156
0.834676
0.00517115
0.00154603
0.691179
0.0349214
0.650823
0.0595148
0.407862
0.305766
0.019862
0.847619
0.119295
0.546124
0.214772
0.0018894
0.248785
0.128714
0.202205
0.099125
0.00100061
0.0147603
0.0690884
0.707376
0.344163
0.710528
0.5876
0.354171
0.00123036
0.191522
0.719471
0.018822
0.00204844
0.997292
0.00198863

0.629172
0.975322
0.0131629
0.902797
0.000530233
0.269836
0.0254164
0.234988
0.0617734
0.00771526
0.170268
0.0751665
0.251839
0.00078102
0.273881
0.0359789
0.00280136
0.706986
0.00277627
0.0335889
0.0512095
0.00159416
0.00231979
0.298436
0.0096781
0.0158485
0.656328
0.439147
0.0376558
0.107101
0.00388398
0.00173656
0.764075
0.0158799
0.197799
0.779563
0.293355
0.00235601
0.989597
0.211955

0.959832
0.877549
0.0296286
0.0225421
0.607033
0.841831
0.00475423
0.28782
0.408242
0.000759576
0.00270263
0.9442
0.0148166
2.70252e-05
0.108324
0.323749
0.963766
0.540775
0.0691956
0.00444895
0.380581
0.263511
0.141822
0.00860501
0.0109046
0.152151
0.00501333
0.126042
0.178442
0.0258781
0.279024
0.601493
0.000238338
0.0992364
0.804137
0.085868
0.0037111
0.0957768
0.0369692
0.518553

0.403213
0.000230773
0.0982239
0.0724577
0.617406
0.00116807
0.440852
0.0731245
0.869133
0.963771
0.0815407
0.0171306
0.0526578
0.00213319
0.275135
0.381751
0.260826
0.304824
0.175927
0.917933
0.150547
0.00532002
0.609192
0.135505
0.000831991
0.0046788
0.135297
0.124083
0.0146705
0.984866
0.316032
0.0283964
0.534162
0.136904
0.163263
0.24729
0.368598
0.0138127
0.866173
0.36997

0.14221
0.000729581
0.0824272
0.253951
7.64458e-05
0.279694
0.000180724
0.102054
0.436435
0.084482
0.00564328
0.0810949
0.00707102
0.000187538
0.502584
0.000287662
0.0276954
0.244972
0.2132
0.423034
0.0164654
3.06759e-05
0.0266251
0.0415942
0.8813
0.294817
0.766553
0.914543
0.876345
0.00289075
0.839731
0.029852
0.0122868
0.722644
0.344238
0.00108454
0.147573
0.984897
0.0140128
0.357127

0.353213
0.0553369
0.194229
0.0572933
0.211511
0.00055405
0.847469
0.691179
0.00734589
0.203486
0.12152
0.00322294
0.407605
0.00170395
0.421246
0.274403
0.041602
0.162463
0.971472
0.282612
0.132687
0.361277
0.0147966
0.513305
0.202947
0.16661
0.988527
0.145381
0.435544
0.00337618
0.000426125
0.708196
0.0168699
0.277166
0.0106445
0.0781416
0.958091
0.623333
0.154362
0.79381

0.00160235
0.284319
0.43844
0.0027226
0.667324
0.0032499
0.0229989
0.00188712
0.08649
0.789582
0.449088
0.316919
0.332169
0.43122
0.404844
0.798608
0.00218892
0.00203181
0.0715376
0.00100947
0.00132089
0.78809
0.262652
0.00550925
0.182096
0.795715
0.000218247
0.251686
0.0138652
0.947748
0.0151506
0.623915
0.0824473
0.640186
0.177174
0.744725
0.473935
0.00413804
0.0148831
0.641842

0.0319702
0.0985012
0.674906
0.0761524
0.227373
0.187013
0.0618469
0.00121084
0.770083
0.541713
0.587589
0.0276377
0.0226509
0.464452
0.0801075
0.471344
0.0930391
0.495899
0.524568
0.0453359
0.000507539
0.253865
0.553031
0.198247
0.368353
0.204463
0.142333
0.00187237
0.000598522
0.0258761
0.180569
0.0072087
0.109057
0.462547
0.016205
0.00117446
0.928282
0.0786847
0.098047
0.918939

0.179537
0.000543361
0.000204773
0.00352918
0.00447453
0.519824
0.122801
0.0709253
0.110943
0.0418365
0.0705334
0.166855
0.156313
0.775059
0.00386655
0.58401
7.78837e-05
0.00506826
0.0153633
0.636549
0.431089
0.0028124
0.0556181
0.000466303
0.932409
0.61527
0.124632
4.68831e-05
0.66061
0.000419697
0.0984261
0.0167329
0.0691009
0.62325
0.0623806
0.259259
0.00982369
0.00208405
0.186276
0.310415

0.239967
0.0291505
0.301763
0.0294186
0.0242185
0.0647978
0.137424
0.943144
0.160972
0.0011405
0.921245
0.129184
0.0518256
0.614003
0.594506
0.00132307
0.498554
0.0120325
0.00203904
0.463149
0.151669
0.118365
0.0393592
0.830797
0.0996838
0.000326189
0.0818289
0.160096
0.164604
0.0334086
0.00025413
0.0137284
0.00752162
0.000652924
0.637354
0.0603954
0.0309554
0.00999572
0.77988
0.569323

0.00169915
0.0515367
0.506932
0.00409832
0.367074
0.00363396
0.476954
0.24069
0.397789
0.831156
0.450806
0.895932
0.227911
0.00164202
0.0360771
0.0291112
0.00517516
0.0117174
0.791461
0.0218489
0.152747
0.904488
0.0120409
0.00928824
0.0250187
0.00703027
0.480156
0.0796576
0.925751
0.972227
0.00354146
0.00134989
0.0213689
0.000247895
0.0252914
0.812402
0.00806357
0.000101745
0.422308
0.000577906

0.336647
0.313534
0.00270253
0.231552
0.000902517
0.366879
0.866721
0.00759355
0.0133697
0.187609
0.480775
0.00109767
0.342636
0.95041
0.0159987
0.719301
0.0936694
0.0135536
0.00718461
0.000996628
0.393815
0.000120876
0.0390185
0.966371
0.00343198
0.218025
0.150624
0.414907
0.0329932
0.460158
0.479564
0.921074
0.515385
0.181517
0.142184
0.00899552
0.0336868
0.00134282
0.111689
0.0203467

0.548429
0.140587
0.367281
0.796059
0.0096444
0.0224713
0.339994
0.010857
0.0639209
0.451219
0.0162294
0.0136659
0.0635827
0.000692748
0.228847
0.943792
0.000373684
0.0181617
0.00272504
0.743551
0.511272
0.232682
0.112822
0.642341
0.0531281
0.270249
0.145046
0.855826
0.181239
0.94901
0.20653
0.00837393
0.0691125
0.0642369
0.684302
0.00565418
0.494121
0.462528
0.0207117
0.0127131

0.00671008
0.0181385
0.395087
0.127136
0.0227056
0.0300032
0.677766
0.120162
0.92466
0.00270227
0.203838
0.663998
0.22056
0.555685
0.00119847
0.0739206
0.160347
0.000216116
0.00562899
0.0132452
0.0288188
0.547461
0.877654
0.0132213
0.185806
0.568888
0.000705929
0.577406
0.247253
0.523468
0.328732
0.875956
0.82152
0.0458119
0.447442
0.642578
0.155424
0.521373
0.0356776
0.760701

0.407708
0.439461
0.577954
0.0023226
0.104803
0.893575
0.326777
0.574583
0.909207
0.0389798
0.651928
0.000431239
0.0184383
0.600695
0.82499
0.784902
0.00319998
0.135541
0.234198
0.0263421
0.00153728
0.00198737
0.657408
0.00946216
0.0106423
0.585826
0.109657
0.894841
0.222883
0.25675
0.165125
0.00177267
0.0284159
0.0439838
0.0148545
0.0151911
0.0847088
0.952852
0.862894
0.0346569

0.428644
0.319278
0.00767789
0.49505
0.380361
0.00428686
0.912917
0.00131913
0.579601
0.538712
0.46599
0.144675
5.31773e-05
0.00493028
0.00234976
0.00325426
0.976782
0.0105851
0.613671
0.00251153
0.869021
0.0452596
0.00146327
0.906412
0.406552
0.0125387
0.0394176
0.00660474
0.261782
0.0226062
0.0141089
0.587145
0.111636
0.47013
2.75159e-05
0.201655
0.44534
0.932139
0.0614097
0.84695

0.138436
0.000553852
0.168102
0.0301033
0.00241399
0.819582
0.388735
0.0310968
0.000645049
0.00484661
0.356202
0.39127
0.0976464
0.000986433
0.0231138
0.79249
0.109559
0.00240637
0.0243911
0.867996
0.0269536
0.0798985
0.246545
0.0596538
0.0932748
0.00479529
0.329353
0.000322985
0.0151122
0.0266717
0.767567
0.0584554
0.00441033
0.000646333
0.611281
0.000164594
0.937418
0.477253
0.734102
0.86932

0.0627532
0.48452
0.604976
0.00115049
0.580776
0.00181009
0.334416
0.244116
0.315249
0.00913674
0.0125398
0.116429
0.190876
0.117126
0.411522
0.0480089
0.345443
0.579905
0.0243574
0.455688
0.0225806
0.3818
0.278439
0.00175727
0.0653176
0.873656
0.375441
0.0898184
0.141818
0.000727122
0.272501
0.0183195
0.337563
0.113998
0.0524225
0.104031
0.453428
0.00920789
0.496524
0.033875

0.765921
0.127328
0.499408
0.000344905
0.212863
0.803523
0.118815
0.00266334
0.616589
0.231869
0.00354287
0.00676457
0.0752252
0.954052
0.817523
0.491672
0.00134358
3.65526e-05
0.0353124
0.569762
0.846728
0.682231
0.377507
0.0530235
0.0397509
0.0883641
0.00989373
0.00278602
0.694237
0.435892
0.00139372
0.00852583
0.422957
0.148581
0.0351352
0.288747
0.00583572
0.00518201
0.690271
0.695292

0.763211
0.241106
0.484196
0.00936534
0.359371
0.645976
0.0457131
9.59859e-05
0.834549
0.182313
0.0537851
0.947658
0.507511
0.00854258
0.235317
0.225621
0.544481
0.275231
0.000348514
0.000614937
0.890832
0.00917726
0.924793
0.0304119
0.249611
0.618699
0.125493
0.147291
0.00637543
0.310603
0.000381144
0.0834547
0.32072
0.0874073
0.324129
0.0408683
0.624195
0.117081
0.699858
0.342297

0.0434162
0.459451
0.237222
0.00266031
0.349964
0.00244891
0.20563
0.0298706
0.537792
0.184886
0.929539
0.215707
0.396582
0.00511369
0.786572
0.00944183
0.246795
0.00559256
0.187224
0.387256
0.00655858
0.508442
0.0247539
0.0168178
0.482441
0.228999
0.159537
0.0140246
0.285602
0.289237
0.548248
0.0230089
0.0466911
0.000336994
0.0100229
0.106552
0.363844
0.00435446
0.972031
0.00461494

0.00147005
0.00323583
0.000841347
0.0400013
0.00616667
0.556021
0.109707
0.0348916
0.712386
0.0331107
0.52625
0.801985
0.306854
0.892254
0.523229
0.223563
0.0450749
0.451252
0.135439
0.00635775
0.00253238
0.0935031
0.0606003
0.184895
0.204087
0.0164781
0.227066
0.670109
0.0131718
0.00217118
0.100522
0.592016
0.863568
0.591399
0.0459082
0.441219
0.257807
0.570732
0.00219225
0.269409

0.00205232
0.0365427
0.0192806
0.363497
0.00153969
0.0261436
0.468951
0.287017
0.0196623
0.171765
0.462202
0.00293482
0.000383537
0.289026
0.093699
3.79759e-05
0.706318
0.417294
0.825058
0.000620428
0.0514726
0.132904
0.000343326
0.262578
0.0484527
0.00085768
0.483532
0.00449004
0.00087067
0.184492
0.0388482
0.0452165
0.300325
0.543977
0.919439
0.205901
0.808345
0.648009
0.0668229
0.468917

0.847241
0.0333331
0.0223028
0.284027
0.00884902
0.599686
0.0274293
0.14259
0.913534
0.493123
2.31087e-05
0.118935
0.79723
0.436265
0.0232532
0.8271
0.0255603
0.330347
0.228212
0.968116
0.0453556
0.0064322
0.160561
0.993536
0.351329
0.997381
0.0177669
0.796924
0.713826
0.243692
0.0374665
0.403841
0.257841
0.113524
0.0399023
0.0311053
0.313373
0.247114
0.145809
0.854636

0.840133
0.227726
0.28638
0.79604
0.359676
0.0339165
0.24185
0.00483254
0.239344
0.0941815
0.0251334
0.000689968
0.359223
0.023257
0.779075
0.0024998
0.00037725
0.00103617
0.00839967
0.030436
0.258922
0.0433755
0.907159
0.798704
0.949838
0.00252424
0.330128
2.98797e-06
0.000282856
0.000943448
0.261258
0.000883527
0.867241
0.0192244
0.908409
0.865561
0.241956
0.120417
0.250831
0.0282586

0.0070922
0.573162
0.32808
0.0504261
0.635731
0.198839
0.00584746
0.0340246
0.00132675
0.73206
0.833242
0.0475744
0.00084031
0.0208266
0.130977
0.00689514
0.164182
0.0170987
0.142897
0.170602
0.00145128
0.0680264
0.0605781
0.192413
0.26355
0.0661877
0.811882
0.495652
0.462513
0.00424451
0.00147301
0.394548
0.0495921
0.0306903
0.983733
0.0172338
0.150729
0.451658
8.64186e-05
0.872976

0.0307136
0.147131
0.0872333
8.05688e-05
0.0239607
0.00132662
0.120789
0.850746
0.704744
0.0109676
0.00212701
0.671421
0.301882
0.247493
0.862801
0.315226
0.877693
0.812926
0.0495168
0.617534
0.898504
0.185294
0.00570832
0.360201
0.00869119
0.876879
0.811342
0.835814
0.301164
0.0505054
0.409576
0.922165
0.0502797
0.0820732
5.51207e-05
0.359087
0.87752
0.53607
0.00601777
0.00342157

0.0116396
0.000267561
0.298695
0.133705
0.00108151
0.922527
0.0769524
0.299261
0.260079
0.0907229
0.00529657
0.545575
0.631691
0.449797
0.460117
0.0142991
0.00231903
0.00230025
0.0671963
0.00166078
0.158337
0.180344
0.0265411
0.0134648
0.312566
0.22218
0.762992
0.00242197
0.00613558
0.0304078
0.0337745
0.0786317
0.578226
0.705357
0.0350447
0.172004
0.15543
0.797496
0.488075
0.853856

0.0124476
0.00201688
0.769255
0.899846
0.126144
0.0455894
0.00526755
0.700147
0.00153087
0.270819
0.972818
0.369358
0.00176098
0.818488
0.0220634
0.683148
0.207824
0.0404008
0.13412
5.16886e-05
0.0476183
0.563189
0.0393518
0.879054
0.0412371
0.0448796
0.811685
0.393023
0.10131
0.0608074
0.329945
0.748704
0.0746453
0.0378574
0.0320678
0.297217
0.00728519
0.0169321
0.534991
0.00583737

0.622405
0.319647
4.82015e-05
0.449018
0.519597
0.0873934
0.082722
0.697497
0.535454
0.0667999
0.00113783
0.605338
0.839501
0.0212873
0.903799
0.000101675
0.110225
0.00112358
0.000115264
0.0781086
0.0738764
0.243876
0.795768
0.000254579
8.93484e-05
0.183464
0.782452
0.00132136
0.000693492
0.754627
0.0167853
0.216592
0.375121
0.00554226
0.00269449
0.010988
0.548198
0.170785
0.542467
0.0422805

0.231039
0.00639042
0.284723
0.354603
0.50782
0.00904225
0.00121651
0.0439764
0.586824
0.783846
0.131509
0.432001
0.0689354
0.00861456
0.267996
0.344817
0.000620552
0.486264
0.786184
0.0226989
0.965066
0.0468025
0.0600955
0.46834
0.000376142
0.000242943
0.42609
0.201898
0.173161
0.499113
0.00376402
0.463208
0.91823
0.0266992
0.0577292
0.296237
0.169021
0.629517
0.0011082
0.0462385

0.102059
0.193687
0.000773465
0.0557353
0.290831
0.171688
0.249642
0.545266
0.990131
0.422369
0.0140434
0.118215
0.487372
0.26107
0.00352365
0.483606
0.0373598
0.0235534
0.222335
0.00230939
0.0380317
0.150126
0.329023
0.000175686
0.190967
0.912189
0.303612
0.361133
0.00426759
0.0172452
0.630161
0.0128068
0.000271421
0.00304823
0.872645
0.00237312
0.00494689
0.908955
0.533561
0.00210321

0.109467
0.477483
0.646646
0.826617
0.023691
0.14439
0.453653
0.00233754
0.00185926
0.227569
0.00302896
0.253742
0.336745
0.686569
0.198461
0.0511143
0.0912794
0.00173303
0.225788
0.08406
0.0993791
0.857695
0.176793
0.0095985
0.0002895
0.0257857
0.74831
0.0176924
0.169123
0.621616
0.544894
0.0156887
0.893175
0.0340455
0.0164829
0.607837
0.0366046
0.855313
0.248839
0.000173541

0.00431931
0.616643
0.00684744
0.190761
0.0288424
0.000337949
0.878586
0.0631658
0.000233807
0.663247
0.595031
0.123114
0.00027768
0.00872068
0.00609062
0.558938
0.0145915
0.00950157
0.0367036
0.591257
0.243298
0.0275209
0.586221
0.0238225
0.00543106
0.165722
0.00165103
0.894957
0.0669886
0.794796
0.00588004
0.241883
0.00806039
0.0181416
0.638401
0.247728
0.258571
0.0119666
0.958866
0.376975

0.254027
0.0055808
0.638323
0.792819
0.356293
0.333097
2.89333e-05
0.0689928
0.256007
0.965454
0.308404
0.0528423
0.0236116
0.397527
0.645911
0.0155806
0.114285
0.161472
0.0175794
0.409879
0.0053313
0.0274218
0.305477
0.0212264
0.381883
0.00398477
0.552366
0.690612
0.20602
0.0052444
0.000176596
0.043064
0.000251866
0.592272
0.0903566
0.0538204
0.481688
0.0374651
0.0125326
0.797621

0.00163222
0.260222
0.324567
0.00235918
0.233112
0.000635018
0.885329
0.0222446
0.0231519
0.855677
0.099875
0.387724
0.263919
0.112824
0.520921
0.143106
0.00808025
0.0026293
0.711538
0.254372
0.022463
0.411907
0.00154681
0.926787
0.594196
0.000466746
0.994517
0.0364925
0.00219806
0.00208509
0.545847
0.0255327
0.548151
0.00616357
0.0158569
0.621008
0.00743163
0.156304
0.770506
0.0090343

0.0110265
0.143323
0.000177879
0.121467
0.137765
0.982964
0.0165848
0.262071
0.16802
0.0477033
0.962734
0.00149119
0.00016377
0.206697
0.745629
0.357549
0.565838
0.00382769
0.0510904
0.938513
0.000736267
0.730493
0.586215
0.000364056
0.481311
0.277867
0.0230594
0.932746
0.234429
0.0841621
0.335088
0.00202043
0.00179575
0.720347
0.0155219
0.0204157
0.0782586
0.0506022
0.00711872
0.0022289

0.690064
0.805201
0.0472069
0.0010083
0.00127975
0.0109425
0.324021
0.788024
0.0413194
0.519698
0.712548
0.0501588
0.651553
0.9825
0.392593
0.0717361
0.764908
0.0867292
0.00491774
0.673037
0.951902
0.921067
0.898328
0.982561
0.151945
0.81387
0.600769
0.00586654
0.00642005
0.163932
0.0820244
0.235768
0.0511415
0.0229309
0.226587
0.00959886
0.618746
0.77439
0.715912
0.00146336

0.0322685
0.763454
0.0108873
0.147697
0.000177506
0.00543216
0.195143
0.253804
0.147144
0.299093
0.00162333
0.788885
0.000321106
0.358853
0.0170085
0.941967
0.000545241
0.0308882
0.0780712
0.551576
0.859306
0.161551
0.469575
0.21728
0.0328959
0.00894044
0.022532
0.000123473
0.063664
0.00052771
0.410561
0.932105
0.762767
0.568885
0.0404305
0.000129929
0.528588
0.75804
0.292294
0.135254

0.120093
0.0377834
0.388062
0.039115
0.321626
0.0404965
0.0226425
0.358155
0.423006
0.125522
0.00954555
0.402358
0.0151227
0.144527
0.0610552
0.0412118
0.00433889
0.00213033
0.321008
0.000315019
0.0521321
0.0016585
0.788076
0.562498
0.476961
0.528982
0.00204743
0.163465
0.641361
0.00526384
0.744292
0.00206977
0.0198556
0.590427
0.535562
0.0807245
0.69691
0.10856
0.159348
0.00187687

0.0338849
0.327965
0.0253346
0.000407509
0.210473
0.707422
0.00189758
0.000786663
0.0744992
0.279969
0.0477429
0.057402
0.00341195
0.0350082
0.0158571
0.128304
0.955846
0.00124509
0.374251
0.0249209
0.419183
0.0110729
0.0882666
0.0471645
0.0223287
0.00996539
0.194473
0.884337
0.753366
0.616301
0.0617379
0.0103768
0.00111276
0.00289194
0.924758
0.0332027
0.348385
0.000856284
0.130708
0.492311

0.0659593
0.962391
0.000444826
0.00498937
0.0238759
0.0101007
0.215709
0.104978
0.000297816
0.0504444
0.0571833
0.832409
0.573215
0.857396
0.688934
0.161932
0.907278
0.0527575
0.700171
0.00635603
0.438703
0.338239
0.00465533
0.00354421
0.031437
0.676333
0.574259
0.0687819
0.0691252
0.54744
0.0745598
0.00114842
0.00233199
0.020226
0.0976417
0.0003973
0.0397577
0.00887326
0.0361801
0.0621253

0.993981
0.132862
0.55939
0.957775
0.436785
0.984487
0.650849
0.0167561
0.68321
0.42876
0.293518
0.176417
0.2209
0.331047
0.522477
0.268866
0.00598089
0.108706
0.0886514
0.940684
0.919706
0.708022
0.960862
0.0894503
0.162772
0.00151649
0.0023806
0.00165375
0.00655246
0.239038
0.0619801
0.00586476
0.172926
0.568842
0.00867563
0.00101755
0.266519
0.00440249
0.00117704
0.592797

0.0908592
0.15986
0.190137
0.417292
0.00301304
0.00210168
0.0479618
0.00154911
0.00695164
0.222617
0.52418
0.781095
0.0207386
0.534515
0.00137715
0.0173289
0.133719
0.0472297
0.886188
0.452776
0.0240545
0.946448
0.370101
0.562789
4.84163e-05
0.000127673
0.0945978
0.179389
0.00656146
0.85515
0.876003
0.0229875
0.000269162
0.000768142
1.127e-05
0.709296
0.633936
0.0979992
0.228625
0.0228713

0.618532
0.0212863
0.00964441
0.530337
0.260451
4.33476e-05
0.150262
0.704316
0.551648
0.963185
0.0327126
0.0566377
0.022134
0.115663
0.752681
0.00691141
0.000406414
0.842738
0.511115
0.0101816
0.580733
0.00978893
0.926887
0.881123
0.00166895
0.0173186
0.161642
0.0624316
0.90424
0.564025
0.93871
0.244304
0.000997431
0.00189986
0.00833093
0.298097
0.000349541
0.0459688
0.000694942
0.000545178

0.0402605
0.0942713
0.0150403
0.137852
0.0961043
0.39088
0.128544
0.0964321
0.448225
0.43051
0.0538353
0.351419
0.903818
0.0203302
0.980142
0.730892
0.000950232
0.00167469
0.199995
0.426374
0.385951
0.328115
0.0180656
0.519136
0.620436
0.85108
0.543313
0.00177564
0.766926
0.0117951
0.354175
0.342138
0.0319378
0.956967
0.122469
0.000325368
0.0225211
0.00189467
0.483345
0.625381

0.0951656
0.271599
0.143632
0.300805
0.00024938
0.275235
0.0919958
0.200374
0.0042821
0.00167595
0.0025429
0.00609673
0.47321
0.0867792
0.523472
0.439761
0.0988165
0.73951
0.543279
0.269501
0.122343
0.0323133
0.812196
0.252241
0.277565
0.0894248
0.00267496
0.00217454
0.00714967
0.500516
0.207011
0.00368806
0.00169923
0.0479373
0.852507
0.17683
0.631657
0.0511836
0.0177239
0.387189

0.942066
0.0329751
0.191681
0.00649121
0.725834
0.350116
0.0365608
0.498157
0.0616517
0.0113199
0.00960808
0.00286519
0.517844
0.954008
0.0845901
0.147695
0.565376
0.795799
0.00506376
0.59473
0.00306425
0.972307
0.0432518
0.451326
0.755046
0.0249047
0.59478
0.0026507
0.0349855
0.0112501
0.00600247
0.657674
0.559611
0.507749
0.0313873
0.000189727
0.4622
0.306223
0.56421
0.0871282

0.128716
0.0984017
0.642205
0.334437
0.564564
0.593769
0.0116123
0.157238
0.223474
0.00119579
0.686424
0.0507328
0.7711
0.319046
0.25207
0.0131128
0.643238
0.00549367
0.00319633
0.613587
0.478983
0.000987815
0.417295
0.00560004
0.00361543
0.00550506
0.000301912
0.0121281
0.0831589
0.281266
0.766517
0.152202
0.00847993
0.000108471
0.461322
0.554651
0.00665003
0.00289287
0.0772806
0.694332

0.000896457
0.228477
0.0229422
0.303486
0.780331
0.943464
0.720775
0.0131786
0.936816
0.156672
0.000240566
0.0321155
0.674216
0.000429653
0.263931
0.93842
0.0104785
0.002686
0.411086
0.166638
0.00876551
0.873603
0.23713
0.927845
0.0026808
0.120461
0.0699145
0.396178
0.123587
0.049523
0.0106059
0.449588
0.828613
0.0583865
0.00860668
0.05467
0.959732
0.0216556
0.700825
0.981304

0.0283366
0.151941
0.00478145
0.000302411
0.303112
0.729557
0.0850101
0.049087
0.00125719
0.374599
0.00192476
0.0673914
0.00376353
0.629311
0.000378282
0.870784
0.0835195
0.0185189
0.676923
0.0270285
0.0666156
0.355191
0.0283492
0.937452
0.0311622
0.0168939
0.229948
0.0641613
0.118289
0.0223708
0.0875719
0.0388266
0.628072
0.295699
0.0664066
0.292708
0.031407
0.67505
0.0043634
0.429032

0.722313
0.152901
0.100792
0.195422
0.24584
0.926232
0.561107
0.00739268
0.435842
0.124161
0.0999178
0.118387
0.000133841
8.79955e-05
0.279891
0.154249
0.000868039
0.0867861
0.785186
0.000315363
0.112803
0.610109
0.0916047
0.364161
0.0827193
0.40629
9.68266e-06
0.418119
0.12587
0.199763
0.000229003
0.0347755
0.184342
0.0317348
0.0331444
0.0362308
0.920132
0.568108
0.0089062
8.80636e-05

0.400834
0.0879328
0.1299
0.675036
0.137624
0.676104
0.530067
0.195334
0.203507
0.179017
0.0174848
0.00946901
0.383857
0.233332
0.182976
0.00271341
0.326341
0.203727
0.00115471
0.428935
0.262811
0.960407
0.00488718
0.119317
0.0381942
0.247679
0.000190002
0.938022
0.987295
0.20263
0.0927956
0.07802
0.000308986
0.0589897
0.128887
0.673104
0.110847
0.014329
0.000310451
0.464289

0.0143867
0.206056
0.230371
0.00437306
0.0228991
0.646984
0.196691
0.639912
0.0744667
0.775748
0.541701
0.297071
0.000346743
0.000438921
0.386341
0.0162806
0.00420492
0.601934
0.103915
0.220837
0.649037
0.0783782
0.224846
0.136372
0.369902
0.305069
0.295181
0.166594
0.339021
0.767092
0.365485
0.162747
0.0104353
0.00337807
0.708237
0.000921727
0.691184
0.00387239
0.0498668
0.113483

0.0370081
0.101102
0.971459
0.194938
0.713364
3.86059e-05
0.681669
0.545209
0.0106465
0.00172894
0.400159
0.665417
0.0278869
0.176937
0.00740945
0.00495635
0.0457998
0.554579
0.723602
0.923984
0.625479
0.0286766
0.139235
0.0179662
0.73253
0.626046
0.886796
0.0366498
0.34813
0.137249
0.177562
0.1275
0.594402
0.296713
0.000365518
0.544682
0.301848
0.00154671
0.566168

0.00438779
0.659398
0.00084835
0.160184
0.0771412
0.299469
0.0128555
0.112633
0.490187
0.318358
0.000335802
0.0355304
0.00132071
0.129315
0.540741
6.47703e-05
0.0408583
0.23458
0.391546
0.0582464
0.299707
0.768771
0.982315
0.00184809
0.00185335
0.005331
0.00469916
0.00367746
0.00415057
0.112298
0.3334
0.257483
0.353471
0.00875458
0.40367
0.0013518
0.00112081
0.428982
0.647684

0.000225904
0.836085
0.765905
0.486703
0.0012712
0.00878234
0.0561002
0.442116
0.000125594
0.00236307
0.000262703
0.886913
0.469868
0.0001953
0.426095
0.00047341
0.407238
0.165529
0.0801848
0.269448
0.393586
0.0112692
0.00246651
2.30238e-05
0.0349231
0.00479865
0.693151
0.101296
0.659584
0.0556814
0.347166
0.000275712
0.00029009
0.908555
0.00278637
0.00898279
0.138334
0.0136958
0.00796603

0.0743864
0.878647
0.583867
0.0288143
0.00839671
0.267231
0.723102
0.0362217
0.00179625
0.632175
0.000242384
0.508074
0.297562
0.000102265
0.00343091
0.0703746
9.48366e-05
0.742045
0.11567
0.0122906
0.0121035
0.12423
0.487432
0.0249337
0.402118
0.0075121
0.000303122
0.749207
0.924782
0.00583339
0.311558
0.0048873
0.0138776
0.137696
0.00743626
0.000307699
0.374686
0.740516
0.00497664

0.0387777
0.0440682
0.358846
0.0155163
0.100741
0.0542729
0.159843
0.90902
0.205023
0.0271016
0.170884
0.49385
0.261759
0.458617
0.376428
0.535638
0.258255
6.42753e-05
0.00145579
0.0215119
0.75733
0.00354027
0.0049678
0.686327
0.901816
0.00601983
0.000909285
0.870096
0.180101
0.144591
0.267853
0.0642677
0.000620588
0.256093
0.0206168
0.351815
0.00122054
0.792432
0.00777196

0.075616
0.00102396
0.00725732
0.974765
0.0295664
0.792011
0.117921
0.0833755
0.778902
0.00154209
0.14285
0.270053
0.605067
0.763621
0.0175017
0.860536
0.0101967
0.511793
0.000151975
0.0386254
0.670216
0.00256911
0.382849
0.355545
0.0706025
0.111809
0.605256
0.243654
0.71755
0.0308957
0.778787
0.0309519
0.0323152
0.749758
0.235901
0.233427
0.111061
0.15755
0.00023917
0.0135344

0.430974
0.19513
0.0226847
0.138304
0.290707
0.383296
0.00166119
0.300649
0.00648558
0.743986
0.315705
0.0375703
0.431737
0.344096
0.0453078
0.065994
0.66925
0.0840697
0.212449
0.0788795
0.28245
0.776243
0.0478638
0.177623
0.00339841
0.656976
0.203092
0.825856
0.165915
0.0540711
0.231894
0.000372501
0.489864
0.637188
0.225453
0.804689
0.149989
0.0329422
0.366914
0.455403

0.169801
0.0140789
0.20393
0.00727896
0.00877362
0.211506
0.259375
0.356024
0.255662
0.437139
0.477846
0.00667779
0.858417
0.00159908
0.0194074
0.201919
0.138903
0.00514571
0.273806
0.251626
0.11362
0.248377
0.471148
0.547493
0.0579859
0.468223
0.956112
0.158223
0.00117632
0.00291133
0.893256
0.387781
0.260961
0.886478
0.0017469
0.101787
0.50165
0.0307332
0.408099
0.0784098

0.476188
0.00215294
0.0206658
0.156752
0.0973794
0.000162567
0.000569985
0.197884
0.00467897
0.249764
0.3509
0.529273
0.000208856
0.288734
0.314789
0.707295
0.215372
0.965205
0.820265
0.00993047
0.0010552
0.0397884
0.960294
0.0387318
0.0003461
0.104961
0.180319
0.0735
0.540651
0.0346173
0.261429
0.942891
0.000393825
0.636111
0.234017
0.00501203
0.0272955
0.379346
0.074154
0.00267452

0.232289
0.0105479
0.839059
0.0063235
0.000243739
0.605804
0.00291672
0.179507
0.00156986
0.973138
0.459948
0.0836917
0.421618
0.655013
0.000734474
0.642125
0.36303
0.228248
0.0644108
0.000191415
0.208033
0.297232
0.0314663
0.121926
0.000869421
0.0406133
0.00695192
0.134812
0.523154
0.434742
0.657293
0.0422114
0.0579124
0.383557
0.148005
0.0425904
0.0499483
0.0636238
0.0633252
0.538501

0.82347
0.841148
0.0018082
0.109494
0.152339
0.347069
0.102214
0.0850242
0.235132
0.645321
0.00133642
0.486984
0.0411557
0.979286
0.441787
0.67636
0.000702534
0.212501
0.494451
0.00185228
0.0116239
0.0967698
0.0122665
0.111037
0.0666502
0.904536
0.133248
0.0201927
0.102597
0.411107
0.00871085
0.000743303
0.00632889
0.721706
0.0768776
0.0265492
0.849335
7.61796e-07
0.0029492
0.0900747

0.452592
0.15814
0.276068
0.55189
0.232252
0.000974269
0.159127
0.0344943
0.164176
0.00363482
0.0380227
0.00362764
0.126774
0.149555
0.0168116
0.00150861
0.00360206
0.255867
0.440532
0.615554
0.480039
0.547022
0.743279
0.0778988
0.769821
0.499729
0.436447
0.0536267
0.0200037
0.578658
0.00021493
0.291339
0.0184808
0.863714
0.88095
0.229285
0.128248
0.980148
0.000123046
0.00350838

0.0267266
0.0427009
0.00205002
0.159385
0.393359
0.000414931
0.868148
0.249808
0.700464
0.195504
0.744576
0.499556
0.954769
0.0113866
0.444377
0.883123
0.380413
0.129606
0.00407526
0.422116
0.00681139
0.218238
0.355233
0.0499382
0.367739
0.0149228
0.031944
0.0622942
0.000704129
0.414703
0.00440363
0.00103203
0.956369
0.0531922
0.995408
0.00363187
0.501063
0.590886
0.896434
0.0564083

0.0187196
0.00140754
0.535546
0.0335854
0.450754
0.0381052
0.861887
0.0894678
0.0675272
0.0199001
0.862067
0.265541
0.295931
0.209364
0.534988
0.000250751
0.0695471
0.340365
0.515808
0.0932983
0.228538
0.0164919
0.349552
0.000166074
0.0119469
0.206666
0.0190562
0.929515
0.0394615
0.170355
0.931925
0.173489
0.447246
0.966967
0.709076
0.00778952
0.440032
0.291365
0.697215
0.411817

0.0100386
0.959039
3.35899e-05
0.23056
0.0464429
0.00122298
0.714409
0.0172488
0.0277725
0.942769
0.000888296
0.588858
0.0114726
0.967945
0.000356636
0.8684
0.225758
0.00893117
0.954312
0.223322
0.000219515
0.0979206
0.00228056
0.212088
0.0108303
0.685445
0.0021742
0.000553984
0.678672
0.0531005
0.350233
0.0437665
0.390769
0.909113
0.670525
0.0379526
0.0382179
0.802436
0.00706192
0.0162339

0.00138663
0.022534
0.00975683
0.159274
0.573377
0.455088
0.0256637
0.117216
0.288737
0.664704
0.0489497
0.773154
0.809522
0.0066249
0.0230537
0.0173447
0.168506
0.640208
0.139442
0.00352504
0.720289
0.0218551
0.428789
0.32029
0.1449
0.441568
0.801726
0.0904605
0.0115027
0.00886006
0.00122086
0.54359
0.87601
0.000254633
0.588366
0.305551
0.00867419
0.0115009
0.0834079
0.230691

0.448414
0.956781
0.0449515
0.226012
0.893444
0.296674
0.766249
0.00274841
0.0913247
0.271675
0.00191251
0.0219678
0.00137252
0.646466
0.510097
0.0385587
0.344011
0.227099
0.0136182
0.93181
0.319805
0.361694
0.56545
0.00161939
0.413624
0.000245147
0.0281263
0.00185533
0.0238149
0.79815
0.369622
0.165953
0.0157531
0.00174073
0.090743
0.989233
0.463946
0.0012183
0.0135345
0.783987

0.00250238
0.20914
0.718057
0.757545
0.816365
0.00081727
0.650846
0.107807
0.461864
0.576207
0.999151
0.0464994
0.0703175
0.201957
0.011405
0.456092
0.946411
0.645477
0.000149661
0.248839
0.00570932
0.662867
0.362566
0.108038
0.0176102
0.573874
0.261312
0.308747
0.0151201
0.186425
0.289319
0.932518
0.994907
0.606772
0.643232
6.62882e-05
0.103656
0.0368074
0.871526
4.77229e-05

0.713743
0.84603
0.318006
0.328042
0.284698
0.37121
0.795339
0.623299
0.0489624
0.00384667
0.106682
0.119888
0.000102597
0.651281
0.00145358
0.00243232
0.123032
0.000790927
0.0184159
0.00397096
0.00405096
0.00356151
0.0575237
0.334691
0.0877075
0.105865
0.113503
0.024544
0.0181467
0.151734
0.24014
0.0530683
0.00030835
0.435999
0.00359747
0.628922
0.0763177
0.249488
0.000801769
0.0648181

0.819427
0.350353
0.150673
0.340471
0.000476894
0.000110697
0.00163001
0.0474774
0.00263642
0.600918
0.00461418
0.551382
0.0338469
0.202404
0.00836443
0.0280204
0.512164
0.86984
0.875223
0.0147715
0.818072
0.00465974
0.00448388
0.000586938
0.0594234
0.095962
0.00467679
0.00311816
0.26108
0.404117
0.0174441
0.47322
0.0035745
0.00305661
0.132414
0.985052
0.000840953
0.215862
0.534417
0.274219

0.800102
0.169097
0.720431
0.248945
0.0100237
0.00571807
0.110442
0.0106215
0.063864
0.803926
0.423186
0.00203422
0.307769
0.0101155
0.0867515
0.053832
0.0195932
0.0344941
0.226576
8.81809e-05
0.869772
0.000151205
0.0531405
0.0584723
0.00057261
0.731165
0.787696
0.00101026
0.00235185
0.100755
0.564525
0.000948452
0.00999253
0.00386076
0.0142297
0.426796
0.452658
0.751056
0.00597696
0.765719

0.592865
0.239908
0.00466403
0.00266677
0.0308836
0.387974
0.332955
0.000554924
0.00607831
0.0569351
0.119523
0.866483
0.132311
5.48055e-05
0.0960851
0.0433046
0.0441517
0.870906
0.611799
0.58552
0.0118738
0.920917
0.751145
0.866911
0.0030983
0.679488
0.630432
0.0624312
0.00812343
0.681792
0.0206612
0.46018
0.387046
0.000295392
0.00667217
0.750106
0.735185
0.228179
0.803498
0.127329

0.0451322
0.0622766
0.00699241
0.152761
0.239072
0.680352
0.143905
0.978548
0.0155147
0.191013
0.0659657
0.123803
0.591942
0.896513
0.223601
0.0102984
0.0763684
0.534837
0.00138108
0.920436
0.356906
0.0155517
0.152767
0.302915
0.0352173
0.000351588
0.0899288
5.58098e-05
0.511937
0.00464031
0.000193841
0.00210754
0.748325
0.0612568
0.0387259
0.175568
0.000382635
0.000409485
9.50792e-05
0.00276689

0.394148
0.00186118
0.741953
0.828314
0.00122123
0.93413
0.681043
0.245952
0.0767448
0.778716
0.00445847
0.00757289
0.0245388
0.81747
0.00289574
0.233452
0.0158476
0.000312078
0.00374165
0.00953206
0.0382876
0.00212718
0.000334603
0.0517206
0.00415284
0.00314857
0.396522
0.0109665
0.403953
0.000154847
0.353154
0.0513737
0.109699
0.827467
0.0179545
0.340736
0.0279009
0.00205389
0.301773
0.000141948

0.361931
0.0628992
0.725686
0.000342699
0.000994841
0.000126697
0.232667
0.0233771
0.00361874
0.0152443
0.0111806
0.42016
0.0429494
0.347854
0.811643
0.0614677
0.0905602
0.426029
0.000130735
0.0937756
0.928896
0.0788362
0.471497
0.101614
0.654364
0.027877
0.157916
0.00313427
0.0143861
0.166749
0.017591
0.676172
0.00543422
0.000200577
0.931516
0.0761035
0.000451333
0.863755
0.220577
0.106919

0.438228
0.270908
0.221622
0.00116976
0.952497
0.317547
0.0448052
0.207533
0.0662233
0.512007
0.00549252
0.000242838
0.0771943
0.00734183
0.208449
0.187197
0.0260436
0.164055
0.631975
0.000188908
0.0835448
0.00031913
0.00401116
0.355398
0.275001
0.163667
0.481923
0.2614
0.027299
0.163719
0.719442
0.684585
0.155792
0.453465
0.589564
0.210381
0.22378
0.960722
0.660369
0.0118735

0.8403
0.200962
0.0115393
0.730357
0.358149
0.635454
0.452535
3.50264e-05
0.0299193
0.975701
0.750267
0.116279
0.0114702
0.460812
0.00732303
0.000533326
0.249078
0.19333
0.0558703
0.33324
0.000256268
0.0139421
0.81801
0.494875
0.687569
0.00245145
0.452721
0.0347734
0.906346
0.826338
0.303164
0.598479
0.108256
0.00905361
0.728986
0.000583673
0.00535515
0.00073553
0.628403
0.546342

0.182274
0.351754
0.0694524
0.000102398
0.00612532
0.105998
0.105475
0.00335043
0.0228772
0.000678639
0.165054
0.833078
0.444643
0.218974
0.0262384
0.78888
0.0224937
0.0214899
0.638451
0.326939
0.000242745
0.00338666
0.0824654
0.0067527
0.0126821
0.00113007
0.411478
0.000155643
0.215497
0.170729
0.199696
0.0137157
0.0718422
0.32676
0.376191
0.00625445
0.0145105
0.254721
0.0289783
0.00438949

0.00983687
0.0196623
0.00139614
0.0102097
0.310573
0.845461
0.876682
0.0472871
0.0245663
0.0465635
0.759311
0.103245
0.0354992
1.42195e-05
0.000176395
0.729195
0.0993087
0.00805475
0.186234
0.296882
0.000217815
0.929095
0.0252175
0.0407009
0.921228
0.428835
0.136472
0.684615
0.0112043
0.0177495
0.0181933
0.0275183
0.172797
0.0865906
0.00253718
0.839821
0.0217544
0.144457
0.593961
0.00106948

0.024912
0.778939
0.52635
0.00682545
0.00124022
0.975449
0.0999082
0.0144115
0.338353
0.179007
0.0530143
0.427397
0.00257958
0.0100822
0.0296187
0.0186731
0.86243
0.0161769
0.0256095
0.522942
0.553856
0.0310154
0.863772
0.950129
0.0270873
0.0133457
0.129248
0.0134978
0.932397
0.47855
0.538123
0.496448
0.106916
0.0369798
0.0248468
0.102729
0.799728
0.147043
0.62274
0.00967949

0.175447
0.0148493
0.853842
0.564609
0.174782
0.53966
0.0413217
0.0282065
0.855926
0.257984
0.922953
0.165422
0.0727215
0.0047562
0.141112
0.756476
0.664725
0.323212
0.00506312
0.0120557
0.0618629
0.611303
0.0660074
0.00561529
0.0102009
0.853207
0.0701804
0.602244
0.177377
0.686043
0.309173
0.475176
0.371014
0.775793
0.00326982
0.00061593
0.00682819
0.399964
0.119893
0.633715

0.998614
0.61828
0.0581046
0.0897746
0.741768
0.887858
0.949511
0.486191
0.040662
0.00018672
0.0670356
0.396965
0.00221078
0.558643
0.0169037
0.833578
0.00132714
0.0459776
0.561979
0.000613094
0.000597443
0.0549683
0.00114767
0.0122719
0.0413655
0.343626
0.0103533
0.000238262
0.0166612
0.11213
0.529677
0.923518
0.000836731
0.905249
0.00228164
0.2954
0.31557
0.0017305
0.50099
0.613624

0.22992
0.578708
0.0131613
0.375929
0.0261216
0.541514
0.019478
0.0559248
0.97362
0.317859
0.172652
0.715485
0.00727981
0.933065
0.107688
0.848607
0.138534
0.00287123
0.348693
0.896373
0.284803
0.0538029
0.644169
0.000162372
0.287068
0.271043
0.00075199
0.512902
0.00841202
0.0040445
0.0155167
0.182595
0.214762
0.0329037
0.648866
0.219464
0.00308253
0.325372
0.0533938
0.00205101

0.00665881
0.876169
0.103054
0.000253627
0.173363
0.542923
0.913176
0.00158697
0.0672687
0.278418
0.0728786
0.00141468
0.0264652
0.983855
0.686084
0.0135922
0.482972
0.60304
0.00992212
0.00984061
0.0488341
0.0848417
0.106775
0.0742214
0.504885
0.492249
0.0247913
0.0262007
0.00209701
0.648206
0.65417
0.25445
0.0927488
0.85744
0.00292418
0.78669
0.0018017
0.017669
0.132622
0.00958664

0.745805
0.00129511
0.0224314
0.156347
0.00829524
0.703915
0.00742271
0.0782334
0.598818
0.100653
0.647261
0.00204203
0.521804
0.325325
0.00304321
0.00750597
0.281774
0.514974
0.927975
0.476278
0.0898651
0.000876025
0.998406
0.467276
0.000266169
0.0133115
0.0419782
0.14043
0.364424
0.806144
0.067778
0.28293
0.0907077
0.988899
0.0170466
0.411601
0.0469178
0.100304
0.404657
0.0242733

0.866363
0.0363102
0.386107
0.473847
0.812856
0.955315
0.028637
0.772381
0.0117004
0.00655223
0.0385894
0.0907439
0.00246062
0.157888
0.0794292
0.0324238
0.0232308
0.0661419
0.00214321
0.414945
0.00711626
0.00346756
0.330684
0.168434
0.0355769
0.0688304
0.570465
0.106061
0.348113
0.119239
0.325895
0.808027
0.891039
0.0565111
0.0422362
0.0162513
0.377552
0.20094
0.464523
0.00149222

0.525287
0.389412
0.36977
0.0419471
0.71065
0.153604
0.183745
0.0880766
1.00687e-05
0.180438
0.859445
0.54886
0.401213
0.201859
0.409401
0.502133
0.667131
0.329491
0.0292432
0.42214
0.373317
0.433152
0.0271863
0.0811369
0.0196435
0.949147
0.0956594
0.567263
0.329848
0.563382
0.190474
0.000227896
0.0964472
0.0831275
0.462179
0.117728
0.493839
0.914581
0.704265
0.0577061

0.978305
0.0629457
0.235937
0.76221
0.0731645
0.0259502
0.0018865
0.923586
0.455106
0.435492
0.324441
0.270213
0.0748789
0.444236
0.0985064
0.0110927
0.099496
0.0166753
0.625811
0.178275
0.00428721
0.898333
0.00557882
0.00459469
0.248591
0.0118642
0.954478
0.000100121
0.0128356
0.849184
0.869535
3.31295e-05
0.00127778
0.00828452
0.00204267
0.420255
0.810128
0.337392
0.000236214
0.00196071

0.418174
0.388274
0.00380501
0.553991
0.978017
0.636772
0.000587839
0.411142
0.124978
0.268054
0.191772
0.225737
0.951441
0.012617
0.361757
0.0202492
0.0103206
0.767625
0.294368
0.0312543
0.392518
0.680292
0.0882035
0.00021412
0.000572368
0.00382561
0.1089
0.0016343
0.541663
0.011923
0.878512
0.126417
0.953084
0.0912737
0.123386
0.00337741
0.505298
0.189394
0.0651946
0.000572077

0.000179429
0.424752
0.947965
0.476513
0.0401216
0.495902
0.509071
0.00368708
0.584523
0.17933
0.471401
0.133778
0.165454
0.224976
0.000254218
0.377716
0.0271175
0.703083
0.175577
0.134916
0.371122
0.33951
0.756325
0.00332241
0.00901828
0.60266
0.779229
0.362691
0.0246389
0.0126134
0.0453228
0.215668
0.00213653
0.106597
0.979579
0.0478066
0.111802
0.219425
0.124645
0.152633

0.312062
0.196904
0.1226
0.00145676
0.325158
0.0783579
0.00818823
0.666845
0.0148279
0.0245147
0.010207
0.0137025
0.412739
0.197089
0.0124342
0.402629
0.430937
0.0289126
0.00225549
0.00277071
0.0893742
0.708865
0.0457475
0.00170698
0.202786
0.953968
0.00264046
0.509368
0.00343889
0.533747
0.0130182
0.00878568
0.00688207
0.0024825
0.123546
8.2087e-05
0.241183
0.0228716
0.825213
0.415404

0.255672
0.00496932
0.810936
0.0319096
0.00143877
0.0227193
0.978752
0.860074
0.692602
0.278145
0.00674668
0.0105749
0.00260437
0.0661829
0.953907
0.000241801
0.130476
0.399563
0.00777112
0.291859
0.0109259
0.11525
0.00181379
0.922603
0.495626
0.829896
0.0268619
0.00533319
0.00494862
0.00443466
0.013881
0.00436837
0.00344087
0.983788
0.0172874
0.885453
0.00630797
0.00238809
0.171783
0.0291288

0.00126819
0.0014489
0.00416681
0.00628118
0.0010112
0.280111
0.0803365
0.023716
0.935415
0.00186312
0.000701752
0.0838226
0.00128323
0.0585842
0.0178592
0.219033
0.443078
0.924065
0.196995
0.000746853
0.00443052
0.0863861
0.956347
0.838169
0.121818
0.577797
0.834927
0.0846896
0.000211469
0.0678094
0.00384497
0.0040471
0.00557382
0.000343262
0.259219
0.0591398
0.0404813
0.220699
0.0129024
0.23785

0.00806424
0.00565112
0.445006
0.0527195
0.894475
3.43493e-05
0.00781219
0.000761669
0.0770663
0.00227706
0.010996
0.125118
0.105195
0.0001307
0.0015937
0.000245548
0.000320506
0.0343145
0.272332
0.0179872
0.00312916
0.00879286
0.0182853
0.281267
0.0013768
0.28323
0.00362246
0.177999
0.0237193
0.135338
0.00267661
0.000294856
0.000789509
0.00542382
0.0442633
0.0656662
0.38856
0.0343868
0.468087
0.501103

0.947579
0.855048
0.0722243
0.00136175
0.0192862
0.889178
0.0220296
0.342006
0.00150806
0.0641238
0.0675424
0.137357
0.277703
0.0121217
0.196385
0.0572806
0.280819
0.125275
0.47721
0.0169223
0.109406
0.622919
0.626985
0.0680452
0.622595
0.981012
0.0244038
0.000136951
0.00978113
0.109519
0.683644
0.0129249
0.108138
0.0728669
0.0691675
0.180491
0.00102444
0.615204
0.301361
0.265806

0.189653
0.0125913
0.41321
0.0791418
0.0210436
0.011425
0.000311842
0.781792
0.931445
0.0878405
0.0146635
0.14025
0.891429
0.863419
0.0152612
0.963161
0.0667372
0.299942
0.0706588
0.00448572
0.00121236
0.00147867
0.861371
0.00011892
0.336434
0.189337
0.195682
0.150813
0.00753792
0.893315
0.210703
0.749881
0.0273623
0.0725254
0.364534
0.30675
0.00978859
0.390187
0.966202
0.0249796

0.311466
0.49868
0.746858
0.465647
0.424896
0.837119
0.029652
0.0921433
0.09215
0.126802
0.0714722
0.492908
0.0844726
0.00251494
0.535889
0.00320737
0.228796
0.313869
0.0123742
0.0167319
0.884047
0.0653832
0.0654525
0.00168536
0.000542884
0.00402945
0.116366
0.0319401
0.439079
0.27388
0.560722
0.335619
0.796662
0.000180866
0.943893
0.46328
0.144829
0.0566679
0.0369497
0.116567

0.0116618
0.609242
0.293828
0.833275
0.10435
0.011303
0.152539
0.276022
0.875197
0.00555888
0.98476
0.00431604
0.00202359
0.0987321
0.00610603
0.0633725
0.0818842
0.101285
0.353358
0.0451944
0.015389
0.335129
0.0239575
0.539464
0.177915
0.0733291
0.00417891
0.00503698
0.846568
0.495369
0.176551
0.00232668
0.207453
0.861037
0.192242
0.0193439
0.0894649
0.346622
0.0391592
0.010793

0.0172862
0.240801
0.999335
0.157684
0.75744
0.000158461
0.068042
0.0226903
0.119694
0.516818
0.650726
0.183157
0.00151458
0.628325
0.750535
0.620333
0.392248
0.00016721
0.661105
0.00471294
0.801201
0.17717
0.043294
0.328122
0.214933
0.133121
0.10983
0.596907
0.00363504
0.379996
0.342096
0.0744034
0.0351403
0.0394954
0.964313
0.0646501
0.0130083
0.0844238
0.150603
0.000234231

0.0069763
0.155211
0.962252
0.0608358
0.112057
0.295919
0.652646
0.00267718
0.155171
0.112529
0.730086
0.604379
0.0318361
0.00152426
0.460197
0.15007
0.0452011
0.00473626
0.906916
0.0880886
0.0188204
0.643528
0.0638187
0.229043
0.395341
0.070872
0.0195434
3.85571e-07
0.365961
0.175679
0.0235251
0.258161
0.739759
0.740797
0.878662
0.611322
0.0554769
0.772046
0.00593995
0.593027

0.178725
0.00155366
0.000440411
0.681904
0.531588
0.262945
0.044051
0.223847
0.0295582
0.0792554
0.56104
0.00218499
0.23131
0.515317
0.551661
0.00465873
0.0837471
0.0389246
0.826094
0.00718519
0.000220962
0.000852368
0.0680253
0.294862
0.399023
0.50705
0.0468593
0.172991
0.0273595
0.748464
0.00140531
0.172705
0.00190541
0.614883
0.0414434
0.90441
0.313525
0.354979
0.295347
0.375179

0.00902906
0.00399614
0.615452
0.0415861
0.00134567
0.560841
0.00222205
0.357318
0.0087472
0.444992
1.47776e-05
0.894118
0.11153
0.39559
0.0348298
0.0529017
0.0765982
0.0332268
0.561938
0.000328411
0.659192
0.869295
0.100849
0.443045
0.0811664
0.978528
0.00475666
0.0252163
0.105279
0.782569
0.00757578
0.153885
0.638635
0.983899
0.755123
0.314785
0.273059
0.980546
0.683151
0.689859

0.692204
0.0870923
0.0377216
0.747396
0.0418759
0.0659942
0.742847
0.782227
0.199096
0.312654
0.704477
0.148188
0.687579
0.354359
0.0758958
0.0229423
0.0190123
0.000524437
0.0273666
0.716067
0.21145
0.42542
0.415685
0.175356
0.0575011
0.896634
0.000105438
0.0479805
0.0515858
0.607578
0.219536
0.465379
0.34532
0.00143976
0.519729
0.975589
0.0137116
0.148748
0.212333
0.256344

0.000748666
0.00463324
0.0941199
0.00273352
0.532193
0.0115388
0.00378617
0.0087612
0.0190543
0.565045
0.901945
0.10016
0.00267999
0.943634
0.131035
0.0280231
0.965365
0.150479
0.0328604
0.931478
0.000123415
0.000816843
0.147573
0.832871
0.0880257
0.000641814
0.967144
0.000473718
0.0221061
0.0019352
0.0453948
0.557093
0.402756
0.556773
0.11857
0.0207181
1.97503e-05
0.535227
0.273066
0.0380312

0.0124816
0.351044
0.000404533
0.701213
0.332341
0.147059
0.27364
0.000331331
0.0356225
0.00266947
0.903099
0.809317
0.00426753
0.596251
0.000201489
0.00509154
0.166759
0.389005
0.926137
0.85117
0.00421674
0.00344026
0.1845
0.0152231
0.0212193
0.988592
0.0603145
0.62261
0.106881
0.0138755
0.067157
0.00016948
0.000351807
0.370008
0.0939431
0.37171
0.00013963
0.0145251
0.489899
0.161917

0.569618
0.017993
0.0174952
0.0160946
0.906855
0.0332688
0.000329885
0.268816
0.312003
0.00412802
0.0089786
0.000617917
0.37961
0.723083
0.301213
0.00215929
0.000663098
0.049873
0.161347
0.246129
0.000166193
0.0030459
0.0025929
0.0144329
0.00599141
0.0762549
0.00324398
0.0264807
0.321669
0.000284164
0.632077
0.00114606
0.461
0.379536
0.154095
0.266765
0.641099
4.23978e-05
0.286084
0.275261

0.392592
0.0109632
0.510918
0.00111553
0.000158355
0.896453
0.00280289
0.0438732
0.479901
0.339428
0.0813829
0.000856034
0.00872552
0.0233694
0.0446515
0.468504
0.00107995
0.514458
0.873009
0.0603943
0.0329622
0.047212
0.00179465
0.956486
0.00217485
0.825483
0.418917
0.0970444
0.188236
0.539782
0.453768
0.144175
0.228374
0.179166
0.0360921
0.175984
0.000449037
0.0893219
0.563808
0.486486

0.000112792
0.567655
0.00241291
0.171081
0.00340855
0.000242746
0.00876947
0.195325
0.632979
0.126576
0.961455
0.853203
0.93853
0.0278755
0.0268832
0.15356
0.300511
0.0448566
0.0989598
2.28548e-05
0.561385
0.326349
0.361535
0.0300323
0.419954
0.0882014
0.584999
0.612942
0.000781116
0.161926
0.050306
0.00897717
0.00131959
0.36986
0.000924572
0.0590772
0.56685
0.587133
0.000117283
0.807823

0.0105709
0.00106987
0.0540512
0.0209094
0.0260876
0.0145337
0.301499
0.0932245
0.0437928
0.549919
0.072646
0.146817
0.52178
0.577399
0.145053
0.00312978
0.836125
0.305558
0.394836
0.130541
0.00128022
0.281358
0.00244991
0.225704
0.567938
0.00639004
0.00393337
0.288757
0.16223
0.180243
0.411105
0.706544
0.00587716
0.0146672
0.580478
0.516066
0.518401
0.0453449
0.638884
0.874895

0.0237598
0.0438058
0.146673
0.843625
0.157083
0.130879
0.191565
0.406652
0.246659
0.000217375
0.133849
0.853798
0.0882044
0.000926288
0.00611425
0.394342
0.699806
0.00241521
0.089973
0.730279
0.00789488
0.900333
0.0083956
0.73097
0.0052278
0.04102
0.0512597
0.000471103
0.392903
0.0332625
0.302518
0.0779962
0.186373
0.0852559
0.107083
0.727122
0.0168263
0.19078
0.00114976
0.907606

0.654721
0.0163658
0.471104
0.34804
0.411166
0.236382
0.0213968
0.389057
0.0833239
0.000572466
0.203254
0.929926
0.0118451
0.00627141
0.010897
0.372781
0.601773
0.626827
0.183611
0.755848
0.0438899
0.0467547
0.194635
0.658663
0.000745919
0.225745
0.932768
0.0441861
0.0154145
0.172451
0.276397
0.620089
0.275043
0.0622782
9.25535e-05
0.0452746
0.601201
0.703469
0.0458421
0.00459558

0.545506
0.926671
0.707626
0.00521243
0.0364931
0.0384507
0.00759866
0.0713966
0.859615
0.290183
0.0120917
0.269703
0.051921
0.274209
0.159029
0.000465175
0.333603
0.00288863
0.409295
0.0329304
0.320269
0.0010004
0.0113161
0.0221786
0.0032408
0.260511
0.334062
0.00675576
0.0297918
0.000998503
0.774819
0.0149321
0.419918
0.973776
0.173225
0.0726062
0.00783446
0.00317582
0.0165289
0.411518

0.042258
0.910021
0.0986357
0.162934
0.881639
0.000441772
0.453357
0.746027
0.92644
3.80584e-05
0.000972448
0.129701
0.0668075
0.455943
0.150074
0.0046598
0.945095
0.857136
0.716385
0.74705
0.140674
0.978391
0.0364323
0.491544
0.8848
0.0492851
0.170521
0.000705887
0.998925
0.00313187
0.882766
0.585596
0.013667
0.0201793
0.00454798
0.139652
0.446516
0.167272
0.0810103
0.841635

0.0234168
0.109244
0.0291402
0.000134592
0.166361
0.0252712
0.0453321
0.0183927
5.04156e-05
0.025698
0.94246
0.202608
0.129238
0.0798294
0.0890753
0.767987
0.288962
0.00711095
0.000249637
0.00216111
0.386376
0.0104022
0.889954
0.113394
0.530261
0.0841927
0.000129593
0.563648
0.0544214
0.0141075
0.54423
0.000668928
0.048254
0.0072489
0.943889
0.492008
0.820348
0.991215
0.848616
0.114875

0.917833
0.041427
0.748491
0.167782
0.619137
0.000373622
0.717558
0.000991821
0.0734839
0.256376
0.408243
0.767533
0.046136
0.755132
0.0414007
0.769187
0.372579
0.0662309
0.318856
0.551987
0.0775152
0.87913
0.261477
0.000136439
0.391729
0.311412
0.283191
0.00117852
0.180391
0.0282617
0.0296345
0.617544
0.222879
0.0658191
0.107626
0.377372
0.000125773
0.785294
0.000409074
0.0107501

0.00500146
0.330313
0.900182
0.168299
0.165145
0.348931
0.0309177
0.940242
0.294695
0.476102
0.0119333
0.153104
0.1628
0.960986
0.142077
5.98516e-05
0.152467
0.129649
0.0581511
0.0707361
0.0164917
0.513227
0.0733923
0.646849
0.212871
0.0461007
0.942591
0.539858
0.345091
0.109291
0.000803014
0.109617
0.61554
0.00344518
0.0874474
0.0105438
0.022838
0.548748
0.150377
0.780119

0.936109
0.447396
0.154646
0.0348253
0.0111652
0.000329992
0.0224203
6.50707e-05
0.494281
0.000541329
0.0032598
0.000502174
0.0354472
0.441137
0.000808261
0.03235
0.94247
0.000348523
0.0589322
0.76132
0.197734
0.128859
0.538739
0.532789
0.0225665
0.0383456
0.903266
0.447096
0.00566369
0.0438487
0.0140777
0.000651845
0.0284861
0.0795414
0.0251966
0.0820507
0.396769
0.000765656
0.0125018
0.116642

7.01458e-05
0.967653
0.098288
0.42232
0.0011357
0.672527
0.844326
0.0299986
0.00039662
0.976823
0.352888
0.00137405
0.223634
0.0152149
0.609723
0.820784
0.00813506
0.00223158
0.000254755
0.00156812
0.000391326
0.392859
0.0242985
0.131892
0.0158069
0.988565
0.0211976
0.0470136
0.212762
0.0653064
0.0414054
0.00111103
0.0909794
0.0744262
0.794729
0.101661
0.403953
0.250981
0.00256595
0.000244594

0.0678421
0.306698
0.835141
0.0991722
0.000433168
0.161327
2.75528e-05
0.162341
0.00552624
0.550994
0.0774334
0.155725
0.135694
0.191098
0.721921
0.153436
0.0637464
0.511817
0.601066
0.0266918
0.11744
0.782761
0.226244
0.000312377
0.0712419
0.00524514
0.0609994
0.111842
0.27571
0.742599
0.496126
0.000125516
0.0657168
0.00317023
5.83228e-05
0.628605
0.023962
0.00706873
0.0695471
0.702098

0.00194095
0.0340602
0.0669062
0.807874
0.360648
0.590226
0.482843
0.0326096
0.406343
0.147113
0.189806
0.0876461
0.651641
0.0594397
0.501003
0.000227897
0.686721
0.0145505
0.063313
0.264902
0.0614192
0.3405
0.504874
0.0253624
0.167132
0.221527
0.754657
0.767393
0.0221966
0.575203
0.000844858
0.609436
0.796317
0.261911
0.163192
0.00139937
0.0923016
0.24748
0.224688
0.0671966

0.0100299
0.024534
0.0577859
0.101744
0.000317564
0.239827
0.346902
0.0779943
0.592009
0.173685
0.175257
0.30804
8.42626e-05
0.089802
0.0699525
0.118736
0.0500718
0.078843
0.386741
0.0123187
0.982268
0.639328
0.162407
0.0650647
0.000383619
0.0084388
0.120635
0.67953
0.275057
0.00837259
0.00209658
0.889885
0.0832475
0.258429
0.879802
0.0715998
0.474203
0.0432865
0.170955
0.563178

0.0142565
0.495888
0.0496357
0.00154343
0.0706574
0.966303
0.00507418
0.210791
0.191595
0.00738608
0.964278
0.00360143
0.000222991
8.47502e-05
0.00295198
0.00354018
0.00817331
0.972469
0.0241592
0.273939
0.874467
0.0107423
0.0637928
0.000262961
0.0971026
0.939716
0.195873
0.408036
0.12614
0.164808
0.153443
0.0276397
0.000698493
4.30273e-05
0.169484
0.000384571
0.0241599
0.154492
0.0167138
0.897641

0.0412625
0.691784
0.00768696
0.0269135
0.684724
0.0150861
0.000276368
0.418661
0.010705
0.0938307
0.197732
0.00143435
0.231193
0.0795684
0.120718
0.0771501
0.0724502
0.0057612
0.142982
0.0302221
0.0688551
0.205657
0.461888
0.000624097
0.442634
0.00605315
0.545563
0.939222
0.7605
0.383042
0.0074894
0.000531019
0.000111311
0.400961
0.190116
0.328382
0.00744025
0.000502825
0.853364
0.883144

0.763789
0.0771822
0.885762
0.0110677
0.230996
0.0341584
0.476953
0.00159085
0.430925
0.11568
0.0852145
0.00294541
0.438092
0.433098
0.0109972
0.0185902
0.0580256
0.14202
0.133978
0.68353
0.57633
0.562125
0.835596
0.516443
0.0263344
0.00669521
0.08534
0.0106001
0.000259473
0.834458
0.0446333
0.00114537
0.00417076
0.152539
0.612606
0.684406
0.000814164
0.663336
0.0879311
0.00501227

7.01072e-05
0.00468248
0.61241
0.939534
0.000525965
0.758446
0.35251
0.00703454
0.000315038
0.369344
0.381656
0.0474236
0.00993513
0.273169
0.0482871
0.266785
0.0425319
0.901517
0.0320517
0.00519692
0.956735
0.85865
0.9882
0.0167719
0.0277496
0.0209809
0.820003
0.00111447
0.0266152
0.127287
0.450372
0.374567
0.000204133
0.960479
0.4086
0.0996149
0.00232182
0.0407182
0.0638135
0.000144336

0.00066872
0.45247
0.0718051
0.0259352
0.694154
0.50214
0.218109
0.116166
0.477754
0.601039
0.0455515
0.0022769
0.0052743
0.597395
0.00164814
0.91598
0.0828318
0.00287493
0.00150953
0.230541
0.00620357
0.473225
0.376634
0.524036
0.022671
0.514767
0.223989
0.227289
0.493672
0.101302
0.178009
0.0579863
0.0561573
0.427761
0.0864773
0.450255
0.592204
0.269951
0.263716
0.00660355

0.00479749
0.00496015
0.8299
0.00568981
0.366376
0.147095
0.0427122
0.00323263
0.00900872
0.399145
0.0879025
0.57773
0.810922
0.577992
0.477183
0.0411016
7.26787e-05
0.978738
0.0248962
0.0260699
0.97985
0.682164
0.629953
0.000297132
0.0201292
0.463389
0.246727
0.367996
0.451037
0.873346
0.48406
0.000826132
0.00603466
0.126546
0.109288
0.698008
0.0115636
0.00533955
0.0321674
0.129432

0.0553296
0.0264352
0.637321
0.199259
2.59281e-05
0.114698
0.934154
0.932989
0.000151292
0.00360911
0.94244
0.944086
0.462378
0.000832842
0.643847
0.105125
0.28405
0.0974833
0.289457
0.284658
0.00616515
0.148309
0.00546568
0.654969
0.00321906
0.00418869
0.104976
0.457863
0.51434
0.00577014
0.241933
0.273122
0.0452532
0.000265816
0.0153232
0.0604583
0.176274
0.622545
0.646878
0.164585

0.177625
0.923601
0.00056502
0.570889
0.814548
0.0101657
0.0567332
0.0123101
0.513526
0.157515
0.171926
0.026868
0.907112
0.00818159
0.0757071
0.00273467
2.30227e-05
0.673393
0.18445
0.0702512
0.660964
0.456992
0.012439
0.0202828
0.331191
0.459111
0.176942
0.301706
0.00202499
0.921571
0.165181
0.6265
0.359665
0.0504039
0.000146347
0.00140078
0.0330278
0.182159
0.893204
0.0118053

0.0105237
0.00516047
0.187896
0.00366201
0.0232163
0.173356
0.00418897
0.968463
0.0582866
0.240016
0.0126802
0.288208
0.234809
0.428275
0.00559153
0.543823
0.00095232
0.00125361
0.00950636
0.562384
0.131454
0.00692871
0.471921
0.00298865
0.0593297
0.787282
0.310066
0.0178907
0.904245
0.0645269
0.0523248
0.971109
0.0259894
0.00121732
0.0100039
0.315092
0.568016
0.376579
0.847687
0.170688

0.47947
0.380378
0.0196407
0.32355
0.411116
0.781309
0.492395
0.222105
0.655927
0.146967
0.158602
0.315073
0.0115935
0.0149135
0.00145786
0.0013692
0.000161509
0.0667704
0.0156029
0.0060362
0.211048
0.0260249
0.283818
0.718072
0.688822
0.0198097
0.00398237
0.00944652
0.105929
0.589854
0.439857
0.821653
0.669136
0.554483
0.749869
0.165305
0.0528547
0.111308
0.511885
0.661688

0.106553
0.00283027
0.0362419
0.082081
0.117843
0.967684
0.54449
0.0161466
0.926738
0.527369
0.0537984
0.00198705
0.914756
0.905887
0.744616
0.0244019
0.914409
0.00117463
0.431512
0.723925
0.10891
0.362628
0.0148516
0.356634
0.00115298
0.106648
0.0758005
0.00291748
0.00531681
0.000922459
0.0159879
0.000254291
0.00471424
0.00155737
0.141504
0.859722
0.0107981
0.0662125
0.901573
0.543212

0.0163958
0.0232608
0.0255308
0.859796
0.292665
0.0542766
0.176618
0.719444
0.56287
0.175939
0.00141671
0.822986
0.352028
0.770075
0.96623
0.353715
0.00769277
0.424586
0.234528
0.530462
0.642563
0.0051879
0.00117906
0.321648
0.0199769
0.409222
0.610241
0.119583
0.694419
0.201348
0.0380744
0.40012
0.518757
0.697361
0.0014949
0.000743023
0.028112
0.173123
0.00122627
9.65297e-05

0.213167
0.000276897
0.0446108
0.216817
0.00371974
0.000286438
0.896445
0.0669976
0.14158
0.00683302
0.495996
0.249309
0.688435
0.403475
0.191167
0.011066
0.332019
0.964435
0.268174
0.0621682
0.27721
0.263891
0.725971
0.000428214
0.0176907
0.0765521
0.234875
0.431727
0.61556
0.00359555
0.109694
0.0773451
0.685701
0.642026
0.549608
0.132247
0.0413497
0.000647262
0.0414078
0.0137475

0.0226973
0.0901944
0.879334
0.0182186
0.0815979
0.0477636
0.129659
0.0155804
0.0245666
0.0484234
0.619077
0.0782937
0.115425
0.0540136
0.343309
0.00108331
0.137464
0.122372
0.00106365
0.00449304
0.0100363
0.270271
0.0383269
0.10255
0.0975709
0.0345097
0.665653
0.638706
0.226893
0.0390129
0.904119
0.506439
0.0190417
0.778799
0.00253299
0.0371537
0.0114145
0.0625323
0.0869232
0.00297444

0.350221
0.911893
0.0219991
0.780075
0.0773929
0.544037
0.998598
0.306235
0.00846214
0.868271
0.141796
0.000222293
0.817252
0.00546855
5.43964e-05
0.271625
0.0504387
0.0837138
0.00588714
0.0424328
0.0508037
0.0945392
0.62413
0.284297
0.063916
0.914928
0.00353585
0.239102
0.0562723
0.585242
0.250287
0.00269603
0.353174
0.0381639
0.864591
0.367682
0.0181117
0.0623809
0.00109949
0.620754

0.174594
0.00435894
0.00170085
0.381797
0.888726
0.0695937
0.575411
0.00566184
0.0552618
0.00321423
0.000905028
0.0486466
0.402895
0.0117947
0.638677
0.996104
0.509826
0.219085
0.562495
0.715253
0.00307224
0.530248
0.103423
0.52495
0.186652
0.0213936
0.00671002
0.0872846
0.0143375
0.000397762
0.295091
0.0797807
0.000551329
0.320947
0.130497
0.00977466
0.820743
0.777897
0.0295521
0.0481008

0.590858
0.852325
0.699663
0.00344358
0.468592
0.0183201
0.116281
0.587566
0.0132219
0.00707056
0.209734
0.992943
0.036313
0.127097
0.00723497
0.0473188
0.554378
0.0459347
0.390059
0.0718986
0.00169088
0.276944
0.0139943
0.223347
0.0152213
0.00217425
0.187342
0.0904058
0.00816853
0.346345
0.00874661
0.001372
0.568934
0.0139484
0.167757
0.416925
0.0413394
0.214837
0.914728
0.126132

0.337522
0.202749
0.0755901
0.94114
0.0122135
0.111546
0.862246
0.00065835
0.384182
0.872254
0.0295149
0.00374658
0.032576
0.913561
0.308123
0.660939
0.110322
0.00144191
0.00930223
0.0010685
0.00115317
0.00948308
0.0896286
0.0321318
0.788879
0.353703
0.00103052
0.159466
0.00201148
0.0348285
0.00014888
0.00389023
0.000250121
0.400337
0.931945
0.047531
0.28196
0.426726
0.12371
0.00534728

0.0459173
0.341821
0.0877655
0.0326767
0.0486152
0.0862065
0.000147607
0.19715
0.118724
0.0237569
0.17603
0.555395
0.308027
0.00205764
0.000661384
0.00195748
0.143828
0.870674
0.703072
0.980349
0.26946
0.121442
0.530227
6.76767e-05
0.43796
0.271986
0.584517
0.173268
0.000283617
0.0244549
0.508552
0.97153
0.0563113
0.106404
0.908262
0.80013
0.18818
0.660567
0.495243
0.0290127

0.0184578
0.366771
0.970076
0.305977
0.478285
0.000620853
0.0143563
0.00459576
0.113739
0.845351
0.242161
0.00165623
0.00592937
0.770549
0.322474
0.0698086
0.542447
0.399442
0.000118763
0.234988
0.000354504
0.00175355
0.0146373
0.210759
0.207958
0.166485
0.0450073
0.163541
0.586334
0.0114
0.00703283
0.00109476
0.000650436
0.0115272
0.972043
0.55736
0.0324244
0.454196
0.822007
0.81883

0.812715
0.0598086
0.175889
0.00252658
0.165881
0.115041
0.312621
0.592434
0.256401
0.0422104
0.240377
0.42886
0.0763092
0.00119931
0.00066993
0.00110134
0.0932061
0.385834
0.627083
0.00899275
0.000205776
0.453751
0.00335853
0.0410929
0.294959
0.171209
0.430917
0.00958201
0.0787598
0.0981817
0.0075503
0.000937402
0.549999
0.385217
0.000237389
0.808471
0.609422
0.428788
0.0736025
0.181318

0.141999
0.0329369
0.241816
0.467226
0.00164392
0.00237322
0.00156325
0.000491048
0.295246
0.504114
0.00302974
0.125902
0.00381797
0.169699
0.00218489
0.427575
0.98646
0.644004
0.0435145
0.00970116
0.332261
0.00394952
0.550891
0.940297
0.0417438
0.0398727
0.335832
0.0182185
0.702109
0.00594686
0.796484
0.0204012
0.0400998
0.000405327
0.0177635
0.000230451
0.0690409
0.00167584
0.393994
0.482604

0.136959
5.7526e-05
0.000221555
0.666221
0.853661
0.0112403
0.0669433
0.0212607
0.0699501
0.69799
0.901022
0.0274683
0.030675
0.0745169
0.20419
0.849987
0.00681019
0.0178635
0.920944
0.000718053
0.000688481
0.300993
0.690797
0.00293951
0.000132587
0.00698626
0.127525
0.375028
0.0247641
0.000816312
0.886073
0.118231
0.112999
0.0188352
0.159972
0.175105
0.0655599
0.035172
0.0766368
0.00202176

0.106348
0.00229082
0.123712
0.608865
0.527376
0.071329
0.42817
0.000304948
0.00619633
0.0243478
0.0262865
0.317237
0.726382
0.972673
0.000227623
0.557704
0.000184758
0.048545
0.361127
0.00498785
0.934166
0.00826713
0.715888
0.0236984
0.330461
0.459556
0.0425463
0.0154685
0.379967
0.000170642
0.000407826
0.326402
0.546602
0.0126956
0.670734
0.397086
0.0531161
0.16021
0.0157595
0.455813

0.0134728
0.000203159
0.412365
0.0112653
0.00945054
0.816173
0.0106297
0.0775219
0.373045
0.443113
0.497438
0.000468138
0.0288245
0.851254
0.0704701
0.0319299
0.853608
0.0506893
0.0519239
0.558231
0.0119546
0.958422
0.0615395
0.0431722
0.0634046
0.00104225
0.156163
0.42176
0.0862349
0.555253
0.669903
0.00336735
0.00339271
0.000581837
0.00843186
0.0186254
0.0116895
0.475622
0.28253
0.133846

0.887054
0.285973
0.126227
0.468573
0.375479
0.999074
0.895756
0.216335
0.0129486
0.00194906
0.0767067
0.680623
0.0408181
0.300205
0.836906
0.601009
0.380291
0.316329
0.000282966
0.577521
0.0606182
0.027568
0.0211534
0.0650465
0.0643037
0.697056
0.000213367
0.0487106
0.178081
0.920861
0.678277
0.198738
0.000392665
0.317667
0.626505
0.00122206
0.384522
0.00643965
0.00613526
0.0230527

0.000839522
0.0128392
0.169605
0.0441749
0.115579
0.00182691
0.906864
0.769352
0.604595
0.0286709
0.708791
0.554871
0.261665
0.00787629
0.146243
0.520197
0.0930066
0.400278
0.00186388
0.843004
0.134481
0.270628
0.183764
0.0232255
0.423395
0.000467221
0.201378
0.5196
0.548109
0.600735
0.352401
0.341034
0.486549
0.585657
0.619951
0.990167
0.00239932
0.0325388
0.592707
0.0949387

4.00883e-05
0.212259
0.00115003
0.353268
0.0399087
0.000333543
0.560029
0.00880416
0.303209
0.9891
0.370836
0.368836
0.0904427
0.421905
0.916848
0.442422
0.000724019
0.175571
0.00471316
0.320972
0.452472
0.00558144
0.0956919
0.632007
0.392054
0.136642
0.0712889
0.583646
0.148298
0.00998966
0.154444
0.198349
0.436776
0.00656093
0.632462
0.765865
0.00164488
0.00144688
0.555439
0.590474

0.0520946
0.440507
0.0545408
0.635557
0.0309396
0.0433693
0.508626
0.120974
0.267
0.544541
0.455648
0.000775463
0.287877
2.30093e-05
0.192158
0.000508013
0.0120163
0.471872
0.149769
0.133362
0.641814
0.365172
0.944965
0.453525
0.657277
0.107848
0.362945
0.881198
0.00171869
0.294106
0.302811
0.0198687
0.0286791
0.0523216
0.000726438
0.00225798
0.410222
0.644195
0.729709
0.3929

0.00036115
0.616604
0.0331657
0.488127
0.420595
0.202005
0.100083
0.413918
0.924767
0.0603802
0.109487
0.407629
0.145278
0.39472
0.970748
0.205134
0.305124
0.38462
0.0027249
0.149471
0.376645
0.284802
0.0574576
0.107163
0.528249
0.18163
0.0215592
0.13959
0.270926
0.258343
0.000883434
0.321151
0.147762
0.0176621
0.000101199
0.428355
0.420799
0.0571245
0.00152274
0.0184077

0.285637
0.871928
0.220131
0.00530321
0.00313509
0.00295678
0.796003
0.0414108
0.456979
0.336675
0.000941441
0.165307
0.838706
6.18503e-05
0.608313
0.231716
0.575652
0.238286
0.0939766
0.0199156
0.0203773
0.0737981
0.833155
0.669005
0.285196
0.79125
0.00677789
0.00334752
0.00612011
0.484155
0.391002
0.361219
0.491352
0.673686
0.471543
0.24816
0.00135055
0.983522
0.000177692
0.877789

0.0360424
0.696846
0.507529
0.0320852
0.126443
0.000321032
0.813811
0.545232
0.112848
0.0811272
0.962084
0.0351961
0.333651
0.181814
0.000131451
0.0527526
0.703359
0.297676
0.659533
0.532692
0.289435
0.847792
0.22084
0.489798
0.0622435
0.0174505
0.955143
0.588562
0.522337
0.803922
0.315089
0.00641489
0.162402
0.716144
0.171637
0.0018798
0.0055337
0.623893
0.0002785
0.0130281

0.00351745
0.0570865
0.963716
0.00431885
0.0399098
0.000132188
0.00700363
0.810898
0.707598
0.000934494
0.309164
0.0180526
0.541213
0.803574
0.00794383
0.000483758
0.163285
0.102981
0.144752
0.0426184
0.0776528
0.618648
0.0722031
0.329157
0.000559536
0.231379
0.201029
0.0419649
0.960472
0.146178
0.00227934
0.29419
0.396613
0.175064
0.109726
0.00258938
0.25498
0.0152955
0.000415236
0.90756

0.00159304
0.00861315
0.63083
0.00509164
0.907519
0.000447694
0.000977173
0.00231736
0.553928
0.717909
0.00580984
0.0172959
0.0123824
0.000561967
0.758001
0.390263
0.000390394
0.401933
0.010704
0.367539
0.059367
0.169713
0.0213591
0.824288
0.00500055
0.483153
0.103833
0.0311229
0.0111173
0.774605
0.600692
0.173724
0.0796775
0.0623522
0.000502394
0.0701477
0.000656256
0.393492
0.273873
0.273343

0.867349
0.46613
0.370607
0.213246
0.340755
0.9961
0.317329
0.452364
0.142577
0.227809
0.0551328
0.000186969
0.326249
0.000449341
0.158859
0.971251
0.992194
5.76655e-05
0.523607
0.76104
0.653321
0.999118
0.152318
0.988973
0.176209
0.0575732
0.27234
0.0232092
0.094071
0.000704819
0.651432
0.106254
0.524698
0.890094
0.227787
0.352823
0.747708
0.135987
0.0391997
0.256541

0.000370383
0.000825404
0.0520672
0.00544216
0.13557
0.00055725
0.00305001
0.747502
0.00217807
0.740008
0.000100411
0.00308107
0.033181
0.000371324
0.276657
0.00170261
0.00568712
0.816627
0.000676745
0.004611
0.000125655
0.260987
0.5558
0.00722129
0.735789
0.0156281
0.153475
0.952591
0.000549367
0.0838097
0.156368
0.000124504
0.318137
0.00948429
0.700824
0.236379
0.00531364
0.139352
0.136553
0.530459

0.00646648
0.51703
0.0384073
0.0163128
0.00189724
0.0150338
0.044028
0.0427924
0.107811
0.0503593
0.957971
0.0263084
0.355133
0.118593
0.833576
0.368272
0.162914
0.432893
0.728731
0.909214
0.206833
0.00144562
0.39361
0.00666443
0.00917107
0.251921
0.00195922
0.00019541
0.492769
0.846163
0.770252
0.0590392
0.12215
0.0114066
0.0187267
0.16282
0.459337
0.0643104
0.162142
0.0514031

0.256755
0.855495
0.0244853
0.000499431
0.0068885
0.802979
0.0904357
0.00729499
0.68131
0.0327435
0.864848
0.00583323
0.863389
0.767137
0.0137017
0.00874491
0.00533879
0.10711
0.199467
0.46975
0.00423444
0.00119661
0.10142
0.0140019
0.736943
0.285577
0.0015209
0.722856
0.0100082
5.07292e-05
0.821833
0.92417
0.110925
0.0218076
0.000207334
0.986983
0.578486
0.429911
0.00436895
0.575981

0.748757
0.372314
0.0222767
0.223621
0.98122
0.963249
0.0230687
0.896459
0.239413
0.0573138
0.0393132
0.0782463
0.0123095
0.123818
0.353101
0.569651
0.742411
0.0136689
0.0149662
0.00609449
0.00180479
0.567853
0.00173976
0.137682
0.177818
0.0848659
0.0605857
0.00476597
0.934657
0.0271111
0.292512
0.133921
0.00585142
0.25598
0.191408
0.0371824
0.000711797
0.0017249
0.0870953
0.00167745

0.588664
2.31798e-05
0.0271015
0.0245486
0.84872
0.471325
0.853852
0.617491
0.0342126
0.891763
0.00313481
0.0104801
0.000903905
3.15149e-05
0.0386533
0.005057
0.272716
0.188623
0.244021
0.964637
0.0270557
0.624248
0.131872
0.311599
0.0390999
0.00376831
0.000411725
0.712641
0.497985
0.0122966
0.0935753
0.487179
0.296688
0.0108687
0.944177
0.12479
0.0260653
0.917748
0.632344
0.00798428

0.538885
0.524899
5.33946e-05
0.862555
0.0032685
0.083678
0.235389
0.130156
0.251473
0.782143
0.119394
0.00154919
0.000179834
0.718676
0.460605
0.723247
0.0283882
0.00351772
0.597589
0.651834
0.0335194
0.614503
0.416229
0.0803402
0.0197993
0.10173
0.0063597
0.000571909
0.0131685
0.0104737
0.974071
0.00336988
0.254543
0.978829
0.0001815
0.675984
0.532229
0.911417
0.756547
0.363945

0.580543
0.00808814
0.510962
0.0212684
0.0204923
0.680853
0.0358791
0.239659
0.00117871
0.892464
0.968471
0.0870664
0.0611847
0.010959
0.0182691
0.812956
0.067844
0.00373063
0.983306
0.0218765
0.648576
0.0577102
0.0618075
0.178231
0.0512397
0.808442
0.000514205
0.645971
0.631332
0.92096
0.244581
0.000586242
0.00194387
0.278696
0.147151
0.00201308
0.594995
0.880406
0.88925
0.0295703

0.191208
0.507252
0.101357
0.0995411
0.0215435
0.173244
0.0415594
0.258544
0.68252
0.706922
0.0761657
0.293783
0.652523
0.0149177
0.000214535
0.654353
0.986362
0.031639
0.476837
0.0143806
0.00158807
0.691278
0.0168118
0.346637
0.905009
0.0899631
0.0843094
0.219731
0.000434189
0.00067554
0.00384345
0.955449
0.22514
0.00397485
0.208452
0.914669
0.0172661
0.0193931
0.143101
0.44569

0.0387847
0.291375
0.00597832
0.000712199
0.0551334
0.945889
0.750638
0.334643
0.800841
0.0178013
0.00331134
0.118814
0.00541499
0.0146729
0.211423
0.00393784
0.306393
0.000744082
0.860057
0.0196996
0.00179615
0.166743
0.0242609
0.182982
0.116257
0.117431
0.000246406
0.00413713
0.0198515
0.00122503
0.140989
0.270977
0.00754659
0.444565
0.297113
0.00365724
0.736346
0.0057179
0.558104
0.0920505

0.0677937
0.621785
0.611906
0.558898
0.0384832
0.320225
0.859864
0.371966
0.519065
0.00173384
0.104677
0.829912
0.278191
0.318062
0.00261363
0.104411
0.110573
0.0384754
0.001481
0.0217272
0.00182095
0.00581716
0.435814
0.703969
0.119224
0.0563957
0.0402715
0.531478
0.348321
0.00148434
0.532258
0.00819966
0.125981
0.00430826
0.346027
0.0710461
0.361966
0.0142684
0.0012191
0.213066

0.0020364
0.732551
0.00395707
0.0109974
0.32369
0.858405
0.00257045
0.915525
0.496286
0.00122755
0.0975189
0.00156595
0.0591746
0.612872
0.702238
0.00412854
0.0493307
0.256233
0.0180246
0.81544
0.0161079
0.0285757
0.369121
0.00054542
0.81222
0.00846023
0.00740893
0.161601
0.415733
0.00362905
0.985956
0.0036482
0.575322
0.134229
0.213896
0.0329134
0.00307584
0.622177
0.10577
0.161987

0.00316653
0.00105645
0.330761
0.0240752
0.0109194
0.741331
0.010524
0.00252652
0.963061
0.00119721
0.579496
0.888824
0.28294
0.0529865
0.0128498
0.223138
0.0167615
0.643789
0.00512249
0.519555
0.014413
0.671791
0.520143
0.0250913
0.0952364
0.881692
0.484545
0.219753
0.323853
0.396235
0.453321
0.055971
0.102513
0.117243
0.0381907
0.482927
0.0557595
0.0236645
0.29848
0.841498

0.822474
0.0102688
0.183124
0.625714
0.446741
0.000999192
0.137589
0.00996302
0.00296409
0.0093171
0.354844
0.728725
0.349708
0.58304
0.0298473
0.196892
0.53635
0.496666
0.867046
0.00153095
0.0125256
0.0389194
0.059247
0.000142172
0.000199901
0.184745
0.0273836
0.454933
0.0124375
0.000388102
0.0607665
0.026193
0.0387567
0.635495
0.12893
0.000173311
0.17413
0.114892
0.00182338
0.00222627

0.227984
0.0183626
0.006467
0.0802084
0.121323
0.0050209
0.147491
0.000389424
0.00764921
0.150118
0.000974705
0.388185
0.15351
0.00622477
0.3343
0.323682
0.668338
0.00168374
0.0571673
0.162997
0.252256
0.715549
0.00375998
0.0758712
0.558649
0.0869103
0.00418366
0.00188673
0.133891
0.155599
0.346419
0.0357528
5.90581e-05
0.605846
0.559942
0.340063
0.00110378
0.760094
0.0159676
0.0671609

0.0146938
0.174164
0.237311
0.0604055
0.0147463
0.293154
0.0570979
0.00585571
0.0995961
0.206428
0.799014
0.627027
0.900741
0.89395
0.00778743
0.42812
0.0290492
0.0993761
7.04015e-05
0.187112
0.455982
0.0489731
0.00235068
0.0249543
0.939226
0.0275191
0.000305938
0.803642
0.0140646
0.423929
0.489086
0.0363397
0.241157
0.0788328
0.126397
0.879925
0.970661
0.328036
0.272726
0.13722

0.000220796
0.862063
0.016097
0.934262
0.880791
0.000267166
0.61082
0.115208
0.408004
0.167167
0.094795
0.000192713
0.0157977
0.0470289
0.00058037
0.00487878
0.0357369
0.000759474
0.382238
0.0374636
0.000236498
0.220353
0.000650541
0.000389103
0.794478
0.00271876
0.000600024
0.00150882
0.000249942
0.0270679
0.00111864
0.839666
0.0516328
0.0944227
0.0056517
0.0219639
0.0494072
0.570002
0.048019
0.59949

0.148388
0.0344121
0.729939
0.369812
0.0287569
0.7173
0.196312
0.671568
0.753516
0.883157
0.166515
0.00556704
0.00890312
0.00191639
0.00859784
0.00232173
0.301019
0.102679
0.138096
0.791334
0.000523425
0.0215425
5.09467e-05
0.00974954
0.000398822
0.00040832
0.024527
0.404878
0.476771
0.00366717
0.15292
0.834142
0.000822732
0.396904
0.297384
0.395754
0.15122
0.0725841
0.331221
0.166346

0.183358
0.896138
0.132191
0.950011
0.00338269
0.0950535
0.000460434
0.970607
0.0266806
0.694965
0.000607008
0.000303086
0.135673
0.00265011
0.442
0.379494
0.793181
0.00067813
0.00224578
0.0238248
0.00149597
0.46178
0.16622
0.370263
0.000406084
0.0804092
0.291467
0.0267533
0.631976
0.00362218
0.762976
0.315191
0.000319404
0.217598
0.00369842
0.392946
0.52173
0.188987
0.228187
0.32951

0.0343763
0.55729
0.00164336
0.00817391
0.0051459
0.393411
0.00103953
0.00784481
0.804538
0.321029
0.110673
0.27262
0.0303158
0.00147574
0.704978
0.0285946
0.0460234
0.105018
0.110522
0.128826
0.570813
0.139702
0.0561067
0.12464
1.95437e-05
0.359225
0.388717
0.00183437
0.334854
0.529216
0.66096
0.000962458
0.337059
0.0169615
0.848752
0.715702
0.15245
0.175358
0.114679
0.000471509

0.27688
0.411958
0.349453
0.765635
0.334717
0.580919
0.158086
0.00163467
0.00924617
0.0560525
0.544869
0.0628466
0.333708
0.000908557
0.0047244
0.00116051
0.0319752
0.347951
0.000349166
0.788284
0.0436097
0.955042
0.7977
0.172974
0.770372
0.0132668
0.127837
0.00168749
0.802132
0.272295
0.265618
0.152524
0.00307257
0.0011266
0.216713
0.3231
0.497664
0.0012492
0.00563859
0.652631

0.838199
0.70231
0.216756
0.724914
0.286276
0.124
0.0239003
0.000695842
0.0578271
0.12955
0.00160103
0.812316
0.0160002
0.00977346
0.831454
0.165634
0.00409037
0.284027
0.213193
0.901505
0.104312
1.33451e-05
0.00644802
0.0800719
0.625588
0.018425
0.0966026
0.764645
0.000700787
0.36007
0.0801663
0.000492077
0.0769666
0.000722127
0.44777
0.00268536
0.868096
0.0676989
0.000612451
0.285134

0.619128
0.67473
0.168162
0.878924
0.00608448
0.706451
0.0934952
0.0253115
0.00339979
0.014918
0.0114434
0.581227
0.313362
0.491616
0.0734754
0.568983
0.059431
0.00181391
0.00137821
0.44093
0.0416723
0.00343508
0.16713
0.810167
0.0050033
0.0656656
0.00589852
0.074063
0.00013383
0.847201
0.321522
0.228777
0.749898
0.0240069
0.0904463
0.595501
0.45581
0.0322622
0.0359315
0.575774

0.100335
0.956733
0.036058
0.123924
0.000167285
0.0701593
0.107938
0.175541
0.219794
0.841775
0.00197237
0.00808195
0.0132522
0.0011479
0.0121246
0.0965803
0.00118133
0.296327
0.00235788
0.394406
0.0825912
0.00909614
0.00712863
0.0134084
0.0165839
0.00163955
0.995755
0.0403657
0.018223
0.000425213
0.0788812
0.825161
0.430185
0.334038
0.617863
0.000930797
0.00254326
0.00624614
0.513629
0.0351632

0.00254336
0.00144682
0.800486
0.00277285
0.0581023
0.122014
0.816383
0.0418006
0.019011
0.454466
0.806416
0.312782
0.00130101
0.333829
0.203487
0.855441
0.00439486
0.919555
0.259852
0.633132
0.00085738
0.0329621
0.345993
0.329081
0.00118881
0.192389
0.302345
0.702568
0.0359394
0.00113624
0.000947062
0.812294
0.0320931
0.800665
0.970604
0.937424
0.0102407
0.00288936
0.955587
0.175694

0.198425
0.0357717
0.0263117
0.611733
0.00112618
0.0866121
0.471987
0.00147846
0.0188847
0.00735929
0.759949
0.0759771
0.020665
0.151016
0.415679
0.841586
0.122425
0.00717413
0.00321391
0.00175425
0.314101
0.83625
0.192613
0.489113
0.0670117
0.500412
0.703456
0.00286286
0.000159662
0.152362
0.358822
0.0441396
0.129451
0.477767
0.0567732
0.000592976
0.0518843
0.206349
0.0207346
0.00438296

0.987184
0.00123341
0.0139101
0.0130657
0.096682
0.994629
0.758919
0.189244
0.00941654
0.0586156
0.838279
0.0391899
0.00240975
0.5537
0.746407
0.0215852
0.050356
0.0274796
0.0600287
0.02019
0.786224
0.0264102
0.0309072
0.041356
0.63068
0.0722602
0.915212
0.411107
0.392725
0.443859
0.13784
0.678315
0.158428
0.335579
0.183596
0.884979
0.0232685
0.459253
0.670538
0.989311

0.831766
0.164363
0.00651477
0.0833557
0.0380694
0.0349313
0.319272
0.0506213
0.137219
0.0525764
0.707647
0.0557102
3.34239e-05
0.0390603
0.545761
0.421458
0.000355677
0.0880551
0.567654
0.00432003
0.562141
0.029991
0.349184
0.9556
0.00139172
0.0112358
0.452589
0.00146727
0.000956669
0.765769
0.00675302
0.32793
0.807234
0.908485
0.667099
0.754272
0.0027571
0.380613
0.0230568
0.494173

0.0485947
0.0524123
0.038382
0.00122289
0.0212481
0.375671
0.0165223
0.972238
0.27731
0.204891
0.901504
0.964137
0.241039
0.637181
0.00890859
0.0510122
0.0134591
0.00104856
0.0446342
0.00287704
0.027578
0.000161154
0.96632
0.335746
0.000861249
0.000694474
0.000396195
0.878093
0.164503
0.0029683
0.101332
0.809051
0.650357
0.411782
0.113363
0.0151623
0.000454933
0.573531
0.0253893
0.925445

0.101786
0.200487
0.0086641
8.2263e-05
0.120094
0.556304
0.451171
0.409889
0.188289
0.0272069
0.496343
0.286569
0.0534486
0.275274
0.000853723
0.449753
0.0471839
0.663305
0.514454
0.0315229
0.286857
0.681761
0.224533
0.173446
0.00169291
0.0025868
0.60924
0.897469
0.000291528
0.49635
0.270726
0.000579441
0.0202865
0.677115
0.401169
0.385583
0.168248
0.642908
0.506364
0.624759

0.186812
0.0905928
0.388382
0.00255766
0.188306
0.137147
0.276497
0.104799
0.0521881
0.479631
0.00104872
0.484682
0.446308
0.00434916
0.961816
0.0364325
0.89104
0.271007
0.610734
0.0349446
0.0824045
0.0355244
0.141159
0.0743271
0.000262271
0.279903
0.00352181
0.00106128
0.23144
0.403654
0.0193055
0.00520879
0.000552628
0.88321
0.292674
0.785158
0.0361809
0.989274
0.37548
0.0188302

0.00749024
0.0635094
0.309224
0.686541
0.171999
0.884641
0.0183223
0.153167
0.396628
0.124228
0.0795787
0.569174
0.61823
0.955334
0.684309
0.545314
0.545665
0.000122933
0.0212356
0.121623
0.00203443
0.0035519
0.0144433
0.0109172
0.034794
0.000371662
0.137854
0.877622
0.158922
0.345065
0.574236
0.280449
0.00705225
0.0195237
0.0652771
0.905739
0.825591
0.169026
0.155607
0.997665

0.522905
0.959299
0.0218295
0.69931
0.00887881
0.0430422
0.305507
0.758153
0.561066
0.157865
0.319502
0.0440188
0.323056
0.0989292
0.542296
0.622206
0.226358
0.0905548
0.000691122
0.541709
0.677666
0.361347
0.758686
0.328534
0.00150258
0.28367
0.00028398
0.0179094
0.566735
0.185898
0.689991
0.75857
0.348336
0.421232
0.109871
0.470715
0.516523
0.628522
0.135846
0.00049989

0.338272
0.000655222
0.271708
5.00895e-05
0.221184
0.000655686
0.0164564
0.00762864
0.143856
2.71641e-05
0.520845
0.000361001
5.25637e-05
0.573369
0.706554
0.41021
0.847941
0.0444188
0.0670815
0.168887
0.361876
0.123613
0.389652
0.589178
0.313536
0.000192984
0.462452
0.890919
0.0974059
0.0329688
0.370055
0.0044128
0.000281215
0.00784301
0.189957
0.000107322
0.105762
0.462466
0.895584
0.0687569

0.0767243
0.100969
0.0241246
0.973659
0.312839
0.00221848
0.461037
0.262665
0.304552
0.0619047
0.00338783
0.489385
0.757315
3.16554e-05
0.736919
0.000829246
0.343377
0.812733
0.435511
0.990605
0.0308395
0.438928
0.258084
0.284524
0.00890072
0.683435
0.00405631
0.0254313
0.256539
0.25326
0.0932009
0.602986
0.481195
0.0125212
0.223619
0.627617
0.000100878
0.00372902
0.543486
0.125757

0.752205
0.930257
0.48693
0.259963
0.440953
0.466881
0.691836
0.114588
0.764815
0.0286393
0.458613
0.74931
0.13563
0.000380415
0.673842
0.0225811
0.0722238
0.0714592
0.000195986
0.81129
0.000905665
0.447183
0.00390982
0.000497824
0.724312
0.40058
0.463237
0.0302334
0.371761
0.0129438
0.50107
0.0159998
0.38156
0.537749
0.779017
0.000618197
0.200887
0.0056552
0.0965013
0.0909628

0.00739557
0.997247
0.000379796
0.0518532
0.000384142
0.00874605
0.000262582
0.0617079
0.272455
0.201164
0.0062044
0.000931001
0.000585393
0.0191154
0.00129401
0.514065
0.000636629
0.000950911
0.384876
0.877976
0.828245
0.00143332
0.00603564
0.00120648
0.072328
0.0152234
0.160862
0.0537434
0.925192
0.0712289
0.693647
0.177213
0.226182
0.436141
0.635934
0.0412954
0.304644
0.161026
0.129865
0.830584

0.634473
0.0500006
0.0118915
0.428079
0.458172
0.253098
0.0222416
0.0700265
0.65068
0.512436
0.000304829
0.35091
0.635799
0.11346
0.150254
0.222382
0.000819298
0.562451
0.00240928
0.151872
0.061425
0.359534
0.163835
0.0267558
0.110276
0.0043205
0.902606
0.998173
0.119727
0.233168
0.398967
0.612526
0.0456932
0.00279904
0.0703889
0.440639
0.044853
0.187612
0.129255
0.620911

0.784464
0.27677
0.0168148
0.0301202
0.279977
0.00484422
0.0357705
0.034143
0.636332
0.208421
0.579362
0.790596
0.970716
0.306666
0.604529
0.000247588
0.225545
0.708748
0.00316976
0.0226787
0.00216352
0.0145683
0.123223
0.983833
0.000308882
0.0901654
0.00141112
0.194141
0.0272012
0.00204738
0.00606831
0.475709
0.0515993
0.349912
0.430011
0.336023
0.0316115
4.69131e-05
0.297757
0.0842606

9.86944e-05
0.297044
0.0410879
0.0262564
0.0435856
0.0104059
0.0106819
0.182653
0.0067069
0.00357685
0.368492
0.697708
0.279811
0.985328
0.000101293
0.0287927
0.0206797
0.207104
0.0198356
0.348238
0.213471
0.0321824
0.189743
0.0182015
0.0152705
0.26901
0.360301
0.000272507
0.686384
0.777532
0.0648094
0.069597
0.379176
0.840012
0.310275
0.51138
0.00457851
0.148936
0.0594585
0.0635831

0.0161443
0.179032
0.899906
0.612508
0.0208635
0.748052
0.00240898
0.00191748
0.00425451
0.00425254
0.783563
0.134838
0.452123
0.431706
0.00762345
0.94326
0.0189376
0.00604386
0.0931315
0.140448
0.0307644
0.2712
0.000150392
0.46986
0.000696443
0.623765
0.000615418
0.193559
0.119314
0.8713
0.0783488
0.011656
0.056133
0.0500153
0.199479
0.0399334
0.00852285
0.407456
0.00613852

0.00807682
0.00205826
0.233527
0.00801837
0.605672
0.175617
0.00129588
0.00377836
0.884076
0.172034
0.935576
0.0006614
0.385334
0.136766
0.175435
0.19837
0.0119334
0.875413
0.80385
0.0228209
0.087943
0.000402356
0.000110352
0.136492
0.949451
0.00126108
0.293877
0.273805
0.2419
0.00928086
0.369263
0.0560848
0.0109587
0.0332749
0.118503
0.0743411
0.630424
0.717559
0.199708

0.109038
0.0424852
0.000126237
0.403518
0.963739
0.071273
0.972676
0.531419
0.0174599
0.922298
0.0563516
0.391972
0.272895
0.0981967
0.038158
0.00120494
0.762981
0.707025
0.0390668
0.0495717
0.00015118
0.00173968
0.25863
0.219065
0.000277571
0.110328
0.0430378
0.00508022
0.0186246
0.0135207
0.0047252
0.151393
0.323603
0.882212
0.299312
0.37292
0.233705
0.579958
0.815738

0.000567946
0.00145538
0.0753177
0.0657482
0.536839
0.769508
0.00454179
0.43851
0.927131
0.106787
0.550693
0.00527393
0.00136511
0.00934985
0.0043738
0.789467
0.015316
0.283606
0.910397
0.981535
0.14226
0.929563
0.346956
0.0985039
0.0423712
0.456476
0.487801
0.0015885
0.775656
0.00212945
0.619401
0.00384504
0.221047
0.09796
0.821247
0.466967
0.300648
0.273394
0.00142455

0.819811
0.000497678
0.576291
0.428759
0.0545807
0.309969
0.353823
0.355091
0.110954
0.917399
0.045711
0.164592
0.310918
0.00140919
0.00302462
0.0240732
0.065218
0.0136984
0.134953
0.00201565
0.166925
0.390168
0.131308
0.793276
0.551987
0.212877
0.00967437
0.00105089
0.625691
0.390293
0.0098462
0.00217357
0.00401154
0.419654
0.234608
0.0648877
0.00570994
0.518285
0.152754

0.245096
0.329325
0.328317
0.0962207
0.0158399
0.129421
0.189316
0.627588
0.66853
0.0395393
0.328976
0.999268
0.494528
0.687421
0.0122354
0.274506
0.110387
0.0569749
0.000394779
0.132495
0.380902
0.543698
0.0196009
0.633089
0.00470305
0.506043
0.241871
0.459333
0.933068
0.922416
0.248931
0.657187
0.619152
0.787753
0.245358
0.223528
0.804245
0.908762
0.592192
0.277721

0.61337
0.00198793
0.00123523
0.0851004
0.339938
0.00645631
0.510348
0.110061
0.563246
0.013989
0.782436
0.840918
0.716932
0.071918
0.0416803
0.201923
0.723173
0.586126
0.145562
0.224704
0.940885
0.11788
0.594143
0.285299
0.00189271
0.0170701
0.0107293
0.0221654
0.00414057
0.078894
0.893985
0.617335
0.0160322
0.542441
0.0109539
0.894383
0.34419
0.000974616
0.89846
0.00422585

0.000528656
0.357313
0.153363
0.000995929
0.829007
0.0812268
0.00192986
0.107845
0.000615611
0.000681987
0.575253
0.208527
0.0786688
0.243901
0.128068
0.160832
0.502536
0.0677448
0.544818
0.788668
0.00157967
0.779904
0.201227
0.000152093
0.772023
0.174228
0.0879551
0.831254
0.00183629
0.00270591
0.00370748
0.639188
0.0348867
0.867207
0.054941
0.00394586
0.669381
0.354307
0.171011
0.890503

0.0358769
0.882096
0.316923
0.000143969
0.00245495
0.1145
0.376335
0.0623587
0.00366295
0.00264779
0.152885
0.927908
0.852484
0.473524
0.338855
0.102276
0.713641
0.00202072
0.00116539
0.000609658
0.0150554
0.000401177
0.182344
0.947676
0.148633
0.198105
0.512248
0.0857304
0.0880226
0.29175
0.00164435
0.008654
0.19337
0.00567984
0.174101
0.807843
0.892301
0.150421
0.0225387
0.324175

0.134142
0.195643
0.89288
0.6289
0.165898
0.0108343
0.158106
0.0926813
0.234437
0.0167332
0.165712
0.129432
0.00296979
0.000147102
0.540426
0.0591775
0.737884
0.570957
0.257249
0.016685
0.00860969
0.308581
0.00478043
0.00562621
0.468472
0.644097
0.0741696
0.446359
0.537581
0.415755
0.584188
0.0878421
0.170258
0.00118254
0.00927933
0.365323
0.787015
0.218563
0.0238875
0.461789

0.425103
0.0183311
0.00161292
0.615902
0.259189
0.108208
0.968818
0.0444838
0.465356
0.00116279
0.787604
0.230979
0.109944
0.528003
0.00952831
0.706666
0.0511823
0.556059
0.00030928
0.634075
0.236475
0.0355654
0.166575
0.245259
0.810262
0.102314
0.26599
0.00933045
0.697649
0.189051
0.0149891
0.139441
0.743508
0.00562254
0.717989
0.175647
0.0945248
0.0347247
0.474062
0.559981

0.0575022
0.616921
0.264133
0.00597704
0.802114
7.87377e-05
0.937186
0.393638
0.0602607
0.564558
0.480609
0.27555
0.0940478
0.00149068
0.141987
0.0337905
0.121027
0.590965
0.156339
0.00026156
0.857886
0.030136
0.841966
0.0382139
0.0145814
0.372128
0.0578411
0.951551
0.400519
0.0246501
0.514601
0.00514607
0.472774
0.00405452
0.283146
0.0766875
0.256869
0.704007
0.960174
0.507615

0.00515143
0.00024732
0.980433
0.00535405
0.00400706
0.801361
0.00614504
0.291094
0.293574
0.164097
0.214084
0.000554677
0.287983
0.00130174
0.000244025
0.00512025
0.199921
0.834411
0.0072551
0.00202208
0.822733
0.0215111
0.870024
0.00405107
0.0721671
0.250044
0.0021849
0.148386
0.161459
0.271347
0.271474
0.0130017
0.131587
0.433692
0.0189598
0.0545621
0.00190785
0.00054117
0.863423
0.109404

0.337559
0.25911
0.708674
0.00121386
0.187405
0.125777
0.229191
0.49535
0.0133587
0.0109984
0.693095
0.507454
0.0776674
0.189334
0.171637
0.582935
0.014213
0.891298
0.162812
0.923809
0.873519
0.619791
0.004209
0.00987092
0.0876767
0.00364764
0.123957
0.2
0.12633
0.249582
0.656357
0.158344
0.0208143
0.000744074
0.0742678
0.414809
0.297146
0.00782328
0.615539
0.936976

0.474288
0.185487
0.323355
0.0538538
0.443471
0.0476262
0.816035
0.303933
0.0841546
0.0186401
0.186957
0.179866
0.00499002
0.0104037
0.481202
0.370182
0.0168682
0.216361
0.139534
0.0143241
0.00398755
0.00721412
0.860157
0.000192847
0.00081013
0.000766349
0.0205552
0.182308
0.00132242
0.990837
0.223343
0.000400815
0.758592
0.837965
0.0104128
0.133823
0.00656095
0.120914
0.0654069
0.00449933

0.0142924
0.0357455
0.124655
0.331636
0.14702
0.000197422
0.00153552
0.165639
0.888489
0.036209
0.264713
0.399533
0.117539
0.418744
0.0126577
0.654553
0.00987208
0.0106023
0.000276532
0.424271
0.230248
0.00720556
0.0328514
0.0121529
0.114321
0.0174848
0.574587
0.589269
0.868121
0.718191
0.413799
0.102712
0.00079958
0.308958
0.131854
0.00968708
0.0734255
0.0891826
0.146113
0.00534046

0.623569
0.972486
0.0210244
0.673064
0.165004
0.90376
0.416778
0.978302
0.891124
0.0553428
0.0203188
0.371917
0.614522
0.264597
0.378939
0.027081
0.12696
0.00838459
0.462439
0.527348
0.691082
0.613248
0.437378
0.0126169
0.156463
0.157474
0.168752
0.0227309
0.0601605
0.0361843
0.00415038
0.0224913
0.1369
0.434499
0.227614
0.777038
0.718789
0.0256968
0.37096
0.00335001

0.0103061
0.708597
0.216904
0.538352
0.704006
0.875724
0.873239
0.0379484
0.0668048
0.821219
0.067222
0.493668
0.0812402
0.0526033
0.276401
0.0466957
4.28616e-05
0.339037
0.225874
0.0866466
0.846
0.887187
0.72533
0.00923026
0.633367
8.68108e-05
0.00121414
0.0316269
0.00528997
0.444916
0.252247
0.0476922
0.00227881
0.00193714
0.344835
0.251267
0.406228
0.955144
0.270855
0.00162384

0.715986
0.0113292
0.0484563
0.668724
0.0458108
2.03281e-05
0.317026
0.87653
0.0149548
0.892984
0.259051
0.000205198
0.884124
0.0511654
0.00495968
0.0249355
0.0398121
0.818821
0.495001
0.119369
0.338208
0.188706
0.0372795
0.203447
0.994059
0.00122351
0.111609
0.00549429
0.00597041
0.369036
0.112827
0.275835
0.206066
0.00448585
0.194253
0.14035
0.666828
0.674808
0.407937
0.876169

0.256797
0.259804
0.491388
0.000156716
0.154554
0.138253
0.197394
0.0715618
0.00480371
0.571607
0.383479
0.00547274
0.0367059
0.546321
0.0555768
0.00197143
0.0110719
0.020733
0.671957
0.285946
0.00272044
0.255505
0.107789
0.995508
0.225515
0.772373
0.294469
0.00208908
0.104241
0.83971
0.00129977
0.221994
0.10831
0.000248363
0.325488
0.32528
0.03765
0.00338024
0.248502
0.555441

0.0024277
0.0208402
0.346247
0.00119253
0.403623
0.86323
0.138685
0.0128702
0.438455
0.163835
0.527382
0.783065
0.175921
0.143311
0.0406745
0.460964
0.00723731
0.625893
0.208354
0.39151
0.0190413
2.74536e-05
0.0034613
0.206239
0.0752916
0.248359
0.195261
0.0152956
0.973355
0.266053
0.848916
0.0450268
0.0912922
0.843207
0.00394756
0.19173
0.923836
0.0241891
0.0330466
0.114342

0.0234499
0.891491
0.0958211
0.0169546
0.457102
0.57899
0.0182949
0.105539
0.00655702
0.502201
0.0125989
0.0967208
0.0100859
0.0126718
0.02532
0.0232523
8.99818e-05
0.00686833
0.163468
0.0162307
0.608394
0.00288334
0.305242
0.182272
0.0942484
0.0314004
0.00385166
0.631792
0.00973519
0.00137585
0.00356026
0.0162017
0.122256
0.0332016
0.519261
0.583292
0.927871
0.000711861
0.28674
0.296602

0.000699796
0.413093
0.00105667
0.283662
0.202266
0.139767
0.901031
0.156184
0.316123
0.0213654
0.613733
0.586539
0.15578
0.411793
0.00931425
0.670886
0.640169
0.132951
0.579203
0.33633
0.276733
0.0190374
0.0408989
0.092979
0.603627
0.00701667
0.606998
0.847003
0.49609
0.0232521
0.0115856
0.364943
0.00141223
0.0382014
0.0536997
0.000147039
0.940879
0.778773
0.065351
0.000792144

0.00461498
0.00655875
0.671143
0.213858
0.00244976
0.421219
0.0126853
0.0155517
0.234146
0.933362
0.451506
9.36777e-05
0.144696
0.0248377
0.407846
0.185098
0.0243217
0.000114514
0.639001
0.0109513
0.00511267
0.00157114
0.00341666
0.0104311
0.0467555
0.127221
0.783375
0.59986
0.0717951
0.974494
0.000423094
0.0832302
0.00172691
0.613482
0.830892
0.0270192
9.19159e-05
0.000144653
0.0659762
0.0698545

0.000349425
0.0890729
0.348114
0.113593
0.978625
0.765185
0.00559846
0.422172
7.16073e-05
0.776965
0.00353209
0.172003
0.014503
0.289815
0.994503
0.32576
0.0690953
0.540083
0.830928
0.194603
0.692271
0.799988
0.00521395
0.198947
0.121107
0.0504868
0.0250236
0.00986418
0.124027
0.0518108
0.0343199
0.629707
0.730526
0.00115327
0.256516
0.258385
0.000229276
0.421178
0.937376
0.168571

0.0134127
0.000299741
0.00107779
0.499162
0.200807
0.0830565
0.0479843
0.014717
0.987328
0.640403
0.209411
0.029039
0.649087
0.593831
0.0283773
0.239818
0.00623376
0.473048
0.0403903
0.0157739
0.000873455
0.00632239
0.00314132
0.528153
0.00837268
0.678611
0.368312
0.0126506
0.0211919
0.446644
0.00163764
0.18778
0.159847
0.000535549
0.000407542
0.171507
0.0235885
0.0155171
0.291817
0.39309

0.17357
0.860425
0.291462
0.00202342
0.0461893
0.0245957
0.0819324
0.0516475
0.00547965
0.00718387
0.977114
0.001405
0.181023
0.928197
0.0474471
0.82666
0.0597699
0.000962981
0.605603
0.0569113
0.175081
0.000839784
0.0256968
0.000171765
0.0635796
0.0331894
0.0199882
0.946267
0.00384392
0.00779785
0.297211
0.000300884
0.0370135
0.0409008
0.561541
0.0658805
0.00242691
0.141632
0.0072158
0.013779

0.00645907
0.510046
0.406504
0.106815
0.478591
0.880929
0.413811
0.00197319
0.775337
0.00965059
0.000796482
0.00397448
0.0800841
0.000299784
0.312335
0.00109585
0.551285
0.0669227
0.612351
0.31747
0.133565
0.0026581
0.0100015
0.0173198
0.108869
0.0885443
0.139277
0.0916647
0.150933
0.831826
0.376216
0.00538883
0.507196
0.839834
0.000293669
0.0944241
0.183655
0.000753689
0.239482
0.183126

0.00554786
0.0981736
0.025307
0.194214
6.67029e-05
0.000763408
0.00026498
0.92278
0.938048
0.399864
0.87723
0.167495
0.00207396
0.0901788
0.0402044
0.34884
0.891148
0.523348
0.722482
0.198752
0.087895
0.0145099
0.0230062
0.441383
0.0123435
0.0376517
0.00371561
0.0547027
0.974218
0.143616
0.0013929
0.852229
1.64845e-05
0.159824
0.0997567
0.611904
0.0269857
0.663
0.0326251
0.224973

0.013449
0.0162418
0.0160348
0.308598
0.926076
0.699195
0.128198
0.245568
0.000184505
0.00484657
0.183192
0.418278
0.00738399
0.399226
0.015426
0.103282
0.713967
0.848373
0.155364
0.0200048
0.256439
0.00145017
0.0420965
0.000421571
0.976623
0.021967
0.926669
0.0335397
0.365935
0.123802
0.703221
0.135095
0.614881
0.0586499
0.459187
0.141815
0.415111
0.474935
0.221966
0.090662

0.552009
0.472225
0.659458
0.515966
0.0015997
0.120222
0.46149
0.682588
0.0195012
6.21673e-05
0.835097
0.0283414
0.168161
0.0268036
0.17584
0.720774
0.279656
0.100142
0.497709
0.238354
0.00350357
0.56139
0.195634
0.198752
0.0561374
0.841793
0.0013056
0.146874
0.234748
0.633675
0.731146
0.204329
0.277351
0.0540609
0.512349
0.00467993
0.718968
0.00645104
0.249056
0.00192222

0.617539
0.475361
0.00542198
0.312137
0.890999
0.681391
0.0223866
0.485396
0.0910636
0.240186
0.421949
0.536174
0.110131
0.153174
0.00132918
3.30632e-05
0.490443
0.973284
0.00161279
0.897636
0.109441
0.174455
0.00156894
0.00311153
0.00544515
0.218997
0.00196876
0.448614
0.454476
0.00079425
0.730575
0.968265
0.0148648
0.546021
0.0741243
0.0842127
0.802569
0.682695
0.144149
0.335208

0.0370797
0.00114274
0.215267
0.831353
0.0277706
9.00713e-05
0.218013
0.819805
0.504324
0.0251963
0.000421973
0.000703582
0.550527
0.0181449
0.671498
0.634988
0.0584856
0.938209
0.0383634
0.0712934
0.00119534
0.0810984
0.000640597
0.42281
0.269199
0.10367
0.22416
0.218148
0.00918667
0.50129
0.641562
0.228413
0.675562
0.623638
0.0577367
0.490794
0.0731298
0.501538
0.00842149
0.239003

0.00495536
0.000625963
0.0054099
0.00780104
0.782447
0.260831
0.0012765
0.0382256
0.189858
0.866162
0.794203
0.00105375
0.00241842
0.00822233
0.968047
0.623301
0.000340262
0.00307497
0.65926
0.0961765
0.00429964
0.68302
0.779837
0.893169
0.389618
0.324763
0.0508648
0.73594
0.748147
0.793359
0.00103972
0.754657
1.24537e-05
0.0555942
0.0206339
0.0702092
0.0656884
0.0129299
0.0624497

0.122989
0.328891
0.00827444
0.976416
0.259289
0.658271
0.132219
0.229706
0.0193018
0.0243139
0.782695
0.0287416
0.291962
0.948005
0.00247267
0.538834
0.0019254
0.184101
0.00248648
0.00715468
0.000746085
0.120454
0.000591348
0.802673
0.000233344
0.108403
0.000211468
0.467649
0.000484434
0.6788
0.96775
0.112914
0.112329
0.138587
0.554185
0.290173
0.476558
0.619024
0.0081676

0.000709415
0.319922
0.488138
0.0477387
0.596878
0.00514942
0.0117141
0.021274
0.376664
0.455152
0.000462947
0.0647549
0.0374087
0.000983227
0.0167898
0.000400971
0.0201533
0.00115924
0.739335
0.0104764
0.516865
0.0910954
0.786817
0.951196
0.359448
0.451417
0.236154
0.047933
0.0880592
0.15486
0.500185
0.0126998
0.28683
0.000566406
0.308521
0.393428
0.215175
0.896864
0.497331

0.000952291
0.212031
0.0104648
0.0108592
0.744494
0.0790134
0.00366253
0.119965
0.243221
0.0281524
0.0060044
0.137792
0.609142
0.0238785
0.714272
0.208451
0.000162743
0.0070672
0.646947
0.48563
0.810196
0.708085
0.166413
0.589362
0.0093168
0.133471
0.212595
0.00771601
0.525623
0.780642
0.967547
0.171517
0.193621
0.89998
0.00307426
0.897853
0.0831478
0.00188876
0.157204

0.874938
0.0242201
0.031148
0.520202
0.031168
0.0611851
0.347461
0.416953
0.000112074
0.946889
0.0351215
0.225692
0.867332
0.0256803
0.021341
0.588696
0.920996
0.0114333
0.365814
0.256117
0.255131
0.082517
0.558048
0.0201228
0.0397333
0.00649744
2.5036e-05
0.850072
0.145125
0.515262
0.020574
0.0124835
0.000188891
0.703021
0.00434549
0.0314077
0.256336
0.980433
0.427956

0.00171853
0.849243
0.242863
0.163686
0.266513
0.00199254
0.12849
0.0001544
0.000941298
0.0278037
0.00171447
0.21825
0.178019
0.277406
0.370576
0.0288095
0.00138059
0.982271
0.0727312
0.0972724
0.314898
0.411859
0.0530538
0.00230309
0.920143
0.0441614
0.072575
0.21612
0.000476256
0.199872
0.0956902
0.662388
0.580216
0.637334
0.000182863
0.502544
0.922791
0.108482
0.544449
0.678613

0.00273979
0.0564573
0.285272
0.36805
0.0222409
0.934491
0.00335696
0.0658875
0.0124268
0.434677
0.0387831
0.477872
0.391898
0.0732783
0.0142717
0.00564945
0.0117515
0.124707
0.00524443
0.0241395
0.00899401
0.00352516
0.0438839
0.0298524
0.303181
0.00404741
0.155283
0.0957823
0.167497
0.552927
0.944746
0.74606
0.0645079
0.0813881
0.0230126
0.0970605
0.299584
0.667729
0.255349
0.431578

0.0211278
0.000486663
0.00155304
0.312714
0.638997
0.0377373
0.7188
0.75934
0.957502
0.0178629
0.0196936
0.101055
0.00276428
0.159272
0.642043
0.332162
0.070625
0.024591
0.0050456
0.194341
0.0290592
0.267867
0.135281
0.533193
0.0508882
0.63792
0.403813
0.0630024
0.837609
0.941972
0.0117376
0.478405
0.0131194
0.664472
0.686911
0.719245
0.51512
0.000652293
0.269205
0.0924736

0.00193464
0.789286
0.248856
0.221968
1.13992e-05
0.541258
0.00591747
0.951476
0.00315401
0.00267417
0.00612938
0.0895185
0.0124773
0.0010732
0.0380474
0.34973
0.728036
0.00274701
0.0803315
0.124132
0.000126019
0.552458
0.324515
0.0158588
0.00192288
0.00871684
0.361402
0.0120236
0.0590897
0.013939
0.00424542
0.66295
0.00248428
0.00388369
0.868952
0.446103
0.734918
0.00133947
0.390031
0.0140935

0.155284
0.66621
0.000139612
0.00200324
0.358033
0.00552079
0.0897267
0.507185
0.41009
0.682874
0.176797
0.00590783
0.100872
0.274436
0.00285856
0.131069
0.00342318
0.321041
0.0217469
0.527405
0.33152
0.954387
0.187897
0.000354119
0.640124
0.106907
0.0325175
0.193026
0.123916
0.986533
0.0162778
0.0223895
0.726791
0.0420086
0.917985
0.501882
0.0701775
0.501307
0.230057
0.00238339

0.16086
0.644058
0.000251662
0.107201
0.0782853
0.362662
0.840032
0.00500532
0.0116983
0.000131741
0.551854
0.264156
0.317576
0.174186
0.280419
0.18217
0.644429
0.0294396
0.61742
0.535534
0.66162
0.0131314
0.0330442
0.0868328
0.112129
0.0115354
0.00259455
0.0553563
0.357214
0.000846053
0.00356438
0.502229
0.00398256
0.0422077
0.824695
0.168327
0.0137746
0.00941783
0.0211918
0.302378

0.11159
0.0538494
0.0965442
0.00549945
0.0414495
0.0456002
5.3718e-05
0.000230986
0.0823136
0.36756
0.240946
0.00136051
0.00113676
0.867073
0.056423
0.841886
0.00895047
0.349383
0.0335759
0.509859
0.00294462
0.0113254
0.474496
0.422392
0.423293
0.0127963
0.00153212
0.0100869
0.940642
0.0442429
0.34532
0.0551396
0.000661408
0.490775
0.453522
0.768956
0.174231
0.364797
0.984131
0.447355

0.00208444
0.450525
0.000710945
0.0247636
0.646207
0.600965
0.769585
0.00240955
0.822414
0.0440969
0.151751
0.673872
0.261143
9.12987e-05
0.00022556
0.0268363
0.154965
0.506649
0.00386274
0.380909
0.000794868
0.274973
0.0157467
0.89389
0.903633
0.457962
0.00167171
0.0373364
0.0267442
0.031377
0.0334561
0.006
0.961538
0.00105503
0.00274887
0.0654342
0.699156
0.32724
0.233581
0.0174888

0.077946
0.909827
0.432139
0.0220337
0.531835
0.412052
0.930092
0.60319
0.105647
0.0157929
0.0507801
0.0140639
0.0638429
0.0131058
0.750097
0.00143324
0.00114411
0.00404546
0.0144956
0.905059
0.0130148
0.0453372
0.0197344
0.194467
0.36474
0.419829
0.0376611
0.223461
0.398465
0.198117
0.387863
0.00996472
0.0563489
0.000124053
0.0715014
0.000491991
0.066808
0.0738002
0.000150217
0.428268

0.648007
0.846578
0.95209
0.000186005
0.000258965
0.246237
0.00171767
0.343479
0.000801494
0.473906
0.282644
0.098544
0.206048
0.776523
0.00730509
0.0524214
0.158095
0.000176123
0.558461
0.360708
0.0467191
0.35263
0.454293
0.00106059
0.0122905
0.00290434
0.021853
0.260199
0.30916
0.659615
0.00169608
0.0155576
0.00134805
0.0167347
0.196055
0.626268
0.0057289
0.398892
0.000102326
0.550889

0.0652842
0.104371
0.00488243
0.0138633
0.0248649
0.397565
0.40185
0.017991
0.435991
0.061232
0.365693
0.490614
0.0165405
0.0678648
0.314908
0.570208
0.0067424
0.330634
0.249488
0.189766
0.218552
0.00519511
0.805507
0.286996
0.632453
0.0557375
0.878502
0.450263
0.00134618
0.263186
0.790062
0.0044535
0.0741877
0.896408
0.00104413
0.0164704
0.00372886
0.0149419
0.125753
0.000168305

0.989239
0.127248
0.449514
0.204905
0.448981
0.0533686
0.163573
0.344937
0.00167794
0.0969838
0.00449139
0.390718
0.0418051
0.00549933
0.323366
0.845752
0.717478
0.278493
0.000879191
0.206584
0.197748
0.266108
0.859829
0.369061
0.646977
0.993175
0.200159
0.00209648
0.172921
0.00359925
0.192596
0.799529
0.456508
0.0367814
0.641432
0.0218844
0.0138634
0.702381
0.128295
0.0133018

0.465728
0.0600986
0.255313
0.306118
0.78301
0.681311
0.41458
0.0243751
0.862406
0.00119913
0.0306965
0.811977
0.0968927
0.00274302
0.103163
0.467297
0.0156638
0.192396
0.178117
0.0429799
0.999844
0.100763
0.14325
0.00361424
0.983388
0.0243175
0.245221
0.0724127
0.163865
0.524584
0.120005
0.00623078
0.250012
0.0595362
0.0244191
0.416848
0.635085
0.00892458
0.667925
0.546871

0.224115
0.0951987
0.0242748
0.000276263
0.00193322
0.204564
0.771793
0.746822
0.370461
0.848407
0.444916
0.201674
0.032571
0.689747
0.303655
0.000453204
0.0629798
0.545797
0.000664665
0.993417
0.000980015
0.0641712
0.000157441
0.129065
0.171577
0.902428
0.00583297
0.775991
0.285979
0.00324107
0.576591
0.00713764
0.277203
0.000224961
0.562049
0.0352384
0.811437
0.785054
0.671839
0.574169

0.892435
0.556727
0.586586
0.000189222
0.292044
0.293018
0.876748
0.463807
0.0239233
0.101034
0.0349985
0.102744
0.0905567
0.425052
0.0109664
0.18507
0.290994
0.0162419
1.37196e-05
0.411712
0.0010448
0.000283891
0.814371
0.0947236
0.0467319
0.236915
0.0896819
0.077108
0.831028
0.11774
0.159571
0.399324
0.557733
0.158373
0.146835
0.569717
0.0052893
0.507136
0.67242
0.101739

0.00277377
0.156893
0.249853
0.449481
0.0300811
0.0543224
0.00285611
0.0144995
0.0437128
0.0250054
0.0574
0.932048
0.0472976
0.072981
0.00131437
0.514092
0.173436
0.0372192
0.556915
0.00194622
0.57236
0.888325
0.0415044
0.302341
0.340649
0.290156
0.0265865
0.726184
0.00323265
0.00171069
0.00354138
0.553295
0.682974
0.426434
0.473741
0.301478
0.628084
0.00190274
0.428289
0.0434104

0.0747453
0.0333116
0.0930029
0.148625
0.126379
0.424865
0.169242
0.863575
0.0845424
0.000649721
0.0516445
0.104684
0.0347783
0.841014
0.00292233
0.628214
0.508608
0.556843
0.0081579
0.0339259
0.811978
0.001929
0.0403189
0.402299
0.809613
0.322892
0.0574043
0.00255453
0.976668
0.850929
0.4469
0.221461
0.00120329
0.0464278
0.241972
0.152824
0.744525
0.0256484
0.955982
0.0253954

0.0119807
0.503737
0.021014
0.00941087
0.601746
0.213465
0.307797
0.00264185
0.212964
0.0979009
0.0067086
0.256226
0.184512
0.308335
0.00241182
0.188035
0.769415
0.00247114
0.0165753
0.564748
0.0252054
0.345252
0.182163
0.246568
0.113939
0.169315
0.00116376
0.124144
0.00134155
0.157416
0.175567
0.158646
0.764785
0.0683881
0.11451
0.00278549
0.53365
0.209144
0.085916
0.591616

0.559638
0.734465
0.0359593
0.308471
4.07965e-05
0.625654
0.208
0.00593294
0.0524878
0.00321377
0.0539632
0.826889
0.0682412
0.110028
0.0237374
0.145281
0.00202998
0.882609
0.00166306
0.190677
0.138425
0.976985
0.374708
0.00231536
0.479901
0.0866823
0.146158
0.0029622
0.213147
0.0388134
0.034008
0.0177076
0.374583
0.0242678
0.686881
0.764267
0.0162688
0.00303049
0.214183
0.42065

0.653688
0.346903
0.242163
0.399445
3.53366e-05
0.00255123
0.053932
0.6302
0.0223031
0.688314
0.000604529
0.0378497
0.11013
0.113707
0.00134984
0.101603
0.262162
0.747589
0.449551
0.000679601
0.479641
0.00471178
0.00489345
0.00455459
0.756784
0.308136
0.335128
0.448408
0.618299
0.407949
0.0319994
0.0341186
0.235344
0.0362159
0.0787359
0.288334
0.00546615
0.000606909
0.044148
0.00346127

0.00784284
0.134942
0.214858
0.0511102
0.00052061
0.0142024
0.00689335
0.0629277
0.854346
0.0118052
0.107447
0.167847
0.938273
1.3078e-05
0.0206628
0.104411
0.528611
0.000414209
0.0316586
0.374219
0.368286
0.00982346
0.515076
0.782829
0.977238
0.400952
0.0294771
0.254797
0.00326775
0.00858196
0.016689
0.761372
0.105882
0.248278
0.373738
0.389481
0.038404
0.327704
0.092745
0.530975

0.262309
0.654138
0.0439635
0.924458
0.00096714
0.000705521
0.580497
0.447351
0.380641
0.816544
0.00389512
0.0470102
0.116373
0.147798
0.223494
0.533732
0.400793
0.88746
0.00216182
0.426905
0.00121393
0.0320616
0.510345
0.884947
4.24218e-05
0.861616
0.601603
0.0410874
0.273877
0.121008
0.0139865
0.09601
0.192211
0.228749
0.0453178
0.044868
0.000290729
0.752029
0.0533599
0.296045

0.0118381
0.285243
0.973377
0.0276747
0.0010227
0.0277589
0.225538
0.00529355
0.000413721
0.000842693
0.00354231
0.77614
0.00114149
0.788321
0.00586611
0.468785
0.0102163
0.661869
0.389564
0.176714
0.140091
0.0219727
0.859653
0.290865
0.481801
0.0169582
0.247782
0.133444
0.144252
0.265492
0.245173
0.0415443
0.283272
0.394439
0.00033548
0.843018
0.026227
0.146545
0.106465
0.14612

0.000441923
0.495293
0.00176343
0.707144
0.0207399
0.674232
0.867891
0.436685
0.0011196
0.971908
0.000112321
0.234526
0.0747077
0.00150742
0.483509
0.232268
0.618011
0.00125542
0.445911
0.000367146
0.984842
0.0148418
0.000478432
0.0409778
0.246399
0.0185451
0.972095
0.0389876
0.614911
0.539624
0.00193028
0.00081244
0.734627
0.694843
0.00166889
0.642845
0.158134
0.312095
0.00590933
0.851176

0.800882
0.487026
0.790954
0.000216899
0.984518
0.794995
0.0597345
0.165633
0.000433361
0.28838
0.00344186
0.0102115
0.563697
0.00238655
0.140417
0.00430993
0.00963966
0.235561
0.0476783
0.722561
1.65544e-05
0.0548181
0.0279623
0.000127303
0.0445689
0.00306953
0.490824
0.0329917
0.399357
0.0930433
0.951957
0.081772
0.00735879
0.038374
0.0102839
0.0302955
0.00199641
0.435996
0.00967773
0.230152

0.00336972
0.053111
0.696521
0.165772
0.0131294
0.270088
0.00525451
0.00119506
0.54491
0.601956
0.00786473
0.00049965
0.000110949
0.00776209
0.635129
0.00159013
3.9151e-05
0.237656
0.519386
0.308837
0.0249948
0.148228
0.195099
0.0381201
0.0131445
0.796658
0.946548
0.132568
0.316558
0.774091
0.45025
0.00053988
0.123848
0.373881
0.889743
0.979921
0.559725
0.00344093
0.0373659
0.359594

0.0147717
0.0367711
0.00142054
0.5382
0.0733455
0.00120507
0.0141038
0.00146301
0.784462
0.299694
0.0885457
0.191294
0.136208
0.000228521
0.0797173
0.0408576
0.807291
0.0391341
0.134411
0.1841
0.00129354
0.908549
0.00607576
0.504531
0.0310377
0.471073
0.00439245
0.0988583
0.0239093
0.134236
0.0428354
0.0463361
0.535317
0.869292
0.893081
0.0814831
0.80937
0.207522
0.580973
0.26574

0.91456
0.34587
0.394979
0.0426294
0.213382
0.00228297
0.130925
0.0183751
0.820701
6.64707e-05
0.00515416
0.00767855
0.000447923
0.254947
0.000358349
0.241909
0.766169
0.245939
0.173086
0.41863
0.0143129
0.00104779
0.0145645
0.134351
0.493991
0.00347376
0.947457
0.0489343
0.864073
0.0659685
0.000313211
0.0407772
0.131885
0.000556572
0.908103
0.729971
0.0404021
0.797739
0.914131
0.34034

0.774964
0.008594
0.00120458
0.943102
0.00130501
0.0412511
0.177711
0.000182591
0.867131
0.0316808
0.403738
0.230508
0.00219799
0.176565
0.450639
0.0044592
0.0376232
0.124413
0.00162034
0.619657
0.0387344
0.492027
0.175341
0.870471
0.00478659
0.0690469
0.706574
0.270566
0.0131695
0.932625
0.0355213
0.271994
0.0362566
0.0162213
0.00172437
0.248707
0.00192062
0.0252843
0.0304959
0.0094906

0.015725
0.0183085
0.0867992
0.661842
0.579503
0.567043
0.00994965
0.881691
0.0175189
0.13202
0.00136313
0.931418
0.00124906
0.302676
0.0129491
0.00656764
0.0218678
0.11533
0.081888
0.906586
0.000127509
0.0661662
0.00131014
0.748625
0.44612
0.00111229
0.000554071
0.21455
0.901976
0.539951
0.591335
0.0035693
0.00022447
0.0426515
0.773598
0.186805
0.0679384
0.159683
0.00319954
0.00197304

0.18309
0.788492
0.581545
0.063364
0.936389
0.0166092
0.0248538
0.0515127
0.0245975
9.52485e-06
0.255271
0.0706676
0.872644
0.0214931
0.221575
0.144548
0.00193075
0.202042
0.000240253
0.063679
0.462871
0.69076
0.459713
0.512283
0.0935901
0.951611
0.0634922
0.00164673
0.372599
0.000851092
0.00155852
0.940852
0.207948
0.00183987
0.68066
0.935554
0.433846
0.257722
0.0247605
0.831022

0.865405
0.0669066
0.209272
0.124991
0.114796
0.00483649
0.52673
0.267775
0.507535
0.00487176
0.124236
0.371947
0.0923172
0.0279074
0.580012
0.785906
0.0632542
0.00112913
0.0742473
0.172988
0.419447
0.00261052
0.0253636
0.083651
0.018457
0.0444698
0.0389666
0.0475514
0.232716
0.00158497
0.0137917
0.00229153
0.00314131
0.000103148
0.001765
0.0793494
0.000863689
0.0326152
0.00267505
0.0590996

0.00349868
0.0061382
0.000319631
0.00309757
0.000956375
0.838645
0.0275389
0.591988
0.00892384
0.0420612
0.0773251
0.00461303
0.598537
0.483692
0.00435969
0.289071
0.867623
0.722316
0.000765769
0.421372
0.000699058
0.352586
0.0105055
0.143685
0.194742
0.427554
0.000922913
0.101463
0.00474168
0.0199442
0.519935
0.311275
0.177143
0.331559
0.57558
0.293315
0.00255759
0.691557
0.923548
0.341594

0.00307138
0.0937911
0.163423
0.000391998
0.00147422
0.896364
0.512801
0.0373188
0.000321756
0.000486285
0.0607794
0.955924
0.105871
0.701084
0.573703
0.0351831
0.00154878
0.000263276
0.171259
0.00426586
0.529984
0.195844
0.512271
0.629315
0.00110573
0.315041
0.0126288
0.86629
0.0557675
0.307179
0.204335
0.00444976
0.281708
0.852043
0.000234514
0.0634168
0.891105
0.000668817
0.0229954
0.0857267

0.00957977
0.531243
0.476837
0.000528753
0.0184872
0.936622
0.00905245
0.0744547
0.0719315
0.000246014
0.432858
0.331901
0.550347
0.150004
0.227285
0.19243
0.0254491
0.000684176
0.0297494
0.00115919
0.651801
0.550349
0.656332
0.907612
0.0377415
0.0280576
0.0553859
0.00158668
0.92513
0.478712
0.00184817
0.147329
0.76651
0.606532
0.00466388
0.00242394
0.489839
0.557437
0.149956
0.0511512

0.0206172
0.951036
0.797852
0.396782
0.933191
0.88031
0.00956365
0.354802
0.596087
0.65104
0.848619
0.175152
0.000128454
0.00148792
0.00314645
0.0379873
0.986883
0.00345796
0.953399
0.352617
0.0552556
0.00122174
0.189665
0.000289114
0.345813
3.87281e-06
0.215061
0.30858
0.918767
0.00172074
0.992912
0.000273112
0.00384089
0.0222384
0.00944232
0.00490483
0.0778379
0.615185
0.47102
0.000370242

0.235733
0.78824
0.289227
0.74055
0.000553564
0.179182
0.495543
0.00587337
0.297579
0.672873
0.0142371
0.909621
0.390019
0.600201
0.483769
0.194355
0.00639727
0.296779
0.298002
0.114292
0.0913679
0.00322666
0.169928
0.0256117
0.029897
0.209176
0.00557841
0.372946
0.0151252
0.840708
0.101094
0.0183378
0.00096195
0.931322
0.555171
0.00758413
0.0583182
0.0106673
0.354873
0.0385539

0.641442
0.267595
0.00172969
0.230752
0.134592
0.339145
0.0916914
0.0878787
0.00664686
0.873854
0.504826
0.418563
0.438764
0.0144303
0.818377
0.967454
0.174276
0.181098
0.0428912
0.0259769
0.797857
0.106502
0.271206
0.0712652
0.476986
0.130818
0.000233181
0.0518557
0.000218603
0.0455643
0.794819
0.0527261
0.951856
0.342449
0.00771687
0.0532657
0.0129754
0.12356
0.0311087
0.770638

0.000426361
0.00571393
0.0577605
0.0602984
0.0116387
0.00364324
0.0020903
0.00229234
0.000639435
0.352652
0.16729
0.0480715
0.699546
0.900018
0.88833
0.00954071
0.653014
0.00154051
0.0423098
0.375757
0.116498
0.777211
0.0351159
0.131266
0.0447173
0.225027
0.0352509
0.0384927
0.0451409
0.001188
0.33209
0.132644
0.522047
0.378151
0.771827
0.259358
0.434609
0.00893478
0.00256221
0.640286

0.0714671
0.319432
0.491972
0.058773
0.351364
0.879291
0.251561
0.0970904
0.289632
0.173901
0.100038
0.03701
0.0510682
0.98071
6.44211e-05
0.915595
0.387194
0.000676514
0.0183423
0.690151
0.481299
0.214074
0.205529
0.0809112
0.143814
0.825876
0.929862
0.868698
0.191816
0.00933868
0.0200732
0.157149
0.545887
0.550744
0.426503
4.54508e-05
0.00884989
0.530183
0.632937
0.172877

0.0790387
0.0566237
0.00356368
0.235425
0.0122257
0.160261
0.353034
0.26765
0.192123
0.55627
0.00105176
0.0204545
0.00333989
0.000939362
0.857855
0.527549
0.0872647
0.107952
0.000423723
0.172798
0.887554
0.210161
0.000774765
0.259573
0.00977597
0.00714203
0.409254
0.480599
0.00259925
0.202559
0.0374793
2.4798e-05
0.865075
0.0900866
0.324485
0.282566
0.0341766
0.983988
0.625474
0.228262

0.00646532
0.00737227
0.0372404
0.00305689
0.284836
0.124796
0.935302
0.0247079
0.000999199
0.00534113
0.30258
0.0724472
0.000395853
0.532898
0.0099017
0.639979
0.00527109
0.000288254
0.494744
0.239317
0.326082
0.50011
0.0053367
0.212059
0.395758
0.00310537
0.00870809
4.10132e-05
0.188215
0.389192
0.517421
0.422991
0.00612935
0.29866
0.0249989
0.876127
0.00228425
0.857354
0.0501362
0.0264017

0.875167
0.293309
0.281991
0.113402
0.0251655
0.338965
0.267733
0.887649
0.977326
0.0192151
0.0160702
0.0455293
0.754888
0.235644
0.00123201
0.030394
0.00152663
0.00938751
0.0494689
0.0204653
0.0815313
0.00500916
0.195101
0.000666669
0.000361136
0.0165594
0.485419
0.720809
0.0016056
0.466523
0.132069
0.138929
0.000183132
0.249487
0.495767
0.691602
0.0303069
0.087902
0.565702
0.780514

0.933247
0.00152697
0.734053
0.184094
0.336277
0.218017
0.00380133
0.0645936
0.110091
0.340034
0.0098765
0.0106025
0.00654993
0.0586757
0.00266642
0.889238
0.708433
0.803692
0.329385
0.0586825
0.164931
0.000165619
0.0449701
0.00486802
0.153561
0.884688
0.985223
0.00195414
0.138972
0.00215789
2.52042e-05
0.152809
0.100879
0.570369
0.278474
0.136747
0.690471
0.106202
0.145811
0.994578

0.159938
0.790922
0.00494792
0.0780828
0.754246
0.000474736
0.00116318
0.31859
0.301879
0.0784384
0.0802592
0.0546461
0.987456
0.518129
0.192175
0.000968396
0.0616203
0.779834
0.701789
0.338047
0.729596
0.162118
0.174862
0.640672
0.00591005
0.000143853
0.0343301
0.041011
0.288815
0.00545726
0.622278
0.0363274
0.0813617
0.908557
0.0631868
0.5885
0.18336
0.158452
0.271842
0.0481526

0.00307794
0.0185386
0.000215801
0.105425
0.118618
0.0637506
0.788934
0.34481
0.854153
0.047027
0.053149
0.159879
0.0772624
0.00522309
0.126469
0.320212
0.000321011
0.454617
0.294672
0.00269511
0.260115
0.00572276
0.0242096
0.0511631
0.00707659
0.1295
0.764977
0.412463
9.06157e-05
0.326621
0.0610884
0.0143105
0.000409796
0.595447
0.00018457
0.0025503
0.231957
0.870068
0.623346
0.106383

0.789486
0.0854332
0.441881
0.73021
0.000364247
0.200337
0.395007
0.00312746
0.000147884
0.303136
0.0090959
0.586339
0.37322
0.135346
0.0264826
0.250088
0.350953
0.0110625
0.167274
0.874912
0.172067
0.00388826
0.0240826
0.00882919
0.268373
0.114564
0.000415135
0.117318
0.563828
0.819335
0.00750167
0.0274349
0.181634
0.351341
0.00716346
0.0151374
0.00241979
0.00391735
0.154832
0.083564

0.000582868
0.00179314
0.637857
0.655426
0.14059
0.00030485
0.199057
0.217216
0.0492255
0.108498
0.8722
0.0082187
0.00023096
0.000196433
0.000930022
0.000684844
0.24517
0.00144536
0.406113
0.0345143
0.00889002
0.652028
0.985549
0.000346228
0.00120085
0.890794
0.409428
0.00314938
0.0459615
0.728585
0.0118843
0.628662
0.433909
0.00164375
0.0153887
0.0398907
0.921731
0.494309
0.00227217
0.00358043

0.0766628
0.763219
0.462248
0.197073
0.987662
0.113982
0.148845
0.00487391
0.0261137
0.00493717
0.525181
0.00425007
0.0917252
0.262548
0.0704714
0.993159
0.204966
0.451822
0.000798798
0.406322
0.00319309
0.0452866
0.224641
0.103787
0.31803
0.0384462
0.238012
0.0707849
0.0824547
0.00933467
0.669647
0.811371
0.440324
0.317053
0.474909
0.186193
0.234459
0.267188
0.582885
0.141417

0.147054
0.753137
0.0137116
0.592934
0.0186773
0.296692
0.179754
0.0277063
0.0787138
0.07885
0.944831
0.325414
0.153943
0.0120529
0.0413863
0.84006
0.35087
0.210255
0.0395633
0.128809
0.26964
0.661752
0.534071
0.0660015
0.563618
0.0464423
0.761422
0.708441
0.00824794
0.128455
0.0179514
0.456271
0.62762
0.210005
0.149852
0.000680296
0.640402
0.0271159
0.0440121
0.323022

0.850643
0.00313511
0.34965
0.49021
0.248763
0.822976
0.28348
0.679602
0.561025
0.0643038
0.0397936
0.00408994
0.213165
0.223793
0.0214583
0.00169771
0.135577
0.611944
0.185997
0.00534631
0.128264
0.0682809
0.282224
0.559134
0.784678
0.676516
0.000699784
0.0467813
0.0465518
0.0574873
0.320349
0.107443
0.00636287
0.970748
0.0312915
0.0402936
0.0368619
0.442297
0.055961
0.880566

0.0318832
0.412892
0.00746904
0.000801816
0.149695
0.000155368
0.0182118
0.00636324
0.000668059
0.00137122
9.35014e-05
0.0500793
0.35687
0.934368
0.021219
0.0958605
0.0180698
0.666833
0.0215988
0.0594336
0.0600516
0.232686
0.000288492
0.0225379
0.116506
0.111756
0.126161
0.957686
4.61567e-05
0.00740773
0.309044
0.765352
0.783341
0.303544
0.0294648
0.00396018
0.0303015
0.0336633
0.000508805
0.979313

0.0715496
0.00663128
0.0362537
0.00799783
0.0536359
0.00414557
0.0136053
0.440644
0.852108
0.010798
0.0898911
0.607435
0.790859
0.212539
0.338199
0.00908656
0.496618
0.298007
0.0998513
0.0037513
0.475259
0.256337
0.0277992
0.290302
0.0113543
0.413134
0.0457365
0.57958
0.00100401
0.0832816
0.0247838
0.0269731
0.449021
0.225311
0.000333859
0.365409
0.00604786
0.0364618
0.828511
0.00232267

0.00240827
0.93594
0.135213
0.242616
0.0209142
0.855628
0.405774
0.110263
0.792489
0.412317
0.52244
0.883688
0.842259
0.777538
0.0258799
0.368563
0.195321
0.187917
0.00608669
0.126608
0.188501
0.00103701
0.108766
0.00105467
0.411446
0.0162654
0.177372
0.914335
0.27231
9.81955e-05
0.291737
0.442937
0.574786
0.0708002
0.00140286
0.0211567
0.852809
0.97694
0.00219956
0.0177358

0.68554
0.00319352
0.51826
0.265612
0.356229
0.765077
0.41933
0.00144669
0.969803
0.000940641
0.00262079
0.00718971
0.000986223
0.768629
0.142373
0.692099
0.34794
0.0159707
0.00279182
0.201175
0.414601
0.0703195
0.0935065
0.0323248
0.17463
0.198625
0.337042
0.958351
0.614523
0.0966027
9.94797e-05
0.166692
0.0800023
0.0122275
0.0893409
0.000510748
0.0067537
0.818994
0.286866
0.392819

0.0114023
0.943805
0.027362
0.332642
0.585694
0.613429
0.00906283
0.832501
0.873559
0.0290616
0.200915
0.228444
0.00851561
0.00106195
0.00296967
0.750052
0.0887812
0.70622
0.0635078
0.165612
0.40805
0.123183
0.0122019
0.0538346
0.0221692
0.0934948
0.0851088
0.00241364
0.487211
0.000200353
0.002052
0.00731216
0.0266649
0.00137322
0.125269
0.0634075
0.258264
0.0585407
0.40287
0.0350759

0.996649
0.0215549
0.101778
0.0333615
0.322036
0.729103
0.870041
0.0365935
0.161097
0.0120324
0.493255
0.0020156
0.656352
0.449343
0.113393
0.215472
0.000214527
0.00119406
0.000666781
0.115238
0.732806
0.000225212
0.000672522
0.0180823
0.174259
0.00434112
0.0453132
0.0164696
0.00526431
0.0139343
0.00645486
0.505927
0.159222
0.0403676
0.696248
0.0112152
0.00502483
0.00668847
0.834297
0.132412

0.0241627
0.00140853
0.0138359
0.0955344
0.525291
0.397052
0.00608448
0.0340026
0.0364668
0.15534
0.0113365
0.0135182
0.309234
0.0416839
0.0157458
0.00206301
0.00235849
0.768267
0.420013
0.223922
0.0588974
0.0145127
0.0953753
0.0018349
0.748462
0.00329881
0.201647
0.00863086
0.00319741
0.00171271
0.344856
0.0133611
0.28543
0.0238862
0.359268
0.0111508
0.00248534
0.210843
0.0326141
0.0350379

0.0436545
0.146385
0.775065
0.243142
0.00276577
0.00204339
0.304779
0.759096
0.0916773
0.412874
0.0386145
0.426436
0.000678216
0.989787
0.328354
0.000252746
0.609013
0.103428
0.581712
0.721202
0.114903
0.000169407
0.0987209
0.0126063
0.035008
0.256467
0.325166
0.000882951
0.103844
0.0301608
0.000454393
0.943367
0.0123761
0.07657
0.703802
0.2058
0.0969214
0.495222
0.954943
0.033484

0.315426
0.00188501
0.617307
0.60962
0.182817
0.715064
0.00340664
0.734148
0.64928
0.0157216
0.0390329
0.262427
0.805927
0.228115
0.0276794
0.541314
0.000607581
0.124194
0.00872431
0.350563
0.628799
0.0690661
0.284335
0.0754852
0.0208026
0.0754758
0.58009
0.929958
0.7205
0.00789812
0.0319212
0.00140203
0.288374
0.0362507
0.373266
0.0929139
0.166195
0.466278
0.622612
0.62879

0.00765468
0.339472
0.84165
0.00172679
4.77323e-05
0.586112
0.00168383
0.408827
0.937752
0.155739
0.827104
0.408392
0.923924
0.460852
0.000598273
0.329646
0.0133594
0.379401
0.0127591
0.0903094
0.632535
0.0353879
0.540401
0.0312328
0.945381
0.326234
0.0442798
0.000520836
0.0608223
0.0299971
0.638582
0.0175998
0.660676
0.17823
0.00721202
0.105708
0.079198
0.996924
0.0062313
0.00217217

0.144882
0.957877
0.21843
0.208797
0.115399
0.227597
0.00327501
0.00297272
0.00316452
5.55419e-05
0.843531
0.0420362
0.166848
0.0300898
0.195446
0.021161
0.142806
0.804091
0.0130066
0.316139
0.125455
0.729525
0.516191
0.000685843
0.41664
0.000947768
0.765675
0.421187
0.483909
0.0205737
0.020642
0.210999
0.0216198
0.36394
0.268279
0.642432
0.0507994
0.000332701
0.0891402
0.0038527

0.503531
0.0355245
0.19147
0.0375574
0.00295495
0.302423
0.285428
0.954543
0.0234085
0.000131937
0.440821
0.255267
0.617423
0.000670831
0.249862
0.0623557
0.66943
0.389435
0.214001
0.0046736
0.0629403
0.389577
0.0350203
0.00805085
0.00534186
0.0166758
0.00107895
0.00213058
0.111672
0.878898
0.815718
0.190066
0.785092
0.0125137
0.000413021
0.594996
0.0123705
0.0119711
0.95259
0.888223

0.000558804
0.616124
0.000763267
0.00415579
0.00124298
0.407514
0.0348618
0.727148
0.329841
0.645787
0.777894
0.147486
0.278085
0.0723548
0.791482
0.521886
0.360795
0.886197
0.00303133
0.113832
0.0655682
0.000333081
0.000411737
0.0001864
0.385163
0.114703
0.0190982
0.0147273
0.000249364
0.364022
0.325123
0.00111622
2.79843e-05
0.320912
0.0192956
0.0133355
0.00198698
0.080626
0.695581
0.000706676

0.734988
0.0492676
0.0497474
0.607997
0.352745
0.0495323
0.473565
0.561824
0.00571997
0.489504
0.917996
0.685673
0.164674
0.604619
0.143772
0.000764686
0.0129394
0.596554
0.475999
0.408899
0.768819
0.199758
0.0045812
0.77535
0.00853475
0.371819
0.754051
0.0572408
0.0050471
0.415332
0.169814
0.0385487
0.000999261
0.0174903
0.633406
0.88047
0.37153
0.400308
0.0321801
0.0642838

0.609796
0.0138785
0.00154504
2.46112e-05
0.118159
0.0825978
0.00970413
0.0699887
0.108275
0.444841
0.020525
0.945479
0.000111653
0.741564
0.350286
0.280856
0.291016
0.343761
0.785611
0.0476505
0.846699
0.536622
0.581825
0.516975
0.521229
0.00304299
0.862278
0.00164439
0.321723
0.0104864
0.17163
0.989519
0.222389
0.0320047
0.0506711
0.16782
0.181626
0.00182262
0.138185
0.513919

0.039428
0.120924
0.0971756
0.189117
0.728753
0.964565
0.546704
0.941762
0.508095
0.596078
0.516817
0.0456499
0.495388
0.0281989
0.000261963
0.470745
0.619843
0.0070138
0.898021
0.199594
0.385709
0.000921279
0.0200452
0.0117693
0.83793
0.00988881
0.00754191
0.825442
0.118309
0.0270794
0.178999
0.0423202
0.948979
0.621337
0.0996898
0.00046954
0.690185
0.00375749
0.112977
0.157831

0.258185
0.00143299
0.673361
0.668223
0.338335
0.411901
0.334244
0.145314
0.891476
0.197882
0.268404
0.000759666
0.0709266
0.257924
0.00208611
0.0552133
0.489759
0.186742
0.0496893
0.000827625
1.4932e-05
0.397172
0.109713
0.346746
0.00067021
0.324714
0.00074215
0.00437399
0.0203978
0.842505
0.000307675
0.818447
0.591213
0.336463
0.578158
0.0932983
0.693375
0.119154
0.206762
0.00179114

0.201658
0.285025
0.608077
0.0352845
0.000513846
0.0554217
0.0139978
0.00037689
0.497792
0.297151
0.00071032
0.0199469
0.00155257
0.0049578
0.000213364
0.0597246
0.521502
0.952103
0.621202
0.629267
0.485489
0.238147
0.0342124
0.000117609
0.00873084
0.00645718
0.0343358
0.603897
0.00485362
0.280235
0.146794
0.0827511
0.000543138
0.0184278
0.247407
0.000170319
0.00182852
0.476633
0.485811
0.100494

0.0313229
0.614735
0.00331146
0.70563
0.411848
0.719061
0.250621
0.150583
0.323772
0.0153666
0.00121706
0.544166
0.424516
0.0144528
0.450012
0.245274
0.0195857
0.0857589
0.0341691
0.887709
0.00087153
0.00263554
0.0624311
0.00293613
0.0562039
0.128761
0.000511325
0.0181393
0.015378
0.00933599
0.109352
0.00892391
0.22051
0.130407
0.259999
0.863696
0.208943
0.000758513
0.0647484
0.0169647

0.724904
0.000515125
0.00876724
0.937826
0.143999
0.00310226
0.00885756
0.00593524
0.0471687
0.0347718
0.0290221
0.00428211
0.031913
0.21703
0.711487
0.0679845
0.947152
0.293687
0.0985483
0.000243377
0.919384
0.0212475
0.214771
0.52185
0.00048973
0.122792
0.407509
0.262082
0.353347
0.299988
0.404978
0.11795
0.899628
0.0176892
0.00528381
0.0819683
0.00149044
0.266498
0.369522
0.532329

0.00440322
0.848674
0.00446071
0.0122232
0.00497773
0.00649922
0.908729
0.00683932
0.143008
0.0187729
0.17422
0.782871
0.437072
0.00185693
0.102101
9.39375e-05
0.227311
0.101428
0.000687914
0.564049
0.0151161
0.0683055
0.658952
0.0541123
0.000963897
0.0103323
0.0670895
0.000245029
0.758902
0.00368214
0.00272402
0.124417
0.100493
0.00647037
0.0629778
0.227806
0.000393793
0.159295
0.296247
0.433125

0.0318732
0.000453688
0.884331
0.0274317
0.0308639
0.916269
0.458342
0.0058051
7.55699e-05
0.18934
0.455543
0.000523203
0.49738
0.869209
0.155171
0.0178695
0.309087
0.00249036
0.882625
0.293284
0.363251
0.00235947
0.302094
0.0108869
0.101776
0.0668104
0.00200157
0.0848949
0.110505
0.00104442
0.00286006
0.115829
0.393008
0.0192432
0.0669489
0.451412
0.190338
0.480576
0.00309967
0.170216

0.020391
0.215602
0.000636133
0.232277
0.477509
0.00190965
0.424733
0.110931
0.906955
0.616806
0.476188
0.0194476
0.00241839
0.0133816
0.0903726
0.0275972
0.129952
0.551306
0.0317271
0.3851
0.197337
0.00176021
0.00141946
0.0219086
0.680174
0.000195114
0.460588
0.171816
0.0052197
0.166151
0.0402565
0.0285653
0.114654
0.146152
0.000864926
0.284861
0.497268
0.42465
0.0034876
0.334825

0.768253
0.00157186
0.62133
0.0109121
0.0117392
0.111809
0.0296131
0.278849
0.831877
0.627268
0.20449
0.0101545
0.87088
0.00232174
0.00236598
0.351175
0.176913
0.774924
0.362475
8.04609e-05
0.0949712
0.454752
0.346522
0.0106013
0.702257
0.681038
0.0999919
0.407994
0.19437
0.0177597
0.0958651
0.912257
0.493957
0.0919938
0.00697496
0.278583
0.436648
0.558982
0.24222
0.0667085

0.0170349
0.834088
0.0534836
0.893461
0.533459
0.420399
0.00266029
0.184748
0.0308562
0.24758
0.415326
0.00999221
0.458205
0.122438
0.0976675
0.13282
0.00782966
0.0046338
0.934874
0.0984933
0.00709945
0.0760122
0.0663392
0.179439
0.00228646
0.494425
0.0950542
0.214919
0.0144822
0.0642685
0.104181
0.306939
0.269187
0.00138067
0.033163
0.0184782
0.125439
0.15964
0.0452977
0.531777

0.319119
0.374701
0.00573437
0.492286
0.00060775
0.563557
0.0448904
0.146891
0.978086
0.788831
0.46746
0.534434
0.0797413
0.00469341
0.00256599
0.434241
0.00243882
0.261918
0.0669213
0.00171154
0.129089
0.00676239
0.228338
0.639507
0.519428
0.0242481
0.0611345
0.3327
0.927371
0.00257998
0.0128994
0.796878
0.736131
0.00581375
0.0527465
0.00913916
0.514243
0.714876
0.00116674
0.0694651

0.529128
0.00947458
0.837019
0.0118902
0.00469285
0.154658
0.0226195
0.0315528
0.0233716
0.735144
0.00218188
0.0224172
0.000162823
0.00956437
0.620149
0.00743945
0.00126608
0.000738614
0.469674
0.00716378
0.0258348
0.00228973
0.579406
0.000253896
0.102805
0.855129
0.00114817
0.0505128
0.793754
0.789391
0.0273164
0.366497
0.011046
0.135051
0.0456615
0.00325458
0.589685
0.496815
0.263706
0.840432

0.848231
0.513812
0.123189
0.217912
0.133173
0.928306
0.175827
0.810951
0.0255103
0.118596
0.413199
0.174932
0.000564143
0.956992
0.00056661
0.0194342
0.16301
0.235067
0.000160054
0.000693612
0.549815
0.144363
0.0524716
0.16385
0.10182
0.0712357
0.124553
0.000724826
0.0215856
0.000634516
0.315756
0.10607
0.80177
0.0353576
0.251913
0.291033
0.0001315
0.362106
0.00532117
0.025383

0.832143
0.476278
0.059734
0.00918234
0.399409
0.0919727
0.00476883
0.139579
0.00196734
0.0993939
0.000501612
0.222124
0.11674
0.00324955
0.62334
0.00288989
0.112362
0.21959
0.00387505
0.0094728
0.145523
0.0488905
0.880058
0.0406659
0.0014221
0.564489
0.0724218
0.456939
0.630606
0.219066
0.228432
0.622268
0.00168852
0.00518357
0.545116
0.274682
0.00115309
0.0245732
0.989941
0.392661

0.124999
0.0912458
0.00370671
0.00617546
0.073311
0.0410166
0.00456434
0.00541929
0.378421
0.00919744
0.265808
0.339628
0.468335
0.112516
0.251037
0.000265386
0.00555749
0.0445687
0.00121706
0.0929681
0.213264
0.398734
0.0428899
0.0195443
0.395783
0.00969607
0.0803782
0.796697
0.277242
0.00167423
0.366713
0.823353
0.539552
0.746062
0.0113374
0.00172786
0.000723547
0.802232
0.011858
0.0775302

0.0260632
0.733147
0.839289
0.873481
0.0991915
0.0149881
0.000583901
0.066498
0.0429094
0.351087
0.0800785
0.0149021
0.965922
0.712257
0.0719645
0.607637
0.230199
0.000738616
0.000550051
0.000175501
0.110804
0.00585879
0.0158436
0.30095
0.0696029
0.0028602
0.628681
0.0516814
0.0467464
0.0242932
0.00330995
0.0489211
0.901863
0.246891
0.0138272
0.347984
0.00204723
0.711619
0.00346422
0.343908

0.240199
0.828652
0.948314
0.0113072
0.0663353
0.662918
0.248575
0.132485
0.00197217
0.750317
0.536855
0.0928831
0.454908
0.202001
0.27956
0.000321925
0.197043
0.00132433
0.871349
0.000271291
0.0143808
0.0668426
0.00113823
0.0253403
0.138928
0.000209351
0.00630262
0.00630175
0.000170758
0.0199653
0.807055
0.00544796
0.0502658
0.914358
0.0122999
3.85821e-06
0.519116
0.026384
0.100777
0.0450794

0.857819
0.607231
0.42372
0.862561
0.141102
0.220687
0.911123
0.229033
0.374444
0.484098
0.00551461
0.0753309
0.00958966
0.152835
0.907097
0.712959
0.995304
0.339899
0.035011
0.00113853
0.992554
0.00175855
0.000511061
0.0928079
0.0597574
0.139302
0.00293019
0.0260664
0.100806
0.0593802
0.0109215
0.822903
0.88017
0.475766
0.00477338
0.76432
0.789305
0.0641418
0.0160672
0.0587594

0.552881
0.021237
0.885156
0.363459
0.79991
0.000492954
0.0016181
0.714027
0.494414
0.577797
0.00281385
0.856821
0.145776
0.258237
0.00369299
0.227741
0.110782
0.00555951
0.308039
0.650617
0.00323999
0.00146765
0.349594
0.0132831
0.0978524
0.227469
0.0243794
0.0262646
0.272723
0.249163
0.400162
0.000793953
0.844911
0.624849
0.0842727
0.0154165
0.618068
0.00012008
0.0692974
0.483095

0.0474878
0.937735
0.000333096
0.255322
0.0167252
0.00194588
0.00794352
0.012259
0.0630383
0.346664
0.916147
0.000142108
0.198397
0.322984
0.000815383
0.00138599
0.242546
0.0558763
0.000522651
0.00119829
0.912378
0.115854
0.816034
0.0014439
0.0655978
0.263974
0.00023801
0.934877
0.798265
0.00173405
0.00115092
0.453334
0.158059
0.00441748
0.034521
0.00556322
0.476145
0.3557
0.074321
0.913814

0.224808
0.834457
0.313887
0.126446
0.000385389
0.398707
0.983811
0.00170192
0.00748442
0.87409
0.000767505
0.00101896
0.0734121
0.00279867
0.681498
0.765641
0.497574
0.897459
0.0745154
0.267416
0.722757
0.200387
0.811317
0.81075
0.0224895
0.0398235
0.061504
0.0264621
0.0241237
0.0055694
0.000877839
0.906676
0.152612
0.0284624
0.016724
0.4022
0.165447
0.923924
0.0662693
0.837178

0.146048
0.135029
0.00306949
0.000278853
0.0701603
0.816162
0.135862
0.0426901
0.0039486
0.088337
0.0491396
0.866249
0.457089
0.967169
0.150131
0.067493
0.626857
0.000304397
0.983251
0.00186358
0.392038
0.207922
0.130358
0.496973
0.694628
0.965001
0.0101752
0.871811
0.90027
0.105653
0.36027
0.936309
0.00117499
0.00699086
0.00145367
0.00547017
0.0417019
0.0454181
0.014656
0.00120154

0.165166
0.000647274
0.568381
0.0023871
0.488732
0.00374207
0.00320951
0.0202411
0.0167255
0.0732328
0.878656
0.00331516
0.0936707
0.0265949
0.152887
0.00213136
0.654786
0.00868373
0.305768
0.003558
0.61054
0.107121
0.0107595
0.3496
0.240885
0.00869927
0.629515
0.0103932
0.202349
0.0505154
0.508283
0.500628
0.00844883
0.0137918
0.258205
0.614858
0.808883
0.123877
0.0121201
0.0686915

0.116699
0.480432
0.445486
0.368671
0.164738
0.0121548
0.0833822
0.077053
0.0214841
0.0293725
0.900968
0.578002
0.143283
0.0806383
0.319838
0.00686844
0.245945
0.603045
0.682398
0.798041
0.0299927
0.004678
0.623034
0.568496
0.916123
0.0297648
0.145972
0.0370918
0.747251
0.0714427
0.005366
0.0468099
0.888303
0.230601
0.00366041
0.943681
0.0038571
0.0227238
0.173993
0.0698261

0.622202
0.361128
0.358233
0.00644371
0.00206533
0.752799
0.171845
0.190279
0.144299
0.562153
0.00085041
0.260015
0.0168879
0.295069
0.00349365
0.126366
0.377605
0.0358445
0.00256659
0.261889
0.0981364
0.406564
0.514176
0.0463148
0.323339
0.0675657
0.003995
0.00190963
0.165157
0.000989307
0.73411
0.244083
0.680247
1.76137e-05
0.000494842
0.000637878
0.921998
0.0113534
0.00015012
0.000105896

0.175005
9.88868e-05
0.625734
0.796057
0.0066145
0.175799
0.234705
0.000748335
0.394249
0.288269
0.799541
0.00440615
0.943805
0.0437394
0.568689
0.206171
0.00227343
0.460876
0.681405
0.180618
0.0868444
0.07396
0.119451
0.723614
0.000871811
0.888534
0.0206549
0.0028392
0.00793786
0.41869
0.0167778
0.128485
0.000183466
0.0127949
0.0120491
0.121701
0.703224
0.50422
0.00130381
0.792915

0.585658
0.0201719
0.000878419
0.0745883
0.202984
0.413952
0.929069
0.0273533
0.481793
0.0240232
0.257409
0.345554
0.0371867
0.89852
0.00551619
0.0309277
0.92089
0.914161
0.158313
0.0274135
0.506995
0.00258108
0.907233
0.0880685
0.0120854
0.175656
0.0551552
0.15304
0.805937
0.636295
0.139466
0.000615012
0.0406316
0.206333
0.000583389
0.661543
0.0167082
0.0327494
0.000402428
0.168334

0.526086
0.198503
0.00363202
0.294305
0.015084
0.00875665
0.577847
0.0894853
0.000120775
0.103718
0.735905
0.0477625
0.00519548
0.768476
0.0368259
0.129933
0.0522502
0.726589
0.286229
0.526318
0.112026
0.886554
0.0247178
0.101856
0.431976
0.161647
0.0797546
0.266604
0.0136317
0.147232
0.00346633
0.0130188
0.447411
0.560613
0.58351
0.00491211
0.00606772
0.019013
0.316954
0.0568468

0.247252
0.00809676
0.108153
0.927774
0.00647334
0.00070053
0.231948
0.0404385
0.309682
0.797006
0.795501
0.0545312
0.0398659
0.0654565
0.478437
0.00124286
0.120576
0.0725031
0.683562
0.190296
0.00965164
0.0410789
0.270933
0.285953
0.646163
0.00091042
0.211661
0.0917286
0.0713414
0.169089
0.462707
0.013822
0.572785
0.021752
0.102463
0.513244
0.910563
0.00550733
0.0432274
0.170312

0.000916973
0.00143741
0.149253
0.822363
0.717522
0.123492
0.0712211
0.821212
0.0106256
0.00282537
0.277844
0.441453
0.0115795
0.201027
0.345384
0.00203696
0.0925945
0.014705
0.250238
0.889213
0.00098591
0.113971
0.153995
0.133661
0.124277
0.534101
0.993814
0.00145747
0.0106104
0.00578284
0.0348185
0.0224419
0.0607156
0.863566
0.0057743
0.319361
0.483359
0.0867117
0.61545
0.260975

0.369198
0.845359
0.00300095
0.350888
0.00171906
0.00350266
0.985035
0.151125
0.36777
0.371002
0.493403
0.195716
0.000194035
0.986588
0.26847
0.0525676
0.209197
0.0304574
0.301056
0.0564836
0.384279
0.957195
0.449668
0.574864
0.000699952
0.571885
0.0353978
0.49715
0.302159
0.574541
0.0681869
0.482767
0.00240209
0.438368
0.0454211
0.177061
0.00222764
0.130645
0.724551
0.088769

0.369208
0.0331384
0.205338
0.674274
0.370021
0.150081
0.0324377
0.0310948
0.000472344
0.177812
0.000876162
0.458954
0.00547848
0.000150355
0.0852571
0.197674
0.00313748
0.687739
0.209669
0.00464882
0.0432647
0.658182
0.980757
0.00076284
0.201342
0.30873
0.130872
0.0186262
0.0153485
0.321521
0.0433959
0.148253
0.912876
0.125734
0.000552984
0.110538
0.655195
0.144287
0.99333
0.194003

0.295896
0.00294382
0.00318259
0.580448
0.0952115
0.00129062
0.0219616
0.0635087
0.25207
0.000731674
0.318464
0.28834
0.171219
0.523242
0.470038
0.0232356
0.372619
0.334068
0.482169
0.0351038
0.425811
0.067588
0.423504
0.021464
0.512917
0.012886
0.0677343
0.000309539
0.0200466
0.0302394
0.187154
0.00697252
0.00291656
0.0551791
0.699127
0.137082
0.00787263
0.796847
0.00184694
0.00775026

0.638453
0.332157
0.0721853
0.0729425
0.83236
0.0637289
0.144223
0.0205048
0.00146041
0.493768
0.0603796
0.699668
0.000866247
0.683703
0.264306
0.00251998
0.577024
0.00518398
0.0626217
0.0893467
0.20887
0.602301
0.232002
0.0106871
0.938444
0.203544
0.16536
0.504734
0.00216961
0.0981819
0.85393
0.289989
0.883783
0.0910027
0.247668
0.332087
0.00708949
0.211726
0.0236169
0.108327

0.177646
0.751231
0.000457909
0.000344158
0.00772384
0.00299421
0.327535
0.0117676
0.00144034
0.695018
0.00152455
0.800392
0.0915301
0.0441082
0.466895
0.0147084
0.000470889
0.0546685
0.0520442
0.00427576
0.0150392
0.588723
0.045637
0.0077642
0.560305
0.582422
0.0185668
0.00258633
0.126384
0.177287
0.0709311
0.360331
0.922755
0.790219
0.177806
0.00423927
0.445393
0.394555
0.000124335
0.0869456

0.00102285
0.766671
0.0467169
0.000909472
0.536702
0.0123374
0.122915
0.00269904
0.173124
0.100049
0.0320598
0.360463
0.0798486
0.00167837
0.903183
0.0878737
0.188467
0.777501
0.0975481
0.324518
0.00437973
0.0889129
0.070034
0.122982
0.575516
0.0222136
0.0389338
0.00623229
0.0106417
0.000646465
0.952124
0.327776
0.858811
0.0503537
0.0200721
0.00678068
0.0151313
0.102189
0.00153563
0.932564

0.903513
0.365506
0.574959
0.0234474
0.0200375
0.632228
0.000831818
0.706132
0.099619
0.00316475
0.000322073
0.0210457
0.496339
0.963121
0.550012
0.846953
0.571221
0.451283
0.318074
0.0430231
0.929436
0.314041
0.887039
0.000404806
8.21948e-05
0.0022037
0.401121
0.0112141
0.341675
0.0117859
0.00384422
0.419821
0.765144
0.162317
0.0838638
0.00133434
0.000611855
0.00636098
0.571077
0.0221173

0.00342975
0.00559254
0.756178
0.939062
0.107169
0.394707
0.168775
0.378907
0.584238
0.589508
0.00445972
0.00342396
0.88972
0.567281
0.608664
0.142063
0.767946
0.036749
0.087463
0.0256135
0.492185
0.000288638
0.459893
0.387174
0.000543183
0.056584
0.295806
0.632599
0.00192412
0.787744
0.715849
0.0303592
9.54637e-05
0.145217
0.798624
0.00903768
0.659138
0.341912
0.29672
0.631755

0.00727665
0.527517
0.70508
0.0279269
0.0121344
0.385273
0.0102783
0.527968
0.469416
0.026923
0.0135475
0.504443
0.307436
0.000581265
0.0195424
0.266521
0.181827
0.372756
0.0341394
0.0397687
0.0130455
0.359059
0.0451558
0.758078
0.266996
0.30597
0.00106915
0.400154
0.559259
0.246507
0.164163
0.0375243
0.000320785
0.0542685
0.067361
0.172834
0.00811084
0.541627
0.00117263
0.45119

0.458622
0.621769
0.0621366
0.188586
0.518917
0.992486
0.00097698
0.0503451
0.258955
0.401821
0.000830643
0.00288187
0.040906
0.000206161
0.766988
0.00641098
0.236674
0.448452
0.0325807
0.491857
0.00113591
0.125893
0.142238
0.950959
0.231684
0.866656
0.000258634
0.000496852
0.984373
0.0694215
0.0435875
0.00187206
0.000247214
0.125555
0.0512343
0.0253488
0.531867
0.502165
0.126676
0.0261323

0.0276807
0.00584145
0.203901
0.0658235
0.483934
0.0348433
7.19703e-05
0.0475322
0.000433732
0.226228
0.853206
0.528046
0.601279
0.000207177
0.900034
0.419222
0.532853
0.000451445
0.0316199
0.00570909
0.272174
0.350086
0.100614
0.341021
0.0217948
0.00224071
0.263391
0.402007
0.290365
0.661339
0.949272
0.641297
0.545043
0.00588424
0.00753569
0.577047
0.00130273
0.0628598
0.155502
0.530675

0.0110136
0.34681
0.145802
0.67803
0.105424
0.73084
0.428043
0.119711
0.670787
0.726661
0.000665557
0.553314
0.407988
0.240135
0.374303
0.0695671
0.00562218
0.32308
0.352083
0.514256
0.0494476
0.104987
0.313556
0.835618
0.843515
0.857968
0.0228204
0.00452892
0.117531
0.106054
0.000606162
0.237182
0.339287
0.000664786
0.399137
0.956807
0.000653847
0.0546865
0.835905
0.459257

0.511893
0.0117678
0.988535
0.249565
0.862945
0.829885
0.0575046
0.990427
0.258603
0.928649
0.215016
0.556895
0.144062
0.00369869
0.00495042
0.0101092
0.240449
0.000292149
0.908728
0.0375892
0.0071926
0.761203
0.86617
0.481916
0.212305
0.000365399
0.0402853
0.000814603
5.68366e-05
0.00781918
0.00561231
0.00327842
0.942758
0.364595
0.118546
0.310633
0.744641
0.100151
0.0197922
0.25101

0.183896
0.0900723
0.0977901
0.0129156
0.0705084
0.357172
0.590272
0.00370764
0.0194875
0.0532883
0.0404457
0.00690437
0.215834
0.89864
0.00368049
0.387514
0.0813776
0.0426141
0.32206
0.241821
0.643095
0.152829
0.478448
0.498798
0.00650544
0.220533
0.505511
0.000448567
0.436495
0.383333
0.0419618
0.317843
0.995081
0.00148731
0.0130743
0.243095
0.00624166
0.251994
0.630862
0.0271205

0.447664
0.333351
0.0167068
0.00618779
9.14139e-05
0.611777
0.678722
0.0102186
0.0748149
7.74185e-05
0.00570322
0.532147
0.0304364
0.229304
0.0519582
0.8682
0.470341
0.00896796
0.0520285
0.898678
0.430006
0.0236763
3.08386e-05
0.219011
0.550921
0.044969
0.783576
0.00485874
0.971951
0.15936
0.0790549
0.120223
0.347442
0.426508
0.179986
0.0647441
0.074428
0.203324
0.384414
0.340309

0.721806
0.158362
0.930736
0.00723549
0.0335758
0.0227649
0.784953
0.996579
0.433665
0.106916
0.865018
0.182941
0.0848777
0.00162828
0.00344121
0.0137149
0.179697
0.217761
0.364276
0.00540958
0.00105235
0.00105483
0.0227648
0.00216213
0.810055
0.33879
0.772076
0.844401
0.167812
4.11162e-05
0.0909573
0.555202
0.000354486
0.733541
0.847697
0.126795
0.000673257
0.413339
0.00151265
0.108024

0.390846
0.10536
0.218289
0.45205
0.0415372
0.11771
0.34232
0.0440286
0.000149471
0.00865311
0.0297855
0.564074
0.0136953
0.34005
0.0334086
0.115395
0.336836
0.85825
0.708223
0.172682
0.00126225
0.661226
0.489778
0.958491
0.0522161
0.64463
0.907491
0.00113508
0.0567016
0.00783691
3.16835e-05
0.576042
0.830809
0.671346
0.0057643
0.732495
0.0292006
0.00318206
0.111439
0.502058

0.287877
0.526901
0.320534
0.766717
0.755249
0.46644
0.000474534
0.445269
0.304368
0.0297588
0.1215
0.0224316
0.000204009
0.759709
0.000352046
0.000563311
0.000175512
3.45526e-05
0.479648
0.0506189
0.489509
0.0218755
0.0338103
0.461155
0.0459723
0.967211
0.0317369
0.528367
0.000244143
0.186814
0.979606
0.00042044
0.00963198
0.772239
0.579153
0.444912
0.359626
0.0476551
0.0499196
0.946946

0.0892394
0.29798
0.517953
0.107034
0.0114039
0.443052
0.0301482
0.0783184
0.0107209
0.732679
0.0235984
0.478103
0.16829
0.90853
0.000713174
0.637425
0.527441
0.0125864
0.315164
0.000642717
0.164936
0.0343704
0.020484
0.000388895
0.000308003
0.40096
0.0103862
0.0020386
0.000514968
0.00278352
0.834589
0.0591915
0.00110216
0.00063065
0.0613102
0.757658
0.0805514
0.212779
0.216264
0.273717

0.175492
0.334278
0.0343622
0.14997
0.0891194
0.304757
0.0629515
0.000143681
0.0503838
0.0175871
0.30354
0.0930135
0.535473
0.433104
0.230644
0.0649868
0.308197
0.369688
0.209393
0.734874
0.195079
0.3216
0.161931
0.434724
0.665609
0.158496
0.178596
0.214346
0.142964
0.194818
0.00902551
0.00295642
0.00425342
0.00691345
0.00956332
0.36678
0.000931321
0.122255
0.866091
0.00283655

0.00229204
3.14843e-05
0.00168585
0.0854635
0.00679768
0.107204
0.592914
0.00695063
0.598058
0.207077
0.0350334
0.21104
0.557057
0.452971
0.632043
0.066234
0.23919
0.462306
0.367297
0.0460306
0.137514
0.0175045
0.00318662
0.0341023
0.491997
0.22345
0.97069
0.447652
0.02499
0.383111
0.0880654
0.000568336
0.488658
0.754234
0.754264
0.0782777
0.159537
0.166936
0.00537992
0.0796459

0.28043
0.153987
0.0697107
0.219686
0.00129468
0.214106
0.61373
0.0440009
0.760665
0.0216564
0.0226225
0.2133
0.000311885
0.0275191
0.59213
0.485053
0.0111656
0.344278
0.379322
0.0912557
0.714045
0.0153097
0.0399683
0.482681
0.0609029
3.18401e-05
0.473675
0.508231
0.000432406
0.0354328
0.0748916
0.271845
0.00519718
0.000806069
0.833474
0.000875096
0.464702
0.0395564
0.00457245
0.58323

0.0772623
0.490524
0.0961073
0.160486
0.919664
9.42491e-05
0.000653416
0.0331777
6.70457e-05
0.0308347
0.900576
0.977008
0.000704787
0.722905
0.0024163
0.96454
0.229492
0.887094
0.786751
0.00231019
0.00336445
0.894767
0.000222759
0.660489
0.00515133
0.269416
0.0758973
0.263764
0.141352
0.0423999
0.00691974
0.000692969
0.554835
0.0631842
0.630468
0.45428
0.040905
0.0115634
0.164222
0.360286

0.0665697
0.35266
0.865941
0.000929328
0.471638
0.490863
0.0118443
0.560954
0.0136587
0.256685
0.013599
0.000780166
0.107265
0.41357
0.0187716
0.0636165
0.157878
0.148259
0.552566
0.465485
0.863473
0.628234
0.115315
0.00467121
0.100125
0.0010417
0.0753241
0.236914
3.17706e-05
0.00259929
0.413669
0.000125559
0.0162053
0.000216018
0.000439359
0.418416
0.59586
0.689412
0.00136883
0.238258

0.0099897
0.114375
0.889527
0.000199371
0.192829
0.0910742
0.747621
0.0568671
0.000361143
0.465672
0.735977
0.621658
0.0948908
0.0278481
0.000146797
0.312956
0.873207
0.434952
0.0200695
0.512206
0.318503
0.0930179
0.0325087
0.000947443
0.495353
0.946153
0.0423831
0.00315639
0.011749
0.945982
0.021551
0.488224
0.116446
0.634904
0.466786
0.0122938
0.969207
0.026334
0.201493
0.0148356

0.783892
0.11477
2.83842e-05
0.0333116
0.0332925
0.000773054
0.0202741
0.0832716
0.0807499
0.0270046
0.00291944
0.426962
0.6058
0.0250747
0.86104
0.803146
0.16454
0.0297162
0.00146271
0.620433
0.0426061
0.641981
0.0978836
0.312839
0.00713891
0.000171185
0.057585
0.595828
0.0100055
0.489546
0.371016
0.0269418
0.370371
0.891068
0.98327
0.00539215
0.394896
0.00919045
0.427557
0.328537

0.301056
0.00266075
0.0054723
0.311509
0.00332566
0.539804
0.504077
0.00080332
0.897337
0.0388382
0.136006
0.224541
0.414083
0.000434002
0.708269
0.00120694
0.026767
0.0317492
0.00262482
0.00068116
0.68278
0.471607
0.909383
0.2561
0.877844
0.933464
0.284687
0.235953
0.00810748
0.799368
0.223161
0.000152182
0.000161398
0.000172141
0.40007
0.0159153
0.270256
0.001727
0.00554543
0.00195258

0.33113
0.899006
0.406471
0.0106549
0.000246891
0.0010473
0.0104508
0.330632
0.000279029
0.703866
0.292922
0.817576
0.0605955
0.0537393
0.0372857
0.00370307
0.00300191
0.052196
0.00068237
0.0273988
0.0146365
0.000173365
0.0521986
0.00532304
0.761804
0.0152946
0.964201
0.735682
0.000104384
0.00120458
0.00141762
0.00552771
0.076896
0.0127061
0.00162793
0.0128976
0.00674715
0.592192
0.0126326
0.889589

0.175712
0.00549975
0.00155654
0.249065
0.210099
0.253568
0.010071
0.117454
0.295589
0.144641
0.4115
0.000277502
0.00153823
0.010742
0.00447862
0.605377
0.359268
0.0200941
0.696719
0.308466
0.474743
0.091781
0.00928294
0.511392
0.290895
0.26369
0.00702623
0.201634
0.104331
0.00178378
0.573792
0.0396776
0.00439668
0.000426661
0.3964
0.00472862
0.00210762
0.0181797
0.000764242
0.679049

0.704115
0.28082
0.126157
0.772883
0.588745
0.498499
0.246283
0.440594
0.475329
0.0237684
0.00263665
0.819904
0.00287646
0.0227646
0.0166405
0.0727891
0.00564784
0.0111766
0.00268606
0.439623
0.00240732
0.540814
0.243691
0.0887662
0.458404
0.879933
0.000418231
0.49337
0.06799
0.277747
0.368313
0.245886
0.0108981
0.00222948
0.985089
0.00812329
0.0278289
0.00166902
0.00665781
0.0170558

0.103418
0.0310992
0.896474
0.0550787
0.771873
0.00539936
0.353746
0.0207454
0.000996941
0.390343
0.140746
0.0304748
0.963491
0.260889
0.0131976
0.343759
0.0162808
0.0058335
0.966271
0.000442375
0.0757482
0.165772
0.720833
0.0494175
0.213365
0.00750829
0.119918
1.15569e-05
0.0584734
5.09954e-05
0.005847
0.00136214
0.800056
0.012846
0.0959952
0.28986
0.231249
0.426858
0.160545
0.684579

0.00116679
0.212346
0.011722
0.103149
0.823772
0.00805469
0.963533
0.00915207
0.0589201
0.0367763
0.123748
0.282782
0.355318
0.315324
0.00247514
0.146904
0.00011821
0.107202
0.97122
0.348316
0.00685037
0.000936992
0.192677
8.7549e-05
0.265547
0.000152108
0.296431
0.929243
0.117763
0.351147
0.0875172
0.00633352
0.0162347
0.857521
0.662679
0.000539327
0.934643
0.304757
0.548172
0.9669

0.162716
0.528496
0.103138
0.260345
0.91415
0.39188
0.111105
0.217577
0.67397
0.26442
0.353321
0.556558
0.135803
0.0893783
0.974405
0.357568
0.168518
0.000573297
0.00401396
0.36402
0.845768
0.0595818
0.476919
0.772049
0.000160666
0.893237
0.733985
0.470441
0.339887
0.547329
0.519677
0.035089
0.0270142
0.940086
0.00344909
0.21662
0.322914
0.000410552
0.303086
0.277937

0.0899432
0.711207
0.349208
0.000116124
0.00569392
0.000413883
0.12102
0.00205793
0.431455
0.0427731
0.662062
0.509069
0.0845608
0.00926786
0.0355618
0.0335754
0.981325
0.0174328
0.000541199
0.00055579
0.244281
0.729459
0.326378
0.0617488
0.221108
0.119857
0.00113665
0.493912
0.90551
0.000120409
0.387954
0.566811
0.487714
0.557822
0.516536
0.0881515
0.012953
0.120598
0.0433188
0.624933

0.0390704
0.775949
0.945573
0.238478
0.000124024
0.226234
0.334444
0.228254
0.624563
0.737022
0.00171948
0.580282
0.70318
0.0538534
0.311572
0.0113968
0.430761
0.0373206
0.00713847
0.00095347
0.88435
0.59573
0.0813865
0.022899
0.578849
0.545309
0.11684
0.001229
0.000440558
0.675827
0.0171416
0.608296
0.333947
0.00643904
0.0586624
0.0117928
0.0173279
0.0716861
0.0210331
0.968206

0.164161
0.0552715
0.11824
0.00105616
0.265683
0.000562091
0.860471
0.818561
0.0158507
0.0713634
0.000148212
0.280456
0.0131915
0.63712
0.342922
0.171099
0.00439663
0.163826
0.780348
0.55992
0.0337744
0.453409
0.168938
0.503494
0.00998181
0.191711
0.134505
0.00126067
0.00146022
0.00300277
0.0230372
0.180881
0.0745701
0.0186812
0.0636172
0.147377
0.694069
0.00735957
0.0819492
0.946047

0.0949839
0.439464
0.0158808
0.775334
0.0483575
0.971046
0.0626729
0.00919516
0.584034
0.0112484
0.403912
0.420312
0.588037
0.0859578
0.00103632
0.00108968
0.144411
0.129069
0.131262
0.123897
0.104551
0.00204795
0.226292
0.00978311
0.490973
0.262626
0.737479
8.93229e-05
0.556228
0.889736
0.192389
0.000426179
0.0178692
0.00274266
0.00133758
0.286584
0.00827551
0.16099
0.508934
0.928957

0.319565
0.764967
0.000151425
0.016801
0.0478444
0.000172305
0.0810111
0.207227
0.000338629
0.434093
0.174989
0.371607
0.319617
0.053177
0.433327
0.00286818
0.024235
0.796636
0.061205
0.172376
0.996128
0.420205
0.532532
0.000314139
0.000324192
0.0129032
0.00517138
0.978069
0.0024226
0.000383395
0.00339353
0.0339958
0.501723
0.00705414
0.346433
0.388597
0.423993
0.00202718
0.000171642
0.807289

0.00743086
0.100386
0.116014
0.130414
0.0792385
0.268423
0.141362
0.000216054
0.4843
0.251583
0.455581
0.709293
0.000191414
0.652059
0.130686
0.997947
0.0714028
0.0117499
0.986666
0.878683
0.515267
0.000830878
0.141209
0.360348
0.382868
0.0669555
0.297887
0.913198
0.217091
0.000206891
0.54296
0.388455
0.882031
0.00335261
0.00679543
0.282749
0.486658
0.68171
0.630281
0.00299437

0.855576
0.334348
6.94739e-06
0.230109
0.33384
0.241567
0.00264432
0.0421939
0.816497
0.0288729
0.00181116
0.213641
0.307398
0.406321
0.121242
0.210887
0.404399
0.000138927
0.83292
0.781712
0.291894
0.675888
0.984648
0.00159985
0.298021
0.0387949
0.441894
0.000296318
0.265533
0.144608
0.502324
0.255644
0.0875376
0.000521117
0.0991996
0.0889136
0.862997
0.300603
0.134288
0.000402446

0.00145623
0.0363687
0.805075
0.937751
0.23872
0.00116482
0.0985514
0.762312
0.0830323
0.0806359
0.15841
0.327095
0.193755
0.150445
0.000143758
0.0393834
0.0018995
0.973164
0.5177
0.342048
0.173966
0.163044
0.0131867
0.101278
0.0243084
0.00254647
0.722489
0.00748078
0.192887
0.000113993
0.987444
0.0496036
0.0249649
0.204982
0.017979
0.552131
0.00235041
0.806001
0.0318538
0.00768662

0.981676
0.560217
0.000660133
0.806272
0.0188763
0.055771
0.599283
0.437753
1.50856e-05
0.171438
0.220313
0.390453
0.00180221
0.00332798
0.0436147
0.837209
0.00234687
0.981982
0.0328808
0.747753
0.703744
0.00703759
0.0795268
0.271577
0.876016
0.0337435
0.256758
0.0929957
0.00211262
0.218718
0.142621
0.0242525
0.714965
0.00280309
0.0504492
0.991057
0.00576771
0.439539
0.217295
0.095217

0.461735
0.584711
0.424195
0.00390324
0.985277
0.0679766
0.107039
0.954927
0.00302242
0.645095
0.222176
0.0162444
0.000577562
0.000187371
0.171901
0.00216279
0.00105965
0.0882455
0.0102412
0.200376
0.00458445
0.491801
0.000278736
0.120986
0.940776
0.871795
0.00084816
0.0769354
0.00943397
2.35289e-05
0.0110294
0.335583
0.00894759
0.0155232
0.663569
0.853541
0.742748
0.0617248
0.168201
0.918166

0.351206
0.648541
0.0464141
0.00550014
0.0119062
0.0287011
0.0764526
0.712824
0.499725
0.014862
0.144891
0.877639
0.00320128
0.00896901
0.214402
0.699248
0.0432806
0.000274369
0.00495974
0.000176881
0.0224172
0.0196838
0.144406
0.0377153
0.254247
0.670666
0.251796
0.115219
0.266191
0.13526
0.677781
0.216755
0.00475396
0.000154667
0.207043
0.145868
0.590182
0.713561
0.389341
0.1712

0.0159951
0.00577782
0.0477645
0.12181
0.627138
0.00880328
0.00353482
0.00394526
0.256837
7.28993e-05
0.893444
0.560888
0.309123
0.302878
0.0108767
0.382185
7.89417e-05
0.0115634
0.704854
0.227231
0.126141
0.753431
0.191956
9.59369e-05
0.00169392
0.123215
0.835856
0.121121
0.00179105
0.334058
0.000298899
0.0198319
0.19521
0.904778
0.0547739
0.00670856
0.0587074
0.00240867
0.898744
0.00219939

0.00650553
0.454488
0.0181958
0.192953
6.04045e-05
0.00254379
0.0389655
0.00295036
0.223999
0.00118098
0.0743022
0.910097
0.00616622
0.285763
0.148057
0.00102583
0.00431911
0.41213
0.452776
0.136853
0.444809
0.0027205
0.020162
0.510053
0.0142904
0.109555
0.0587596
0.979924
0.00361042
0.0824588
0.0388759
0.00277447
0.876275
0.463928
0.630523
0.0842931
0.0385362
0.322473
0.0069806
0.527458

0.00137114
0.0457164
0.0179669
0.188808
0.619705
0.628946
0.189494
0.196722
0.986665
0.232556
0.0671333
0.444764
0.71422
0.156132
0.022436
0.38575
0.0217825
0.0550719
0.398916
0.630296
0.231868
0.748966
0.20853
0.299017
0.995341
0.00098721
0.0162241
0.0114309
0.397019
0.429793
0.401899
0.273551
0.0164325
0.195357
0.566535
0.621125
0.835862
0.27125
0.122693
0.590473

0.242125
0.00578453
0.025555
0.108528
0.200118
0.0333784
0.0159742
0.460708
0.00319028
0.486402
0.0312297
0.010491
0.0604358
0.490166
0.0196966
0.113742
0.629063
0.000459799
0.0122019
0.905275
0.0136516
0.061214
0.0748979
0.000396301
0.832741
0.00417777
0.142837
0.578869
0.00149039
0.000166286
0.00232206
0.828783
0.0941264
0.000271858
0.147674
0.000213736
0.00139605
0.950388
0.739455
0.263645

0.657707
0.0019806
0.0238484
0.00850913
0.688179
0.868759
0.0236576
0.926525
0.012339
0.0117384
0.0010412
0.0230602
0.00245978
0.00127334
0.000450266
0.214859
0.0250209
0.538432
0.00873008
0.00211237
0.468654
0.531563
0.0160499
0.804735
0.319554
0.399683
0.997832
0.310198
0.0029649
0.667328
0.352708
0.182617
0.964032
0.859734
0.126004
0.0032098
0.609737
0.528855
0.941404
0.777861

0.137891
0.105026
0.17926
0.013565
0.00218422
0.0233469
0.0603614
0.0250589
0.505661
0.0445251
0.0604093
0.648
0.710697
0.77735
0.72378
0.0179998
0.921748
0.0590637
0.00862131
0.128076
0.0336322
0.00226395
0.302369
0.83365
0.757199
0.00431006
0.707786
0.0313964
0.824299
0.00494372
0.427663
0.00060484
0.785612
0.384023
0.62055
0.0978474
0.0837158
0.0315811
0.000546325
0.0798688

0.0199431
0.00293607
0.000162441
0.372438
0.843982
0.00245972
0.0324276
0.354727
0.00051959
0.000300832
0.032405
0.00867631
0.000644668
0.972972
0.425721
1.87565e-05
0.0154602
0.00202052
0.00129649
0.000448037
0.00398689
0.696024
0.0118859
0.0207149
0.0799928
0.658354
0.197437
0.149599
0.378231
0.846272
0.0347184
0.229318
0.000546878
0.844047
0.221003
0.566371
0.0037058
0.602156
0.728203
0.0271109

0.177273
0.254174
0.00283412
0.47277
0.0188586
0.025326
0.496247
0.530662
0.0949355
0.290636
0.200528
0.000793203
0.00730162
0.00274458
0.668364
0.981766
0.401524
0.268764
0.629581
0.279271
0.0407119
0.0108183
0.00354152
0.223203
0.119916
0.01435
0.198803
0.0250814
0.43826
0.000103155
0.638554
0.0193162
0.614934
0.0947623
0.372581
0.0112789
0.00684973
0.0323127
0.614832
0.478428

0.00959385
0.609919
0.185858
0.251519
0.0311031
0.000180792
0.00208478
0.0774468
0.260807
0.0878311
0.740145
0.196056
0.00273455
0.197604
0.00788722
0.0816273
0.0218496
0.000246556
0.640091
0.192672
0.398064
0.00790369
0.445054
0.00151811
0.0497764
0.0348976
0.0077505
0.94553
0.790129
0.000401922
0.850543
0.00184234
0.971356
0.860024
0.00780538
0.000110491
0.506985
0.00608712
0.00462919
0.0046716

0.462762
0.0168134
0.433813
0.395927
0.162626
0.8058
0.30229
0.133521
0.0135916
0.997834
0.0160743
0.00840441
0.0879254
0.565221
0.0319343
0.180123
0.0181385
0.0408132
0.866701
0.00487181
0.580547
0.224981
0.0636365
0.840886
0.107007
0.404129
0.0132307
0.392836
0.389235
0.134399
0.898632
0.00169051
0.732557
0.0734172
0.271389
0.214121
0.154289
0.697829
0.778766
0.00296069

0.647465
0.389722
0.636674
0.742016
0.51424
0.000107678
0.175663
0.524433
0.0242278
0.00201258
0.938169
0.020112
0.00314267
0.216215
0.33021
0.148361
0.0241042
0.0722541
0.77124
0.762439
0.00522038
0.379635
0.998996
0.000242079
0.30539
0.6889
0.401762
0.327092
0.134808
0.765503
0.00311458
0.700924
0.0262519
0.0106303
0.0105596
0.537432
0.462411
0.0153071
0.704895
0.0646797

0.226232
0.0146123
0.405385
0.00210961
0.765611
0.116576
0.288245
0.214892
0.105574
0.018949
0.618633
0.477526
0.378005
0.419651
0.885129
0.865363
0.135547
0.547026
0.301186
0.0141739
0.000633939
0.387277
0.593203
0.00036679
0.488164
0.260114
0.217034
0.048
0.00429996
0.001544
0.0266177
0.000258825
0.478037
0.000323764
0.000160038
0.00851927
0.0590426
0.0123138
0.170964
0.715053

0.000550327
0.400163
0.792483
0.0260464
0.480585
0.00223129
0.192798
0.0816841
0.983362
0.852026
0.045622
0.313822
0.381551
0.0312542
0.00217136
0.130034
0.0158582
0.896524
0.229987
0.00179041
0.138175
0.242792
0.00328493
0.258528
0.0601404
0.0176067
0.160309
0.311199
0.776352
0.362474
9.80971e-05
0.00860532
0.693914
0.192254
0.174706
0.813919
0.515285
0.00131718
0.103488
0.265997

0.00500306
0.619439
0.0037407
0.0148924
0.000447163
0.00065152
0.00127031
0.102307
0.000100328
0.000557562
0.645559
0.107099
0.133312
0.305662
0.531768
0.159981
0.207465
0.566621
0.0816024
0.781716
0.211162
0.319214
0.00185928
0.00157143
0.00360508
0.0596084
0.162287
0.670061
0.0461631
0.237664
0.268298
0.646214
0.000137986
0.240559
0.000200425
0.00548185
0.0276058
0.00163312
0.0460287
0.442021

0.68486
0.0955711
0.00187532
0.424328
0.620242
0.369484
0.123497
0.00684299
0.754852
0.00477442
0.0640681
0.939175
0.0744348
0.0759233
0.0479662
0.0455076
0.299903
0.000655248
0.0518291
0.495662
0.00990335
0.45472
0.486849
0.949248
0.43889
0.668269
0.148639
0.0912263
0.00349006
0.0524055
0.328819
0.00141624
0.0467537
0.431603
0.802853
0.679475
0.00302772
0.00612736
0.38481
0.157597

0.231332
0.692506
0.00738199
0.580733
0.382005
0.0217398
0.00268559
0.0109107
0.461422
0.00346825
0.000564069
0.909828
0.00727384
0.107191
0.18131
0.00529122
0.11731
0.0588185
0.00822379
0.9726
0.0720346
0.00688878
0.0839064
0.00118122
0.166828
0.00332816
0.0537145
0.481871
0.050779
0.699051
0.000706702
0.607489
0.0144125
0.184991
0.00409945
0.241065
0.612542
0.0361924
0.820584
0.000228242

0.865382
0.00339288
0.00616657
0.00297715
0.100718
0.0016183
0.950284
0.0287454
0.372942
0.0340932
0.00278757
0.000260105
0.0638733
0.3492
0.00147577
0.000505821
0.106458
0.00433595
0.0432323
0.00449045
0.00119439
0.778469
0.0339182
0.000948033
0.228357
0.00182804
0.898963
0.946412
0.0456574
0.0107109
0.0212594
0.502547
0.0150343
0.0153207
0.469266
0.147969
0.704601
0.0877245
0.0591394
0.0144001

0.0744539
0.0945954
0.00292088
0.196659
0.121959
0.666146
0.134385
0.953408
0.104298
0.797771
0.000386072
0.695322
0.0174799
0.182179
0.0567702
0.520956
0.0015589
0.0250274
0.611003
0.383285
0.16443
0.0799848
5.24868e-06
0.0512042
0.0125169
0.316555
0.681449
0.975704
0.404239
0.203998
0.0217309
0.372023
0.00244401
0.0160426
0.0508764
0.193088
0.0447979
0.00751049
0.487532
0.00582904

0.50579
0.758067
0.951458
0.00222869
0.207408
0.217592
0.000777376
0.369377
0.391426
0.017065
0.00154098
0.00768118
0.00114785
0.00226051
0.451146
0.000961693
0.232072
0.0680082
0.0865348
0.0751311
0.00431091
0.0187446
0.00114408
0.000326244
0.599811
0.716261
0.55374
0.00532172
0.641264
0.0461242
0.145117
0.770821
0.124779
0.117337
0.0161188
0.0708092
0.047065
0.449515
0.5521
0.388295

0.279701
0.511437
0.551412
0.3073
0.522008
0.0125951
0.510814
0.0710662
0.0149519
0.000147413
0.0413851
0.0795816
0.951852
0.00855364
0.00851294
0.0544925
0.00668847
0.00160927
0.00755219
0.000740446
0.0790109
0.554929
0.000707703
0.00511237
0.265508
0.637976
0.140261
0.000121589
0.513282
0.43426
0.759204
0.220836
0.26851
0.511621
0.917234
0.0446236
0.00957818
0.0522214
0.322363
0.00262591

0.00216523
0.00131009
0.0701995
0.000268833
0.018354
0.473044
0.19381
0.147759
0.00976741
0.771145
0.133046
0.00229659
0.930364
0.033833
0.140148
0.000806083
0.077577
0.940208
0.0462437
0.00233582
0.139255
0.00156255
0.0689628
0.067152
0.00555506
0.00480277
0.00599633
0.03322
0.351098
0.0296854
0.893084
0.359801
0.857765
0.0213531
0.663263
0.18286
0.00714257
0.0165823
0.0248168
0.00773196

0.403663
0.425855
0.0837203
0.515561
0.132753
0.314553
0.478429
0.272589
0.901858
0.671632
0.000496884
0.125991
0.0514912
0.234255
0.00343173
0.101695
0.34608
0.0592476
0.149649
0.00490578
0.00143512
0.0265903
0.190568
0.659476
0.195886
0.0399484
0.00984339
0.0118524
0.750838
0.000779842
0.271179
0.91897
0.660081
0.0214643
0.0420905
0.00360025
0.00262361
0.0788333
0.0259665
0.0907595

0.780306
0.6735
0.0305488
0.393111
0.417121
0.0102183
0.0859185
0.408239
0.0664248
0.0250602
0.400924
0.202535
0.882273
0.000704873
0.269534
0.0590124
0.504872
0.0245943
0.000169688
7.5539e-05
0.0138367
0.000249722
0.631079
0.000497879
0.00070055
0.0141966
0.000329948
0.175801
0.000732801
0.0094141
0.543159
0.00904087
0.000137079
0.42607
0.0186899
0.00572575
0.0414842
0.0637937
0.783056
0.00338419

0.0211905
0.0118882
0.0590091
0.582235
0.0323998
0.00124061
0.0649375
0.647925
0.000318818
0.994791
0.109771
0.0810378
7.64766e-05
0.0316949
0.000166752
0.000399259
0.0568031
0.691362
0.00191937
0.931156
0.0560303
0.0564546
0.435863
0.00346235
0.75312
0.739232
0.173384
0.0550125
0.232528
0.141944
0.296497
0.357515
0.276223
0.47758
0.0812459
0.00400939
0.717705
0.274807
0.0122207
0.575552

0.000855461
0.098524
0.0414557
0.247136
0.0326013
0.000149589
0.00980216
0.757979
0.0412281
0.333884
0.691726
0.563404
0.00677068
0.477698
0.0483828
0.0133898
0.244495
0.00244285
0.385724
0.367413
0.504755
0.24044
0.35732
9.4571e-05
0.000275592
0.585348
0.62844
0.68124
0.14437
0.000709462
0.660597
0.000624521
0.139357
0.162803
0.927486
0.853118
0.342896
0.0184695
0.106072
0.00649838

0.0434932
0.0231697
0.295054
0.102203
0.0180223
0.663616
0.248444
0.496017
0.0201382
0.000191449
0.191458
0.433225
0.00390404
0.00318353
0.000846432
0.959457
0.313364
0.377177
0.269582
0.183011
0.000422018
0.0418554
0.54394
0.00861793
0.310007
0.00889748
0.348664
0.392472
0.308884
0.319776
0.266147
0.435433
0.00204515
0.257298
0.744189
0.0196861
0.61551
0.00225015
0.944263
0.137059

0.359322
0.173798
0.101247
0.0797878
0.189586
0.00656845
0.70394
0.308565
0.227201
0.165353
0.190718
0.658585
0.000564913
0.879903
0.655661
0.000713341
0.029071
0.231902
0.0204165
0.667814
0.0667886
0.180447
0.490453
0.337648
0.000800227
0.21185
0.0691589
0.00196896
0.0175746
0.00330358
0.212899
0.0478032
0.413377
0.794624
0.688916
0.471821
0.397806
0.205832
0.246451
0.00149357

0.333548
0.398788
0.000177326
0.080916
0.280553
0.330629
0.00139544
0.977373
0.0881586
0.0962648
0.029921
0.570905
0.223282
0.606717
0.0178871
0.971275
0.899375
0.0329353
0.959221
0.0702634
0.251255
0.283753
0.543571
0.145517
0.219757
0.00123031
0.582508
0.0453125
0.0048887
0.00282318
0.00293291
0.420088
0.605205
0.0330491
0.00812736
0.90773
0.478314
0.000775468
0.382163
0.149916

0.162857
0.00330167
0.565179
0.0102424
0.103256
0.0277564
0.738667
0.000308527
0.980237
0.893082
0.795841
0.0751284
0.00634391
0.0200789
0.018796
0.601156
0.00382392
0.662815
0.120796
0.108361
0.179835
0.000672552
0.282661
0.849927
0.00335098
0.0056554
0.443059
0.0930826
0.264263
0.0154128
0.861351
0.000339461
0.809441
0.660648
0.00048763
0.465963
0.0308378
0.572142
0.00300114
0.140837

0.0595084
0.215153
0.250514
0.219668
0.00395514
0.599477
0.0122192
0.666685
0.200819
0.00184443
0.179398
0.684316
0.00026051
0.00476444
0.00241868
0.464021
0.363789
0.113437
0.00636605
0.284459
0.985698
0.105674
0.254315
0.159904
0.000121086
0.201238
0.47308
0.415774
0.148026
0.361531
0.00247594
0.00652029
0.000153952
0.175093
0.799334
0.00394968
0.00282262
0.448252
0.207207
0.000186378

0.808157
0.585456
0.901814
0.102974
0.950233
0.0591581
0.0397564
0.0288065
0.254568
0.882213
0.43348
0.00132647
0.00102215
0.681322
0.0287784
0.0415138
0.00100756
0.745893
0.00561309
0.00114488
0.00430153
0.0579145
0.00050222
0.00141669
0.0151989
0.329274
0.268616
0.073433
0.00467927
3.81582e-05
0.800187
0.011933
0.00715967
0.504364
0.0369291
0.309065
0.00978087
0.0154954
0.0781885
0.362048

0.00391057
0.132803
0.117791
0.345269
5.99813e-05
0.883614
0.00578562
0.00916918
0.948834
0.025128
0.813562
0.20697
0.00812529
0.807505
0.00682691
0.986885
0.0295637
0.989713
0.862734
0.786575
0.00303958
0.437936
0.298128
0.0510308
0.633104
0.853845
0.00227652
0.00746827
0.123345
0.0530598
0.436417
0.312588
0.00021109
0.00119082
0.000150844
0.746555
0.586313
0.0270169
0.00109441
0.734928

0.250298
0.00124752
0.00156754
8.10436e-05
0.0923438
0.000385461
0.0245885
0.0760458
0.765497
0.0866829
0.729465
0.975233
0.16844
0.422274
0.427914
0.0318958
0.0103538
0.113269
0.0166318
0.890179
0.00357328
5.52545e-05
0.208192
0.162864
0.976353
0.000479501
0.942476
0.405681
0.0697705
0.0320755
0.118287
0.989376
0.0919551
0.0292025
0.883175
0.0287738
3.06958e-06
0.662019
0.00138406
0.0444809

0.0797948
6.04576e-06
0.981446
0.00389729
0.0748057
0.00932353
0.43688
0.0735289
0.837468
0.0207925
0.0189205
0.656532
0.812395
0.987518
0.432092
0.282727
0.798253
0.0742412
0.56048
0.0306602
0.220937
0.160228
0.745109
0.0447229
0.986593
0.00477222
0.372379
0.421048
0.251057
0.0254697
0.0852516
0.360704
0.642023
0.000173043
0.53036
0.320548
0.0228433
0.709362
0.00331072
0.114655

0.0645909
0.209151
0.295981
0.433324
0.992338
0.108583
0.55978
0.0950661
0.015454
9.957e-05
0.474259
0.099459
0.296824
0.000322968
0.0550809
0.180819
0.0582314
0.176236
0.316203
0.480879
0.00412617
0.0834904
0.0832126
0.0612423
0.025126
0.00142455
0.0861249
0.196364
0.0779913
0.866999
0.71502
0.802594
0.00106435
0.166879
0.0212981
0.482422
0.0184156
0.00452133
0.58279
0.205

0.374172
0.240951
0.904163
0.712354
0.0649352
1.9176e-05
0.58127
0.334665
0.404945
0.898115
0.0883924
0.420516
0.138752
0.479156
0.00250491
0.394475
0.00101538
0.358972
0.678369
0.00326377
0.398478
0.0429317
0.816713
0.00600945
0.32286
0.0534487
0.00241349
0.812906
0.0552286
0.0132556
0.180359
0.333695
0.137791
0.987352
0.000325443
0.00835472
0.00011538
0.955683
0.00107868
0.109032

0.74131
0.689774
0.777467
0.689377
0.317544
0.000770666
0.365562
0.307925
0.0307084
0.000862182
0.528614
0.536255
0.0246109
0.4458
0.000728561
0.288335
0.0834519
0.277477
0.644253
0.635253
0.0154056
0.940187
0.371878
0.808933
0.00340483
0.000205441
0.0117383
0.149402
0.00482551
0.000765522
0.266558
0.00313379
0.268423
0.63236
0.00759694
0.112749
0.957763
0.349005
0.387373
0.0736677

0.951125
0.131533
0.304689
0.10558
0.00785771
0.951225
0.0123053
0.0183464
0.808876
0.926014
0.000421577
0.102099
0.112051
0.122209
0.455953
0.403277
0.17355
0.0326328
0.000216902
0.0139416
0.0981111
0.0610114
0.0214726
0.0024094
0.0138725
0.00462707
0.0568075
0.221981
0.686658
0.0180468
0.000273822
0.000475246
0.178406
0.975278
0.00127074
0.0415725
0.00503602
0.083909
0.205974
0.139537

0.00166407
0.122441
0.00609401
0.00184236
0.0163176
0.000292025
0.00410378
0.00206862
0.202631
0.000660522
0.275082
0.699398
0.435882
0.194404
0.623336
0.0218626
0.824247
0.280696
0.31324
0.0549815
0.0403928
0.000439679
0.959364
0.989557
0.326168
0.00307382
0.0232586
0.000186484
0.282703
0.964262
0.0297771
0.95189
0.14818
0.0179414
0.0583489
0.951276
0.370647
0.000541406
0.624564
0.273453

0.00213574
0.135177
0.00079605
0.504114
0.230841
0.962229
0.397388
0.81982
0.0596548
0.169521
0.0253788
0.00448661
0.00847352
0.13136
0.351477
0.300652
0.91225
0.538981
0.244052
0.111826
0.629748
0.49163
0.0825885
5.4553e-05
0.454222
0.253992
0.968367
0.00659756
0.868359
0.448352
0.0126743
0.00330543
0.00148993
0.498396
0.409838
0.117248
0.168957
0.0996182
0.01359
0.00247499

0.994656
0.905668
0.0868321
0.0401985
0.0431479
0.905674
0.000655031
0.0154028
0.0207517
0.0174425
0.0252554
0.885391
0.208527
0.00253315
0.000203175
0.0224528
0.0408772
0.658627
0.0512038
0.146725
0.484453
0.0138453
0.635309
0.273631
0.000451673
0.00238905
0.140313
0.00987351
0.147364
0.00481078
0.0238012
0.0125067
0.412404
0.293173
0.0266152
0.0951167
0.0500942
0.00345468
0.797568
0.000297989

0.219485
0.122303
0.00183824
0.851456
9.72897e-05
0.0411805
0.599606
0.0113092
0.306937
0.00239441
0.00385307
0.506702
0.000410939
0.775403
0.806062
0.00296045
0.853584
0.198905
0.534742
0.563215
0.0117862
0.329451
0.000582466
0.0401813
0.0164099
0.870337
0.169548
0.0634645
0.155845
0.0362237
0.994626
0.370506
0.397934
0.0443817
0.289142
0.00802962
0.00886477
0.0378446
0.320029
0.453399

0.00638189
0.237253
0.00696571
0.130462
0.172278
0.971665
0.407849
0.0517397
0.63699
0.0208823
0.388596
0.0212629
0.00583471
0.604861
0.846482
0.00122758
0.0176752
0.0121728
0.561265
0.112668
0.0573392
0.700969
0.599195
0.000357588
0.00849131
0.000993868
0.0120874
0.209016
0.314884
0.690987
0.104981
0.474754
0.961876
0.124563
0.291725
0.319063
0.5613
0.0640381
0.000786922
0.000324914

0.00131718
0.813382
0.0655047
0.675887
0.734299
0.717763
0.00598632
0.261117
0.540206
0.00245735
0.461201
0.21232
0.000187031
0.342979
0.0660396
0.00948192
0.0659874
0.748493
0.225719
0.401604
0.958429
0.019542
0.225002
0.0798639
0.067323
0.133617
0.392673
0.0156198
0.0388958
0.00148437
0.00209994
0.168037
0.000200771
0.351768
0.000820957
0.00281231
0.00135338
0.122641
0.566263
0.00165142

0.0631364
0.000563921
0.153404
0.00412097
0.568852
0.505458
0.931847
0.486737
0.0848674
0.0804813
0.00418824
0.0964046
0.349891
0.154742
0.000507348
0.337132
0.029776
0.554193
0.185396
0.449498
0.31535
0.506028
0.177163
0.103678
0.734403
0.480575
0.00382426
0.311152
0.0108548
0.0980795
0.646625
0.0518641
0.0446989
0.0118893
0.0979483
0.00248431
0.012987
0.0193253
0.806145
0.0962737

0.000545825
0.0383761
0.000675743
0.102859
0.345234
0.011516
0.000519989
0.0266453
0.36264
0.000162001
0.0653684
0.746737
0.942429
0.0943849
0.754813
0.000246211
0.000395135
0.907812
3.08781e-05
0.0120894
0.490414
0.365607
0.365443
0.000309785
0.149939
0.593253
0.148442
0.0477735
0.018205
0.0143841
0.860223
0.00154601
0.783436
0.14843
0.921885
0.0604097
0.00324627
0.327156
0.00623017
0.419906

0.643148
0.00152886
0.287843
0.0106818
0.750592
0.589885
0.496378
0.33872
0.0049952
0.325068
0.0935387
0.00251475
0.00089084
0.00174952
0.394024
0.000488856
0.716109
0.000254472
0.822454
0.36224
0.369137
0.048063
0.388821
0.0514485
0.392831
0.0995631
0.0142086
0.177366
0.271212
0.501932
0.00651556
0.416824
0.979791
0.0964106
0.132988
0.0273887
0.121154
0.0204908
0.365779
0.359004

0.438847
1.55281e-05
0.825613
0.00684675
0.0451245
0.382576
0.0135179
0.00150697
0.00104643
0.650925
0.419863
0.010369
0.241039
0.418215
0.0724148
0.0774722
0.41227
0.00629589
0.320172
0.158646
0.00372286
0.505737
0.0419058
0.807111
0.00145271
0.000834245
0.015192
0.0230197
0.00101958
0.0244688
0.779593
0.146233
0.189654
0.19984
0.124022
0.416802
0.428456
0.00297793
0.099384
0.716099

0.369201
0.106914
0.00246713
0.0121191
0.389459
0.944426
0.870752
0.000978638
0.0166314
0.612731
0.000537255
0.133708
0.00134589
0.959174
0.0109155
0.569963
0.329987
0.285327
0.380602
0.0104198
0.489903
0.886936
0.979166
0.00237161
0.0102582
0.000145272
0.328505
0.00306735
0.0126421
0.0249039
0.0343343
0.181533
0.405282
0.107985
0.538129
0.0520731
0.0405317
0.373921
0.685889
0.011737

0.447967
0.156885
0.557602
0.43174
0.0118389
0.179328
0.000151216
0.0964573
0.555571
0.00722362
0.00732076
0.00120814
0.0223838
0.98631
0.000507824
0.791746
0.00393007
0.585909
0.000565874
0.00135121
0.4024
0.893707
0.925381
1.2618e-05
0.166744
0.0501112
0.0338739
0.529289
0.0626832
0.756074
0.330544
0.418692
0.193672
0.433473
0.0415068
0.0376748
0.366898
0.145808
8.50347e-05
0.198507

0.0581839
0.166635
8.23137e-05
0.133716
0.00128214
1.64633e-05
0.0244171
0.558496
0.000737142
0.7935
0.361537
0.601282
0.851794
0.000505026
0.140586
0.199826
0.00207273
0.936187
0.38497
0.776875
0.00184832
0.0372045
0.0129828
0.000258477
0.828211
0.0459568
0.0529708
0.108183
0.000843646
0.0483597
0.0389913
0.12394
0.378371
0.789808
0.986363
0.00553562
0.000121998
0.00145045
0.0122961
0.194166

0.631935
0.00941571
0.689983
0.000112052
0.639152
0.993077
0.0615509
0.345393
0.000158486
0.0324203
0.283925
0.00750394
0.899993
0.87368
0.000927283
0.000549809
0.174222
0.00354541
0.145486
0.425809
0.0136906
0.00667206
0.00573468
0.661168
0.243063
0.499958
0.147832
0.673864
0.0055104
0.456959
0.318952
0.18685
0.25359
0.235965
0.997773
0.159713
0.0761477
0.267189
0.309051
0.201131

0.00139828
0.462875
0.356087
0.85681
0.869587
0.00763662
0.379687
0.740998
0.39444
0.2396
0.00689329
9.02016e-05
0.00464945
0.0127445
0.110788
0.00353938
0.0830155
0.102735
0.497852
0.915463
0.311602
0.032725
0.250076
0.0749851
0.0232298
0.0038068
0.216953
0.0739745
0.19032
0.000332459
0.664192
0.000225953
0.00245659
0.458031
0.454792
0.115919
0.622865
0.755816
0.196389
0.913582

0.127045
0.0189196
0.0142813
0.252928
0.00272665
0.0426814
0.638881
0.475827
0.00189387
0.886573
0.00657108
0.931388
0.000905473
0.489371
0.0144591
0.145681
0.0223778
0.615381
0.0977035
0.553506
0.00327231
0.00152003
0.31621
0.0552314
0.739415
0.0469504
0.242096
0.000212761
0.0428717
0.0226082
0.181861
0.430904
0.36019
0.00237813
0.0182349
0.0153631
0.00221285
0.0594465
0.271967
0.000500279

0.0026249
0.0565892
0.792976
0.258205
0.0588253
0.602971
0.000603741
0.00530626
0.314589
0.174042
0.00699207
0.733307
0.432196
0.206733
0.0354403
0.513732
0.11372
0.229238
0.00280377
0.00816765
0.273129
0.246467
0.942731
0.0256992
0.0647762
0.533028
0.609857
0.311396
0.357598
0.846228
0.454499
0.345608
0.80154
0.0211419
0.416088
0.0675272
0.0146415
0.939688
0.00890184
0.101831

0.0724691
0.300434
0.193318
0.33412
0.0458339
0.0134151
0.276976
0.526458
0.879962
0.719411
0.105431
0.0624989
0.375431
0.581239
0.0485396
0.307282
0.756558
0.458967
0.00155778
0.0570581
0.276282
0.897952
0.71631
0.293071
0.102127
0.00376918
0.00319998
0.00292328
0.359666
0.759101
0.796239
0.164637
0.86584
0.00192724
0.286255
0.000399134
0.000237839
0.00899966
0.192415
0.255909

0.00513134
0.192003
0.0744843
0.22987
0.435294
0.203946
0.00108607
0.101528
0.855214
0.00314195
0.27022
0.050147
0.75793
0.00291194
0.000606616
0.249659
0.797321
0.162319
0.0971246
0.0805774
0.000511111
0.000369943
0.491054
0.00158685
0.0285777
0.0817915
0.256126
0.899458
0.265698
0.0381492
0.24644
0.0577419
0.00515048
0.895407
0.14202
0.042786
0.972303
0.349272
0.262325
0.000529794

0.00207737
0.527812
0.193462
0.516557
0.671581
0.614331
0.259877
0.257312
0.275366
0.00526054
0.30414
0.0472198
0.775874
7.01523e-05
0.260071
0.00071962
0.00740812
0.330814
0.00162518
0.000819622
0.400459
0.381568
0.0881901
0.00219017
0.000925336
0.911083
0.751707
0.00194185
0.126804
0.00903038
0.309715
0.228212
0.000404795
0.193195
0.603287
0.00969243
0.994526
0.0191538
0.00051513
0.0503511

0.011968
0.0467903
0.00372471
0.254801
0.000237316
0.568315
0.847373
0.09396
0.922683
0.000205784
0.917829
0.880721
0.0461363
0.0245381
0.309148
0.0616615
0.571714
0.00600426
0.00840776
0.0954507
0.0213576
0.0130619
0.0859451
0.732998
0.221763
0.0456622
0.010356
0.000851086
0.889064
0.000828549
0.347433
0.574959
0.447483
0.000624157
0.0301826
0.342797
0.258623
0.0963822
0.934083
0.000939164

0.000341313
0.0671749
0.0564407
0.693622
0.753251
0.465908
0.18227
8.15568e-05
0.00241159
0.000109316
0.0508589
0.000534502
0.138904
0.73966
0.000517751
0.0448417
0.749324
0.604986
0.010485
0.19202
0.908196
0.0150507
0.0509645
0.00330144
0.00330487
0.0019091
0.12668
0.000958387
0.862904
0.431203
0.105163
0.0404342
0.156638
0.215339
0.222024
0.132387
0.024115
0.00484838
0.464885
0.0161956

0.99925
0.565612
0.0677715
0.256207
0.828749
0.00111385
0.00511545
0.0220686
0.0277559
0.188914
0.00187799
0.414676
0.13341
0.101397
0.216121
0.521222
0.0319519
0.316946
0.00010262
0.150464
0.031591
0.0394421
0.488251
0.00130096
0.238282
0.508338
0.166518
0.115341
0.00715893
0.878078
0.501363
0.0225894
0.00703255
0.0480621
0.00238214
0.589077
0.709239
0.0903927
0.00529104
0.364318

0.216717
0.0912992
0.00134951
0.00137619
0.721505
0.0921379
0.580806
0.0568445
0.0808601
0.000221358
0.41753
0.12696
0.0751439
0.596526
0.0154914
0.00203655
0.978496
0.0117814
0.140645
0.968292
0.354691
0.0464334
0.944288
0.070294
0.0116079
0.937992
0.158093
0.000986747
0.0378161
8.62473e-05
0.792611
0.0590798
0.00670526
0.00022008
0.28005
0.021522
0.000605759
0.374751
0.00390487
0.0555262

0.0214718
0.747651
0.809429
0.470033
0.00237162
0.00409111
0.927592
0.00262774
0.326353
0.00677238
0.53702
0.00038476
0.00810184
0.237261
0.132839
0.337815
0.938923
0.259316
0.357872
0.00615161
0.396961
0.989853
0.000579366
0.0511408
0.655939
0.512409
0.2115
0.000306727
0.418062
0.00161603
0.381769
0.0031953
0.0271092
0.715599
0.00490998
0.00477806
0.00748314
0.0144379
0.274148
0.268644

0.00149106
3.23499e-05
0.00140029
0.000118648
0.000135839
0.567272
0.715256
0.948692
0.579681
0.0586032
0.0964755
0.00713107
0.162009
0.000688693
0.936631
0.0873906
0.74672
0.00901572
0.0583985
0.0762542
0.101792
0.372732
0.0966885
0.962941
0.00059642
0.975472
0.0103132
0.429406
0.469894
0.0148965
0.514978
0.271003
0.0956134
0.0483961
0.900253
0.181475
0.0291386
0.0124682
0.000628027
0.680175

0.040377
0.556857
0.312873
0.000486443
0.437746
0.302063
0.00446203
0.541434
0.0857905
0.0262249
0.951425
0.826958
0.314485
0.2581
0.00235599
0.277947
0.721558
0.178349
0.0119451
0.663699
0.316103
0.0341253
0.588608
0.139887
0.00202785
0.420111
0.000310103
0.389942
0.294637
0.0385711
0.786636
0.326728
0.0173983
0.0155674
0.762845
0.189202
0.670373
0.0391971
0.0027
0.000126711

0.000163001
0.176728
0.237402
0.000119644
0.0712093
0.67747
0.00107961
0.396878
0.413608
0.166508
0.0174979
0.606037
0.00941923
0.256291
0.139836
0.84203
0.828877
0.0325705
0.270555
0.00265659
0.0281758
0.000388731
0.206546
0.00100594
0.892149
0.0365783
0.0886259
0.137178
0.0220308
0.193653
0.0515022
0.425732
0.0318441
0.0413898
0.000762683
0.778892
0.0602913
0.416407
0.373915
0.00175637

0.0697713
0.0765011
0.913288
0.00408659
0.000724831
0.344106
0.00836758
0.21757
0.00595568
0.00238487
0.127074
0.0897891
0.196199
0.857175
0.00680924
0.289912
0.287097
0.000624928
0.601125
0.446068
0.0350906
0.0403992
0.0301901
0.0482137
0.259609
0.000365132
0.0258505
0.000109467
0.196484
0.0633727
0.0190932
0.91608
0.00163643
0.0853124
0.857464
0.0311842
0.437994
0.823904
0.00189316
0.0375736

0.826896
0.0617183
0.596527
0.0221253
0.589534
0.110272
0.485728
0.718944
0.23795
0.442835
0.00314176
0.106223
0.0280171
0.123422
0.839882
0.741886
0.0321833
0.00560047
0.00012444
0.328683
0.055378
0.512903
0.172513
0.282112
0.389233
0.86402
0.287112
0.00453969
0.394074
0.0654961
0.207224
0.0468837
0.165246
0.306565
0.14759
0.736342
0.0099608
0.489458
0.283937
0.128424

0.107306
0.0104787
0.102504
0.651176
0.567663
0.83076
0.0587513
0.125437
0.118456
0.126625
0.596533
0.863233
0.0109492
0.971128
0.00155814
0.0384494
0.0169269
0.700804
0.0298081
0.844014
0.338808
0.00272591
0.0119043
0.0142165
0.00479382
0.0535049
0.00113975
0.296571
0.345181
0.0940882
0.601304
0.0272754
0.000544279
0.928771
0.0474345
0.0022332
0.152474
0.000404782
0.536135
0.00174635

0.746827
0.000914925
0.00230596
0.00147375
0.00143832
0.579035
0.0156699
0.492974
0.788479
0.960446
0.00941696
0.0146772
0.127817
0.993226
0.1371
0.332015
0.895158
0.635824
0.710591
0.286012
0.000625574
0.439686
0.402418
0.0355525
0.0171498
0.443037
0.00186432
0.0501771
0.276385
0.981314
0.0299902
0.328026
0.0613932
0.208761
0.0993007
0.348903
0.33659
0.387344
0.562669
0.876129

0.591707
0.0668069
0.12392
0.179475
0.0198062
0.195861
0.00957842
0.185651
0.332026
0.00149339
0.033281
0.039633
0.717648
0.096087
0.964106
0.280915
0.549391
0.00696623
0.201542
0.0793581
0.933657
0.00504859
0.910558
0.00200793
0.705859
0.0234122
0.957123
0.0016614
0.00343642
0.127958
0.00317238
0.567044
0.707687
0.0268174
0.107457
0.0321649
0.00626123
0.0385471
0.863202
0.400162

0.340509
0.244921
0.582766
0.0696251
0.00358031
0.156075
0.0163004
0.955643
0.242953
0.0093263
0.0482334
0.157905
0.657862
0.126242
0.0422958
0.600075
0.0275626
0.958155
0.000800604
0.684315
0.000280137
0.476902
0.000712022
0.234731
0.0649774
0.0409252
0.00328673
0.18984
0.390698
0.802338
0.00976089
0.649877
0.263931
0.05994
0.626123
0.479264
0.108512
0.320109
0.326836
0.00881361

0.000535562
0.21021
0.0428907
0.728066
0.000450559
0.00551161
0.470542
0.0102964
0.788928
0.286454
0.331407
0.0304466
0.0120828
0.00183692
0.172348
0.276539
0.949203
0.239873
0.0426121
0.00485575
0.000540565
0.0209141
0.248764
0.0210188
0.915177
0.952259
0.0754685
0.0892961
0.00266087
0.0051665
0.869147
0.133585
0.00916682
0.0047019
0.420617
0.160527
0.0112942
0.190989
0.323546
0.0303734

0.466133
0.00127457
0.0403986
0.112289
0.845243
0.02716
0.113525
0.190977
0.207458
0.991221
0.00237962
0.72926
0.550288
0.000503087
0.000482447
0.690902
0.0825722
0.325993
0.00186609
0.566368
8.46486e-05
0.392991
0.00567207
0.316523
0.000203416
0.0144027
0.506909
0.00238574
0.0428764
0.00531602
0.00316961
0.864085
0.571975
0.0497364
0.00126111
0.000338362
0.016496
0.0321613
0.308365
0.176879

0.0150307
0.00334141
0.866234
0.164192
0.125669
0.0991525
0.668596
0.195414
0.175547
0.962817
0.000336139
0.696933
0.735148
0.108819
0.20187
0.0867651
0.0180165
0.0976146
0.948287
0.113727
0.00281444
0.350481
0.0741052
0.00337284
0.0664846
0.119372
0.109352
0.420333
0.612326
0.92376
0.0886784
0.0503223
0.152274
0.11746
0.0493147
0.019075
0.106006
0.00707317
0.160731
0.00455738
