# Supplementary material for: Selection Shapes Transcriptional Logic and Regulatory Specialization in Genetic Networks
Source: PLoS One. 2016 Feb 29;11(2):e0150340. doi: 10.1371/journal.pone.0150340 (PMC4771205; doi:10.1371/journal.pone.0150340)
Supplement: S1 Data — This includes all data generated from the analysis of the networks. (ZIP) [file pone.0150340.s005.zip › data_144/rand_clock_6_144_255_s1_g0/rules.0.out]

# tflevel = dynamic_max

#degree distribution after pruning
#inputs	count	freq
0	5548	0.277608
1	4602	0.230273
2	3496	0.174931
3	2462	0.123192
4	1704	0.0852639
5	1105	0.0552915
6	623	0.0311734
7	288	0.0144108
8	109	0.00545409
9	32	0.0016012
10	15	0.000750563
11	1	5.00375e-05

# inputs: 0
#rule	count	freq	p_lower(P<0.01)	p_upper(P<0.01)
FALSE	12	0.00216294	0.00100637	0.00434725
TRUE	5536	0.997837	0.995899	0.999109

# inputs: 1
#rule	count	freq	p_lower(P<0.01)	p_upper(P<0.01)
FALSE	0	0	1.08921e-06	0.00115065
!A	1576	0.34246	0.324719	0.360744
A	3026	0.65754	0.639476	0.675496
TRUE	0	0	1.08921e-06	0.00115065

# inputs: 2
#rule	count	freq	p_lower(P<0.01)	p_upper(P<0.01)
FALSE	0	0	1.43379e-06	0.00151439
!A & !B	28	0.00800915	0.00487157	0.0127664
A & !B	355	0.101545	0.0890632	0.115395
!A	0	0	1.43379e-06	0.00151439
A != B	0	0	1.43379e-06	0.00151439
!A | !B	825	0.235984	0.217992	0.254979
A & B	929	0.265732	0.246956	0.285431
A = B	0	0	1.43379e-06	0.00151439
A	0	0	1.43379e-06	0.00151439
A | !B	640	0.183066	0.166794	0.200486
A | B	719	0.205664	0.188601	0.223812
TRUE	0	0	1.43379e-06	0.00151439

# inputs: 1
# canalizing	count	freq
1	4602	1

# inputs: 2
# canalizing	count	freq
2	3496	1

# inputs: 3
# canalizing	count	freq
0	138	0.056052
3	2324	0.943948

# inputs: 4
# canalizing	count	freq
0	398	0.233568
1	102	0.0598592
4	1204	0.706573

# inputs: 5
# canalizing	count	freq
0	392	0.354751
1	144	0.130317
2	42	0.038009
5	527	0.476923

# inputs: 6
# canalizing	count	freq
0	261	0.418941
1	76	0.12199
2	42	0.0674157
3	22	0.035313
6	222	0.35634

# inputs: 7
# canalizing	count	freq
0	140	0.486111
1	42	0.145833
2	17	0.0590278
3	14	0.0486111
4	7	0.0243056
7	68	0.236111

# inputs: 8
# canalizing	count	freq
0	58	0.53211
1	22	0.201835
2	8	0.0733945
3	4	0.0366972
4	3	0.0275229
8	14	0.12844

# inputs: 9
# canalizing	count	freq
0	21	0.65625
1	7	0.21875
4	1	0.03125
9	3	0.09375

# inputs: 10
# canalizing	count	freq
0	13	0.866667
1	1	0.0666667
2	1	0.0666667

# inputs: 11
# canalizing	count	freq
3	1	1

# fraction canalizing on >= 1 input
# inputs	frac	sem
1	1	0
2	1	0
3	0.943948	0.00463769
4	0.766432	0.0102557
5	0.645249	0.0144058
6	0.581059	0.0197989
7	0.513889	0.029554
8	0.46789	0.048235
9	0.34375	0.0866701
10	0.133333	0.0940401
11	1	-nan

# fraction nested canalizing (canalizing on all inputs)
# inputs	frac	sem
1	1	0
2	1	0
3	0.943948	0.00463769
4	0.706573	0.0110369
5	0.476923	0.015039
6	0.35634	0.0192183
7	0.236111	0.0251124
8	0.12844	0.0323436
9	0.09375	0.0531891
10	0	0
11	0	-nan

# number of canalizing inputs
# inputs	mean	sem
1	1	0
2	2	0
3	2.83184	0.0139103
4	2.88615	0.0422166
5	2.59095	0.0705337
6	2.5008	0.108213
7	2.15972	0.168136
8	1.59633	0.253457
9	1.1875	0.471865
10	0.2	0.144749
11	3	-nan
