# Supplementary material for: Selection Shapes Transcriptional Logic and Regulatory Specialization in Genetic Networks
Source: PLoS One. 2016 Feb 29;11(2):e0150340. doi: 10.1371/journal.pone.0150340 (PMC4771205; doi:10.1371/journal.pone.0150340)
Supplement: S1 Data — This includes all data generated from the analysis of the networks. (ZIP) [file pone.0150340.s005.zip › data_144/rand_clock_6_144_255_s1_g0/tfonebits.hist]

#onebits	freq
0	0
1	0
2	0
3	0
4	0
5	0
6	8
7	20
8	47
9	141
10	302
11	565
12	1042
13	1571
14	2205
15	2711
16	2811
17	2571
18	2252
19	1566
20	1070
21	570
22	328
23	137
24	53
25	14
26	1
27	0
28	0
29	0
30	0
31	0
32	0
