# Supplementary material for: Selection Shapes Transcriptional Logic and Regulatory Specialization in Genetic Networks
Source: PLoS One. 2016 Feb 29;11(2):e0150340. doi: 10.1371/journal.pone.0150340 (PMC4771205; doi:10.1371/journal.pone.0150340)
Supplement: S1 Data — This includes all data generated from the analysis of the networks. (ZIP) [file pone.0150340.s005.zip › data_144/rand_clock_6_144_255_s1_g0/tf_posneg.hist]

#pos+neg	pos_bindings	freq
0	0	60
1	0	570
1	1	592
2	0	656
2	1	1301
2	2	680
3	0	468
3	1	1338
3	2	1292
3	3	462
4	0	211
4	1	875
4	2	1253
4	3	907
4	4	201
5	0	103
5	1	461
5	2	958
5	3	993
5	4	475
5	5	125
6	0	32
6	1	221
6	2	530
6	3	683
6	4	585
6	5	235
6	6	43
7	0	16
7	1	74
7	2	257
7	3	411
7	4	425
7	5	286
7	6	73
7	7	12
8	0	1
8	1	43
8	2	103
8	3	211
8	4	243
8	5	205
8	6	90
8	7	21
8	8	3
9	0	0
9	1	7
9	2	39
9	3	89
9	4	157
9	5	145
9	6	89
9	7	49
9	8	9
9	9	0
10	0	1
10	1	1
10	2	21
10	3	39
10	4	55
10	5	77
10	6	60
10	7	37
10	8	14
10	9	4
10	10	1
11	0	0
11	1	1
11	2	3
11	3	8
11	4	30
11	5	40
11	6	28
11	7	28
11	8	7
11	9	3
11	10	0
11	11	0
12	0	0
12	1	0
12	2	1
12	3	4
12	4	10
12	5	16
12	6	18
12	7	20
12	8	14
12	9	6
12	10	2
12	11	0
12	12	0
13	0	0
13	1	0
13	2	0
13	3	2
13	4	3
13	5	8
13	6	11
13	7	11
13	8	9
13	9	2
13	10	1
13	11	0
13	12	0
13	13	0
14	0	0
14	1	0
14	2	1
14	3	0
14	4	2
14	5	1
14	6	2
14	7	4
14	8	2
14	9	1
14	10	1
14	11	0
14	12	0
14	13	0
14	14	0
15	0	0
15	1	0
15	2	0
15	3	0
15	4	0
15	5	0
15	6	1
15	7	0
15	8	1
15	9	2
15	10	1
15	11	0
15	12	0
15	13	0
15	14	0
15	15	0
16	0	0
16	1	0
16	2	0
16	3	0
16	4	0
16	5	0
16	6	1
16	7	1
16	8	0
16	9	0
16	10	0
16	11	0
16	12	0
16	13	0
16	14	0
16	15	0
16	16	0
