# Supplementary material for: Selection Shapes Transcriptional Logic and Regulatory Specialization in Genetic Networks
Source: PLoS One. 2016 Feb 29;11(2):e0150340. doi: 10.1371/journal.pone.0150340 (PMC4771205; doi:10.1371/journal.pone.0150340)
Supplement: S1 Data — This includes all data generated from the analysis of the networks. (ZIP) [file pone.0150340.s005.zip › data_144/rand_clock_6_144_255_s1_g0/tf_posneg_same.hist]

#sign of TFs binding to same gene
pos	neg	freq
0	0	710647
0	1	42667
0	2	600
0	3	4
0	6	1
1	0	43036
1	1	1230
1	2	14
2	0	590
2	1	16
3	0	10
