# Supplementary material for: Selection Shapes Transcriptional Logic and Regulatory Specialization in Genetic Networks
Source: PLoS One. 2016 Feb 29;11(2):e0150340. doi: 10.1371/journal.pone.0150340 (PMC4771205; doi:10.1371/journal.pone.0150340)
Supplement: S1 Data — This includes all data generated from the analysis of the networks. (ZIP) [file pone.0150340.s005.zip › data_144/rand_clock_6_144_255_s1_g0/unprunedrules.0.out]

#degree distribution before pruning
#inputs	count	freq
0	10	0.000500375
1	320	0.016012
2	1735	0.0868151
3	3985	0.1994
4	4995	0.249937
5	4315	0.215912
6	2550	0.127596
7	1310	0.0655492
8	556	0.0278209
9	150	0.00750563
10	49	0.00245184
11	10	0.000500375
