# Supplementary material for: Selection Shapes Transcriptional Logic and Regulatory Specialization in Genetic Networks
Source: PLoS One. 2016 Feb 29;11(2):e0150340. doi: 10.1371/journal.pone.0150340 (PMC4771205; doi:10.1371/journal.pone.0150340)
Supplement: S1 Data — This includes all data generated from the analysis of the networks. (ZIP) [file pone.0150340.s005.zip › data_144/rand_clock_6_144_255_s1_g1/bindpos]

#site	freq
0	585
1	521
2	607
3	683
4	528
5	559
6	599
7	523
8	701
9	685
10	852
11	692
12	471
13	683
14	770
15	834
16	501
17	548
18	607
19	580
20	634
21	467
22	747
23	583
24	542
25	590
26	491
27	505
28	540
29	540
30	585
31	589
32	438
33	516
34	728
35	517
36	588
37	658
38	820
39	874
40	515
41	398
42	674
43	651
44	604
45	584
46	697
47	641
48	585
49	940
50	555
51	468
52	517
53	484
54	350
55	345
56	598
57	689
58	469
59	733
60	708
61	835
62	916
63	704
64	529
65	408
66	577
67	607
68	499
69	484
70	511
71	531
72	610
73	630
74	737
75	770
76	693
77	873
78	338
79	493
80	541
81	332
82	509
83	522
84	417
85	610
86	615
87	660
88	731
89	403
90	802
91	446
92	540
93	791
94	711
95	549
96	634
97	493
98	607
99	417
100	555
101	461
102	841
103	446
104	657
105	1015
106	664
107	625
108	527
109	727
110	824
111	692
112	589
113	422
114	495
115	539
116	614
117	535
118	654
119	688
120	675
121	521
122	636
123	492
124	596
125	522
126	819
127	736
128	522
129	664
130	643
131	379
132	415
133	386
134	589
135	379
136	1010
137	560
138	426
139	639
140	595
141	573
142	569
143	550
144	626
145	482
146	690
147	630
148	697
149	501
150	601
151	642
152	383
153	690
154	827
155	752
156	554
157	661
158	698
159	536
160	774
161	638
162	659
163	781
164	572
165	747
166	691
167	465
168	347
169	550
170	463
171	590
172	549
173	619
174	729
175	509
176	907
177	666
178	732
179	724
180	529
181	759
182	433
183	604
184	411
185	602
186	619
187	544
188	495
189	658
190	584
191	478
192	554
193	757
194	585
195	550
196	529
197	664
198	727
199	654
200	644
201	655
202	502
203	512
204	443
205	672
206	422
207	349
208	654
209	847
210	606
211	717
212	559
213	588
214	592
215	647
216	504
217	576
218	606
219	623
220	451
221	683
222	641
223	557
224	686
