# Supplementary material for: Selection Shapes Transcriptional Logic and Regulatory Specialization in Genetic Networks
Source: PLoS One. 2016 Feb 29;11(2):e0150340. doi: 10.1371/journal.pone.0150340 (PMC4771205; doi:10.1371/journal.pone.0150340)
Supplement: S1 Data — This includes all data generated from the analysis of the networks. (ZIP) [file pone.0150340.s005.zip › data_144/rand_clock_6_144_255_s1_g1/degree_dist]

./1
Nodes: 40
Sum in & out: 221	221
In degree:
2 3 3 3 3 4 4 4 4 4 4 4 4 4 4 4 5 5 5 5 6 6 6 6 6 6 6 6 6 7 7 7 8 8 8 8 8 9 9 10 
Out degree:
1 1 1 2 2 2 3 3 3 3 3 4 4 4 4 4 5 5 5 5 5 5 5 5 6 6 7 7 7 7 7 7 7 7 10 10 10 10 12 17 

./10
Nodes: 40
Sum in & out: 214	214
In degree:
2 2 3 3 3 3 3 3 4 4 4 4 4 4 4 4 5 5 5 5 5 5 5 6 6 6 7 7 7 7 7 7 7 7 8 8 8 8 9 10 
Out degree:
1 1 1 2 2 2 2 2 3 3 3 3 3 3 3 3 4 4 4 4 4 5 5 5 5 5 6 6 6 7 8 9 9 10 10 11 11 11 13 15 

./100
Nodes: 40
Sum in & out: 308	308
In degree:
3 4 5 5 5 5 5 6 6 6 6 6 6 7 7 7 7 7 7 8 8 8 8 8 8 8 9 9 9 9 10 10 10 10 10 10 11 11 12 12 
Out degree:
2 3 3 3 3 4 4 4 4 5 5 5 6 6 6 6 6 7 7 7 7 7 7 7 7 7 8 9 9 11 11 11 11 11 13 13 13 16 17 17 

./101
Nodes: 40
Sum in & out: 231	231
In degree:
2 2 2 3 3 3 4 4 4 4 5 5 5 5 5 5 6 6 6 6 6 6 6 6 6 6 6 6 7 7 7 7 7 8 8 9 9 9 9 11 
Out degree:
1 1 2 2 2 2 3 3 3 3 3 3 3 3 4 4 4 5 5 5 5 5 5 6 6 6 7 7 8 8 8 8 8 9 10 10 11 11 14 18 

./102
Nodes: 40
Sum in & out: 231	231
In degree:
2 2 2 3 3 3 4 4 4 4 5 5 5 5 5 5 6 6 6 6 6 6 6 6 6 6 6 6 7 7 7 7 7 8 8 9 9 9 9 11 
Out degree:
1 1 2 2 2 2 3 3 3 3 3 3 3 3 4 4 4 5 5 5 5 5 5 6 6 6 7 7 8 8 8 8 8 9 10 10 11 11 14 18 

./103
Nodes: 40
Sum in & out: 231	231
In degree:
2 2 2 3 3 3 4 4 4 4 5 5 5 5 5 5 6 6 6 6 6 6 6 6 6 6 6 6 7 7 7 7 7 8 8 9 9 9 9 11 
Out degree:
1 1 2 2 2 2 3 3 3 3 3 3 3 3 4 4 4 5 5 5 5 5 5 6 6 6 7 7 8 8 8 8 8 9 10 10 11 11 14 18 

./104
Nodes: 40
Sum in & out: 231	231
In degree:
2 2 2 3 3 3 4 4 4 4 5 5 5 5 5 5 6 6 6 6 6 6 6 6 6 6 6 6 7 7 7 7 7 8 8 9 9 9 9 11 
Out degree:
1 1 2 2 2 2 3 3 3 3 3 3 3 3 4 4 4 5 5 5 5 5 5 6 6 6 7 7 8 8 8 8 8 9 10 10 11 11 14 18 

./105
Nodes: 40
Sum in & out: 231	231
In degree:
2 2 2 3 3 3 4 4 4 4 5 5 5 5 5 5 6 6 6 6 6 6 6 6 6 6 6 6 7 7 7 7 7 8 8 9 9 9 9 11 
Out degree:
1 1 2 2 2 2 3 3 3 3 3 3 3 3 4 4 4 5 5 5 5 5 5 6 6 6 7 7 8 8 8 8 8 9 10 10 11 11 14 18 

./106
Nodes: 40
Sum in & out: 307	307
In degree:
1 4 5 5 5 5 5 5 6 6 6 6 6 6 7 7 7 7 7 8 8 8 8 8 8 9 9 9 9 9 9 9 10 10 11 11 11 12 12 13 
Out degree:
2 2 2 3 3 3 3 3 4 4 4 4 5 5 5 5 5 6 6 6 6 7 7 7 8 8 9 10 10 10 10 10 11 12 14 16 17 17 19 19 

./107
Nodes: 40
Sum in & out: 307	307
In degree:
1 4 5 5 5 5 5 6 6 6 6 6 6 6 7 7 7 7 7 7 8 8 8 8 8 9 9 9 9 9 9 9 10 10 11 11 11 12 12 13 
Out degree:
2 2 2 3 3 3 3 3 4 4 4 4 5 5 5 5 5 6 6 6 6 7 7 7 8 8 9 10 10 10 10 10 11 12 14 16 17 17 19 19 

./108
Nodes: 40
Sum in & out: 308	308
In degree:
1 4 5 5 5 5 5 6 6 6 6 6 6 6 7 7 7 7 7 8 8 8 8 8 8 9 9 9 9 9 9 9 10 10 11 11 11 12 12 13 
Out degree:
2 2 3 3 3 3 3 3 4 4 4 4 5 5 5 5 5 6 6 6 6 7 7 7 8 8 9 10 10 10 10 10 11 12 14 16 17 17 19 19 

./109
Nodes: 40
Sum in & out: 308	308
In degree:
1 4 5 5 5 5 5 6 6 6 6 6 6 6 7 7 7 7 7 8 8 8 8 8 8 9 9 9 9 9 9 9 10 10 11 11 11 12 12 13 
Out degree:
2 2 2 3 3 3 3 3 4 4 4 4 5 5 5 5 5 6 6 6 6 7 7 7 8 8 9 10 10 10 10 10 11 12 14 16 17 17 19 20 

./11
Nodes: 40
Sum in & out: 242	242
In degree:
2 2 2 2 2 2 3 3 4 4 4 4 4 4 5 5 5 5 6 6 6 6 6 6 7 7 7 7 8 8 8 8 8 8 9 10 11 11 13 14 
Out degree:
1 1 2 2 2 3 3 3 3 4 4 4 4 4 4 4 5 5 5 5 5 5 6 6 7 7 7 7 7 8 8 9 10 10 10 10 10 11 13 18 

./110
Nodes: 40
Sum in & out: 308	308
In degree:
1 4 5 5 5 5 5 6 6 6 6 6 6 6 7 7 7 7 7 8 8 8 8 8 8 9 9 9 9 9 9 9 10 10 11 11 11 12 12 13 
Out degree:
2 2 2 3 3 3 3 3 4 4 4 4 5 5 5 5 5 6 6 6 6 7 7 7 8 8 9 10 10 10 10 10 11 12 14 16 17 17 19 20 

./111
Nodes: 40
Sum in & out: 208	208
In degree:
2 3 3 3 3 3 3 3 3 4 4 4 4 4 4 5 5 5 5 5 5 5 5 6 6 6 6 6 6 6 6 6 7 7 7 8 8 9 9 9 
Out degree:
1 1 2 2 2 2 2 2 3 3 3 3 4 4 4 4 4 5 5 5 5 6 6 6 6 7 7 7 7 7 7 7 7 7 7 7 8 8 11 14 

./112
Nodes: 40
Sum in & out: 208	208
In degree:
2 3 3 3 3 3 3 3 3 4 4 4 4 4 4 5 5 5 5 5 5 5 5 6 6 6 6 6 6 6 6 6 7 7 7 8 8 9 9 9 
Out degree:
1 1 2 2 2 2 2 2 3 3 3 3 4 4 4 4 4 5 5 5 5 6 6 6 6 7 7 7 7 7 7 7 7 7 7 7 8 8 11 14 

./113
Nodes: 40
Sum in & out: 208	208
In degree:
2 3 3 3 3 3 3 3 3 4 4 4 4 4 4 5 5 5 5 5 5 5 5 6 6 6 6 6 6 6 6 6 7 7 7 8 8 9 9 9 
Out degree:
1 1 2 2 2 2 2 2 3 3 3 3 4 4 4 4 4 5 5 5 5 6 6 6 6 7 7 7 7 7 7 7 7 7 7 7 8 8 11 14 

./114
Nodes: 40
Sum in & out: 208	208
In degree:
2 3 3 3 3 3 3 3 3 4 4 4 4 4 4 5 5 5 5 5 5 5 5 6 6 6 6 6 6 6 6 6 7 7 7 8 8 9 9 9 
Out degree:
1 1 2 2 2 2 2 2 3 3 3 3 4 4 4 4 4 5 5 5 5 6 6 6 6 7 7 7 7 7 7 7 7 7 7 7 8 8 11 14 

./115
Nodes: 40
Sum in & out: 208	208
In degree:
2 3 3 3 3 3 3 3 3 4 4 4 4 4 4 5 5 5 5 5 5 5 5 6 6 6 6 6 6 6 6 6 7 7 7 8 8 9 9 9 
Out degree:
1 1 2 2 2 2 2 2 3 3 3 3 4 4 4 4 4 5 5 5 5 6 6 6 6 7 7 7 7 7 7 7 7 7 7 7 8 8 11 14 

./116
Nodes: 40
Sum in & out: 270	270
In degree:
3 3 3 3 4 4 4 4 4 4 5 5 5 5 6 6 6 7 7 7 7 7 7 7 8 8 8 8 9 9 9 9 9 9 9 9 10 10 11 12 
Out degree:
0 1 2 3 3 3 3 4 4 4 4 4 5 5 5 5 5 5 5 5 6 6 6 7 7 7 8 8 8 9 9 9 10 10 12 13 13 15 15 17 

./117
Nodes: 40
Sum in & out: 271	271
In degree:
3 3 3 3 4 4 4 4 4 4 5 5 5 5 6 6 6 7 7 7 7 7 7 7 8 8 8 8 9 9 9 9 9 9 9 9 10 11 11 12 
Out degree:
0 1 2 3 3 3 3 4 4 4 4 4 5 5 5 5 5 5 5 5 6 6 6 7 7 7 8 8 8 9 9 10 10 10 12 13 13 15 15 17 

./118
Nodes: 40
Sum in & out: 271	271
In degree:
3 3 3 3 4 4 4 4 4 4 5 5 5 5 6 6 6 7 7 7 7 7 7 7 8 8 8 8 9 9 9 9 9 9 9 9 10 11 11 12 
Out degree:
0 1 2 3 3 3 3 4 4 4 4 4 5 5 5 5 5 5 5 5 6 6 6 7 7 7 8 8 8 9 9 10 10 10 12 13 13 15 15 17 

./119
Nodes: 40
Sum in & out: 271	271
In degree:
3 3 3 3 4 4 4 4 4 4 5 5 5 5 6 6 6 7 7 7 7 7 7 7 8 8 8 8 9 9 9 9 9 9 9 9 10 11 11 12 
Out degree:
0 1 2 3 3 3 3 4 4 4 4 4 5 5 5 5 5 5 5 5 6 6 6 7 7 7 8 8 8 9 9 10 10 10 12 13 13 15 15 17 

./12
Nodes: 40
Sum in & out: 242	242
In degree:
2 2 2 2 2 2 3 3 4 4 4 4 4 4 5 5 5 5 6 6 6 6 6 6 7 7 7 7 8 8 8 8 8 8 9 10 11 11 13 14 
Out degree:
1 1 2 2 2 3 3 3 3 4 4 4 4 4 4 4 5 5 5 5 5 5 6 6 7 7 7 7 7 8 8 9 10 10 10 10 10 11 13 18 

./120
Nodes: 40
Sum in & out: 271	271
In degree:
3 3 3 3 4 4 4 4 4 4 5 5 5 5 6 6 6 7 7 7 7 7 7 7 8 8 8 8 9 9 9 9 9 9 9 9 10 11 11 12 
Out degree:
0 1 2 3 3 3 3 4 4 4 4 4 5 5 5 5 5 5 5 5 6 6 6 7 7 7 8 8 8 9 9 10 10 10 12 13 13 15 15 17 

./121
Nodes: 40
Sum in & out: 244	244
In degree:
1 2 3 3 3 3 3 3 4 4 4 5 5 5 5 5 5 5 5 5 5 6 6 6 7 8 8 8 8 8 9 9 9 9 9 10 10 10 10 11 
Out degree:
1 1 2 2 3 3 3 3 4 4 4 4 4 4 4 5 5 5 5 5 6 6 6 6 6 7 8 8 8 8 8 8 9 9 9 11 11 12 13 14 

./122
Nodes: 40
Sum in & out: 244	244
In degree:
1 2 3 3 3 3 3 3 4 4 4 5 5 5 5 5 5 5 5 5 5 6 6 6 7 8 8 8 8 8 9 9 9 9 9 10 10 10 10 11 
Out degree:
1 2 2 2 3 3 3 3 4 4 4 4 4 4 4 5 5 5 5 5 6 6 6 6 6 7 8 8 8 8 8 8 9 9 9 11 11 12 12 14 

./123
Nodes: 40
Sum in & out: 244	244
In degree:
1 2 3 3 3 3 3 3 4 4 4 5 5 5 5 5 5 5 5 5 5 6 6 6 7 8 8 8 8 8 9 9 9 9 9 10 10 10 10 11 
Out degree:
1 1 2 2 3 3 3 3 4 4 4 4 4 4 4 5 5 5 5 5 6 6 6 6 6 7 8 8 8 8 8 8 9 9 9 11 11 12 13 14 

./124
Nodes: 40
Sum in & out: 243	243
In degree:
1 2 3 3 3 3 3 3 3 4 4 5 5 5 5 5 5 5 5 5 5 6 6 6 7 8 8 8 8 8 9 9 9 9 9 10 10 10 10 11 
Out degree:
1 1 2 2 3 3 3 3 4 4 4 4 4 4 4 5 5 5 5 5 6 6 6 6 6 7 8 8 8 8 8 8 9 9 9 11 11 12 12 14 

./125
Nodes: 40
Sum in & out: 244	244
In degree:
1 2 3 3 3 3 3 3 4 4 4 5 5 5 5 5 5 5 5 5 5 6 6 6 7 8 8 8 8 8 9 9 9 9 9 10 10 10 10 11 
Out degree:
1 1 2 2 3 3 3 3 4 4 4 4 4 4 4 5 5 5 5 5 6 6 6 6 6 7 8 8 8 8 8 8 9 9 9 11 11 12 13 14 

./126
Nodes: 40
Sum in & out: 302	302
In degree:
2 2 2 3 4 4 4 5 5 5 5 5 6 6 7 7 7 7 7 7 8 8 8 8 9 9 9 9 9 9 9 10 10 10 10 11 12 14 15 15 
Out degree:
1 2 3 4 4 4 4 4 4 5 5 5 5 6 6 6 6 7 7 7 7 7 7 7 8 8 8 9 9 9 10 10 11 11 11 12 14 14 15 20 

./127
Nodes: 40
Sum in & out: 302	302
In degree:
2 2 2 3 4 4 4 5 5 5 5 5 6 6 7 7 7 7 7 7 8 8 8 8 9 9 9 9 9 9 9 10 10 10 10 11 12 14 15 15 
Out degree:
1 2 3 4 4 4 4 4 4 5 5 5 5 6 6 6 6 7 7 7 7 7 7 7 8 8 8 9 9 9 10 10 11 11 11 12 14 14 15 20 

./128
Nodes: 40
Sum in & out: 302	302
In degree:
2 2 2 3 4 4 4 5 5 5 5 5 6 6 7 7 7 7 7 7 8 8 8 8 9 9 9 9 9 9 9 10 10 10 10 11 12 14 15 15 
Out degree:
1 2 3 4 4 4 4 4 4 5 5 5 5 6 6 6 6 7 7 7 7 7 7 7 8 8 8 9 9 9 10 10 11 11 11 12 14 14 15 20 

./129
Nodes: 40
Sum in & out: 302	302
In degree:
2 2 2 3 4 4 4 5 5 5 5 5 6 6 7 7 7 7 7 7 8 8 8 8 9 9 9 9 9 9 9 10 10 10 10 11 12 14 15 15 
Out degree:
1 2 3 4 4 4 4 4 4 5 5 5 5 6 6 6 6 7 7 7 7 7 7 7 8 8 8 9 9 9 10 10 11 11 12 12 13 14 15 20 

./13
Nodes: 40
Sum in & out: 242	242
In degree:
2 2 2 2 2 2 3 3 4 4 4 4 4 4 5 5 5 5 6 6 6 6 6 6 7 7 7 7 8 8 8 8 8 8 9 10 11 11 13 14 
Out degree:
1 1 2 2 2 3 3 3 3 4 4 4 4 4 4 4 5 5 5 5 5 5 6 6 7 7 7 7 7 8 8 9 10 10 10 10 10 11 13 18 

./130
Nodes: 40
Sum in & out: 302	302
In degree:
2 2 2 3 4 4 4 5 5 5 5 5 6 6 7 7 7 7 7 7 8 8 8 8 9 9 9 9 9 9 9 10 10 10 10 11 12 14 15 15 
Out degree:
1 2 3 4 4 4 4 4 4 5 5 5 5 6 6 6 6 7 7 7 7 7 7 7 8 8 8 9 9 9 10 10 11 11 11 12 14 14 15 20 

./131
Nodes: 40
Sum in & out: 255	255
In degree:
3 4 4 4 4 4 4 5 5 5 5 5 6 6 6 6 6 6 6 6 6 6 6 7 7 7 7 7 7 7 7 7 7 8 8 9 9 10 11 12 
Out degree:
1 2 2 3 3 3 3 3 3 3 3 4 4 5 5 5 5 5 6 6 6 6 6 6 6 6 6 7 7 8 8 9 9 10 11 12 13 13 15 17 

./132
Nodes: 40
Sum in & out: 256	256
In degree:
3 4 4 4 4 4 4 5 5 5 5 6 6 6 6 6 6 6 6 6 6 6 6 7 7 7 7 7 7 7 7 7 7 8 8 9 9 10 11 12 
Out degree:
1 2 2 3 3 3 3 3 3 3 3 4 4 5 5 5 5 5 6 6 6 6 6 6 6 6 6 7 7 8 8 9 9 10 11 12 13 13 16 17 

./133
Nodes: 40
Sum in & out: 256	256
In degree:
3 4 4 4 4 4 4 5 5 5 5 6 6 6 6 6 6 6 6 6 6 6 6 7 7 7 7 7 7 7 7 7 7 8 8 9 9 10 11 12 
Out degree:
1 2 2 3 3 3 3 3 3 3 3 4 4 5 5 5 5 5 6 6 6 6 6 6 6 6 6 7 7 8 8 9 9 10 11 12 13 13 16 17 

./134
Nodes: 40
Sum in & out: 256	256
In degree:
3 4 4 4 4 4 4 5 5 5 5 6 6 6 6 6 6 6 6 6 6 6 6 7 7 7 7 7 7 7 7 7 7 8 8 9 9 10 11 12 
Out degree:
1 2 2 3 3 3 3 3 3 3 3 4 4 5 5 5 5 5 6 6 6 6 6 6 6 6 6 7 7 8 8 9 9 10 11 12 13 13 16 17 

./135
Nodes: 40
Sum in & out: 256	256
In degree:
3 4 4 4 4 4 4 5 5 5 5 6 6 6 6 6 6 6 6 6 6 6 6 7 7 7 7 7 7 7 7 7 7 8 8 9 9 10 11 12 
Out degree:
1 2 2 3 3 3 3 3 3 3 3 4 4 5 5 5 5 5 6 6 6 6 6 6 6 6 6 7 7 8 8 9 9 10 11 12 13 13 16 17 

./136
Nodes: 40
Sum in & out: 241	241
In degree:
2 2 2 2 3 4 4 4 4 4 4 5 5 5 5 5 5 6 6 6 6 6 6 6 7 7 7 7 8 8 8 8 8 9 9 9 9 10 10 10 
Out degree:
0 1 1 1 1 1 2 2 2 2 2 3 3 3 3 4 4 4 4 5 5 5 5 6 7 7 7 7 8 8 9 9 9 12 12 13 14 16 16 18 

./137
Nodes: 40
Sum in & out: 241	241
In degree:
2 2 2 2 3 4 4 4 4 4 4 5 5 5 5 5 5 6 6 6 6 6 6 6 7 7 7 7 8 8 8 8 8 9 9 9 9 10 10 10 
Out degree:
0 1 1 1 1 1 2 2 2 2 2 3 3 3 3 4 4 4 4 5 5 5 5 6 7 7 7 7 8 8 9 9 9 12 12 13 14 16 16 18 

./138
Nodes: 40
Sum in & out: 241	241
In degree:
2 2 2 2 3 4 4 4 4 4 4 5 5 5 5 5 5 6 6 6 6 6 6 6 7 7 7 7 8 8 8 8 8 9 9 9 9 10 10 10 
Out degree:
0 1 1 1 1 1 2 2 2 2 2 3 3 3 3 4 4 4 4 5 5 5 5 6 7 7 7 7 8 8 9 9 9 12 12 13 14 16 16 18 

./139
Nodes: 40
Sum in & out: 241	241
In degree:
2 2 2 2 3 4 4 4 4 4 4 5 5 5 5 5 5 6 6 6 6 6 6 6 7 7 7 7 8 8 8 8 8 9 9 9 9 10 10 10 
Out degree:
0 1 1 1 1 1 2 2 2 2 2 3 3 3 3 4 4 4 4 5 5 5 5 6 7 7 7 7 8 8 9 9 9 12 12 13 14 16 16 18 

./14
Nodes: 40
Sum in & out: 243	243
In degree:
2 2 2 2 2 2 3 3 4 4 4 4 4 4 5 5 5 5 6 6 6 6 6 7 7 7 7 7 8 8 8 8 8 8 9 10 11 11 13 14 
Out degree:
1 1 2 2 2 3 3 3 3 4 4 4 4 4 4 4 5 5 5 5 5 6 6 6 7 7 7 7 7 8 8 9 10 10 10 10 10 11 13 18 

./140
Nodes: 40
Sum in & out: 241	241
In degree:
2 2 2 2 3 4 4 4 4 4 4 5 5 5 5 5 5 6 6 6 6 6 6 6 7 7 7 7 8 8 8 8 8 9 9 9 9 10 10 10 
Out degree:
0 1 1 1 1 1 2 2 2 2 2 3 3 3 3 4 4 4 4 5 5 5 5 6 7 7 7 7 8 8 9 9 9 12 12 13 14 16 16 18 

./141
Nodes: 40
Sum in & out: 240	240
In degree:
2 3 3 4 4 4 5 5 5 5 5 5 5 5 5 5 6 6 6 6 6 6 6 6 6 6 6 7 7 7 7 7 8 8 8 8 8 9 9 11 
Out degree:
1 2 2 2 2 2 3 3 3 3 4 4 4 4 4 4 5 5 5 5 5 6 6 6 6 6 6 6 7 7 7 7 8 9 9 9 15 16 16 16 

./142
Nodes: 40
Sum in & out: 240	240
In degree:
2 3 3 4 4 4 5 5 5 5 5 5 5 5 5 5 6 6 6 6 6 6 6 6 6 6 6 7 7 7 7 7 8 8 8 8 8 9 9 11 
Out degree:
1 2 2 2 2 2 3 3 3 3 4 4 4 4 4 4 5 5 5 5 5 6 6 6 6 6 6 6 7 7 7 7 8 9 9 9 15 16 16 16 

./143
Nodes: 40
Sum in & out: 240	240
In degree:
2 3 3 4 4 4 5 5 5 5 5 5 5 5 5 5 6 6 6 6 6 6 6 6 6 6 6 7 7 7 7 7 8 8 8 8 8 9 9 11 
Out degree:
1 2 2 2 2 2 3 3 3 3 4 4 4 4 4 4 5 5 5 5 5 6 6 6 6 6 6 6 7 7 7 7 8 9 9 9 15 16 16 16 

./144
Nodes: 40
Sum in & out: 240	240
In degree:
2 3 3 4 4 4 5 5 5 5 5 5 5 5 5 5 6 6 6 6 6 6 6 6 6 6 6 7 7 7 7 7 8 8 8 8 8 9 9 11 
Out degree:
1 2 2 2 2 2 3 3 3 3 4 4 4 4 4 4 5 5 5 5 5 6 6 6 6 6 6 6 7 7 7 7 8 9 9 9 15 16 16 16 

./145
Nodes: 40
Sum in & out: 240	240
In degree:
2 3 3 4 4 4 5 5 5 5 5 5 5 5 5 5 6 6 6 6 6 6 6 6 6 6 6 7 7 7 7 7 8 8 8 8 8 9 9 11 
Out degree:
1 2 2 2 2 2 3 3 3 3 4 4 4 4 4 4 5 5 5 5 5 6 6 6 6 6 6 6 7 7 7 7 8 9 9 9 15 16 16 16 

./146
Nodes: 40
Sum in & out: 307	307
In degree:
3 4 4 4 5 5 5 6 6 6 6 6 6 6 7 7 7 7 7 8 8 8 8 8 9 9 9 9 9 9 9 9 10 10 10 10 11 12 12 13 
Out degree:
1 2 3 3 3 3 3 3 4 4 4 4 5 5 6 6 6 6 6 6 7 7 7 7 7 8 8 8 8 9 11 11 14 15 15 15 15 16 16 20 

./147
Nodes: 40
Sum in & out: 307	307
In degree:
3 4 4 4 5 5 5 6 6 6 6 6 6 6 7 7 7 7 7 8 8 8 8 8 9 9 9 9 9 9 9 9 10 10 10 10 11 12 12 13 
Out degree:
1 2 3 3 3 3 3 3 4 4 4 4 5 5 6 6 6 6 6 6 7 7 7 7 7 8 8 8 8 9 11 11 14 15 15 15 15 16 16 20 

./148
Nodes: 40
Sum in & out: 307	307
In degree:
3 4 4 4 5 5 5 6 6 6 6 6 6 6 7 7 7 7 7 8 8 8 8 8 9 9 9 9 9 9 9 9 10 10 10 10 11 12 12 13 
Out degree:
1 2 3 3 3 3 3 3 4 4 4 4 5 5 6 6 6 6 6 6 7 7 7 7 7 8 8 8 8 9 11 11 14 15 15 15 15 16 16 20 

./149
Nodes: 40
Sum in & out: 307	307
In degree:
3 4 4 4 5 5 5 6 6 6 6 6 6 6 7 7 7 7 7 8 8 8 8 8 9 9 9 9 9 9 9 9 10 10 10 10 11 12 12 13 
Out degree:
1 2 3 3 3 3 3 3 4 4 4 4 5 5 6 6 6 6 6 6 7 7 7 7 7 8 8 8 8 9 11 11 14 15 15 15 15 16 16 20 

./15
Nodes: 40
Sum in & out: 242	242
In degree:
2 2 2 2 2 2 3 3 4 4 4 4 4 4 5 5 5 5 6 6 6 6 6 6 7 7 7 7 8 8 8 8 8 8 9 10 11 11 13 14 
Out degree:
1 1 2 2 2 3 3 3 3 4 4 4 4 4 4 4 5 5 5 5 5 5 6 6 7 7 7 7 7 8 8 9 10 10 10 10 10 11 13 18 

./150
Nodes: 40
Sum in & out: 307	307
In degree:
3 4 4 4 5 5 5 6 6 6 6 6 6 6 7 7 7 7 7 8 8 8 8 8 9 9 9 9 9 9 9 9 10 10 10 10 11 12 12 13 
Out degree:
1 2 3 3 3 3 3 3 4 4 4 4 5 5 6 6 6 6 6 6 7 7 7 7 7 8 8 8 8 9 11 11 14 15 15 15 15 16 16 20 

./151
Nodes: 40
Sum in & out: 262	262
In degree:
2 2 2 4 4 4 4 4 4 4 4 5 5 5 5 5 6 6 6 6 6 6 6 6 7 7 7 7 7 8 8 8 9 10 10 11 12 13 13 14 
Out degree:
0 1 1 2 3 3 3 3 4 4 4 4 5 5 5 5 5 6 6 6 6 6 6 7 7 7 7 7 8 8 9 9 11 11 11 12 13 13 14 15 

./152
Nodes: 40
Sum in & out: 262	262
In degree:
2 2 2 4 4 4 4 4 4 4 4 5 5 5 5 5 6 6 6 6 6 6 6 6 7 7 7 7 7 8 8 8 9 10 10 11 12 13 13 14 
Out degree:
0 1 1 2 3 3 3 3 4 4 4 4 5 5 5 5 5 6 6 6 6 6 6 7 7 7 7 7 8 8 9 9 11 11 11 12 13 13 14 15 

./153
Nodes: 40
Sum in & out: 262	262
In degree:
2 2 2 4 4 4 4 4 4 4 4 5 5 5 5 5 6 6 6 6 6 6 6 6 7 7 7 7 7 8 8 8 9 10 10 11 12 13 13 14 
Out degree:
0 1 1 2 3 3 3 3 4 4 4 4 5 5 5 5 5 6 6 6 6 6 6 7 7 7 7 7 8 8 9 9 11 11 11 12 13 13 14 15 

./154
Nodes: 40
Sum in & out: 262	262
In degree:
2 2 2 4 4 4 4 4 4 4 4 5 5 5 5 5 6 6 6 6 6 6 6 6 7 7 7 7 7 8 8 8 9 10 10 11 12 13 13 14 
Out degree:
0 1 1 2 3 3 3 3 4 4 4 4 5 5 5 5 5 6 6 6 6 6 6 7 7 7 7 7 8 8 9 9 11 11 11 12 13 13 14 15 

./155
Nodes: 40
Sum in & out: 262	262
In degree:
2 2 2 4 4 4 4 4 4 4 4 5 5 5 5 5 6 6 6 6 6 6 6 6 7 7 7 7 7 8 8 8 9 10 10 11 12 13 13 14 
Out degree:
0 1 1 2 3 3 3 3 4 4 4 4 5 5 5 5 5 6 6 6 6 6 6 7 7 7 7 7 8 8 9 9 11 11 11 12 13 13 14 15 

./156
Nodes: 40
Sum in & out: 275	275
In degree:
2 2 2 3 4 4 4 4 5 5 5 5 5 6 6 6 7 7 7 7 7 7 7 8 8 8 8 8 8 8 8 9 9 9 9 10 10 11 11 16 
Out degree:
1 1 1 1 2 2 2 2 3 3 3 3 3 4 4 4 4 4 5 6 6 6 7 7 7 8 8 8 8 10 10 12 12 12 14 14 14 16 19 19 

./157
Nodes: 40
Sum in & out: 275	275
In degree:
2 2 2 3 4 4 4 4 5 5 5 5 5 6 6 6 7 7 7 7 7 7 7 8 8 8 8 8 8 8 8 9 9 9 9 10 10 11 11 16 
Out degree:
1 1 1 1 2 2 2 2 3 3 3 3 3 4 4 4 4 4 5 6 6 6 7 7 7 8 8 8 8 10 10 12 12 12 14 14 14 16 19 19 

./158
Nodes: 40
Sum in & out: 274	274
In degree:
2 2 2 3 3 4 4 4 5 5 5 5 5 6 6 6 7 7 7 7 7 7 7 8 8 8 8 8 8 8 8 9 9 9 9 10 10 11 11 16 
Out degree:
1 1 1 1 2 2 2 2 3 3 3 3 3 4 4 4 4 4 5 6 6 6 7 7 7 8 8 8 8 10 10 12 12 12 14 14 14 15 19 19 

./159
Nodes: 40
Sum in & out: 275	275
In degree:
2 2 2 3 4 4 4 4 5 5 5 5 5 6 6 6 7 7 7 7 7 7 7 8 8 8 8 8 8 8 8 9 9 9 9 10 10 11 11 16 
Out degree:
1 1 1 1 2 2 2 2 3 3 3 3 3 4 4 4 4 4 5 6 6 6 7 7 7 8 8 8 8 10 10 12 12 12 14 14 15 15 19 19 

./16
Nodes: 40
Sum in & out: 230	230
In degree:
2 2 3 3 3 3 3 3 4 4 4 4 4 4 5 5 5 5 5 5 6 6 6 6 6 7 7 7 7 7 8 8 8 8 9 9 9 10 10 10 
Out degree:
2 2 2 2 2 3 3 3 3 3 3 4 4 4 4 4 5 5 5 5 5 5 6 6 6 6 6 7 7 7 8 8 8 9 9 9 9 10 10 21 

./160
Nodes: 40
Sum in & out: 275	275
In degree:
2 2 2 3 4 4 4 4 5 5 5 5 5 6 6 6 7 7 7 7 7 7 7 8 8 8 8 8 8 8 8 9 9 9 9 10 10 11 11 16 
Out degree:
1 1 1 1 2 2 2 2 3 3 3 3 4 4 4 4 4 4 5 6 6 6 7 7 7 8 8 8 8 10 10 12 12 12 14 14 14 16 18 19 

./161
Nodes: 40
Sum in & out: 251	251
In degree:
2 2 2 2 2 3 4 4 4 5 5 6 6 6 6 6 6 6 6 6 6 6 7 7 7 7 7 7 7 7 7 8 9 9 9 10 10 10 11 11 
Out degree:
1 2 2 2 2 2 2 2 3 3 3 3 3 4 4 4 5 5 5 5 6 7 7 7 7 7 7 8 8 8 9 9 9 10 10 12 14 14 15 15 

./162
Nodes: 40
Sum in & out: 252	252
In degree:
2 2 2 2 2 3 4 4 4 5 6 6 6 6 6 6 6 6 6 6 6 6 7 7 7 7 7 7 7 7 7 8 9 9 9 10 10 10 11 11 
Out degree:
1 2 2 2 2 2 2 2 3 3 3 3 3 4 4 4 5 5 5 5 6 7 7 7 7 7 7 8 8 8 9 9 9 10 10 12 14 14 15 16 

./163
Nodes: 40
Sum in & out: 252	252
In degree:
2 2 2 2 2 3 4 4 4 5 6 6 6 6 6 6 6 6 6 6 6 6 7 7 7 7 7 7 7 7 7 8 9 9 9 10 10 10 11 11 
Out degree:
1 2 2 2 2 2 2 2 3 3 3 3 3 4 4 4 5 5 5 5 6 7 7 7 7 7 7 8 8 8 9 9 9 10 10 12 14 14 15 16 

./164
Nodes: 40
Sum in & out: 253	253
In degree:
2 2 2 2 3 3 4 4 4 5 6 6 6 6 6 6 6 6 6 6 6 6 7 7 7 7 7 7 7 7 7 8 9 9 9 10 10 10 11 11 
Out degree:
1 2 2 2 2 2 2 2 3 3 3 3 3 4 4 4 5 5 5 5 6 7 7 7 7 7 7 8 8 8 9 9 9 10 10 12 14 14 16 16 

./165
Nodes: 40
Sum in & out: 252	252
In degree:
2 2 2 2 2 3 4 4 4 5 6 6 6 6 6 6 6 6 6 6 6 6 7 7 7 7 7 7 7 7 7 8 9 9 9 10 10 10 11 11 
Out degree:
1 2 2 2 2 2 2 2 3 3 3 3 3 4 4 4 5 5 5 5 6 6 7 7 7 7 7 8 8 8 9 9 9 10 10 12 14 14 15 17 

./166
Nodes: 40
Sum in & out: 243	243
In degree:
1 2 2 2 3 3 3 3 3 3 4 4 4 5 5 5 5 6 6 6 7 7 7 7 7 8 8 8 8 8 8 9 9 9 9 9 9 10 10 11 
Out degree:
1 2 2 2 3 3 3 3 3 3 3 3 4 4 4 4 4 4 4 5 5 5 5 5 6 6 7 7 7 8 9 9 10 10 10 12 13 13 16 16 

./167
Nodes: 40
Sum in & out: 243	243
In degree:
1 2 2 2 3 3 3 3 3 3 4 4 4 5 5 5 5 6 6 6 7 7 7 7 7 8 8 8 8 8 8 9 9 9 9 9 9 10 10 11 
Out degree:
1 2 2 2 3 3 3 3 3 3 3 3 4 4 4 4 4 4 4 5 5 5 5 5 6 6 7 7 7 8 9 9 10 10 10 12 13 13 16 16 

./168
Nodes: 40
Sum in & out: 243	243
In degree:
1 2 2 2 3 3 3 3 3 3 4 4 4 5 5 5 5 6 6 6 7 7 7 7 7 8 8 8 8 8 8 9 9 9 9 9 9 10 10 11 
Out degree:
1 2 2 2 3 3 3 3 3 3 3 3 4 4 4 4 4 4 4 5 5 5 5 5 6 6 7 7 7 8 9 9 10 10 10 12 13 13 16 16 

./169
Nodes: 40
Sum in & out: 243	243
In degree:
1 2 2 2 3 3 3 3 3 3 4 4 4 5 5 5 5 6 6 6 7 7 7 7 7 8 8 8 8 8 8 9 9 9 9 9 9 10 10 11 
Out degree:
1 2 2 2 3 3 3 3 3 3 3 3 4 4 4 4 4 4 4 5 5 5 5 5 6 6 7 7 7 8 9 9 10 10 10 12 13 13 16 16 

./17
Nodes: 40
Sum in & out: 230	230
In degree:
2 2 3 3 3 3 3 3 4 4 4 4 4 4 5 5 5 5 5 5 6 6 6 6 6 7 7 7 7 7 8 8 8 8 9 9 9 10 10 10 
Out degree:
2 2 2 2 2 3 3 3 3 3 3 4 4 4 4 4 5 5 5 5 5 5 6 6 6 6 6 7 7 7 8 8 8 9 9 9 9 10 10 21 

./170
Nodes: 40
Sum in & out: 242	242
In degree:
1 2 2 2 3 3 3 3 3 3 4 4 4 5 5 5 5 6 6 6 6 7 7 7 7 8 8 8 8 8 8 9 9 9 9 9 9 10 10 11 
Out degree:
1 2 2 2 3 3 3 3 3 3 3 4 4 4 4 4 4 4 4 5 5 5 5 5 6 6 7 7 7 8 9 9 10 10 10 12 12 12 16 16 

./171
Nodes: 40
Sum in & out: 273	273
In degree:
3 3 3 4 5 5 5 5 5 5 5 6 6 6 6 7 7 7 7 7 7 7 7 7 8 8 8 8 8 8 8 8 9 9 9 9 9 9 10 10 
Out degree:
2 3 3 3 3 4 4 4 5 5 5 5 5 5 6 6 6 6 6 6 6 6 6 7 7 7 8 8 9 9 9 9 10 11 11 11 11 11 12 13 

./172
Nodes: 40
Sum in & out: 273	273
In degree:
3 3 3 4 5 5 5 5 5 5 5 6 6 6 6 7 7 7 7 7 7 7 7 7 8 8 8 8 8 8 8 8 9 9 9 9 9 9 10 10 
Out degree:
2 3 3 3 3 4 4 4 5 5 5 5 5 5 6 6 6 6 6 6 6 6 6 7 7 7 8 8 9 9 9 9 10 11 11 11 11 11 12 13 

./173
Nodes: 40
Sum in & out: 273	273
In degree:
3 3 3 4 5 5 5 5 5 5 5 6 6 6 6 7 7 7 7 7 7 7 7 7 8 8 8 8 8 8 8 8 9 9 9 9 9 9 10 10 
Out degree:
2 3 3 3 3 4 4 4 5 5 5 5 5 5 6 6 6 6 6 6 6 6 6 7 7 7 8 8 9 9 9 9 10 11 11 11 11 11 12 13 

./174
Nodes: 40
Sum in & out: 273	273
In degree:
3 3 3 4 5 5 5 5 5 5 5 6 6 6 6 7 7 7 7 7 7 7 7 7 8 8 8 8 8 8 8 8 9 9 9 9 9 9 10 10 
Out degree:
2 3 3 3 3 4 4 4 5 5 5 5 5 5 6 6 6 6 6 6 6 6 6 7 7 7 8 8 9 9 9 9 10 11 11 11 11 11 12 13 

./175
Nodes: 40
Sum in & out: 273	273
In degree:
3 3 3 4 5 5 5 5 5 5 5 6 6 6 6 7 7 7 7 7 7 7 7 7 8 8 8 8 8 8 8 8 9 9 9 9 9 9 10 10 
Out degree:
2 3 3 3 3 4 4 5 5 5 5 5 5 5 6 6 6 6 6 6 6 6 6 7 7 7 8 8 8 9 9 9 10 11 11 11 11 11 12 13 

./176
Nodes: 40
Sum in & out: 218	218
In degree:
2 2 3 3 3 3 4 4 4 4 4 5 5 5 5 5 5 5 5 5 6 6 6 6 6 6 6 6 6 6 6 7 7 7 7 7 8 9 9 10 
Out degree:
1 1 1 1 3 3 3 3 3 4 4 4 4 4 4 4 4 4 5 5 5 5 5 6 6 6 6 6 6 7 7 7 8 8 9 9 10 10 13 14 

./177
Nodes: 40
Sum in & out: 218	218
In degree:
2 2 3 3 3 3 4 4 4 4 4 5 5 5 5 5 5 5 5 5 6 6 6 6 6 6 6 6 6 6 6 7 7 7 7 7 8 9 9 10 
Out degree:
1 1 1 1 3 3 3 3 3 4 4 4 4 4 4 4 4 4 5 5 5 5 5 6 6 6 6 6 6 7 7 7 8 8 9 9 10 10 13 14 

./178
Nodes: 40
Sum in & out: 218	218
In degree:
2 2 3 3 3 3 4 4 4 4 4 5 5 5 5 5 5 5 5 5 6 6 6 6 6 6 6 6 6 6 6 7 7 7 7 7 8 9 9 10 
Out degree:
1 1 1 1 3 3 3 3 3 4 4 4 4 4 4 4 4 4 5 5 5 5 5 6 6 6 6 6 6 7 7 7 8 8 9 9 10 10 13 14 

./179
Nodes: 40
Sum in & out: 218	218
In degree:
2 2 3 3 3 3 4 4 4 4 4 5 5 5 5 5 5 5 5 5 6 6 6 6 6 6 6 6 6 6 6 7 7 7 7 7 8 9 9 10 
Out degree:
1 1 1 1 3 3 3 3 3 4 4 4 4 4 4 4 4 4 5 5 5 5 5 6 6 6 6 6 6 7 7 7 8 8 9 9 10 10 13 14 

./18
Nodes: 40
Sum in & out: 230	230
In degree:
2 2 3 3 3 3 3 3 4 4 4 4 4 4 5 5 5 5 5 5 6 6 6 6 6 7 7 7 7 7 8 8 8 8 9 9 9 10 10 10 
Out degree:
2 2 2 2 2 3 3 3 3 3 3 4 4 4 4 4 5 5 5 5 5 5 6 6 6 6 6 7 7 7 8 8 8 9 9 9 9 10 10 21 

./180
Nodes: 40
Sum in & out: 218	218
In degree:
2 2 3 3 3 3 4 4 4 4 4 5 5 5 5 5 5 5 5 5 6 6 6 6 6 6 6 6 6 6 6 7 7 7 7 7 8 9 9 10 
Out degree:
1 1 1 1 3 3 3 3 3 4 4 4 4 4 4 4 4 4 5 5 5 5 5 6 6 6 6 6 6 7 7 7 8 8 9 9 10 10 13 14 

./181
Nodes: 40
Sum in & out: 314	314
In degree:
2 3 4 4 5 5 5 5 5 5 6 6 6 6 6 6 6 7 7 7 8 8 8 8 9 9 9 9 9 9 9 10 11 11 12 12 12 13 15 17 
Out degree:
1 2 2 2 3 3 3 3 4 4 4 4 5 5 5 6 7 7 7 7 7 8 8 9 9 9 9 10 11 11 11 12 12 14 14 14 14 14 16 18 

./182
Nodes: 40
Sum in & out: 314	314
In degree:
2 3 4 4 5 5 5 5 5 5 6 6 6 6 6 6 6 7 7 7 8 8 8 8 9 9 9 9 9 9 9 10 11 11 12 12 12 12 15 18 
Out degree:
1 2 2 2 3 3 3 3 4 4 4 4 5 5 5 6 7 7 7 7 7 8 8 9 9 9 9 10 10 11 11 12 12 14 14 14 14 15 16 18 

./183
Nodes: 40
Sum in & out: 314	314
In degree:
2 3 4 4 5 5 5 5 5 5 6 6 6 6 6 6 6 7 7 7 8 8 8 8 9 9 9 9 9 9 9 10 11 11 12 12 12 12 15 18 
Out degree:
1 2 2 2 3 3 3 3 4 4 4 4 5 5 5 6 7 7 7 7 7 8 8 9 9 9 9 10 10 11 11 12 12 14 14 14 14 15 17 17 

./184
Nodes: 40
Sum in & out: 314	314
In degree:
2 3 4 4 5 5 5 5 5 5 6 6 6 6 6 6 6 7 7 7 8 8 8 8 9 9 9 9 9 9 9 10 11 11 12 12 12 12 15 18 
Out degree:
1 2 2 2 3 3 3 3 4 4 4 4 5 5 5 6 7 7 7 7 7 8 8 9 9 9 9 10 10 11 11 12 12 14 14 14 14 15 15 19 

./185
Nodes: 40
Sum in & out: 315	315
In degree:
2 3 4 4 5 5 5 5 5 5 6 6 6 6 6 6 6 7 7 7 8 8 8 8 9 9 9 9 9 9 10 10 11 11 12 12 12 12 15 18 
Out degree:
1 2 2 2 3 3 3 3 4 4 4 4 5 5 5 6 7 7 7 7 7 8 8 9 9 9 10 10 10 11 11 12 12 14 14 14 14 15 16 18 

./186
Nodes: 40
Sum in & out: 301	301
In degree:
3 4 4 4 5 5 5 5 5 5 6 6 6 6 6 6 7 7 7 7 7 7 8 8 8 8 8 8 9 9 10 10 10 11 11 11 11 12 12 14 
Out degree:
1 2 2 3 3 3 3 3 3 4 4 5 5 5 6 6 6 6 7 7 7 7 7 8 8 8 8 9 10 10 10 10 13 13 13 13 14 15 17 17 

./187
Nodes: 40
Sum in & out: 300	300
In degree:
3 3 4 4 5 5 5 5 5 5 6 6 6 6 6 6 7 7 7 7 7 7 8 8 8 8 8 8 9 9 10 10 10 11 11 11 11 12 12 14 
Out degree:
1 2 2 3 3 3 3 3 3 4 4 5 5 5 5 6 6 6 7 7 7 7 7 8 8 8 8 9 10 10 10 10 13 13 13 13 14 15 17 17 

./188
Nodes: 40
Sum in & out: 300	300
In degree:
3 4 4 4 5 5 5 5 5 5 6 6 6 6 6 6 7 7 7 7 7 7 8 8 8 8 8 8 9 9 10 10 10 11 11 11 11 12 12 13 
Out degree:
1 2 2 3 3 3 3 3 3 4 4 5 5 5 6 6 6 6 7 7 7 7 7 8 8 8 8 9 9 10 10 10 13 13 13 13 14 15 17 17 

./189
Nodes: 40
Sum in & out: 301	301
In degree:
3 4 4 4 5 5 5 5 5 5 6 6 6 6 6 6 7 7 7 7 7 7 8 8 8 8 8 8 9 9 10 10 10 11 11 11 11 12 12 14 
Out degree:
1 2 2 3 3 3 3 3 3 4 4 5 5 5 6 6 6 6 7 7 7 7 7 8 8 8 8 9 10 10 10 10 13 13 13 13 14 15 17 17 

./19
Nodes: 40
Sum in & out: 230	230
In degree:
2 2 3 3 3 3 3 3 4 4 4 4 4 4 5 5 5 5 5 5 6 6 6 6 6 7 7 7 7 7 8 8 8 8 9 9 9 10 10 10 
Out degree:
2 2 2 2 2 3 3 3 3 3 3 4 4 4 4 4 5 5 5 5 5 5 6 6 6 6 6 7 7 7 8 8 8 9 9 9 9 10 10 21 

./190
Nodes: 40
Sum in & out: 301	301
In degree:
3 4 4 4 5 5 5 5 5 5 6 6 6 6 6 6 7 7 7 7 7 7 8 8 8 8 8 8 9 9 10 10 10 11 11 11 11 12 12 14 
Out degree:
1 2 2 3 3 3 3 3 3 4 4 5 5 5 6 6 6 6 7 7 7 7 7 8 8 8 8 9 10 10 10 10 12 13 13 13 14 15 17 18 

./191
Nodes: 40
Sum in & out: 275	275
In degree:
3 3 4 4 4 5 5 5 5 5 6 6 6 6 6 6 6 7 7 7 7 7 7 8 8 8 8 8 8 8 8 8 8 8 8 9 9 11 11 12 
Out degree:
2 2 2 2 3 4 4 4 4 5 5 5 5 5 5 6 6 6 6 6 6 7 7 7 8 9 9 9 9 9 9 10 10 10 10 11 11 12 12 13 

./192
Nodes: 40
Sum in & out: 275	275
In degree:
3 3 4 4 4 5 5 5 5 5 6 6 6 6 6 6 6 7 7 7 7 7 7 8 8 8 8 8 8 8 8 8 8 8 8 9 9 11 11 12 
Out degree:
2 2 2 2 3 4 4 4 4 5 5 5 5 5 5 6 6 6 6 6 6 7 7 7 8 9 9 9 9 9 9 10 10 10 10 11 11 12 12 13 

./193
Nodes: 40
Sum in & out: 275	275
In degree:
3 3 4 4 4 5 5 5 5 5 6 6 6 6 6 6 6 7 7 7 7 7 7 8 8 8 8 8 8 8 8 8 8 8 8 9 9 11 11 12 
Out degree:
2 2 2 2 3 4 4 4 4 5 5 5 5 5 5 6 6 6 6 6 6 7 7 7 8 9 9 9 9 9 9 10 10 10 10 11 11 12 12 13 

./194
Nodes: 40
Sum in & out: 275	275
In degree:
3 3 4 4 4 5 5 5 5 5 6 6 6 6 6 6 6 7 7 7 7 7 7 8 8 8 8 8 8 8 8 8 8 8 8 9 9 11 11 12 
Out degree:
2 2 2 2 3 4 4 4 4 5 5 5 5 5 5 6 6 6 6 6 6 7 7 7 8 9 9 9 9 9 9 10 10 10 10 11 11 12 12 13 

./195
Nodes: 40
Sum in & out: 275	275
In degree:
3 3 4 4 4 5 5 5 5 5 6 6 6 6 6 6 6 7 7 7 7 7 7 8 8 8 8 8 8 8 8 8 8 8 8 9 9 11 11 12 
Out degree:
2 2 2 2 3 4 4 4 4 5 5 5 5 5 5 6 6 6 6 6 6 7 7 7 8 9 9 9 9 9 9 10 10 10 10 11 11 12 12 13 

./196
Nodes: 40
Sum in & out: 227	227
In degree:
2 2 2 2 3 3 3 3 3 3 3 3 3 4 4 4 5 5 6 6 6 6 6 6 6 6 7 7 7 7 7 7 8 8 9 10 10 11 12 12 
Out degree:
1 1 1 2 2 2 3 3 3 3 3 4 4 4 4 4 4 4 4 5 5 6 6 6 6 6 6 7 7 7 7 7 8 9 9 11 11 12 12 18 

./197
Nodes: 40
Sum in & out: 227	227
In degree:
2 2 2 2 3 3 3 3 3 3 3 3 3 4 4 4 5 5 6 6 6 6 6 6 6 6 7 7 7 7 7 7 8 8 9 10 10 11 12 12 
Out degree:
1 1 1 2 2 2 3 3 3 3 3 4 4 4 4 4 4 4 4 5 5 6 6 6 6 6 6 7 7 7 7 7 8 9 9 11 11 12 12 18 

./198
Nodes: 40
Sum in & out: 227	227
In degree:
2 2 2 2 3 3 3 3 3 3 3 3 3 4 4 4 5 5 6 6 6 6 6 6 6 6 7 7 7 7 7 7 8 8 9 10 10 11 12 12 
Out degree:
1 1 1 2 2 2 3 3 3 3 3 4 4 4 4 4 4 4 4 5 5 6 6 6 6 6 6 7 7 7 7 7 8 9 9 11 11 12 12 18 

./199
Nodes: 40
Sum in & out: 227	227
In degree:
2 2 2 2 3 3 3 3 3 3 3 3 3 4 4 4 5 5 6 6 6 6 6 6 6 6 7 7 7 7 7 7 8 8 9 10 10 11 12 12 
Out degree:
1 1 1 2 2 2 3 3 3 3 3 4 4 4 4 4 4 4 4 5 5 6 6 6 6 6 6 7 7 7 7 7 8 9 9 11 11 12 12 18 

./2
Nodes: 40
Sum in & out: 221	221
In degree:
2 3 3 3 3 4 4 4 4 4 4 4 4 4 4 4 5 5 5 5 6 6 6 6 6 6 6 6 6 7 7 7 8 8 8 8 8 9 9 10 
Out degree:
1 1 1 2 2 2 3 3 3 3 3 4 4 4 4 4 4 5 5 5 5 5 5 5 6 6 7 7 7 7 7 7 7 7 10 10 10 11 12 17 

./20
Nodes: 40
Sum in & out: 230	230
In degree:
2 2 3 3 3 3 3 3 4 4 4 4 4 4 5 5 5 5 5 5 6 6 6 6 6 7 7 7 7 7 8 8 8 8 9 9 9 10 10 10 
Out degree:
2 2 2 2 2 3 3 3 3 3 3 4 4 4 4 4 5 5 5 5 5 5 6 6 6 6 6 7 7 7 8 8 8 9 9 9 9 10 10 21 

./200
Nodes: 40
Sum in & out: 227	227
In degree:
2 2 2 2 3 3 3 3 3 3 3 3 3 4 4 4 5 5 6 6 6 6 6 6 6 6 7 7 7 7 7 7 8 8 9 10 10 11 12 12 
Out degree:
1 1 1 2 2 2 3 3 3 3 3 4 4 4 4 4 4 4 4 5 5 6 6 6 6 6 6 7 7 7 7 7 8 9 9 11 11 12 12 18 

./201
Nodes: 40
Sum in & out: 263	263
In degree:
1 2 3 3 3 3 3 4 4 4 4 5 5 5 5 5 6 6 6 6 6 7 7 7 7 7 8 8 8 9 9 9 10 10 10 10 11 11 12 14 
Out degree:
1 2 2 2 3 3 3 3 4 4 4 4 4 4 4 4 5 5 5 5 5 5 6 6 6 6 6 8 8 8 9 9 10 10 11 12 14 14 17 22 

./202
Nodes: 40
Sum in & out: 263	263
In degree:
1 2 3 3 3 3 3 4 4 4 4 5 5 5 5 5 6 6 6 6 6 7 7 7 7 7 8 8 8 9 9 9 10 10 10 10 11 11 12 14 
Out degree:
1 2 2 2 3 3 3 3 4 4 4 4 4 4 4 4 5 5 5 5 5 5 6 6 6 6 6 8 8 8 9 9 10 10 11 12 13 15 17 22 

./203
Nodes: 40
Sum in & out: 263	263
In degree:
1 2 3 3 3 3 3 4 4 4 4 5 5 5 5 5 6 6 6 6 6 7 7 7 7 7 8 8 8 9 9 9 10 10 10 10 11 11 12 14 
Out degree:
1 2 2 2 3 3 3 3 4 4 4 4 4 4 4 4 5 5 5 5 5 5 6 6 6 6 6 8 8 8 9 9 10 10 11 12 13 16 16 22 

./204
Nodes: 40
Sum in & out: 263	263
In degree:
1 2 3 3 3 3 3 4 4 4 4 5 5 5 5 5 6 6 6 6 6 7 7 7 7 7 8 8 8 9 9 9 10 10 10 10 11 11 12 14 
Out degree:
1 2 2 2 3 3 3 3 4 4 4 4 4 4 4 4 5 5 5 5 5 5 6 6 6 6 6 8 8 8 9 9 10 10 11 12 13 15 17 22 

./205
Nodes: 40
Sum in & out: 263	263
In degree:
1 2 3 3 3 3 3 4 4 4 4 5 5 5 5 5 6 6 6 6 6 7 7 7 7 7 8 8 8 9 9 9 10 10 10 10 11 11 12 14 
Out degree:
0 2 2 2 3 3 3 3 4 4 4 4 4 4 4 4 5 5 5 5 5 5 6 6 6 6 6 8 8 8 9 10 10 10 11 12 13 15 17 22 

./206
Nodes: 40
Sum in & out: 284	284
In degree:
2 3 3 4 4 5 5 5 5 5 5 6 6 6 6 7 7 7 7 7 7 7 7 8 8 8 8 8 8 8 9 9 9 9 10 10 11 11 12 12 
Out degree:
1 1 2 2 2 2 3 3 4 4 4 4 4 4 5 5 5 5 5 6 6 6 7 8 8 8 9 9 9 10 10 10 11 11 12 14 14 15 18 18 

./207
Nodes: 40
Sum in & out: 284	284
In degree:
2 3 3 4 4 5 5 5 5 5 5 6 6 6 6 7 7 7 7 7 7 7 7 8 8 8 8 8 8 8 9 9 9 9 10 10 11 11 12 12 
Out degree:
1 1 2 2 2 2 3 3 4 4 4 4 4 4 5 5 5 5 5 6 6 6 7 8 8 8 9 9 9 10 10 10 11 11 12 14 14 15 18 18 

./208
Nodes: 40
Sum in & out: 283	283
In degree:
1 3 3 4 4 5 5 5 5 5 5 6 6 6 6 7 7 7 7 7 7 7 7 8 8 8 8 8 8 8 9 9 9 9 10 10 11 11 12 12 
Out degree:
1 1 2 2 2 2 3 3 4 4 4 4 4 4 5 5 5 5 5 6 6 6 7 8 8 8 9 9 9 10 10 10 11 11 11 14 14 15 18 18 

./209
Nodes: 40
Sum in & out: 284	284
In degree:
2 3 3 4 4 5 5 5 5 5 5 6 6 6 6 7 7 7 7 7 7 7 7 8 8 8 8 8 8 8 9 9 9 9 10 10 11 11 12 12 
Out degree:
1 1 2 2 2 2 3 3 4 4 4 4 4 4 5 5 5 5 5 6 6 6 7 8 8 8 9 9 9 10 10 10 11 11 12 14 14 15 18 18 

./21
Nodes: 40
Sum in & out: 219	219
In degree:
1 2 2 3 3 3 4 4 4 4 4 4 4 4 5 5 5 5 5 5 6 6 6 6 6 6 7 7 7 7 7 7 8 8 8 8 8 8 8 9 
Out degree:
1 1 1 2 2 3 3 3 3 4 4 4 4 4 4 4 4 4 4 4 4 4 5 5 5 6 6 7 7 7 7 7 7 8 9 10 10 12 14 16 

./210
Nodes: 40
Sum in & out: 284	284
In degree:
2 3 3 4 4 5 5 5 5 5 5 6 6 6 6 7 7 7 7 7 7 7 7 8 8 8 8 8 8 8 9 9 9 9 10 10 11 11 12 12 
Out degree:
1 1 2 2 2 2 3 3 4 4 4 4 4 4 5 5 5 5 5 6 6 6 7 8 8 8 9 9 9 10 10 10 11 11 12 14 14 15 18 18 

./211
Nodes: 40
Sum in & out: 254	254
In degree:
2 2 2 3 3 4 4 4 5 5 5 5 5 6 6 6 6 6 6 6 7 7 7 7 7 7 7 8 8 8 8 8 8 8 9 9 9 9 10 12 
Out degree:
2 2 2 2 2 3 3 3 3 3 3 4 4 4 4 4 4 5 5 5 5 5 6 6 6 6 7 7 8 8 10 10 10 11 11 11 14 15 15 16 

./212
Nodes: 40
Sum in & out: 254	254
In degree:
2 2 2 3 3 4 4 4 5 5 5 5 5 6 6 6 6 6 6 6 7 7 7 7 7 7 7 8 8 8 8 8 8 8 9 9 9 9 10 12 
Out degree:
2 2 2 2 2 3 3 3 3 3 3 4 4 4 4 4 4 5 5 5 5 5 6 6 6 6 7 7 8 8 10 10 10 11 11 11 14 15 15 16 

./213
Nodes: 40
Sum in & out: 254	254
In degree:
2 2 2 3 3 4 4 4 5 5 5 5 5 6 6 6 6 6 6 6 7 7 7 7 7 7 7 8 8 8 8 8 8 8 9 9 9 9 10 12 
Out degree:
2 2 2 2 2 3 3 3 3 3 3 4 4 4 4 4 4 5 5 5 5 5 6 6 6 6 7 7 8 8 10 10 10 11 11 11 14 15 15 16 

./214
Nodes: 40
Sum in & out: 254	254
In degree:
2 2 2 3 3 4 4 4 5 5 5 5 5 6 6 6 6 6 6 6 7 7 7 7 7 7 7 8 8 8 8 8 8 8 9 9 9 9 10 12 
Out degree:
2 2 2 2 2 3 3 3 3 3 3 4 4 4 4 4 4 5 5 5 5 5 6 6 6 6 7 7 8 8 10 10 10 11 11 11 14 15 15 16 

./215
Nodes: 40
Sum in & out: 254	254
In degree:
2 2 2 3 3 4 4 4 5 5 5 5 5 6 6 6 6 6 6 6 7 7 7 7 7 7 7 8 8 8 8 8 8 8 9 9 9 9 10 12 
Out degree:
2 2 2 2 2 3 3 3 3 3 3 4 4 4 4 4 4 5 5 5 5 5 6 6 6 6 7 7 8 8 10 10 10 11 11 11 14 15 15 16 

./216
Nodes: 40
Sum in & out: 243	243
In degree:
3 3 3 3 3 4 4 4 4 4 4 4 4 5 5 5 5 5 5 5 6 6 6 7 7 7 7 7 7 8 8 8 8 8 9 9 10 10 11 12 
Out degree:
1 2 2 2 3 3 3 3 3 4 4 4 4 4 5 5 5 5 5 5 5 5 6 6 6 6 7 8 8 8 8 8 8 8 10 10 11 14 14 15 

./217
Nodes: 40
Sum in & out: 243	243
In degree:
3 3 3 3 3 4 4 4 4 4 4 4 4 5 5 5 5 5 5 5 6 6 6 7 7 7 7 7 7 8 8 8 8 8 9 9 10 10 11 12 
Out degree:
1 2 2 2 3 3 3 3 3 4 4 4 4 4 5 5 5 5 5 5 5 5 6 6 6 6 7 8 8 8 8 8 8 8 10 10 11 14 14 15 

./218
Nodes: 40
Sum in & out: 243	243
In degree:
3 3 3 3 3 4 4 4 4 4 4 4 4 5 5 5 5 5 5 5 6 6 6 7 7 7 7 7 7 8 8 8 8 8 9 9 10 10 11 12 
Out degree:
1 2 2 2 3 3 3 3 3 4 4 4 4 4 5 5 5 5 5 5 5 5 6 6 6 6 7 8 8 8 8 8 8 8 10 10 11 14 14 15 

./219
Nodes: 40
Sum in & out: 243	243
In degree:
3 3 3 3 3 4 4 4 4 4 4 4 4 5 5 5 5 5 5 5 6 6 6 7 7 7 7 7 7 8 8 8 8 8 9 9 10 10 11 12 
Out degree:
1 2 2 2 3 3 3 3 3 4 4 4 4 4 5 5 5 5 5 5 5 5 6 6 6 6 7 8 8 8 8 8 8 8 10 10 11 14 14 15 

./22
Nodes: 40
Sum in & out: 219	219
In degree:
1 2 2 3 3 3 4 4 4 4 4 4 4 4 5 5 5 5 5 5 6 6 6 6 6 6 7 7 7 7 7 7 8 8 8 8 8 8 8 9 
Out degree:
1 1 1 2 2 3 3 3 3 4 4 4 4 4 4 4 4 4 4 4 4 4 5 5 5 6 6 7 7 7 7 7 7 8 9 10 10 12 14 16 

./220
Nodes: 40
Sum in & out: 243	243
In degree:
3 3 3 3 3 4 4 4 4 4 4 4 4 5 5 5 5 5 5 5 6 6 6 7 7 7 7 7 7 8 8 8 8 8 9 9 10 10 11 12 
Out degree:
1 2 2 2 3 3 3 3 3 4 4 4 4 4 5 5 5 5 5 5 5 5 6 6 6 6 7 8 8 8 8 8 8 8 10 10 11 14 14 15 

./221
Nodes: 40
Sum in & out: 250	250
In degree:
3 3 3 4 4 4 5 5 5 5 5 5 5 5 5 5 6 6 6 6 6 6 6 6 6 6 6 7 7 7 7 7 7 8 10 10 10 10 11 12 
Out degree:
1 2 2 2 2 3 3 3 3 3 3 4 4 4 4 5 5 5 5 6 6 6 6 7 7 7 8 8 8 8 9 9 10 10 10 11 11 11 14 15 

./222
Nodes: 40
Sum in & out: 250	250
In degree:
3 3 3 4 4 4 5 5 5 5 5 5 5 5 5 5 6 6 6 6 6 6 6 6 6 6 6 7 7 7 7 7 7 8 10 10 10 10 11 12 
Out degree:
1 2 2 2 2 3 3 3 3 3 3 4 4 4 4 5 5 5 5 6 6 6 6 7 7 7 8 8 8 8 9 9 10 10 10 11 11 11 14 15 

./223
Nodes: 40
Sum in & out: 250	250
In degree:
3 3 3 4 4 4 5 5 5 5 5 5 5 5 5 5 6 6 6 6 6 6 6 6 6 6 6 7 7 7 7 7 7 8 10 10 10 10 11 12 
Out degree:
1 2 2 2 2 3 3 3 3 3 3 4 4 4 4 5 5 5 5 6 6 6 6 7 7 7 8 8 8 8 9 9 10 10 10 11 11 11 14 15 

./224
Nodes: 40
Sum in & out: 250	250
In degree:
3 3 3 4 4 4 5 5 5 5 5 5 5 5 5 5 6 6 6 6 6 6 6 6 6 6 6 7 7 7 7 7 7 8 10 10 10 10 11 12 
Out degree:
1 2 2 2 2 3 3 3 3 3 3 4 4 4 4 5 5 5 5 6 6 6 6 7 7 7 8 8 8 8 9 9 10 10 10 11 11 11 14 15 

./225
Nodes: 40
Sum in & out: 249	249
In degree:
3 3 3 4 4 4 5 5 5 5 5 5 5 5 5 5 6 6 6 6 6 6 6 6 6 6 6 7 7 7 7 7 7 8 9 10 10 10 11 12 
Out degree:
1 2 2 2 2 3 3 3 3 3 3 4 4 4 4 5 5 5 5 6 6 6 6 7 7 7 8 8 8 8 9 9 10 10 10 11 11 11 14 14 

./226
Nodes: 40
Sum in & out: 234	234
In degree:
1 2 4 4 4 4 4 4 5 5 5 5 5 5 5 5 5 6 6 6 6 6 6 6 6 7 7 7 7 7 7 7 7 7 7 8 8 8 9 11 
Out degree:
1 1 2 2 3 3 3 3 3 3 3 4 4 4 4 4 4 5 5 5 6 6 6 6 6 6 7 7 7 7 8 8 8 8 9 9 10 12 15 17 

./227
Nodes: 40
Sum in & out: 234	234
In degree:
1 2 4 4 4 4 4 4 5 5 5 5 5 5 5 5 5 6 6 6 6 6 6 6 6 7 7 7 7 7 7 7 7 7 7 8 8 8 9 11 
Out degree:
1 1 2 2 3 3 3 3 3 3 3 4 4 4 4 4 4 5 5 5 6 6 6 6 6 6 7 7 7 7 8 8 8 8 9 9 10 12 15 17 

./228
Nodes: 40
Sum in & out: 234	234
In degree:
1 2 4 4 4 4 4 4 5 5 5 5 5 5 5 5 5 6 6 6 6 6 6 6 6 7 7 7 7 7 7 7 7 7 7 8 8 8 9 11 
Out degree:
1 1 2 2 3 3 3 3 3 3 3 4 4 4 4 4 4 5 5 5 6 6 6 6 6 6 7 7 7 7 8 8 8 8 9 9 10 12 15 17 

./229
Nodes: 40
Sum in & out: 234	234
In degree:
1 2 4 4 4 4 4 4 5 5 5 5 5 5 5 5 5 6 6 6 6 6 6 6 6 7 7 7 7 7 7 7 7 7 7 8 8 8 9 11 
Out degree:
1 1 2 2 3 3 3 3 3 3 3 4 4 4 4 4 4 5 5 5 6 6 6 6 6 6 7 7 7 7 8 8 8 8 9 9 10 12 15 17 

./23
Nodes: 40
Sum in & out: 219	219
In degree:
1 2 2 3 3 3 4 4 4 4 4 4 4 4 5 5 5 5 5 5 6 6 6 6 6 6 7 7 7 7 7 7 8 8 8 8 8 8 8 9 
Out degree:
1 1 1 2 2 3 3 3 3 4 4 4 4 4 4 4 4 4 4 4 4 4 5 5 5 6 6 7 7 7 7 7 7 8 9 10 10 13 13 16 

./230
Nodes: 40
Sum in & out: 234	234
In degree:
1 2 4 4 4 4 4 4 5 5 5 5 5 5 5 5 5 6 6 6 6 6 6 6 6 7 7 7 7 7 7 7 7 7 7 8 8 8 9 11 
Out degree:
1 1 2 2 3 3 3 3 3 3 3 4 4 4 4 4 4 5 5 5 6 6 6 6 6 6 7 7 7 7 8 8 8 8 9 9 10 12 15 17 

./231
Nodes: 40
Sum in & out: 287	287
In degree:
2 4 4 5 5 5 5 5 5 5 6 6 6 6 7 7 7 7 7 7 7 7 8 8 8 8 8 8 8 8 9 9 9 9 10 10 10 10 11 11 
Out degree:
0 1 1 1 2 2 2 3 4 5 5 6 6 6 6 7 7 7 7 7 7 7 8 8 8 8 8 9 9 9 9 10 10 10 10 11 12 15 17 17 

./232
Nodes: 40
Sum in & out: 287	287
In degree:
2 4 4 5 5 5 5 5 5 5 6 6 6 6 7 7 7 7 7 7 7 7 8 8 8 8 8 8 8 8 9 9 9 9 10 10 10 10 11 11 
Out degree:
0 1 1 1 2 2 2 3 4 5 5 6 6 6 6 7 7 7 7 7 7 7 8 8 8 8 8 9 9 9 9 10 10 10 10 11 12 15 17 17 

./233
Nodes: 40
Sum in & out: 287	287
In degree:
2 4 4 5 5 5 5 5 5 5 6 6 6 6 7 7 7 7 7 7 7 7 8 8 8 8 8 8 8 8 9 9 9 9 10 10 10 10 11 11 
Out degree:
0 1 1 1 2 2 2 3 4 5 5 6 6 6 6 7 7 7 7 7 7 7 8 8 8 8 8 9 9 9 9 10 10 10 10 11 12 15 17 17 

./234
Nodes: 40
Sum in & out: 287	287
In degree:
2 4 4 5 5 5 5 5 5 5 6 6 6 6 7 7 7 7 7 7 7 7 8 8 8 8 8 8 8 8 9 9 9 9 10 10 10 10 11 11 
Out degree:
0 1 1 1 2 2 2 3 4 5 5 6 6 6 6 7 7 7 7 7 7 7 8 8 8 8 8 9 9 9 9 10 10 10 10 11 12 15 17 17 

./235
Nodes: 40
Sum in & out: 287	287
In degree:
2 4 4 5 5 5 5 5 5 5 6 6 6 6 7 7 7 7 7 7 7 7 8 8 8 8 8 8 8 8 9 9 9 9 10 10 10 10 11 11 
Out degree:
0 1 1 1 2 2 2 3 4 5 5 6 6 6 6 7 7 7 7 7 7 7 8 8 8 8 8 9 9 9 9 10 10 10 10 11 12 15 17 17 

./236
Nodes: 40
Sum in & out: 287	287
In degree:
3 3 3 4 4 4 5 5 5 6 6 6 6 6 6 6 6 6 7 7 7 7 7 7 7 8 8 8 8 8 8 9 9 9 10 11 11 13 13 15 
Out degree:
1 2 2 3 3 3 4 4 4 5 5 5 5 5 6 6 6 6 6 6 7 7 7 8 8 8 8 9 9 9 9 11 11 11 11 11 11 12 14 19 

./237
Nodes: 40
Sum in & out: 287	287
In degree:
3 3 3 4 4 4 5 5 5 6 6 6 6 6 6 6 6 6 7 7 7 7 7 7 7 8 8 8 8 8 8 9 9 9 10 11 11 13 13 15 
Out degree:
1 2 2 3 3 3 4 4 4 5 5 5 5 5 6 6 6 6 6 6 7 7 7 8 8 8 8 9 9 9 9 11 11 11 11 11 11 12 14 19 

./238
Nodes: 40
Sum in & out: 287	287
In degree:
3 3 3 4 4 4 5 5 5 6 6 6 6 6 6 6 6 6 7 7 7 7 7 7 7 8 8 8 8 8 8 9 9 9 10 11 11 13 13 15 
Out degree:
1 2 2 3 3 3 4 4 4 5 5 5 5 5 6 6 6 6 6 6 7 7 7 8 8 8 8 9 9 9 9 11 11 11 11 11 11 12 14 19 

./239
Nodes: 40
Sum in & out: 287	287
In degree:
3 3 3 4 4 4 5 5 5 6 6 6 6 6 6 6 6 6 7 7 7 7 7 7 7 8 8 8 8 8 8 9 9 9 10 11 11 13 13 15 
Out degree:
1 2 2 3 3 3 4 4 4 5 5 5 5 5 6 6 6 6 6 6 7 7 7 8 8 8 8 9 9 9 9 11 11 11 11 11 11 12 14 19 

./24
Nodes: 40
Sum in & out: 219	219
In degree:
1 2 2 3 3 3 4 4 4 4 4 4 4 4 5 5 5 5 5 5 6 6 6 6 6 6 7 7 7 7 7 7 8 8 8 8 8 8 8 9 
Out degree:
1 1 1 2 2 3 3 3 3 4 4 4 4 4 4 4 4 4 4 4 4 4 5 5 5 6 6 7 7 7 7 7 7 8 9 10 10 12 14 16 

./240
Nodes: 40
Sum in & out: 287	287
In degree:
3 3 3 4 4 4 5 5 5 6 6 6 6 6 6 6 6 6 6 7 7 7 7 7 7 8 8 8 8 8 8 9 9 9 10 11 11 13 14 15 
Out degree:
1 2 2 3 3 3 4 4 4 5 5 5 5 5 6 6 6 6 6 6 7 7 7 8 8 8 8 9 9 9 9 11 11 11 11 11 11 12 14 19 

./241
Nodes: 40
Sum in & out: 214	214
In degree:
3 3 3 3 3 4 4 4 4 4 4 4 4 4 5 5 5 5 5 5 5 5 5 6 6 6 6 6 6 6 7 7 7 7 7 7 8 8 9 9 
Out degree:
1 1 2 2 2 3 3 3 3 3 3 4 4 4 4 4 4 5 5 5 5 6 6 6 6 6 6 6 7 7 7 7 8 8 8 8 9 10 11 12 

./242
Nodes: 40
Sum in & out: 214	214
In degree:
3 3 3 3 3 4 4 4 4 4 4 4 4 4 5 5 5 5 5 5 5 5 5 6 6 6 6 6 6 6 7 7 7 7 7 7 8 8 9 9 
Out degree:
1 1 2 2 2 3 3 3 3 3 3 4 4 4 4 4 4 5 5 5 5 6 6 6 6 6 6 6 7 7 7 7 8 8 8 8 9 10 11 12 

./243
Nodes: 40
Sum in & out: 214	214
In degree:
3 3 3 3 3 4 4 4 4 4 4 4 4 4 5 5 5 5 5 5 5 5 5 6 6 6 6 6 6 6 7 7 7 7 7 7 8 8 9 9 
Out degree:
1 1 2 2 2 3 3 3 3 3 3 4 4 4 4 4 4 5 5 5 5 6 6 6 6 6 6 6 7 7 7 7 8 8 8 8 9 10 11 12 

./244
Nodes: 40
Sum in & out: 214	214
In degree:
3 3 3 3 3 4 4 4 4 4 4 4 4 4 5 5 5 5 5 5 5 5 5 6 6 6 6 6 6 6 7 7 7 7 7 7 8 8 9 9 
Out degree:
1 1 2 2 2 3 3 3 3 3 3 4 4 4 4 4 4 5 5 5 5 6 6 6 6 6 6 6 7 7 7 7 8 8 8 8 9 10 11 12 

./245
Nodes: 40
Sum in & out: 214	214
In degree:
3 3 3 3 3 4 4 4 4 4 4 4 4 4 5 5 5 5 5 5 5 5 5 6 6 6 6 6 6 6 7 7 7 7 7 7 8 8 9 9 
Out degree:
1 1 2 2 2 3 3 3 3 3 3 4 4 4 4 4 4 5 5 5 5 6 6 6 6 6 6 6 7 7 7 7 8 8 8 8 9 10 11 12 

./246
Nodes: 40
Sum in & out: 292	292
In degree:
2 3 3 3 3 3 4 4 4 4 5 5 5 5 6 6 6 6 6 7 7 7 8 8 8 8 9 9 9 10 10 10 11 11 12 12 13 13 13 14 
Out degree:
1 1 2 3 4 4 4 4 5 5 5 5 5 5 5 5 5 5 5 6 6 6 6 7 8 8 8 8 9 10 10 10 11 11 11 12 15 15 16 21 

./247
Nodes: 40
Sum in & out: 292	292
In degree:
2 3 3 3 3 3 4 4 4 4 5 5 5 5 6 6 6 6 6 7 7 7 8 8 8 8 9 9 9 10 10 10 11 11 12 12 13 13 13 14 
Out degree:
1 1 2 3 4 4 4 4 5 5 5 5 5 5 5 5 5 5 5 6 6 6 6 6 8 8 8 8 9 10 10 10 11 11 11 12 15 16 16 21 

./248
Nodes: 40
Sum in & out: 292	292
In degree:
2 3 3 3 3 3 4 4 4 4 5 5 5 5 6 6 6 6 6 7 7 7 8 8 8 8 9 9 9 10 10 10 11 11 12 12 13 13 13 14 
Out degree:
1 1 2 3 4 4 4 4 5 5 5 5 5 5 5 5 5 5 5 6 6 6 6 6 8 8 8 8 9 10 10 10 11 11 11 12 15 15 16 22 

./249
Nodes: 40
Sum in & out: 292	292
In degree:
2 3 3 3 3 3 4 4 4 4 5 5 5 5 6 6 6 6 6 7 7 7 8 8 8 8 9 9 9 10 10 10 11 11 12 12 13 13 13 14 
Out degree:
1 1 2 3 4 4 4 4 5 5 5 5 5 5 5 5 5 5 5 6 6 6 6 6 8 8 8 8 9 10 10 10 11 11 11 12 15 15 16 22 

./25
Nodes: 40
Sum in & out: 219	219
In degree:
1 2 2 3 3 3 4 4 4 4 4 4 4 4 5 5 5 5 5 5 6 6 6 6 6 6 7 7 7 7 7 7 8 8 8 8 8 8 8 9 
Out degree:
1 1 1 2 2 3 3 3 3 4 4 4 4 4 4 4 4 4 4 4 4 4 5 5 5 6 6 7 7 7 7 7 7 8 9 10 10 12 14 16 

./250
Nodes: 40
Sum in & out: 292	292
In degree:
2 3 3 3 3 3 4 4 4 4 5 5 5 5 6 6 6 6 6 7 7 7 8 8 8 8 9 9 9 10 10 10 11 11 12 12 13 13 13 14 
Out degree:
1 1 2 3 4 4 4 4 5 5 5 5 5 5 5 5 5 5 5 6 6 6 6 6 8 8 8 8 9 10 10 10 11 11 11 12 15 15 16 22 

./251
Nodes: 40
Sum in & out: 269	269
In degree:
2 3 3 4 4 4 5 5 5 5 5 5 5 6 6 6 6 6 6 6 7 7 7 7 7 7 8 8 8 8 8 8 9 9 9 9 10 11 12 13 
Out degree:
2 2 2 2 2 3 3 3 4 4 4 4 5 5 5 5 5 6 6 6 7 7 7 7 8 8 8 9 9 9 9 9 9 10 12 12 12 12 13 14 

./252
Nodes: 40
Sum in & out: 269	269
In degree:
2 3 3 4 4 4 5 5 5 5 5 5 5 6 6 6 6 6 6 6 7 7 7 7 7 7 8 8 8 8 8 8 9 9 9 9 10 11 12 13 
Out degree:
2 2 2 2 3 3 3 3 4 4 4 4 5 5 5 5 5 6 6 6 7 7 7 7 8 8 8 9 9 9 9 9 9 10 12 12 12 12 13 13 

./253
Nodes: 40
Sum in & out: 269	269
In degree:
2 3 3 4 4 4 5 5 5 5 5 5 5 6 6 6 6 6 6 6 7 7 7 7 7 7 8 8 8 8 8 8 9 9 9 9 10 11 12 13 
Out degree:
2 2 2 2 2 3 3 3 4 4 4 4 5 5 5 5 5 6 6 6 7 7 7 7 8 8 8 9 9 9 9 9 9 10 12 12 12 12 13 14 

./254
Nodes: 40
Sum in & out: 269	269
In degree:
2 3 3 4 4 4 5 5 5 5 5 5 5 6 6 6 6 6 6 6 7 7 7 7 7 7 8 8 8 8 8 8 9 9 9 9 10 11 12 13 
Out degree:
2 2 2 2 2 3 3 3 4 4 4 4 5 5 5 5 5 6 6 6 7 7 7 7 8 8 8 9 9 9 9 9 9 10 12 12 12 12 13 14 

./255
Nodes: 40
Sum in & out: 269	269
In degree:
2 3 3 4 4 4 5 5 5 5 5 5 5 6 6 6 6 6 6 6 7 7 7 7 7 7 8 8 8 8 8 8 9 9 9 9 10 11 12 13 
Out degree:
2 2 2 2 2 3 3 3 4 4 4 4 5 5 5 5 5 6 6 6 7 7 7 7 8 8 8 9 9 9 9 9 9 10 12 12 12 12 13 14 

./256
Nodes: 40
Sum in & out: 247	247
In degree:
2 2 3 3 3 3 4 4 4 4 4 4 4 4 4 5 6 6 6 6 6 6 6 7 7 7 7 8 8 8 8 8 9 9 9 9 10 10 11 13 
Out degree:
1 1 1 1 2 2 2 2 2 3 3 3 4 4 5 5 5 5 5 5 5 6 6 7 7 7 7 7 7 8 9 9 10 10 11 11 13 14 14 18 

./257
Nodes: 40
Sum in & out: 247	247
In degree:
2 2 3 3 3 3 4 4 4 4 4 4 4 4 4 5 6 6 6 6 6 6 6 7 7 7 7 8 8 8 8 8 9 9 9 9 10 10 11 13 
Out degree:
1 1 1 1 2 2 2 2 2 3 3 3 4 4 5 5 5 5 5 5 5 6 6 7 7 7 7 7 8 8 9 9 9 10 11 11 13 14 14 18 

./258
Nodes: 40
Sum in & out: 247	247
In degree:
2 2 3 3 3 3 4 4 4 4 4 4 4 4 4 5 6 6 6 6 6 6 6 7 7 7 7 8 8 8 8 8 9 9 9 9 10 10 11 13 
Out degree:
1 1 1 1 2 2 2 2 2 3 3 3 4 4 5 5 5 5 5 5 5 6 6 7 7 7 7 7 7 8 9 9 9 10 11 11 13 14 15 18 

./259
Nodes: 40
Sum in & out: 247	247
In degree:
2 2 3 3 3 3 4 4 4 4 4 4 4 4 4 5 6 6 6 6 6 6 6 7 7 7 7 8 8 8 8 8 9 9 9 9 10 10 11 13 
Out degree:
1 1 1 1 2 2 2 2 2 3 3 3 4 4 5 5 5 5 5 5 5 6 6 7 7 7 7 7 7 8 9 9 9 10 11 11 13 14 15 18 

./26
Nodes: 40
Sum in & out: 228	228
In degree:
1 2 2 3 3 3 4 4 4 4 4 4 4 4 4 4 4 4 5 5 5 5 6 6 6 6 6 7 7 8 8 8 8 9 9 9 9 10 10 14 
Out degree:
2 2 2 2 2 3 3 3 3 3 3 4 4 4 4 4 5 5 5 5 5 5 6 6 7 7 7 7 7 7 7 8 8 8 8 9 9 9 10 20 

./260
Nodes: 40
Sum in & out: 246	246
In degree:
2 2 3 3 3 3 4 4 4 4 4 4 4 4 4 5 6 6 6 6 6 6 6 7 7 7 7 8 8 8 8 8 9 9 9 9 10 10 11 12 
Out degree:
1 1 1 1 2 2 2 2 2 3 3 3 4 4 5 5 5 5 5 5 5 6 6 7 7 7 7 7 7 8 9 9 9 10 11 11 13 14 15 17 

./261
Nodes: 40
Sum in & out: 246	246
In degree:
2 3 3 3 3 3 3 4 4 4 4 5 5 5 5 5 5 6 6 6 6 7 7 7 7 7 7 7 7 8 8 8 8 8 8 9 10 10 11 12 
Out degree:
1 2 2 2 2 3 3 3 3 3 4 5 5 5 5 5 5 6 6 6 6 6 6 6 7 7 7 7 8 8 8 9 9 9 9 10 11 11 13 13 

./262
Nodes: 40
Sum in & out: 246	246
In degree:
2 3 3 3 3 3 3 4 4 4 4 5 5 5 5 5 5 6 6 6 6 7 7 7 7 7 7 7 7 8 8 8 8 8 8 9 10 10 11 12 
Out degree:
1 2 2 2 2 3 3 3 3 3 4 5 5 5 5 5 5 6 6 6 6 6 6 6 7 7 7 7 8 8 8 9 9 9 9 10 11 11 12 14 

./263
Nodes: 40
Sum in & out: 246	246
In degree:
2 3 3 3 3 3 3 4 4 4 4 5 5 5 5 5 5 6 6 6 6 7 7 7 7 7 7 7 7 8 8 8 8 8 8 9 10 10 11 12 
Out degree:
1 2 2 2 2 3 3 3 3 3 4 5 5 5 5 5 5 6 6 6 6 6 6 6 7 7 7 7 8 8 8 9 9 9 9 10 11 11 12 14 

./264
Nodes: 40
Sum in & out: 246	246
In degree:
2 3 3 3 3 3 3 4 4 4 4 5 5 5 5 5 5 6 6 6 6 7 7 7 7 7 7 7 7 8 8 8 8 8 8 9 10 10 11 12 
Out degree:
1 2 2 2 2 3 3 3 3 3 4 5 5 5 5 5 5 6 6 6 6 6 6 6 7 7 7 7 8 8 8 9 9 9 9 10 11 11 12 14 

./265
Nodes: 40
Sum in & out: 246	246
In degree:
2 3 3 3 3 3 3 4 4 4 4 5 5 5 5 5 5 6 6 6 6 7 7 7 7 7 7 7 7 8 8 8 8 8 8 9 10 10 11 12 
Out degree:
1 2 2 2 2 3 3 3 3 3 4 5 5 5 5 5 5 6 6 6 6 6 6 6 7 7 7 7 8 8 8 9 9 9 9 10 11 11 12 14 

./266
Nodes: 40
Sum in & out: 335	335
In degree:
3 4 4 4 5 5 5 5 6 6 6 6 7 7 7 7 7 7 7 7 8 8 8 9 9 9 10 10 10 10 10 10 11 12 12 13 13 15 16 17 
Out degree:
1 2 2 3 3 3 3 4 4 4 5 5 5 5 5 5 5 5 5 6 6 6 7 7 8 8 9 9 9 10 12 12 12 12 14 17 24 24 24 25 

./267
Nodes: 40
Sum in & out: 336	336
In degree:
3 4 4 4 5 5 5 5 6 6 6 6 7 7 7 7 7 7 7 8 8 8 8 9 9 9 10 10 10 10 10 10 11 12 12 13 13 15 16 17 
Out degree:
1 2 2 3 3 3 3 4 4 4 5 5 5 5 5 5 5 5 5 6 6 6 7 7 8 8 9 9 9 10 12 12 12 12 15 17 24 24 24 25 

./268
Nodes: 40
Sum in & out: 336	336
In degree:
3 4 4 4 5 5 5 5 6 6 6 6 7 7 7 7 7 7 7 8 8 8 8 9 9 9 10 10 10 10 10 10 11 12 12 13 13 15 16 17 
Out degree:
1 2 2 3 3 3 3 4 4 4 5 5 5 5 5 5 5 5 5 6 6 6 7 7 8 8 9 9 9 10 12 12 12 12 15 17 24 24 24 25 

./269
Nodes: 40
Sum in & out: 336	336
In degree:
3 4 4 4 5 5 5 5 6 6 6 6 7 7 7 7 7 7 7 8 8 8 8 9 9 9 10 10 10 10 10 10 11 12 12 13 13 15 16 17 
Out degree:
1 2 2 3 3 3 3 4 4 4 5 5 5 5 5 5 5 5 5 6 6 6 7 7 8 8 9 9 9 10 12 12 12 12 15 17 24 24 24 25 

./27
Nodes: 40
Sum in & out: 228	228
In degree:
1 2 2 3 3 3 4 4 4 4 4 4 4 4 4 4 4 4 5 5 5 5 6 6 6 6 6 7 7 8 8 8 8 9 9 9 9 10 10 14 
Out degree:
1 2 2 2 2 3 3 3 3 3 3 4 4 4 4 4 5 5 5 5 5 5 6 6 7 7 7 7 7 7 7 8 8 8 8 9 9 9 10 21 

./270
Nodes: 40
Sum in & out: 336	336
In degree:
3 4 4 4 5 5 5 5 6 6 6 6 7 7 7 7 7 7 7 8 8 8 8 9 9 9 10 10 10 10 10 10 11 12 12 13 13 15 16 17 
Out degree:
1 2 2 3 3 3 3 3 4 4 5 5 5 5 5 5 5 5 5 6 6 6 7 7 8 8 9 9 9 10 12 12 12 12 15 17 24 24 24 26 

./271
Nodes: 40
Sum in & out: 262	262
In degree:
2 3 3 3 4 4 4 4 4 4 4 4 4 5 5 5 5 5 5 5 6 6 6 7 7 7 7 7 8 8 8 9 10 10 11 11 12 12 13 15 
Out degree:
1 1 2 2 2 2 3 3 3 3 4 4 4 5 6 6 6 6 6 6 6 6 6 7 7 7 7 7 8 9 9 10 11 11 11 12 12 13 13 15 

./272
Nodes: 40
Sum in & out: 263	263
In degree:
2 3 3 3 4 4 4 4 4 4 4 4 4 5 5 5 5 5 5 5 6 6 6 7 7 7 7 8 8 8 8 9 10 10 11 11 12 12 13 15 
Out degree:
1 1 2 2 2 2 3 3 3 3 4 4 4 5 6 6 6 6 6 6 6 6 6 7 7 7 7 7 8 9 9 10 11 11 11 12 12 13 14 15 

./273
Nodes: 40
Sum in & out: 263	263
In degree:
2 3 3 3 4 4 4 4 4 4 4 4 4 5 5 5 5 5 5 5 6 6 6 7 7 7 7 8 8 8 8 9 10 10 11 11 12 12 13 15 
Out degree:
1 1 2 2 2 2 3 3 3 3 4 4 4 5 6 6 6 6 6 6 6 6 6 7 7 7 7 7 8 9 9 10 11 11 11 12 12 13 14 15 

./274
Nodes: 40
Sum in & out: 263	263
In degree:
2 3 3 3 4 4 4 4 4 4 4 4 4 5 5 5 5 5 5 5 6 6 6 7 7 7 7 8 8 8 8 9 10 10 11 11 12 12 13 15 
Out degree:
1 1 2 2 2 2 3 3 3 3 4 4 4 5 6 6 6 6 6 6 6 6 6 7 7 7 7 7 8 9 9 10 11 11 11 12 12 13 14 15 

./275
Nodes: 40
Sum in & out: 264	264
In degree:
2 3 3 3 4 4 4 4 4 4 4 4 4 5 5 5 5 5 5 5 6 6 6 7 7 7 7 8 8 8 8 9 10 10 11 11 12 12 14 15 
Out degree:
1 1 2 2 2 2 3 3 3 3 4 4 4 5 6 6 6 6 6 6 6 6 6 7 7 7 7 7 8 9 9 10 11 11 11 12 12 13 15 15 

./276
Nodes: 40
Sum in & out: 266	266
In degree:
3 4 4 4 4 4 5 5 5 5 5 5 5 5 6 6 6 6 6 6 6 6 7 7 7 8 8 8 8 8 8 8 9 9 9 9 9 10 11 12 
Out degree:
2 2 2 2 2 3 3 3 3 3 4 4 5 5 5 5 5 5 6 6 6 6 7 7 7 7 7 7 8 8 9 10 10 10 12 12 13 14 14 17 

./277
Nodes: 40
Sum in & out: 266	266
In degree:
3 4 4 4 4 4 5 5 5 5 5 5 5 5 6 6 6 6 6 6 6 6 7 7 7 8 8 8 8 8 8 8 9 9 9 9 9 10 11 12 
Out degree:
2 2 2 2 2 3 3 3 3 3 4 4 5 5 5 5 5 5 6 6 6 6 7 7 7 7 7 7 8 8 9 10 10 10 12 12 13 14 14 17 

./278
Nodes: 40
Sum in & out: 266	266
In degree:
3 4 4 4 4 4 5 5 5 5 5 5 5 5 6 6 6 6 6 6 6 6 7 7 7 8 8 8 8 8 8 8 9 9 9 9 9 10 11 12 
Out degree:
2 2 2 2 2 3 3 3 3 3 4 4 5 5 5 5 5 5 6 6 6 6 7 7 7 7 7 7 8 8 9 10 10 10 12 12 13 14 14 17 

./279
Nodes: 40
Sum in & out: 266	266
In degree:
3 4 4 4 4 4 5 5 5 5 5 5 5 5 6 6 6 6 6 6 6 6 7 7 7 8 8 8 8 8 8 8 9 9 9 9 9 10 11 12 
Out degree:
2 2 2 2 2 3 3 3 3 3 4 4 5 5 5 5 5 5 6 6 6 6 7 7 7 7 7 7 8 8 9 10 10 10 12 12 13 14 14 17 

./28
Nodes: 40
Sum in & out: 228	228
In degree:
1 2 2 3 3 3 4 4 4 4 4 4 4 4 4 4 4 4 5 5 5 5 6 6 6 6 6 7 7 8 8 8 8 9 9 9 9 10 10 14 
Out degree:
1 2 2 2 2 3 3 3 3 3 3 4 4 4 4 4 5 5 5 5 5 5 6 6 7 7 7 7 7 7 7 8 8 8 8 9 9 9 10 21 

./280
Nodes: 40
Sum in & out: 265	265
In degree:
3 3 4 4 4 4 5 5 5 5 5 5 5 5 6 6 6 6 6 6 6 6 7 7 7 8 8 8 8 8 8 8 9 9 9 9 9 10 11 12 
Out degree:
2 2 2 2 2 3 3 3 3 3 4 4 5 5 5 5 5 5 6 6 6 6 7 7 7 7 7 7 8 8 9 10 10 10 12 12 12 14 14 17 

./281
Nodes: 40
Sum in & out: 336	336
In degree:
4 4 5 6 6 6 6 6 6 6 7 7 7 7 7 7 8 8 8 8 8 8 9 9 9 9 9 10 10 10 10 10 11 11 11 11 11 12 13 16 
Out degree:
2 2 2 2 3 3 3 3 4 5 5 5 5 5 5 5 6 6 6 7 7 7 7 7 8 9 9 10 11 11 11 12 12 12 13 16 20 20 22 28 

./282
Nodes: 40
Sum in & out: 336	336
In degree:
4 4 5 6 6 6 6 6 6 6 7 7 7 7 7 7 8 8 8 8 8 8 9 9 9 9 9 10 10 10 10 10 11 11 11 11 11 12 13 16 
Out degree:
2 2 2 2 3 3 3 3 4 5 5 5 5 5 5 5 6 6 6 7 7 7 7 7 8 9 9 10 11 11 11 12 12 12 13 16 20 20 22 28 

./283
Nodes: 40
Sum in & out: 337	337
In degree:
4 4 5 6 6 6 6 6 6 6 7 7 7 7 7 7 8 8 8 8 8 8 9 9 9 9 9 10 10 10 10 10 11 11 11 11 12 12 13 16 
Out degree:
2 2 2 2 3 3 3 3 4 5 5 5 5 5 5 5 6 6 6 7 7 7 7 7 9 9 9 10 11 11 11 12 12 12 13 16 20 20 22 28 

./284
Nodes: 40
Sum in & out: 336	336
In degree:
4 4 5 6 6 6 6 6 6 6 7 7 7 7 7 7 8 8 8 8 8 8 9 9 9 9 9 10 10 10 10 10 11 11 11 11 11 12 13 16 
Out degree:
2 2 2 2 3 3 3 3 4 5 5 5 5 5 5 5 6 6 6 7 7 7 7 7 8 9 9 10 11 11 11 12 12 12 13 16 20 20 22 28 

./285
Nodes: 40
Sum in & out: 335	335
In degree:
4 4 5 6 6 6 6 6 6 6 7 7 7 7 7 7 8 8 8 8 8 8 9 9 9 9 9 10 10 10 10 10 11 11 11 11 11 12 13 15 
Out degree:
2 2 2 2 3 3 3 3 4 5 5 5 5 5 5 5 6 6 6 7 7 7 7 7 8 9 9 10 11 11 11 12 12 12 13 16 20 21 21 27 

./286
Nodes: 40
Sum in & out: 364	364
In degree:
0 3 3 4 5 5 5 6 6 6 7 7 8 8 8 9 9 9 9 9 9 10 10 10 10 10 10 11 11 11 11 12 12 12 13 13 14 16 16 17 
Out degree:
1 1 1 2 3 3 3 3 3 5 5 5 6 6 6 7 7 7 9 10 11 11 11 11 11 12 12 12 12 13 13 13 14 15 16 16 16 16 17 19 

./287
Nodes: 40
Sum in & out: 364	364
In degree:
0 3 3 4 5 5 5 6 6 6 7 7 8 8 8 9 9 9 9 9 9 10 10 10 10 10 10 11 11 11 11 12 12 12 13 13 14 16 16 17 
Out degree:
1 1 1 2 3 3 3 3 3 5 5 5 6 6 6 7 7 7 9 10 11 11 11 11 11 12 12 12 12 13 13 13 14 15 16 16 16 16 17 19 

./288
Nodes: 40
Sum in & out: 364	364
In degree:
0 3 3 4 5 5 5 6 6 6 7 7 8 8 8 9 9 9 9 9 9 10 10 10 10 10 10 11 11 11 11 12 12 12 13 13 14 16 16 17 
Out degree:
1 1 1 2 3 3 3 3 4 5 5 5 6 6 6 7 7 7 9 10 11 11 11 11 11 12 12 12 12 13 13 13 14 15 15 16 16 16 17 19 

./289
Nodes: 40
Sum in & out: 364	364
In degree:
0 3 3 4 5 5 5 6 6 6 7 7 8 8 8 8 9 9 9 9 9 10 10 10 10 10 10 11 11 11 11 12 12 12 13 14 14 16 16 17 
Out degree:
1 1 1 2 3 3 3 3 3 5 5 5 6 6 6 7 7 7 9 10 11 11 11 11 11 12 12 12 12 13 13 13 14 15 16 16 16 16 17 19 

./29
Nodes: 40
Sum in & out: 228	228
In degree:
1 2 2 3 3 3 4 4 4 4 4 4 4 4 4 4 4 4 5 5 5 5 6 6 6 6 6 7 7 8 8 8 8 9 9 9 9 10 10 14 
Out degree:
1 2 2 2 2 3 3 3 3 3 3 4 4 4 4 4 5 5 5 5 5 5 6 6 7 7 7 7 7 7 7 8 8 8 8 9 9 9 10 21 

./290
Nodes: 40
Sum in & out: 364	364
In degree:
0 3 3 4 5 5 5 6 6 6 7 7 8 8 8 9 9 9 9 9 9 10 10 10 10 10 10 11 11 11 11 12 12 12 13 13 14 16 16 17 
Out degree:
1 1 1 2 3 3 3 4 4 5 5 5 6 6 6 7 7 7 9 10 11 11 11 11 11 12 12 12 12 13 13 13 14 14 15 16 16 16 17 19 

./291
Nodes: 40
Sum in & out: 241	241
In degree:
1 3 3 3 4 4 4 4 4 4 4 4 5 5 5 5 5 5 5 5 5 5 6 6 6 6 6 7 7 7 7 7 8 8 8 9 10 12 12 17 
Out degree:
2 2 2 2 3 3 3 3 4 4 4 4 4 4 5 5 5 5 5 5 5 6 6 6 6 6 6 7 7 7 7 8 8 8 9 9 10 11 12 23 

./292
Nodes: 40
Sum in & out: 241	241
In degree:
1 3 3 3 4 4 4 4 4 4 4 4 5 5 5 5 5 5 5 5 5 5 6 6 6 6 6 7 7 7 7 7 8 8 8 9 10 12 12 17 
Out degree:
2 2 2 2 3 3 3 3 4 4 4 4 4 4 5 5 5 5 5 5 5 6 6 6 6 6 6 7 7 7 7 8 8 8 9 9 10 11 12 23 

./293
Nodes: 40
Sum in & out: 241	241
In degree:
1 3 3 3 4 4 4 4 4 4 4 4 5 5 5 5 5 5 5 5 5 5 6 6 6 6 6 7 7 7 7 7 8 8 8 9 10 12 12 17 
Out degree:
2 2 2 2 3 3 3 3 4 4 4 4 4 4 5 5 5 5 5 5 5 6 6 6 6 6 6 7 7 7 7 8 8 8 9 9 10 11 12 23 

./294
Nodes: 40
Sum in & out: 241	241
In degree:
1 3 3 3 4 4 4 4 4 4 4 4 5 5 5 5 5 5 5 5 5 5 6 6 6 6 6 7 7 7 7 7 8 8 8 9 10 12 12 17 
Out degree:
2 2 2 2 3 3 3 3 4 4 4 4 4 4 5 5 5 5 5 5 5 6 6 6 6 6 6 7 7 7 7 8 8 8 9 9 10 11 12 23 

./295
Nodes: 40
Sum in & out: 241	241
In degree:
1 3 3 3 4 4 4 4 4 4 4 4 5 5 5 5 5 5 5 5 5 5 6 6 6 6 6 7 7 7 7 7 8 8 8 9 10 12 12 17 
Out degree:
2 2 2 2 3 3 3 3 4 4 4 4 4 4 5 5 5 5 5 5 5 6 6 6 6 6 6 7 7 7 7 8 8 8 9 9 10 11 12 23 

./296
Nodes: 40
Sum in & out: 261	261
In degree:
1 2 2 3 4 4 4 4 4 4 4 5 5 5 5 5 5 5 6 6 7 7 7 8 8 8 8 8 8 9 9 9 9 9 9 10 10 11 11 13 
Out degree:
1 1 2 2 2 2 2 2 3 3 3 4 4 5 5 5 5 6 6 6 6 6 6 6 7 7 8 8 9 9 9 11 11 11 12 12 12 13 14 15 

./297
Nodes: 40
Sum in & out: 261	261
In degree:
1 2 2 3 4 4 4 4 4 4 4 5 5 5 5 5 5 5 6 6 7 7 7 8 8 8 8 8 8 9 9 9 9 9 9 10 10 11 11 13 
Out degree:
1 1 2 2 2 2 2 2 3 3 3 4 4 5 5 5 5 6 6 6 6 6 6 6 7 7 8 8 9 9 9 11 11 11 12 12 12 13 14 15 

./298
Nodes: 40
Sum in & out: 261	261
In degree:
1 2 2 3 4 4 4 4 4 4 4 5 5 5 5 5 5 5 6 6 7 7 7 8 8 8 8 8 8 9 9 9 9 9 9 10 10 11 11 13 
Out degree:
1 1 2 2 2 2 2 2 3 3 3 4 4 5 5 5 5 6 6 6 6 6 6 6 7 7 8 8 9 9 9 11 11 11 12 12 12 13 14 15 

./299
Nodes: 40
Sum in & out: 261	261
In degree:
1 2 2 3 4 4 4 4 4 4 4 5 5 5 5 5 5 5 6 6 7 7 7 8 8 8 8 8 8 9 9 9 9 9 9 10 10 11 11 13 
Out degree:
1 1 2 2 2 2 2 2 3 3 3 4 4 5 5 5 5 6 6 6 6 6 6 6 7 7 8 8 9 9 9 11 11 11 12 12 12 13 14 15 

./3
Nodes: 40
Sum in & out: 221	221
In degree:
2 3 3 3 3 4 4 4 4 4 4 4 4 4 4 4 5 5 5 5 6 6 6 6 6 6 6 6 6 7 7 7 8 8 8 8 8 9 9 10 
Out degree:
1 1 1 2 2 2 3 3 3 3 3 4 4 4 4 4 5 5 5 5 5 5 5 5 6 6 7 7 7 7 7 7 7 7 10 10 10 10 12 17 

./30
Nodes: 40
Sum in & out: 228	228
In degree:
1 2 2 3 3 3 4 4 4 4 4 4 4 4 4 4 4 4 5 5 5 5 6 6 6 6 6 7 7 8 8 8 8 9 9 9 9 10 10 14 
Out degree:
1 2 2 2 2 3 3 3 3 3 3 4 4 4 4 4 5 5 5 5 5 5 6 6 7 7 7 7 7 7 7 8 8 8 8 9 9 9 10 21 

./300
Nodes: 40
Sum in & out: 261	261
In degree:
1 2 2 3 4 4 4 4 4 4 4 5 5 5 5 5 5 5 6 6 7 7 7 8 8 8 8 8 8 9 9 9 9 9 9 10 10 11 11 13 
Out degree:
1 1 2 2 2 2 2 2 3 3 3 4 4 5 5 5 5 6 6 6 6 6 6 6 7 7 8 8 9 9 9 11 11 11 12 12 12 13 14 15 

./301
Nodes: 40
Sum in & out: 256	256
In degree:
1 1 1 2 3 3 3 3 3 3 4 4 4 4 5 6 6 6 6 7 7 7 7 7 7 7 7 8 8 9 9 9 10 10 10 11 11 12 12 13 
Out degree:
2 2 3 3 4 4 4 4 4 4 4 5 5 5 5 5 5 6 6 6 6 7 7 7 7 7 7 7 7 7 8 8 9 9 9 9 10 10 14 15 

./302
Nodes: 40
Sum in & out: 256	256
In degree:
1 1 1 2 3 3 3 3 3 3 4 4 4 4 5 6 6 6 6 7 7 7 7 7 7 7 7 8 8 9 9 9 10 10 10 11 11 12 12 13 
Out degree:
2 2 3 3 4 4 4 4 4 4 4 5 5 5 5 5 5 6 6 6 6 7 7 7 7 7 7 7 7 7 7 8 9 9 9 9 10 10 14 16 

./303
Nodes: 40
Sum in & out: 256	256
In degree:
1 1 1 2 3 3 3 3 3 3 4 4 4 4 5 6 6 6 6 7 7 7 7 7 7 7 7 8 8 9 9 9 10 10 10 11 11 12 12 13 
Out degree:
2 2 3 3 4 4 4 4 4 4 4 5 5 5 5 5 5 6 6 6 6 7 7 7 7 7 7 7 7 7 7 8 9 9 9 9 10 10 15 15 

./304
Nodes: 40
Sum in & out: 256	256
In degree:
1 1 1 2 3 3 3 3 3 3 4 4 4 4 5 6 6 6 6 7 7 7 7 7 7 7 7 8 8 9 9 9 10 10 10 11 11 12 12 13 
Out degree:
2 2 3 3 4 4 4 4 4 4 4 5 5 5 5 5 5 6 6 6 6 7 7 7 7 7 7 7 7 7 7 8 9 9 9 9 10 10 14 16 

./305
Nodes: 40
Sum in & out: 256	256
In degree:
1 1 1 2 3 3 3 3 3 3 4 4 4 4 5 6 6 6 6 7 7 7 7 7 7 7 7 8 8 9 9 9 10 10 10 11 11 12 12 13 
Out degree:
2 2 3 3 4 4 4 4 4 4 4 5 5 5 5 5 5 6 6 6 6 7 7 7 7 7 7 7 7 7 7 8 9 9 9 9 10 10 14 16 

./306
Nodes: 40
Sum in & out: 254	254
In degree:
2 2 2 3 3 3 3 3 3 4 4 4 4 4 4 5 5 5 5 6 6 6 6 6 6 7 7 7 8 9 9 9 10 10 11 12 12 12 13 14 
Out degree:
2 2 2 3 3 3 3 3 3 3 3 4 4 4 4 5 5 5 6 6 6 6 7 8 8 8 8 8 8 8 8 9 9 9 11 11 11 11 12 15 

./307
Nodes: 40
Sum in & out: 254	254
In degree:
2 2 2 3 3 3 3 3 3 4 4 4 4 4 4 5 5 5 5 6 6 6 6 6 6 7 7 7 8 9 9 9 10 10 11 12 12 12 13 14 
Out degree:
2 2 2 3 3 3 3 3 3 3 3 4 4 4 4 5 5 5 6 6 6 6 7 8 8 8 8 8 8 8 8 9 9 9 11 11 11 11 12 15 

./308
Nodes: 40
Sum in & out: 254	254
In degree:
2 2 2 3 3 3 3 3 3 4 4 4 4 4 4 5 5 5 5 6 6 6 6 6 6 7 7 7 8 9 9 9 10 10 11 12 12 12 13 14 
Out degree:
2 2 2 3 3 3 3 3 3 3 3 4 4 4 4 5 5 5 6 6 6 6 7 8 8 8 8 8 8 8 8 9 9 9 11 11 11 11 12 15 

./309
Nodes: 40
Sum in & out: 254	254
In degree:
2 2 2 3 3 3 3 3 3 4 4 4 4 4 4 5 5 5 5 6 6 6 6 6 6 7 7 7 8 9 9 9 10 10 11 12 12 12 13 14 
Out degree:
2 2 2 3 3 3 3 3 3 3 3 4 4 4 4 5 5 5 6 6 6 6 7 8 8 8 8 8 8 8 8 9 9 9 11 11 11 11 12 15 

./31
Nodes: 40
Sum in & out: 242	242
In degree:
3 3 3 3 3 3 4 4 4 4 4 4 5 5 5 5 5 5 5 5 5 5 6 6 6 6 6 7 7 7 7 8 8 9 9 10 10 11 12 15 
Out degree:
1 1 1 1 2 2 2 3 3 3 3 3 3 3 4 4 4 4 5 5 5 5 5 6 6 6 8 8 8 8 9 9 9 9 9 11 13 16 16 19 

./310
Nodes: 40
Sum in & out: 254	254
In degree:
2 2 2 3 3 3 3 3 3 4 4 4 4 4 4 5 5 5 5 6 6 6 6 6 6 7 7 7 8 9 9 9 10 10 11 12 12 12 13 14 
Out degree:
2 2 2 3 3 3 3 3 3 3 3 4 4 4 4 5 5 5 6 6 6 6 7 8 8 8 8 8 8 8 8 9 9 9 11 11 11 11 12 15 

./311
Nodes: 40
Sum in & out: 351	351
In degree:
2 2 3 3 5 6 6 6 6 7 7 7 8 8 8 8 9 9 9 9 9 9 9 9 10 10 10 10 11 11 11 11 11 12 12 12 12 13 14 17 
Out degree:
1 1 2 2 2 3 3 3 3 3 3 4 4 5 5 6 7 7 7 8 8 8 9 9 9 10 11 14 14 14 14 14 14 14 15 17 18 20 20 20 

./312
Nodes: 40
Sum in & out: 351	351
In degree:
2 2 2 3 5 6 6 6 6 7 7 7 8 8 8 8 9 9 9 9 9 9 9 10 10 10 10 10 11 11 11 11 11 12 12 12 12 13 14 17 
Out degree:
1 1 2 2 2 3 3 3 3 3 3 4 4 5 5 6 7 7 7 8 8 8 9 9 9 10 11 14 14 14 14 14 14 14 15 17 18 20 20 20 

./313
Nodes: 40
Sum in & out: 352	352
In degree:
2 2 3 3 5 6 6 6 6 7 7 7 8 8 8 8 9 9 9 9 9 9 9 10 10 10 10 10 11 11 11 11 11 12 12 12 12 13 14 17 
Out degree:
1 1 2 2 2 3 3 3 3 3 3 4 4 5 5 6 7 7 7 8 8 8 9 9 10 10 11 14 14 14 14 14 14 14 15 17 18 20 20 20 

./314
Nodes: 40
Sum in & out: 351	351
In degree:
2 2 2 3 5 6 6 6 6 7 7 7 8 8 8 8 9 9 9 9 9 9 9 10 10 10 10 10 11 11 11 11 11 12 12 12 12 13 14 17 
Out degree:
1 1 2 2 2 3 3 3 3 3 3 4 4 5 5 6 7 7 7 8 8 8 9 9 9 10 11 14 14 14 14 14 14 14 15 17 18 20 20 20 

./315
Nodes: 40
Sum in & out: 351	351
In degree:
2 2 2 3 5 6 6 6 6 7 7 7 8 8 8 8 9 9 9 9 9 9 9 10 10 10 10 10 11 11 11 11 11 12 12 12 12 13 14 17 
Out degree:
1 1 2 2 2 3 3 3 3 3 3 4 4 5 5 6 7 7 7 7 8 8 9 9 9 10 11 14 14 14 14 14 14 14 15 18 18 20 20 20 

./316
Nodes: 40
Sum in & out: 282	282
In degree:
2 3 4 4 4 5 5 5 5 5 6 6 6 6 6 6 6 6 6 6 7 7 7 7 7 8 8 8 8 8 8 9 9 10 10 10 10 12 13 14 
Out degree:
2 2 2 3 3 3 4 4 4 4 4 5 5 5 6 6 6 7 7 7 7 7 7 8 8 8 8 9 9 9 9 10 10 11 11 11 11 13 13 14 

./317
Nodes: 40
Sum in & out: 282	282
In degree:
2 3 4 4 4 5 5 5 5 5 6 6 6 6 6 6 6 6 6 6 7 7 7 7 7 8 8 8 8 8 8 9 9 10 10 10 10 12 13 14 
Out degree:
2 2 2 3 3 3 4 4 4 4 4 5 5 5 6 6 6 7 7 7 7 7 7 8 8 8 8 9 9 9 9 10 10 11 11 11 11 13 13 14 

./318
Nodes: 40
Sum in & out: 282	282
In degree:
2 3 4 4 4 5 5 5 5 5 6 6 6 6 6 6 6 6 6 6 7 7 7 7 7 8 8 8 8 8 8 9 9 10 10 10 10 12 13 14 
Out degree:
2 2 2 3 3 3 4 4 4 4 4 5 5 5 6 6 6 7 7 7 7 7 7 8 8 8 8 9 9 9 9 10 10 11 11 11 11 13 13 14 

./319
Nodes: 40
Sum in & out: 282	282
In degree:
2 3 4 4 4 5 5 5 5 5 6 6 6 6 6 6 6 6 6 6 7 7 7 7 7 8 8 8 8 8 8 9 9 10 10 10 10 12 13 14 
Out degree:
2 2 2 3 3 3 4 4 4 4 4 5 5 5 6 6 6 7 7 7 7 7 7 8 8 8 8 9 9 9 9 10 10 11 11 11 11 13 13 14 

./32
Nodes: 40
Sum in & out: 242	242
In degree:
3 3 3 3 3 3 4 4 4 4 4 4 5 5 5 5 5 5 5 5 5 5 6 6 6 6 6 7 7 7 7 8 8 9 9 10 10 11 12 15 
Out degree:
1 1 1 1 2 2 2 3 3 3 3 3 3 3 4 4 4 4 5 5 5 5 5 6 6 6 8 8 8 8 9 9 9 9 9 11 13 16 16 19 

./320
Nodes: 40
Sum in & out: 282	282
In degree:
2 3 4 4 4 5 5 5 5 5 6 6 6 6 6 6 6 6 6 6 7 7 7 7 7 8 8 8 8 8 8 9 9 10 10 10 10 12 13 14 
Out degree:
2 2 2 3 3 3 4 4 4 4 5 5 5 5 6 6 6 7 7 7 7 7 7 8 8 8 8 9 9 9 9 10 10 11 11 11 11 12 13 14 

./321
Nodes: 40
Sum in & out: 257	257
In degree:
2 3 3 4 4 4 5 5 5 5 5 5 5 5 5 6 6 6 6 6 6 6 6 6 7 7 7 7 7 8 8 8 9 9 9 9 9 10 12 12 
Out degree:
1 2 2 2 3 3 3 3 4 4 4 4 4 4 4 4 4 5 5 5 5 6 6 7 7 7 7 9 9 9 10 10 10 10 10 11 13 13 14 14 

./322
Nodes: 40
Sum in & out: 257	257
In degree:
2 3 3 4 4 4 5 5 5 5 5 5 5 5 5 6 6 6 6 6 6 6 6 6 7 7 7 7 7 8 8 8 9 9 9 9 9 10 12 12 
Out degree:
1 2 2 2 3 3 3 3 4 4 4 4 4 4 4 4 4 5 5 5 5 6 6 7 7 7 7 9 9 9 10 10 10 10 10 11 13 13 14 14 

./323
Nodes: 40
Sum in & out: 257	257
In degree:
2 3 3 4 4 4 5 5 5 5 5 5 5 5 5 6 6 6 6 6 6 6 6 6 7 7 7 7 7 8 8 8 9 9 9 9 9 10 12 12 
Out degree:
1 2 2 2 3 3 3 3 4 4 4 4 4 4 4 4 4 5 5 5 5 6 6 7 7 7 7 9 9 9 10 10 10 10 10 12 12 13 14 14 

./324
Nodes: 40
Sum in & out: 257	257
In degree:
2 3 3 4 4 4 5 5 5 5 5 5 5 5 5 6 6 6 6 6 6 6 6 6 7 7 7 7 7 8 8 8 9 9 9 9 9 10 12 12 
Out degree:
1 2 2 2 3 3 3 3 4 4 4 4 4 4 4 4 5 5 5 5 5 6 6 7 7 7 7 9 9 9 10 10 10 10 10 11 13 13 13 14 

./325
Nodes: 40
Sum in & out: 257	257
In degree:
2 3 3 4 4 4 5 5 5 5 5 5 5 5 5 6 6 6 6 6 6 6 6 6 7 7 7 7 7 8 8 8 9 9 9 9 9 10 12 12 
Out degree:
1 2 2 2 3 3 3 3 4 4 4 4 4 4 4 4 4 5 5 5 5 6 6 7 7 7 7 9 9 9 10 10 10 10 10 11 13 13 14 14 

./326
Nodes: 40
Sum in & out: 303	303
In degree:
2 3 3 4 6 6 6 6 6 6 6 6 6 6 6 7 7 7 7 7 8 8 8 8 8 9 9 9 9 9 10 10 10 10 10 10 10 10 12 13 
Out degree:
1 1 2 2 3 3 3 3 3 4 4 4 4 4 4 5 5 6 6 6 7 7 7 7 7 7 8 9 9 10 11 12 12 14 15 15 17 18 19 19 

./327
Nodes: 40
Sum in & out: 304	304
In degree:
2 3 3 5 6 6 6 6 6 6 6 6 6 6 6 7 7 7 7 7 8 8 8 8 8 9 9 9 9 9 10 10 10 10 10 10 10 10 12 13 
Out degree:
1 1 2 2 3 3 3 3 3 4 4 4 4 4 4 5 5 6 6 6 7 7 7 7 7 7 8 9 9 9 11 12 13 14 15 15 17 18 19 20 

./328
Nodes: 40
Sum in & out: 303	303
In degree:
2 3 3 5 5 6 6 6 6 6 6 6 6 6 6 7 7 7 7 7 8 8 8 8 8 9 9 9 9 9 10 10 10 10 10 10 10 10 12 13 
Out degree:
1 1 2 2 3 3 3 3 3 4 4 4 4 4 4 5 5 6 6 6 7 7 7 7 7 7 8 9 9 9 11 12 13 14 15 15 16 18 19 20 

./329
Nodes: 40
Sum in & out: 304	304
In degree:
2 3 3 5 6 6 6 6 6 6 6 6 6 6 6 7 7 7 7 7 8 8 8 8 8 9 9 9 9 9 10 10 10 10 10 10 10 10 12 13 
Out degree:
1 1 2 2 3 3 3 3 3 4 4 4 4 4 4 5 5 6 6 6 7 7 7 7 7 7 8 9 9 9 11 12 13 14 15 15 17 18 19 20 

./33
Nodes: 40
Sum in & out: 242	242
In degree:
3 3 3 3 3 3 4 4 4 4 4 4 5 5 5 5 5 5 5 5 5 5 6 6 6 6 6 7 7 7 7 8 8 9 9 10 10 11 12 15 
Out degree:
1 1 1 1 2 2 2 3 3 3 3 3 3 3 4 4 4 4 5 5 5 5 5 6 6 6 8 8 8 8 9 9 9 9 9 11 13 16 16 19 

./330
Nodes: 40
Sum in & out: 304	304
In degree:
1 3 3 5 6 6 6 6 6 6 6 6 6 6 6 7 7 7 7 7 8 8 8 8 8 9 9 9 9 9 10 10 10 10 10 10 10 11 12 13 
Out degree:
1 1 2 2 3 3 3 3 3 4 4 4 4 4 4 5 5 6 6 6 7 7 7 7 7 8 8 9 9 10 10 12 13 14 14 15 17 18 19 20 

./331
Nodes: 40
Sum in & out: 203	203
In degree:
2 2 2 3 3 3 3 3 4 4 4 4 4 4 5 5 5 5 5 5 5 5 5 5 5 6 6 6 6 6 7 7 7 7 7 7 7 8 8 8 
Out degree:
1 2 2 2 2 2 2 3 3 3 4 4 4 4 5 5 5 5 5 5 5 6 6 6 6 6 6 6 6 6 7 7 7 7 7 7 7 8 9 10 

./332
Nodes: 40
Sum in & out: 203	203
In degree:
2 2 2 3 3 3 3 3 4 4 4 4 4 4 5 5 5 5 5 5 5 5 5 5 5 6 6 6 6 6 7 7 7 7 7 7 7 8 8 8 
Out degree:
1 2 2 2 2 2 2 3 3 3 4 4 4 4 5 5 5 5 5 5 5 6 6 6 6 6 6 6 6 6 7 7 7 7 7 7 7 8 9 10 

./333
Nodes: 40
Sum in & out: 203	203
In degree:
2 2 2 3 3 3 3 3 4 4 4 4 4 4 5 5 5 5 5 5 5 5 5 5 5 6 6 6 6 6 7 7 7 7 7 7 7 8 8 8 
Out degree:
1 2 2 2 2 2 2 3 3 3 4 4 4 4 5 5 5 5 5 5 5 6 6 6 6 6 6 6 6 6 7 7 7 7 7 7 7 8 9 10 

./334
Nodes: 40
Sum in & out: 203	203
In degree:
2 2 2 3 3 3 3 3 4 4 4 4 4 4 5 5 5 5 5 5 5 5 5 5 5 6 6 6 6 6 7 7 7 7 7 7 7 8 8 8 
Out degree:
1 2 2 2 2 2 2 3 3 3 4 4 4 4 5 5 5 5 5 5 5 6 6 6 6 6 6 6 6 6 7 7 7 7 7 7 7 8 9 10 

./335
Nodes: 40
Sum in & out: 203	203
In degree:
2 2 2 3 3 3 3 3 4 4 4 4 4 4 5 5 5 5 5 5 5 5 5 5 5 6 6 6 6 6 7 7 7 7 7 7 7 8 8 8 
Out degree:
1 2 2 2 2 2 2 3 3 3 4 4 4 4 5 5 5 5 5 5 5 6 6 6 6 6 6 6 6 6 7 7 7 7 7 7 7 8 9 10 

./336
Nodes: 40
Sum in & out: 253	253
In degree:
2 3 3 3 4 4 4 4 5 5 5 5 5 5 5 5 6 6 6 6 6 6 6 6 7 7 7 7 7 8 8 8 9 9 9 10 10 10 11 11 
Out degree:
2 2 2 2 3 3 3 4 4 4 4 4 4 4 4 4 5 5 5 5 5 6 6 6 6 7 7 8 8 9 9 9 9 9 9 11 13 13 14 16 

./337
Nodes: 40
Sum in & out: 253	253
In degree:
2 3 3 3 4 4 4 4 5 5 5 5 5 5 5 5 6 6 6 6 6 6 6 6 7 7 7 7 7 8 8 8 9 9 9 10 10 10 11 11 
Out degree:
2 2 2 2 3 3 3 4 4 4 4 4 4 4 4 4 5 5 5 5 5 6 6 6 6 7 7 8 8 9 9 9 9 9 9 11 13 13 14 16 

./338
Nodes: 40
Sum in & out: 253	253
In degree:
2 3 3 3 4 4 4 4 5 5 5 5 5 5 5 5 6 6 6 6 6 6 6 6 7 7 7 7 7 8 8 8 9 9 9 10 10 10 11 11 
Out degree:
2 2 2 2 3 3 3 4 4 4 4 4 4 4 4 4 5 5 5 5 5 6 6 6 6 7 7 8 8 9 9 9 9 9 9 11 13 13 14 16 

./339
Nodes: 40
Sum in & out: 253	253
In degree:
2 3 3 3 4 4 4 4 5 5 5 5 5 5 5 5 6 6 6 6 6 6 6 6 7 7 7 7 7 8 8 8 9 9 9 10 10 10 11 11 
Out degree:
2 2 2 2 3 3 3 4 4 4 4 4 4 4 4 4 5 5 5 5 5 6 6 6 6 7 7 8 8 9 9 9 9 9 9 11 13 13 14 16 

./34
Nodes: 40
Sum in & out: 242	242
In degree:
3 3 3 3 3 3 4 4 4 4 4 4 5 5 5 5 5 5 5 5 5 5 6 6 6 6 6 7 7 7 7 8 8 9 9 10 10 11 12 15 
Out degree:
1 1 1 1 2 2 2 3 3 3 3 3 3 3 4 4 4 4 5 5 5 5 5 6 6 6 8 8 8 8 9 9 9 9 9 11 13 16 16 19 

./340
Nodes: 40
Sum in & out: 253	253
In degree:
2 3 3 3 4 4 4 4 5 5 5 5 5 5 5 5 6 6 6 6 6 6 6 6 7 7 7 7 7 8 8 8 9 9 9 10 10 10 11 11 
Out degree:
2 2 2 2 3 3 3 4 4 4 4 4 4 4 4 4 5 5 5 5 5 6 6 6 6 7 7 8 8 9 9 9 9 9 9 11 13 13 14 16 

./341
Nodes: 40
Sum in & out: 219	219
In degree:
1 3 3 3 4 4 4 4 4 4 4 4 4 5 5 5 5 5 5 5 5 6 6 6 6 6 6 6 6 6 6 7 7 7 7 8 8 9 9 11 
Out degree:
0 1 1 1 2 2 2 2 2 2 3 3 3 4 4 4 4 4 5 5 5 5 6 6 7 7 8 8 8 8 8 8 9 9 9 10 10 10 12 12 

./342
Nodes: 40
Sum in & out: 219	219
In degree:
1 3 3 3 4 4 4 4 4 4 4 4 4 5 5 5 5 5 5 5 5 6 6 6 6 6 6 6 6 6 6 7 7 7 7 8 8 9 9 11 
Out degree:
0 1 1 1 2 2 2 2 2 2 3 3 3 4 4 4 4 4 5 5 5 5 6 6 7 7 8 8 8 8 8 8 9 9 9 10 10 10 12 12 

./343
Nodes: 40
Sum in & out: 219	219
In degree:
1 3 3 3 4 4 4 4 4 4 4 4 4 5 5 5 5 5 5 5 5 6 6 6 6 6 6 6 6 6 6 7 7 7 7 8 8 9 9 11 
Out degree:
0 1 1 1 2 2 2 2 2 2 3 3 3 4 4 4 4 4 5 5 5 5 6 6 7 7 8 8 8 8 8 8 9 9 9 10 10 10 12 12 

./344
Nodes: 40
Sum in & out: 219	219
In degree:
1 3 3 3 4 4 4 4 4 4 4 4 4 5 5 5 5 5 5 5 5 6 6 6 6 6 6 6 6 6 6 7 7 7 7 8 8 9 9 11 
Out degree:
0 1 1 1 2 2 2 2 2 2 3 3 3 4 4 4 4 4 5 5 5 5 6 6 7 7 8 8 8 8 8 8 9 9 9 10 10 10 12 12 

./345
Nodes: 40
Sum in & out: 219	219
In degree:
1 3 3 3 4 4 4 4 4 4 4 4 4 5 5 5 5 5 5 5 5 6 6 6 6 6 6 6 6 6 6 7 7 7 7 8 8 9 9 11 
Out degree:
0 1 1 1 2 2 2 2 2 2 3 3 3 4 4 4 4 4 5 5 5 5 6 6 7 7 8 8 8 8 8 8 9 9 9 10 10 10 12 12 

./346
Nodes: 40
Sum in & out: 235	235
In degree:
2 3 3 4 4 4 4 4 4 4 4 4 4 4 5 5 5 5 5 6 6 6 6 6 7 7 7 7 7 7 7 7 8 8 8 8 10 10 10 10 
Out degree:
2 3 3 3 3 4 4 4 4 4 4 5 5 5 5 5 5 5 5 5 5 5 6 6 6 6 6 6 6 7 7 7 7 8 9 9 9 10 11 16 

./347
Nodes: 40
Sum in & out: 235	235
In degree:
2 3 3 4 4 4 4 4 4 4 4 4 4 4 5 5 5 5 5 6 6 6 6 6 7 7 7 7 7 7 7 7 8 8 8 8 10 10 10 10 
Out degree:
2 3 3 3 3 4 4 4 4 4 4 5 5 5 5 5 5 5 5 5 5 5 6 6 6 6 6 6 6 7 7 7 7 8 9 9 9 10 11 16 

./348
Nodes: 40
Sum in & out: 235	235
In degree:
2 3 3 4 4 4 4 4 4 4 4 4 4 4 5 5 5 5 5 6 6 6 6 6 7 7 7 7 7 7 7 7 8 8 8 8 10 10 10 10 
Out degree:
2 3 3 3 3 4 4 4 4 4 4 5 5 5 5 5 5 5 5 5 5 5 6 6 6 6 6 6 6 7 7 7 7 8 9 9 9 10 11 16 

./349
Nodes: 40
Sum in & out: 235	235
In degree:
2 3 3 4 4 4 4 4 4 4 4 4 4 4 5 5 5 5 5 6 6 6 6 6 7 7 7 7 7 7 7 7 8 8 8 8 10 10 10 10 
Out degree:
2 3 3 3 3 4 4 4 4 4 4 5 5 5 5 5 5 5 5 5 5 5 6 6 6 6 6 6 6 7 7 7 7 8 9 9 9 10 11 16 

./35
Nodes: 40
Sum in & out: 242	242
In degree:
3 3 3 3 3 3 4 4 4 4 4 4 5 5 5 5 5 5 5 5 5 5 6 6 6 6 6 7 7 7 7 8 8 9 9 10 10 11 12 15 
Out degree:
1 1 1 1 2 2 2 3 3 3 3 3 3 3 4 4 4 4 5 5 5 5 5 6 6 6 8 8 8 8 9 9 9 9 9 11 13 16 16 19 

./350
Nodes: 40
Sum in & out: 235	235
In degree:
2 3 3 4 4 4 4 4 4 4 4 4 4 4 5 5 5 5 5 6 6 6 6 6 7 7 7 7 7 7 7 7 8 8 8 8 10 10 10 10 
Out degree:
2 3 3 3 3 4 4 4 4 4 4 5 5 5 5 5 5 5 5 5 5 5 6 6 6 6 6 6 6 7 7 7 7 8 9 9 9 10 11 16 

./351
Nodes: 40
Sum in & out: 259	259
In degree:
3 4 4 4 5 5 5 5 5 5 5 5 5 5 5 6 6 6 6 6 6 6 6 6 6 7 7 7 7 7 8 8 8 9 9 9 10 11 11 11 
Out degree:
1 1 1 2 2 2 3 3 3 3 4 4 5 5 5 5 5 6 6 6 6 6 6 7 7 8 8 8 8 8 8 9 9 10 10 11 13 14 15 16 

./352
Nodes: 40
Sum in & out: 259	259
In degree:
3 4 4 4 5 5 5 5 5 5 5 5 5 5 5 6 6 6 6 6 6 6 6 6 6 7 7 7 7 7 8 8 8 9 9 9 10 11 11 11 
Out degree:
1 1 1 2 2 2 3 3 3 3 4 4 5 5 5 5 5 6 6 6 6 6 6 7 7 8 8 8 8 8 8 9 9 10 10 11 13 14 15 16 

./353
Nodes: 40
Sum in & out: 259	259
In degree:
3 4 4 4 5 5 5 5 5 5 5 5 5 5 5 6 6 6 6 6 6 6 6 6 6 7 7 7 7 7 8 8 8 9 9 9 10 11 11 11 
Out degree:
1 1 1 2 2 2 3 3 3 3 4 4 5 5 5 5 5 6 6 6 6 6 6 7 7 8 8 8 8 8 8 9 9 10 10 11 13 14 15 16 

./354
Nodes: 40
Sum in & out: 259	259
In degree:
3 4 4 4 5 5 5 5 5 5 5 5 5 5 5 6 6 6 6 6 6 6 6 6 6 7 7 7 7 7 8 8 8 9 9 9 10 11 11 11 
Out degree:
1 1 1 2 2 2 3 3 3 3 4 4 5 5 5 5 5 6 6 6 6 6 6 7 7 8 8 8 8 8 8 9 9 10 10 11 13 14 15 16 

./355
Nodes: 40
Sum in & out: 259	259
In degree:
3 4 4 4 5 5 5 5 5 5 5 5 5 5 5 6 6 6 6 6 6 6 6 6 6 7 7 7 7 7 8 8 8 9 9 9 10 11 11 11 
Out degree:
1 1 1 2 2 2 3 3 3 3 4 4 5 5 5 5 5 6 6 6 6 6 6 7 7 8 8 8 8 8 8 9 9 10 10 11 13 14 15 16 

./356
Nodes: 40
Sum in & out: 223	223
In degree:
1 2 3 3 3 3 3 3 3 3 4 4 4 4 4 4 4 4 5 5 5 5 5 5 6 6 6 6 6 8 8 8 8 8 8 9 10 10 13 14 
Out degree:
1 1 1 1 2 2 2 2 2 3 3 3 3 4 4 4 4 4 4 4 5 5 5 5 6 6 6 7 8 8 8 8 8 8 8 9 9 9 17 24 

./357
Nodes: 40
Sum in & out: 223	223
In degree:
1 2 3 3 3 3 3 3 3 3 4 4 4 4 4 4 4 4 5 5 5 5 5 5 6 6 6 6 6 8 8 8 8 8 8 9 10 10 13 14 
Out degree:
1 1 1 1 2 2 2 2 2 3 3 3 3 4 4 4 4 4 4 4 5 5 5 5 6 6 6 7 8 8 8 8 8 8 8 9 9 9 17 24 

./358
Nodes: 40
Sum in & out: 223	223
In degree:
1 2 3 3 3 3 3 3 3 3 4 4 4 4 4 4 4 4 5 5 5 5 5 5 6 6 6 6 6 8 8 8 8 8 8 9 10 10 13 14 
Out degree:
1 1 1 1 2 2 2 2 2 3 3 3 3 4 4 4 4 4 4 4 5 5 5 5 6 6 6 7 8 8 8 8 8 8 8 9 9 9 17 24 

./359
Nodes: 40
Sum in & out: 223	223
In degree:
1 2 3 3 3 3 3 3 3 3 4 4 4 4 4 4 4 4 5 5 5 5 5 5 6 6 6 6 6 8 8 8 8 8 8 9 10 10 13 14 
Out degree:
1 1 1 1 2 2 2 2 2 3 3 3 3 4 4 4 4 4 4 4 5 5 5 5 6 6 6 7 8 8 8 8 8 8 8 9 9 9 17 24 

./36
Nodes: 40
Sum in & out: 239	239
In degree:
1 2 3 3 4 4 4 4 4 4 4 4 5 5 5 5 5 5 5 6 6 6 6 7 7 7 7 8 8 8 8 8 8 8 8 8 9 9 9 12 
Out degree:
2 2 2 3 3 3 3 4 4 4 4 5 5 5 5 5 5 5 5 5 5 5 5 5 6 6 6 7 7 7 8 8 10 10 10 10 10 10 11 14 

./360
Nodes: 40
Sum in & out: 223	223
In degree:
1 2 3 3 3 3 3 3 3 3 4 4 4 4 4 4 4 4 5 5 5 5 5 5 6 6 6 6 6 8 8 8 8 8 8 9 10 10 13 14 
Out degree:
1 1 1 1 2 2 2 2 2 3 3 3 3 4 4 4 4 4 4 4 5 5 5 5 6 6 6 7 8 8 8 8 8 8 8 9 9 9 17 24 

./361
Nodes: 40
Sum in & out: 229	229
In degree:
2 3 3 3 3 3 4 4 4 4 4 4 4 5 5 5 5 5 5 5 6 6 6 6 6 6 6 6 7 7 7 7 8 8 8 9 9 9 9 13 
Out degree:
2 2 2 2 2 2 2 3 3 3 3 3 3 3 4 4 4 4 4 5 5 6 6 6 6 6 6 7 7 8 8 8 10 10 10 11 11 12 13 13 

./362
Nodes: 40
Sum in & out: 229	229
In degree:
2 3 3 3 3 3 4 4 4 4 4 4 4 5 5 5 5 5 5 5 6 6 6 6 6 6 6 6 7 7 7 7 8 8 8 9 9 9 9 13 
Out degree:
2 2 2 2 2 2 2 3 3 3 3 3 3 3 4 4 4 4 4 5 5 6 6 6 6 6 6 7 7 8 8 8 10 10 10 11 11 12 13 13 

./363
Nodes: 40
Sum in & out: 229	229
In degree:
2 3 3 3 3 3 4 4 4 4 4 4 4 5 5 5 5 5 5 5 6 6 6 6 6 6 6 6 7 7 7 7 8 8 8 9 9 9 9 13 
Out degree:
2 2 2 2 2 2 2 3 3 3 3 3 3 3 4 4 4 4 4 5 5 6 6 6 6 6 6 7 7 8 8 8 10 10 10 11 11 12 13 13 

./364
Nodes: 40
Sum in & out: 229	229
In degree:
2 3 3 3 3 3 4 4 4 4 4 4 4 5 5 5 5 5 5 5 6 6 6 6 6 6 6 6 7 7 7 7 8 8 8 9 9 9 9 13 
Out degree:
2 2 2 2 2 2 2 3 3 3 3 3 3 3 4 4 4 4 4 5 5 6 6 6 6 6 6 7 7 8 8 8 10 10 10 11 11 12 13 13 

./365
Nodes: 40
Sum in & out: 229	229
In degree:
2 3 3 3 3 3 4 4 4 4 4 4 4 5 5 5 5 5 5 5 6 6 6 6 6 6 6 6 7 7 7 7 8 8 8 9 9 9 9 13 
Out degree:
2 2 2 2 2 2 2 3 3 3 3 3 3 3 4 4 4 4 4 5 5 6 6 6 6 6 6 6 7 8 8 8 10 10 10 11 12 12 13 13 

./366
Nodes: 40
Sum in & out: 278	278
In degree:
2 2 3 4 5 5 5 5 5 6 6 6 6 6 6 6 6 7 7 7 7 7 7 7 7 8 8 8 8 8 9 9 9 9 9 10 10 10 11 12 
Out degree:
2 2 3 3 3 3 3 3 3 3 4 4 4 4 4 5 5 5 6 6 6 6 7 7 7 7 8 8 9 9 10 11 11 11 11 13 14 14 16 18 

./367
Nodes: 40
Sum in & out: 278	278
In degree:
2 2 3 4 5 5 5 5 5 6 6 6 6 6 6 6 6 7 7 7 7 7 7 7 7 8 8 8 8 8 9 9 9 9 9 10 10 10 11 12 
Out degree:
2 2 3 3 3 3 3 3 3 3 4 4 4 4 4 5 5 5 6 6 6 6 7 7 7 7 8 8 9 9 10 11 11 11 11 13 14 14 16 18 

./368
Nodes: 40
Sum in & out: 278	278
In degree:
2 2 3 4 5 5 5 5 5 6 6 6 6 6 6 6 6 7 7 7 7 7 7 7 7 8 8 8 8 8 9 9 9 9 9 10 10 10 11 12 
Out degree:
2 2 3 3 3 3 3 3 3 3 4 4 4 4 4 5 5 5 6 6 6 6 7 7 7 7 8 8 9 9 10 11 11 11 11 13 14 14 16 18 

./369
Nodes: 40
Sum in & out: 278	278
In degree:
2 2 3 4 5 5 5 5 5 6 6 6 6 6 6 6 6 7 7 7 7 7 7 7 7 8 8 8 8 8 9 9 9 9 9 10 10 10 11 12 
Out degree:
2 2 3 3 3 3 3 3 3 3 4 4 4 4 4 5 5 5 6 6 6 6 7 7 7 7 8 8 9 9 10 11 11 11 11 13 14 14 16 18 

./37
Nodes: 40
Sum in & out: 239	239
In degree:
1 2 3 3 4 4 4 4 4 4 4 4 5 5 5 5 5 5 5 6 6 6 6 7 7 7 7 8 8 8 8 8 8 8 8 8 9 9 9 12 
Out degree:
2 2 2 3 3 3 3 4 4 4 4 5 5 5 5 5 5 5 5 5 5 5 5 5 6 6 6 7 7 7 8 8 10 10 10 10 10 10 11 14 

./370
Nodes: 40
Sum in & out: 278	278
In degree:
2 2 3 4 5 5 5 5 5 6 6 6 6 6 6 6 6 7 7 7 7 7 7 7 7 8 8 8 8 8 9 9 9 9 9 10 10 10 11 12 
Out degree:
2 2 3 3 3 3 3 3 3 3 4 4 4 4 4 5 5 5 6 6 6 6 7 7 7 7 8 8 9 9 10 11 11 11 11 13 14 14 16 18 

./371
Nodes: 40
Sum in & out: 251	251
In degree:
2 2 3 3 3 4 4 4 4 4 4 5 5 5 5 5 5 5 6 6 6 6 6 6 7 7 7 8 8 8 8 9 9 9 9 9 11 11 11 12 
Out degree:
1 2 2 2 2 2 2 3 3 4 4 4 5 5 5 5 5 5 5 5 6 6 6 6 7 7 7 7 8 8 8 8 9 9 10 10 12 14 15 17 

./372
Nodes: 40
Sum in & out: 251	251
In degree:
2 2 3 3 3 4 4 4 4 4 4 5 5 5 5 5 5 5 6 6 6 6 6 6 7 7 7 8 8 8 8 9 9 9 9 9 11 11 11 12 
Out degree:
1 2 2 2 2 2 2 3 3 4 4 4 5 5 5 5 5 5 5 5 6 6 6 6 7 7 7 7 8 8 8 8 9 9 10 10 12 14 15 17 

./373
Nodes: 40
Sum in & out: 251	251
In degree:
2 2 3 3 3 4 4 4 4 4 4 5 5 5 5 5 5 5 6 6 6 6 6 6 7 7 7 8 8 8 8 9 9 9 9 9 11 11 11 12 
Out degree:
1 2 2 2 2 2 2 3 3 4 4 4 5 5 5 5 5 5 5 6 6 6 6 6 7 7 7 7 8 8 8 8 9 9 9 10 12 14 15 17 

./374
Nodes: 40
Sum in & out: 252	252
In degree:
2 2 3 3 3 4 4 4 4 4 4 5 5 5 5 5 5 5 6 6 6 6 6 6 7 7 7 8 8 8 8 9 9 9 9 10 11 11 11 12 
Out degree:
1 2 2 2 2 2 2 3 3 4 4 4 5 5 5 5 5 5 5 6 6 6 6 6 7 7 7 7 8 8 8 8 9 9 10 10 12 14 15 17 

./375
Nodes: 40
Sum in & out: 251	251
In degree:
2 2 3 3 3 4 4 4 4 4 4 5 5 5 5 5 5 5 6 6 6 6 6 6 7 7 7 8 8 8 8 9 9 9 9 9 11 11 11 12 
Out degree:
1 2 2 2 2 2 2 3 3 4 4 4 5 5 5 5 5 5 5 5 6 6 6 6 7 7 7 7 8 8 8 8 9 9 10 10 12 14 15 17 

./376
Nodes: 40
Sum in & out: 274	274
In degree:
2 3 3 4 4 4 4 5 5 5 5 5 6 6 6 6 6 6 6 6 6 7 7 7 7 7 7 8 8 8 9 9 9 9 9 10 11 12 13 14 
Out degree:
1 1 1 2 2 2 2 3 3 3 3 3 4 4 4 5 5 5 5 5 5 6 6 6 7 7 8 9 9 9 9 10 10 11 11 11 11 14 26 26 

./377
Nodes: 40
Sum in & out: 275	275
In degree:
2 3 3 4 4 4 4 5 5 5 5 6 6 6 6 6 6 6 6 6 6 7 7 7 7 7 7 8 8 8 9 9 9 9 9 10 11 12 13 14 
Out degree:
1 1 2 2 2 2 2 3 3 3 3 3 4 4 4 5 5 5 5 5 5 6 6 6 7 7 8 9 9 9 9 10 10 11 11 11 11 14 26 26 

./378
Nodes: 40
Sum in & out: 275	275
In degree:
2 3 3 4 4 4 4 5 5 5 5 6 6 6 6 6 6 6 6 6 6 7 7 7 7 7 7 8 8 8 9 9 9 9 9 10 11 12 13 14 
Out degree:
1 1 1 2 2 2 2 3 3 3 3 3 4 4 4 5 5 5 5 5 5 6 6 6 7 7 8 9 9 9 9 10 10 11 11 11 11 14 26 27 

./379
Nodes: 40
Sum in & out: 275	275
In degree:
2 3 3 4 4 4 4 5 5 5 5 6 6 6 6 6 6 6 6 6 6 7 7 7 7 7 7 8 8 8 9 9 9 9 9 10 11 12 13 14 
Out degree:
1 1 1 2 2 2 2 3 3 3 3 3 4 4 4 5 5 5 5 5 5 6 6 6 7 7 8 9 9 9 9 10 10 11 11 11 11 14 26 27 

./38
Nodes: 40
Sum in & out: 239	239
In degree:
1 2 3 3 4 4 4 4 4 4 4 4 5 5 5 5 5 5 5 6 6 6 6 7 7 7 7 8 8 8 8 8 8 8 8 8 9 9 9 12 
Out degree:
2 2 2 3 3 3 3 4 4 4 4 5 5 5 5 5 5 5 5 5 5 5 5 5 6 6 6 7 7 7 8 8 10 10 10 10 10 10 11 14 

./380
Nodes: 40
Sum in & out: 274	274
In degree:
2 3 3 4 4 4 4 5 5 5 5 5 6 6 6 6 6 6 6 6 6 7 7 7 7 7 7 8 8 8 9 9 9 9 9 10 11 12 13 14 
Out degree:
1 1 1 2 2 2 2 3 3 3 3 3 4 4 4 5 5 5 5 5 5 6 6 6 7 7 8 9 9 9 9 10 10 11 11 11 11 14 26 26 

./381
Nodes: 40
Sum in & out: 330	330
In degree:
3 5 5 5 5 5 6 6 6 6 6 6 7 7 7 8 8 8 8 8 8 8 8 8 9 9 9 9 9 9 10 10 10 11 11 12 13 13 14 15 
Out degree:
3 3 3 3 3 4 4 4 4 4 4 5 5 6 6 7 8 8 8 8 8 8 9 9 9 10 10 11 11 11 11 11 12 12 13 13 13 15 16 18 

./382
Nodes: 40
Sum in & out: 330	330
In degree:
3 5 5 5 5 5 6 6 6 6 6 6 7 7 7 8 8 8 8 8 8 8 8 8 9 9 9 9 9 9 10 10 10 11 11 12 13 13 14 15 
Out degree:
3 3 3 3 3 4 4 4 4 4 4 5 5 6 6 7 8 8 8 8 8 8 9 9 9 10 10 11 11 11 11 11 12 12 13 13 13 15 16 18 

./383
Nodes: 40
Sum in & out: 330	330
In degree:
3 5 5 5 5 5 6 6 6 6 6 6 7 7 7 8 8 8 8 8 8 8 8 8 9 9 9 9 9 9 10 10 10 11 11 12 13 13 14 15 
Out degree:
3 3 3 3 3 4 4 4 4 4 4 5 5 6 6 7 8 8 8 8 8 8 9 9 9 10 10 11 11 11 11 11 12 12 13 13 13 15 16 18 

./384
Nodes: 40
Sum in & out: 330	330
In degree:
3 5 5 5 5 5 6 6 6 6 6 6 7 7 7 8 8 8 8 8 8 8 8 8 9 9 9 9 9 9 10 10 10 11 11 12 13 13 14 15 
Out degree:
3 3 3 3 4 4 4 4 4 4 4 5 5 6 6 7 8 8 8 8 8 8 9 9 9 10 10 11 11 11 11 11 12 12 13 13 13 15 15 18 

./385
Nodes: 40
Sum in & out: 330	330
In degree:
3 5 5 5 5 5 6 6 6 6 6 6 7 7 7 8 8 8 8 8 8 8 8 8 9 9 9 9 9 9 10 10 10 11 11 12 13 13 14 15 
Out degree:
3 3 3 3 3 4 4 4 4 4 4 5 5 6 6 7 8 8 8 8 8 8 9 9 9 10 10 11 11 11 11 11 12 12 13 13 13 15 16 18 

./386
Nodes: 40
Sum in & out: 263	263
In degree:
2 2 3 3 3 4 4 4 4 5 5 5 6 6 6 6 6 6 7 7 7 7 7 7 7 8 8 8 8 8 8 9 9 9 9 9 9 9 11 12 
Out degree:
1 2 2 3 3 3 3 3 4 4 4 4 5 5 5 5 5 5 6 6 6 6 6 7 7 7 7 7 7 8 8 8 9 11 11 11 12 14 14 19 

./387
Nodes: 40
Sum in & out: 263	263
In degree:
2 2 3 3 3 4 4 4 4 5 5 5 6 6 6 6 6 6 7 7 7 7 7 7 7 8 8 8 8 8 8 9 9 9 9 9 9 9 11 12 
Out degree:
1 2 2 3 3 3 3 3 4 4 4 4 5 5 5 5 5 5 6 6 6 6 6 7 7 7 7 7 7 8 8 8 9 11 11 11 12 14 14 19 

./388
Nodes: 40
Sum in & out: 263	263
In degree:
2 2 3 3 3 4 4 4 4 5 5 5 6 6 6 6 6 6 7 7 7 7 7 7 7 8 8 8 8 8 8 9 9 9 9 9 9 9 11 12 
Out degree:
1 2 2 3 3 3 3 3 4 4 4 4 5 5 5 5 5 5 6 6 6 6 6 7 7 7 7 7 7 8 8 8 9 11 11 11 12 14 14 19 

./389
Nodes: 40
Sum in & out: 263	263
In degree:
2 2 3 3 3 4 4 4 4 5 5 5 6 6 6 6 6 6 7 7 7 7 7 7 7 8 8 8 8 8 8 9 9 9 9 9 9 9 11 12 
Out degree:
1 2 2 3 3 3 3 3 4 4 4 4 5 5 5 5 5 5 6 6 6 6 6 7 7 7 7 7 7 8 8 8 9 11 11 11 12 14 14 19 

./39
Nodes: 40
Sum in & out: 239	239
In degree:
1 2 3 3 4 4 4 4 4 4 4 4 5 5 5 5 5 5 5 6 6 6 6 7 7 7 7 8 8 8 8 8 8 8 8 8 9 9 9 12 
Out degree:
2 2 2 3 3 3 3 4 4 4 4 5 5 5 5 5 5 5 5 5 5 5 5 5 6 6 6 7 7 7 8 8 10 10 10 10 10 10 11 14 

./390
Nodes: 40
Sum in & out: 263	263
In degree:
2 2 3 3 3 4 4 4 4 5 5 5 6 6 6 6 6 6 7 7 7 7 7 7 7 8 8 8 8 8 8 9 9 9 9 9 9 9 11 12 
Out degree:
1 2 2 3 3 3 3 3 4 4 4 4 5 5 5 5 5 5 6 6 6 6 6 7 7 7 7 7 7 8 8 8 9 11 11 11 12 14 14 19 

./391
Nodes: 40
Sum in & out: 217	217
In degree:
2 2 3 3 3 3 4 4 4 4 4 4 4 5 5 5 5 5 5 5 5 5 5 5 6 6 6 6 6 6 6 7 7 7 8 8 8 9 10 12 
Out degree:
1 1 2 3 3 3 3 3 3 3 3 3 4 4 4 4 4 4 4 5 5 5 5 6 6 6 6 6 7 7 7 7 8 9 9 10 10 11 11 12 

./392
Nodes: 40
Sum in & out: 217	217
In degree:
2 2 3 3 3 3 4 4 4 4 4 4 4 5 5 5 5 5 5 5 5 5 5 5 6 6 6 6 6 6 6 7 7 7 8 8 8 9 10 12 
Out degree:
1 1 2 3 3 3 3 3 3 3 3 3 4 4 4 4 4 4 4 5 5 5 5 6 6 6 6 6 7 7 7 7 8 9 9 10 10 11 11 12 

./393
Nodes: 40
Sum in & out: 217	217
In degree:
2 2 3 3 3 3 4 4 4 4 4 4 4 5 5 5 5 5 5 5 5 5 5 5 6 6 6 6 6 6 6 7 7 7 8 8 8 9 10 12 
Out degree:
1 1 2 3 3 3 3 3 3 3 3 3 4 4 4 4 4 4 4 5 5 5 5 6 6 6 6 6 7 7 7 7 8 9 9 10 10 11 11 12 

./394
Nodes: 40
Sum in & out: 217	217
In degree:
2 2 3 3 3 3 4 4 4 4 4 4 4 5 5 5 5 5 5 5 5 5 5 5 6 6 6 6 6 6 6 7 7 7 8 8 8 9 10 12 
Out degree:
1 1 2 3 3 3 3 3 3 3 3 3 4 4 4 4 4 4 4 5 5 5 5 6 6 6 6 6 7 7 7 7 8 9 9 10 10 11 11 12 

./395
Nodes: 40
Sum in & out: 217	217
In degree:
2 2 3 3 3 3 4 4 4 4 4 4 4 5 5 5 5 5 5 5 5 5 5 5 6 6 6 6 6 6 6 7 7 7 8 8 8 9 10 12 
Out degree:
1 1 2 3 3 3 3 3 3 3 3 3 4 4 4 4 4 4 4 5 5 5 5 6 6 6 6 6 7 7 7 7 8 9 9 10 10 11 11 12 

./396
Nodes: 40
Sum in & out: 251	251
In degree:
3 3 3 3 3 4 4 4 5 5 5 5 5 5 5 5 5 6 6 6 6 6 6 6 6 7 7 7 7 8 8 8 8 9 9 10 10 11 11 11 
Out degree:
2 2 2 2 2 2 2 2 2 3 3 3 3 4 4 4 5 5 5 5 5 6 6 7 7 8 8 8 9 9 10 10 10 10 11 11 11 12 13 18 

./397
Nodes: 40
Sum in & out: 251	251
In degree:
3 3 3 3 3 4 4 4 5 5 5 5 5 5 5 5 5 6 6 6 6 6 6 6 6 7 7 7 7 8 8 8 8 9 9 10 10 11 11 11 
Out degree:
2 2 2 2 2 2 2 2 2 3 3 3 3 4 4 4 5 5 5 5 5 6 6 7 7 8 8 8 9 9 10 10 10 10 11 11 11 12 13 18 

./398
Nodes: 40
Sum in & out: 250	250
In degree:
2 3 3 3 3 4 4 4 5 5 5 5 5 5 5 5 5 6 6 6 6 6 6 6 6 7 7 7 7 8 8 8 8 9 9 10 10 11 11 11 
Out degree:
2 2 2 2 2 2 2 2 2 3 3 3 3 4 4 4 5 5 5 5 5 6 6 7 7 8 8 8 9 9 10 10 10 10 11 11 11 12 13 17 

./399
Nodes: 40
Sum in & out: 251	251
In degree:
3 3 3 3 3 4 4 4 5 5 5 5 5 5 5 5 5 6 6 6 6 6 6 6 6 7 7 7 7 8 8 8 8 9 9 10 10 11 11 11 
Out degree:
2 2 2 2 2 2 2 2 2 3 3 3 3 4 4 4 5 5 5 5 5 6 6 7 7 8 8 8 9 9 10 10 10 10 11 11 11 12 13 18 

./4
Nodes: 40
Sum in & out: 221	221
In degree:
2 3 3 3 3 4 4 4 4 4 4 4 4 4 4 4 5 5 5 5 6 6 6 6 6 6 6 6 6 7 7 7 8 8 8 8 8 9 9 10 
Out degree:
1 1 1 2 2 2 3 3 3 3 3 4 4 4 4 4 5 5 5 5 5 5 5 5 6 6 7 7 7 7 7 7 7 7 10 10 10 10 12 17 

./40
Nodes: 40
Sum in & out: 239	239
In degree:
1 2 3 3 4 4 4 4 4 4 4 4 5 5 5 5 5 5 5 6 6 6 6 7 7 7 7 8 8 8 8 8 8 8 8 8 9 9 9 12 
Out degree:
2 2 2 3 3 3 3 4 4 4 4 5 5 5 5 5 5 5 5 5 5 5 5 5 6 6 6 7 7 7 8 8 10 10 10 10 10 10 11 14 

./400
Nodes: 40
Sum in & out: 251	251
In degree:
3 3 3 3 3 4 4 4 5 5 5 5 5 5 5 5 5 6 6 6 6 6 6 6 6 7 7 7 7 8 8 8 8 9 9 10 10 11 11 11 
Out degree:
2 2 2 2 2 2 2 2 2 3 3 3 3 4 4 4 5 5 5 5 5 6 6 7 7 8 8 8 9 9 10 10 10 10 11 11 11 12 13 18 

./401
Nodes: 40
Sum in & out: 229	229
In degree:
1 2 3 3 4 4 5 5 5 5 5 5 5 5 5 5 5 5 5 5 5 6 6 6 6 6 6 6 7 7 7 7 7 8 8 8 9 9 9 9 
Out degree:
1 1 2 2 2 2 3 3 3 3 3 3 4 4 4 4 4 5 5 5 5 6 6 6 6 6 7 7 8 8 8 8 9 9 10 10 10 11 12 14 

./402
Nodes: 40
Sum in & out: 229	229
In degree:
1 2 3 3 4 4 5 5 5 5 5 5 5 5 5 5 5 5 5 5 5 6 6 6 6 6 6 6 7 7 7 7 7 8 8 8 9 9 9 9 
Out degree:
1 1 2 2 2 2 3 3 3 3 3 3 4 4 4 4 4 5 5 5 5 6 6 6 6 6 7 7 8 8 8 8 9 9 10 10 10 11 12 14 

./403
Nodes: 40
Sum in & out: 229	229
In degree:
1 2 3 3 4 4 5 5 5 5 5 5 5 5 5 5 5 5 5 5 5 6 6 6 6 6 6 6 7 7 7 7 7 8 8 8 9 9 9 9 
Out degree:
1 1 2 2 2 2 3 3 3 3 3 3 4 4 4 4 4 5 5 5 5 6 6 6 6 6 7 7 8 8 8 8 9 9 10 10 10 11 12 14 

./404
Nodes: 40
Sum in & out: 229	229
In degree:
1 2 3 3 4 4 5 5 5 5 5 5 5 5 5 5 5 5 5 5 5 6 6 6 6 6 6 6 7 7 7 7 7 8 8 8 9 9 9 9 
Out degree:
1 1 2 2 2 2 3 3 3 3 3 3 4 4 4 4 4 5 5 5 5 6 6 6 6 6 7 7 8 8 8 8 9 9 10 10 10 11 12 14 

./405
Nodes: 40
Sum in & out: 229	229
In degree:
1 2 3 3 4 4 5 5 5 5 5 5 5 5 5 5 5 5 5 5 5 6 6 6 6 6 6 6 7 7 7 7 7 8 8 8 9 9 9 9 
Out degree:
1 1 2 2 2 2 3 3 3 3 3 3 4 4 4 4 4 5 5 5 5 6 6 6 6 6 7 7 8 8 8 8 9 9 10 10 10 11 12 14 

./406
Nodes: 40
Sum in & out: 288	288
In degree:
4 4 4 5 5 5 6 6 6 6 6 6 6 6 6 7 7 7 7 7 7 7 7 7 7 7 7 8 8 8 9 9 9 9 9 10 10 10 11 13 
Out degree:
1 3 3 3 4 4 4 4 4 4 5 6 6 6 6 6 6 7 7 7 7 7 7 7 7 8 8 8 8 8 8 8 9 10 10 12 12 12 18 18 

./407
Nodes: 40
Sum in & out: 288	288
In degree:
4 4 4 5 5 5 6 6 6 6 6 6 6 6 6 7 7 7 7 7 7 7 7 7 7 7 7 8 8 8 9 9 9 9 9 10 10 10 11 13 
Out degree:
1 3 3 3 3 4 4 4 4 4 5 6 6 6 6 6 6 7 7 7 7 7 7 7 7 8 8 8 8 8 8 8 9 10 10 12 12 12 18 19 

./408
Nodes: 40
Sum in & out: 288	288
In degree:
4 4 4 5 5 5 6 6 6 6 6 6 6 6 6 7 7 7 7 7 7 7 7 7 7 7 7 8 8 8 9 9 9 9 9 10 10 10 11 13 
Out degree:
1 3 3 3 3 4 4 4 4 4 5 6 6 6 6 6 6 7 7 7 7 7 7 7 7 8 8 8 8 8 8 8 9 10 10 12 12 12 18 19 

./409
Nodes: 40
Sum in & out: 287	287
In degree:
4 4 4 4 5 5 6 6 6 6 6 6 6 6 6 7 7 7 7 7 7 7 7 7 7 7 7 8 8 8 9 9 9 9 9 10 10 10 11 13 
Out degree:
1 3 3 3 3 4 4 4 4 4 5 5 6 6 6 6 6 7 7 7 7 7 7 7 7 8 8 8 8 8 8 8 9 10 10 12 12 12 18 19 

./41
Nodes: 40
Sum in & out: 248	248
In degree:
2 2 2 3 3 4 4 4 4 4 5 5 5 5 5 5 5 5 6 6 6 6 6 7 7 7 7 8 8 8 8 8 9 9 9 9 10 10 11 11 
Out degree:
1 1 2 2 3 3 3 3 3 3 3 3 3 3 4 4 4 5 5 5 5 5 5 6 7 7 7 7 8 8 8 9 9 9 10 12 12 17 17 17 

./410
Nodes: 40
Sum in & out: 288	288
In degree:
4 4 4 5 5 5 6 6 6 6 6 6 6 6 6 7 7 7 7 7 7 7 7 7 7 7 7 8 8 8 9 9 9 9 9 10 10 10 11 13 
Out degree:
1 3 3 3 3 4 4 4 4 4 5 5 6 6 6 6 6 7 7 7 7 7 7 7 7 8 8 8 8 8 8 8 9 10 10 12 12 12 19 19 

./411
Nodes: 40
Sum in & out: 290	290
In degree:
3 3 3 4 4 4 5 5 5 5 5 6 6 6 6 6 6 6 7 7 7 7 7 7 7 7 8 8 8 9 9 10 11 11 11 12 12 12 12 13 
Out degree:
2 2 2 3 3 3 3 3 4 4 4 4 4 5 5 5 6 7 7 7 7 7 8 8 8 8 8 8 9 9 9 9 9 12 12 12 13 16 17 18 

./412
Nodes: 40
Sum in & out: 290	290
In degree:
3 3 3 4 4 4 5 5 5 5 5 6 6 6 6 6 6 6 7 7 7 7 7 7 7 7 8 8 8 9 9 10 11 11 11 12 12 12 12 13 
Out degree:
2 2 2 3 3 3 3 3 4 4 4 4 4 5 5 5 6 7 7 7 7 7 8 8 8 8 8 8 9 9 9 9 9 11 12 12 14 16 17 18 

./413
Nodes: 40
Sum in & out: 290	290
In degree:
3 3 3 4 4 4 5 5 5 5 5 6 6 6 6 6 6 6 7 7 7 7 7 7 7 7 8 8 8 9 9 10 11 11 11 12 12 12 12 13 
Out degree:
2 2 2 3 3 3 3 3 4 4 4 4 4 5 5 5 6 7 7 7 7 7 8 8 8 8 8 8 9 9 9 9 9 12 12 12 13 16 17 18 

./414
Nodes: 40
Sum in & out: 290	290
In degree:
3 3 3 4 4 4 5 5 5 5 5 6 6 6 6 6 6 6 7 7 7 7 7 7 7 7 8 8 8 9 9 10 11 11 11 12 12 12 12 13 
Out degree:
2 2 2 3 3 3 3 3 4 4 4 4 4 5 5 5 6 7 7 7 7 7 8 8 8 8 8 8 9 9 9 9 9 12 12 12 13 16 17 18 

./415
Nodes: 40
Sum in & out: 290	290
In degree:
3 3 3 4 4 4 5 5 5 5 5 6 6 6 6 6 6 6 7 7 7 7 7 7 7 7 8 8 8 9 9 10 11 11 11 12 12 12 12 13 
Out degree:
2 2 2 3 3 3 3 3 4 4 4 4 4 5 5 5 6 7 7 7 7 7 8 8 8 8 8 8 9 9 9 9 9 12 12 12 13 16 17 18 

./416
Nodes: 40
Sum in & out: 291	291
In degree:
2 3 3 3 4 4 4 4 5 5 5 6 6 6 6 6 7 7 7 7 7 7 7 8 8 8 8 8 8 9 10 10 11 11 11 11 12 12 12 13 
Out degree:
1 1 2 3 3 3 3 4 4 5 5 5 5 5 5 6 6 6 6 7 7 7 8 8 8 8 8 8 8 8 9 9 10 10 11 12 14 15 19 19 

./417
Nodes: 40
Sum in & out: 291	291
In degree:
2 3 3 3 4 4 4 4 5 5 5 6 6 6 6 6 7 7 7 7 7 7 7 8 8 8 8 8 8 9 10 10 11 11 11 11 12 12 12 13 
Out degree:
1 1 2 3 3 3 3 4 4 5 5 5 5 5 5 6 6 6 6 7 7 7 8 8 8 8 8 8 8 8 9 9 10 10 11 12 14 15 19 19 

./418
Nodes: 40
Sum in & out: 291	291
In degree:
2 3 3 3 4 4 4 4 5 5 5 6 6 6 6 6 7 7 7 7 7 7 7 8 8 8 8 8 8 9 10 10 11 11 11 11 12 12 12 13 
Out degree:
1 1 2 3 3 3 3 4 4 5 5 5 5 5 5 6 6 6 6 7 7 7 8 8 8 8 8 8 8 8 9 9 10 10 11 12 14 15 19 19 

./419
Nodes: 40
Sum in & out: 292	292
In degree:
2 3 3 4 4 4 4 4 5 5 5 6 6 6 6 6 7 7 7 7 7 7 7 8 8 8 8 8 8 9 10 10 11 11 11 11 12 12 12 13 
Out degree:
1 1 2 3 3 3 3 4 4 5 5 5 5 5 5 6 6 6 6 7 7 7 8 8 8 8 8 8 8 8 9 9 10 11 11 12 14 15 19 19 

./42
Nodes: 40
Sum in & out: 248	248
In degree:
2 2 2 3 3 4 4 4 4 4 5 5 5 5 5 5 5 5 6 6 6 6 6 7 7 7 7 8 8 8 8 8 9 9 9 9 10 10 11 11 
Out degree:
1 1 2 2 3 3 3 3 3 3 3 3 3 3 4 4 4 5 5 5 5 5 5 6 7 7 7 7 8 8 8 9 9 9 10 12 12 17 17 17 

./420
Nodes: 40
Sum in & out: 291	291
In degree:
2 3 3 3 4 4 4 4 5 5 5 6 6 6 6 6 7 7 7 7 7 7 7 8 8 8 8 8 8 9 10 10 11 11 11 11 12 12 12 13 
Out degree:
1 1 2 3 3 3 3 4 4 5 5 5 5 5 5 6 6 6 6 7 7 7 8 8 8 8 8 8 8 8 9 9 10 10 11 12 14 15 19 19 

./421
Nodes: 40
Sum in & out: 329	329
In degree:
3 3 3 4 4 4 4 5 5 5 6 6 6 6 7 7 7 7 8 8 9 9 9 9 9 10 10 11 11 11 11 11 11 11 12 12 12 14 14 15 
Out degree:
2 2 3 3 3 3 3 3 3 3 4 4 4 5 5 5 5 6 6 6 6 7 8 9 9 10 10 11 12 12 12 12 12 13 15 16 17 20 20 20 

./422
Nodes: 40
Sum in & out: 329	329
In degree:
3 3 3 4 4 4 4 5 5 5 6 6 6 6 7 7 7 7 8 8 9 9 9 9 9 10 10 11 11 11 11 11 11 11 12 12 12 14 14 15 
Out degree:
2 2 3 3 3 3 3 3 3 3 4 4 4 5 5 5 5 6 6 6 6 7 8 9 9 10 10 11 12 12 12 12 12 13 15 16 17 20 20 20 

./423
Nodes: 40
Sum in & out: 330	330
In degree:
3 3 3 4 4 4 4 5 5 5 6 6 6 6 7 7 7 7 8 8 9 9 9 9 10 10 10 11 11 11 11 11 11 11 12 12 12 14 14 15 
Out degree:
2 2 3 3 3 3 3 3 3 3 4 4 4 5 5 5 5 6 6 6 6 7 8 9 9 10 10 11 12 12 12 12 12 13 15 17 17 20 20 20 

./424
Nodes: 40
Sum in & out: 329	329
In degree:
3 3 3 4 4 4 4 5 5 5 6 6 6 6 7 7 7 7 8 8 9 9 9 9 9 10 10 11 11 11 11 11 11 11 12 12 12 14 14 15 
Out degree:
2 2 3 3 3 3 3 3 3 3 4 4 4 5 5 5 5 6 6 6 6 7 8 9 9 10 10 11 12 12 12 12 12 13 15 16 17 20 20 20 

./425
Nodes: 40
Sum in & out: 329	329
In degree:
3 3 3 4 4 4 4 5 5 5 6 6 6 6 7 7 7 7 8 8 9 9 9 9 9 10 10 11 11 11 11 11 11 11 12 12 12 14 14 15 
Out degree:
2 2 3 3 3 3 3 3 3 3 4 4 4 5 5 5 5 6 6 6 6 7 8 9 9 10 10 11 12 12 12 12 12 13 15 16 17 20 20 20 

./426
Nodes: 40
Sum in & out: 274	274
In degree:
3 3 4 4 4 4 5 5 5 5 5 5 6 6 6 6 6 6 6 6 6 7 7 7 7 7 7 8 8 8 9 9 9 10 10 10 10 11 11 13 
Out degree:
1 2 2 2 2 3 4 4 4 4 5 5 5 5 5 6 6 6 6 7 7 7 7 8 8 9 9 9 9 10 10 10 10 10 10 11 11 11 12 12 

./427
Nodes: 40
Sum in & out: 274	274
In degree:
3 3 4 4 4 4 5 5 5 5 5 5 6 6 6 6 6 6 6 6 6 7 7 7 7 7 7 8 8 8 9 9 9 10 10 10 10 11 11 13 
Out degree:
1 2 2 2 2 3 4 4 4 4 5 5 5 5 5 6 6 6 6 7 7 7 7 8 8 9 9 9 9 10 10 10 10 10 10 11 11 11 12 12 

./428
Nodes: 40
Sum in & out: 274	274
In degree:
3 3 4 4 4 4 5 5 5 5 5 5 6 6 6 6 6 6 6 6 6 7 7 7 7 7 7 8 8 8 9 9 9 10 10 10 10 11 11 13 
Out degree:
1 2 2 2 2 3 4 4 4 4 5 5 5 5 5 6 6 6 6 7 7 7 7 8 8 9 9 9 9 10 10 10 10 10 10 11 11 11 12 12 

./429
Nodes: 40
Sum in & out: 274	274
In degree:
3 3 4 4 4 4 5 5 5 5 5 5 6 6 6 6 6 6 6 6 6 7 7 7 7 7 7 8 8 8 9 9 9 10 10 10 10 11 11 13 
Out degree:
1 2 2 2 2 3 4 4 4 4 5 5 5 5 5 6 6 6 6 7 7 7 7 8 8 9 9 9 9 10 10 10 10 10 10 11 11 11 12 12 

./43
Nodes: 40
Sum in & out: 248	248
In degree:
2 2 2 3 3 4 4 4 4 4 5 5 5 5 5 5 5 5 6 6 6 6 6 7 7 7 7 8 8 8 8 8 9 9 9 9 10 10 11 11 
Out degree:
1 1 2 2 3 3 3 3 3 3 3 3 3 3 4 4 4 5 5 5 5 5 5 6 7 7 7 7 8 8 8 9 9 10 10 12 12 16 17 17 

./430
Nodes: 40
Sum in & out: 274	274
In degree:
3 3 4 4 4 4 5 5 5 5 5 5 6 6 6 6 6 6 6 6 6 7 7 7 7 7 7 8 8 8 9 9 9 10 10 10 10 11 11 13 
Out degree:
1 2 2 2 2 3 4 4 4 4 5 5 5 5 5 6 6 6 6 7 7 7 7 8 8 9 9 9 9 10 10 10 10 10 10 11 11 11 12 12 

./431
Nodes: 40
Sum in & out: 269	269
In degree:
3 4 4 4 5 5 5 5 5 5 5 5 5 5 5 6 6 6 6 7 7 7 7 7 7 7 8 8 8 8 9 9 9 9 9 9 10 10 10 10 
Out degree:
1 1 1 2 3 3 4 4 4 5 5 5 5 6 6 6 6 6 6 6 6 6 6 6 7 7 7 8 8 9 9 9 10 10 12 12 12 12 14 14 

./432
Nodes: 40
Sum in & out: 269	269
In degree:
3 4 4 4 5 5 5 5 5 5 5 5 5 5 5 6 6 6 6 7 7 7 7 7 7 7 8 8 8 8 9 9 9 9 9 9 10 10 10 10 
Out degree:
1 1 1 2 3 3 4 4 4 5 5 5 5 6 6 6 6 6 6 6 6 6 6 6 7 7 7 8 8 9 9 9 10 10 12 12 12 12 14 14 

./433
Nodes: 40
Sum in & out: 269	269
In degree:
3 4 4 4 5 5 5 5 5 5 5 5 5 5 5 6 6 6 6 7 7 7 7 7 7 7 8 8 8 8 9 9 9 9 9 9 10 10 10 10 
Out degree:
1 1 1 2 3 3 4 4 4 5 5 5 5 6 6 6 6 6 6 6 6 6 6 6 7 7 7 8 8 9 9 9 10 10 12 12 12 12 14 14 

./434
Nodes: 40
Sum in & out: 269	269
In degree:
3 4 4 4 5 5 5 5 5 5 5 5 5 5 5 6 6 6 6 7 7 7 7 7 7 7 8 8 8 8 9 9 9 9 9 9 10 10 10 10 
Out degree:
1 1 1 2 3 3 4 4 4 5 5 5 5 6 6 6 6 6 6 6 6 6 6 6 7 7 7 8 8 9 9 9 10 10 12 12 12 12 14 14 

./435
Nodes: 40
Sum in & out: 269	269
In degree:
3 4 4 4 5 5 5 5 5 5 5 5 5 5 5 6 6 6 6 7 7 7 7 7 7 7 8 8 8 8 9 9 9 9 9 9 10 10 10 10 
Out degree:
1 1 1 2 3 3 4 4 4 5 5 5 5 6 6 6 6 6 6 6 6 6 6 6 7 7 7 8 8 9 9 9 10 10 12 12 12 12 14 14 

./436
Nodes: 40
Sum in & out: 275	275
In degree:
1 2 3 3 4 5 5 5 5 5 5 5 5 5 6 6 6 6 6 7 7 7 7 8 8 8 8 8 8 8 8 9 9 9 9 11 11 11 13 13 
Out degree:
2 2 2 2 3 3 3 4 4 4 4 4 5 5 5 5 5 5 5 5 5 6 6 6 6 6 7 7 9 9 11 11 11 12 13 13 14 14 16 16 

./437
Nodes: 40
Sum in & out: 275	275
In degree:
1 2 3 3 4 5 5 5 5 5 5 5 5 5 6 6 6 6 6 7 7 7 7 8 8 8 8 8 8 8 8 9 9 9 9 11 11 11 13 13 
Out degree:
2 2 2 2 3 3 3 4 4 4 4 4 5 5 5 5 5 5 5 5 5 6 6 6 6 6 7 7 9 9 11 11 11 12 13 13 14 14 16 16 

./438
Nodes: 40
Sum in & out: 275	275
In degree:
1 2 3 3 4 5 5 5 5 5 5 5 5 5 6 6 6 6 6 7 7 7 7 8 8 8 8 8 8 8 8 9 9 9 9 11 11 11 13 13 
Out degree:
2 2 2 2 3 3 3 4 4 4 4 4 5 5 5 5 5 5 5 5 5 6 6 6 6 6 7 7 9 9 11 11 11 12 13 13 14 14 16 16 

./439
Nodes: 40
Sum in & out: 275	275
In degree:
1 2 3 3 4 5 5 5 5 5 5 5 5 5 6 6 6 6 6 6 7 7 8 8 8 8 8 8 8 8 8 9 9 9 9 11 11 11 13 13 
Out degree:
2 2 2 2 3 3 3 4 4 4 4 4 5 5 5 5 5 5 5 5 5 6 6 6 6 6 7 7 9 9 11 11 11 12 13 13 14 14 16 16 

./44
Nodes: 40
Sum in & out: 247	247
In degree:
2 2 2 3 3 4 4 4 4 4 5 5 5 5 5 5 5 5 6 6 6 6 6 6 7 7 7 8 8 8 8 8 9 9 9 9 10 10 11 11 
Out degree:
1 1 2 2 3 3 3 3 3 3 3 3 3 3 4 4 4 5 5 5 5 5 5 6 7 7 7 7 8 8 8 9 9 9 10 11 12 17 17 17 

./440
Nodes: 40
Sum in & out: 274	274
In degree:
1 2 3 3 4 5 5 5 5 5 5 5 5 5 6 6 6 6 6 7 7 7 7 8 8 8 8 8 8 8 8 8 9 9 9 11 11 11 13 13 
Out degree:
2 2 2 2 3 3 3 4 4 4 4 4 5 5 5 5 5 5 5 5 5 6 6 6 6 6 7 7 9 9 11 11 11 12 13 13 14 15 15 15 

./441
Nodes: 40
Sum in & out: 261	261
In degree:
2 2 3 3 3 3 4 4 4 5 5 5 5 5 6 6 6 6 6 7 7 7 7 7 7 7 7 8 8 8 9 9 9 9 9 9 10 10 11 13 
Out degree:
2 2 2 2 2 2 2 3 3 3 4 4 4 4 5 5 5 5 5 5 5 6 6 6 6 6 7 8 8 8 9 9 9 11 11 12 13 15 16 21 

./442
Nodes: 40
Sum in & out: 261	261
In degree:
2 2 3 3 3 3 4 4 4 5 5 5 5 5 6 6 6 6 6 7 7 7 7 7 7 7 7 8 8 8 9 9 9 9 9 9 10 10 11 13 
Out degree:
2 2 2 2 2 2 2 3 3 3 4 4 4 4 5 5 5 5 5 5 5 6 6 6 6 6 7 8 8 8 9 9 10 11 11 12 13 15 16 20 

./443
Nodes: 40
Sum in & out: 261	261
In degree:
2 2 3 3 3 3 4 4 4 5 5 5 5 5 6 6 6 6 6 7 7 7 7 7 7 7 7 8 8 8 9 9 9 9 9 9 10 10 11 13 
Out degree:
2 2 2 2 2 2 2 3 3 3 4 4 4 4 5 5 5 5 5 5 5 6 6 6 6 6 7 8 8 8 9 9 9 11 11 12 13 15 16 21 

./444
Nodes: 40
Sum in & out: 262	262
In degree:
2 2 3 3 3 3 4 4 4 5 5 5 5 5 6 6 6 6 6 7 7 7 7 7 7 7 7 8 8 8 9 9 9 9 9 10 10 10 11 13 
Out degree:
2 2 2 2 2 2 2 3 3 3 4 4 4 4 5 5 5 5 5 5 5 6 6 6 6 7 7 8 8 8 9 9 9 11 11 12 13 15 16 21 

./445
Nodes: 40
Sum in & out: 261	261
In degree:
2 2 3 3 3 3 4 4 4 5 5 5 5 5 6 6 6 6 6 7 7 7 7 7 7 7 7 8 8 8 9 9 9 9 9 9 10 10 11 13 
Out degree:
2 2 2 2 2 2 2 3 3 3 4 4 4 4 5 5 5 5 5 5 5 6 6 6 6 6 7 8 8 8 9 9 9 11 11 12 13 15 16 21 

./446
Nodes: 40
Sum in & out: 256	256
In degree:
2 3 3 4 4 4 4 4 5 5 5 5 6 6 6 6 6 6 6 6 7 7 7 7 7 7 7 7 7 8 8 8 8 8 9 9 9 9 10 11 
Out degree:
1 1 2 2 3 3 3 3 3 4 4 5 5 5 5 5 5 6 6 6 6 6 6 6 6 7 7 7 7 7 9 10 10 10 11 11 11 11 14 17 

./447
Nodes: 40
Sum in & out: 256	256
In degree:
2 3 3 4 4 4 4 4 5 5 5 5 6 6 6 6 6 6 6 6 7 7 7 7 7 7 7 7 7 8 8 8 8 8 9 9 9 9 10 11 
Out degree:
1 1 2 2 3 3 3 3 3 4 4 5 5 5 5 5 5 6 6 6 6 6 6 6 6 7 7 7 7 7 9 10 10 10 11 11 11 11 14 17 

./448
Nodes: 40
Sum in & out: 256	256
In degree:
2 3 3 4 4 4 4 4 5 5 5 5 6 6 6 6 6 6 6 6 7 7 7 7 7 7 7 7 7 8 8 8 8 8 9 9 9 9 10 11 
Out degree:
1 1 2 2 3 3 3 3 3 4 4 5 5 5 5 5 5 6 6 6 6 6 6 6 6 7 7 7 7 7 9 10 10 10 11 11 11 11 14 17 

./449
Nodes: 40
Sum in & out: 256	256
In degree:
2 3 3 4 4 4 4 4 5 5 5 5 6 6 6 6 6 6 6 6 7 7 7 7 7 7 7 7 7 8 8 8 8 8 9 9 9 9 10 11 
Out degree:
1 1 2 2 3 3 3 3 3 4 4 5 5 5 5 5 5 6 6 6 6 6 6 6 6 7 7 7 7 7 9 10 10 10 11 11 11 11 14 17 

./45
Nodes: 40
Sum in & out: 248	248
In degree:
2 2 2 3 3 4 4 4 4 4 5 5 5 5 5 5 5 5 6 6 6 6 6 7 7 7 7 8 8 8 8 8 9 9 9 9 10 10 11 11 
Out degree:
1 1 2 2 3 3 3 3 3 3 3 3 3 3 4 4 4 5 5 5 5 5 5 6 7 7 7 7 8 8 8 9 9 9 10 12 12 17 17 17 

./450
Nodes: 40
Sum in & out: 256	256
In degree:
2 3 3 4 4 4 4 4 5 5 5 5 6 6 6 6 6 6 6 6 7 7 7 7 7 7 7 7 7 8 8 8 8 8 9 9 9 9 10 11 
Out degree:
1 1 2 2 3 3 3 3 3 4 4 5 5 5 5 5 5 6 6 6 6 6 6 6 6 7 7 7 7 7 9 10 10 10 11 11 11 11 14 17 

./451
Nodes: 40
Sum in & out: 279	279
In degree:
2 2 3 3 3 3 4 4 4 5 5 5 6 6 6 6 6 6 6 6 7 7 7 8 8 8 8 9 9 9 9 9 10 10 10 11 11 11 13 14 
Out degree:
1 1 2 2 2 2 2 2 2 3 3 3 4 4 4 4 5 5 5 5 6 6 6 7 7 8 9 10 10 10 10 11 12 12 13 13 15 15 17 21 

./452
Nodes: 40
Sum in & out: 279	279
In degree:
2 2 3 3 3 3 4 4 4 5 5 5 6 6 6 6 6 6 6 6 7 7 7 8 8 8 8 9 9 9 9 9 10 10 10 11 11 11 13 14 
Out degree:
1 1 2 2 2 2 2 2 2 3 3 3 4 4 4 4 5 5 5 5 6 6 6 7 7 8 9 10 10 10 10 11 12 12 13 13 15 15 17 21 

./453
Nodes: 40
Sum in & out: 279	279
In degree:
2 2 3 3 3 3 4 4 4 5 5 5 6 6 6 6 6 6 6 6 7 7 7 8 8 8 8 9 9 9 9 9 10 10 10 11 11 11 13 14 
Out degree:
1 1 2 2 2 2 2 2 2 3 3 3 4 4 4 4 5 5 5 5 6 6 6 7 7 8 9 10 10 10 10 11 12 12 13 13 15 15 17 21 

./454
Nodes: 40
Sum in & out: 279	279
In degree:
2 2 3 3 3 3 4 4 4 5 5 5 6 6 6 6 6 6 6 6 7 7 7 8 8 8 8 9 9 9 9 9 10 10 10 11 11 11 13 14 
Out degree:
1 1 2 2 2 2 2 2 2 3 3 3 4 4 4 4 5 5 5 5 6 6 6 7 7 8 9 10 10 10 10 11 12 12 13 13 15 15 17 21 

./455
Nodes: 40
Sum in & out: 279	279
In degree:
2 2 3 3 3 3 4 4 4 5 5 5 6 6 6 6 6 6 6 6 7 7 7 8 8 8 8 9 9 9 9 9 10 10 10 11 11 11 13 14 
Out degree:
1 1 2 2 2 2 2 2 2 3 3 3 4 4 4 4 5 5 5 5 6 6 6 7 7 8 9 10 10 10 10 11 12 12 13 13 15 15 17 21 

./456
Nodes: 40
Sum in & out: 222	222
In degree:
2 2 3 3 3 3 4 4 4 5 5 5 5 5 5 5 5 5 5 5 6 6 6 6 6 6 6 6 6 6 7 7 7 7 7 8 8 8 9 11 
Out degree:
0 1 2 2 2 2 3 3 3 3 3 3 4 4 4 4 4 4 5 5 5 5 5 5 6 6 6 7 7 7 7 8 8 8 9 10 10 14 14 14 

./457
Nodes: 40
Sum in & out: 222	222
In degree:
2 2 3 3 3 3 4 4 4 5 5 5 5 5 5 5 5 5 5 5 6 6 6 6 6 6 6 6 6 6 7 7 7 7 7 8 8 8 9 11 
Out degree:
0 1 2 2 2 2 3 3 3 3 3 3 4 4 4 4 4 4 5 5 5 5 5 5 6 6 6 7 7 7 7 8 8 8 9 10 10 14 14 14 

./458
Nodes: 40
Sum in & out: 222	222
In degree:
2 2 3 3 3 3 4 4 4 5 5 5 5 5 5 5 5 5 5 5 6 6 6 6 6 6 6 6 6 6 7 7 7 7 7 8 8 8 9 11 
Out degree:
0 1 2 2 2 2 3 3 3 3 3 3 4 4 4 4 4 4 5 5 5 5 5 5 6 6 6 7 7 7 7 8 8 8 9 10 10 14 14 14 

./459
Nodes: 40
Sum in & out: 222	222
In degree:
2 2 3 3 3 3 4 4 4 5 5 5 5 5 5 5 5 5 5 5 6 6 6 6 6 6 6 6 6 6 7 7 7 7 7 8 8 8 9 11 
Out degree:
0 1 2 2 2 2 3 3 3 3 3 3 4 4 4 4 4 4 5 5 5 5 5 5 6 6 6 7 7 7 7 8 8 8 9 10 10 14 14 14 

./46
Nodes: 40
Sum in & out: 325	325
In degree:
4 4 5 5 5 5 6 6 6 6 6 6 7 7 7 7 7 7 8 8 8 8 8 9 9 9 9 9 9 10 10 10 10 11 11 11 13 13 13 13 
Out degree:
1 2 2 3 3 4 4 4 5 5 5 5 6 6 6 6 6 6 6 7 7 8 8 9 9 9 9 10 11 11 11 12 13 14 15 15 15 15 16 16 

./460
Nodes: 40
Sum in & out: 222	222
In degree:
2 2 3 3 3 3 4 4 4 5 5 5 5 5 5 5 5 5 5 5 6 6 6 6 6 6 6 6 6 6 7 7 7 7 7 8 8 8 9 11 
Out degree:
0 1 2 2 2 2 3 3 3 3 3 3 4 4 4 4 4 4 5 5 5 5 5 5 6 6 6 7 7 7 7 8 8 8 9 10 10 14 14 14 

./461
Nodes: 40
Sum in & out: 205	205
In degree:
1 2 2 3 3 3 3 3 3 3 3 4 4 4 4 5 5 5 5 5 5 5 6 6 6 6 6 6 6 6 6 7 7 7 7 7 8 8 9 11 
Out degree:
1 1 1 2 2 2 2 2 2 3 3 3 3 3 3 3 3 3 4 4 4 4 5 5 6 6 7 7 7 7 8 8 8 8 8 9 9 12 12 15 

./462
Nodes: 40
Sum in & out: 205	205
In degree:
1 2 2 3 3 3 3 3 3 3 3 4 4 4 4 5 5 5 5 5 5 5 6 6 6 6 6 6 6 6 6 7 7 7 7 7 8 8 9 11 
Out degree:
1 1 1 2 2 2 2 2 2 3 3 3 3 3 3 3 3 3 4 4 4 4 5 5 6 6 7 7 7 7 8 8 8 8 8 9 9 12 12 15 

./463
Nodes: 40
Sum in & out: 205	205
In degree:
1 2 2 3 3 3 3 3 3 3 3 4 4 4 4 5 5 5 5 5 5 5 6 6 6 6 6 6 6 6 6 7 7 7 7 7 8 8 9 11 
Out degree:
1 1 1 2 2 2 2 2 2 3 3 3 3 3 3 3 3 3 4 4 4 4 5 5 6 6 7 7 7 7 8 8 8 8 8 9 9 12 12 15 

./464
Nodes: 40
Sum in & out: 205	205
In degree:
1 2 2 3 3 3 3 3 3 3 3 4 4 4 4 5 5 5 5 5 5 5 6 6 6 6 6 6 6 6 6 7 7 7 7 7 8 8 9 11 
Out degree:
1 1 1 2 2 2 2 2 2 3 3 3 3 3 3 3 3 3 4 4 4 4 5 5 6 6 7 7 7 7 8 8 8 8 8 9 9 12 12 15 

./465
Nodes: 40
Sum in & out: 205	205
In degree:
1 2 2 3 3 3 3 3 3 3 3 4 4 4 4 5 5 5 5 5 5 5 6 6 6 6 6 6 6 6 6 7 7 7 7 7 8 8 9 11 
Out degree:
1 1 1 2 2 2 2 2 2 3 3 3 3 3 3 3 3 3 4 4 4 4 5 5 6 6 7 7 7 7 8 8 8 8 8 9 9 12 12 15 

./466
Nodes: 40
Sum in & out: 250	250
In degree:
2 2 4 4 4 4 4 5 5 5 5 5 5 5 5 5 5 6 6 6 6 6 6 6 7 7 7 7 7 7 7 7 7 8 8 9 9 10 12 15 
Out degree:
1 2 2 2 2 2 3 3 3 3 4 4 4 4 4 5 5 5 5 6 6 6 6 6 7 7 8 8 8 8 9 10 10 11 11 12 12 12 12 12 

./467
Nodes: 40
Sum in & out: 250	250
In degree:
2 2 4 4 4 4 4 5 5 5 5 5 5 5 5 5 5 6 6 6 6 6 6 6 7 7 7 7 7 7 7 7 7 8 8 9 9 10 12 15 
Out degree:
1 2 2 2 2 2 3 3 3 3 4 4 4 4 4 5 5 5 5 6 6 6 6 6 7 7 8 8 8 8 9 10 10 11 11 12 12 12 12 12 

./468
Nodes: 40
Sum in & out: 250	250
In degree:
2 2 4 4 4 4 4 5 5 5 5 5 5 5 5 5 5 6 6 6 6 6 6 6 7 7 7 7 7 7 7 7 7 8 8 9 9 10 12 15 
Out degree:
1 2 2 2 2 2 3 3 3 3 4 4 4 4 4 5 5 5 5 6 6 6 6 6 7 7 8 8 8 8 9 10 10 11 11 12 12 12 12 12 

./469
Nodes: 40
Sum in & out: 250	250
In degree:
2 2 4 4 4 4 4 5 5 5 5 5 5 5 5 5 5 6 6 6 6 6 6 6 7 7 7 7 7 7 7 7 7 8 8 9 9 10 12 15 
Out degree:
1 2 2 2 2 2 3 3 3 3 4 4 4 4 4 5 5 5 5 6 6 6 6 6 7 7 8 8 8 8 9 10 10 11 11 12 12 12 12 12 

./47
Nodes: 40
Sum in & out: 326	326
In degree:
4 4 5 5 5 5 6 6 6 6 6 6 7 7 7 7 7 7 8 8 8 8 8 9 9 9 9 9 9 10 10 10 10 11 11 11 13 13 13 14 
Out degree:
1 2 2 3 3 4 4 4 5 5 5 5 6 6 6 6 6 6 6 7 7 8 9 9 9 9 9 10 11 11 11 12 13 14 15 15 15 15 16 16 

./470
Nodes: 40
Sum in & out: 250	250
In degree:
2 2 4 4 4 4 4 5 5 5 5 5 5 5 5 5 5 6 6 6 6 6 6 6 7 7 7 7 7 7 7 7 7 8 8 9 9 10 12 15 
Out degree:
1 2 2 2 2 2 3 3 3 3 4 4 4 4 4 5 5 5 5 6 6 6 6 6 7 7 8 8 8 8 9 10 10 11 11 12 12 12 12 12 

./471
Nodes: 40
Sum in & out: 260	260
In degree:
1 2 2 2 3 3 3 3 3 4 4 5 5 5 5 5 5 6 6 6 6 6 7 8 8 8 8 8 9 9 9 9 9 9 10 10 10 10 14 15 
Out degree:
1 2 2 2 3 3 3 4 4 4 4 4 4 4 4 5 5 5 5 6 6 6 7 8 8 8 8 8 9 9 9 10 10 10 10 11 12 12 12 13 

./472
Nodes: 40
Sum in & out: 261	261
In degree:
1 2 2 2 3 3 3 3 3 4 4 5 5 5 5 5 5 6 6 6 6 6 7 8 8 8 8 8 9 9 9 9 9 10 10 10 10 10 14 15 
Out degree:
1 2 2 2 3 3 3 4 4 4 4 4 4 4 4 5 5 5 5 6 6 6 7 8 8 8 8 8 9 9 10 10 10 10 10 11 12 12 12 13 

./473
Nodes: 40
Sum in & out: 260	260
In degree:
1 2 2 2 3 3 3 3 3 4 4 5 5 5 5 5 5 6 6 6 6 6 7 8 8 8 8 8 9 9 9 9 9 9 10 10 10 10 14 15 
Out degree:
1 2 2 2 3 3 3 4 4 4 4 4 4 4 4 5 5 5 5 6 6 6 7 8 8 8 8 8 9 9 9 10 10 10 10 11 12 12 12 13 

./474
Nodes: 40
Sum in & out: 260	260
In degree:
1 2 2 2 3 3 3 3 3 4 4 5 5 5 5 5 5 6 6 6 6 6 7 8 8 8 8 8 9 9 9 9 9 9 10 10 10 10 14 15 
Out degree:
1 2 2 2 3 3 3 4 4 4 4 4 4 4 4 5 5 5 5 6 6 6 7 8 8 8 8 8 9 9 9 10 10 10 10 11 12 12 12 13 

./475
Nodes: 40
Sum in & out: 260	260
In degree:
1 2 2 2 3 3 3 3 3 4 4 5 5 5 5 5 5 6 6 6 6 6 7 8 8 8 8 8 9 9 9 9 9 9 10 10 10 10 14 15 
Out degree:
1 2 2 2 3 3 3 4 4 4 4 4 4 4 4 5 5 5 5 6 6 6 7 8 8 8 8 8 9 9 9 10 10 10 10 11 12 12 12 13 

./476
Nodes: 40
Sum in & out: 252	252
In degree:
2 3 3 3 3 3 3 4 4 4 4 4 5 5 5 5 5 6 6 6 6 6 6 7 7 7 7 7 7 7 8 8 9 9 10 10 12 12 12 12 
Out degree:
1 1 1 2 2 2 3 3 3 3 3 4 4 5 5 5 5 5 5 6 6 6 6 7 7 7 7 8 9 9 9 10 10 10 10 12 12 13 13 13 

./477
Nodes: 40
Sum in & out: 252	252
In degree:
2 3 3 3 3 3 3 4 4 4 4 4 5 5 5 5 5 6 6 6 6 6 6 7 7 7 7 7 7 7 8 8 9 9 10 10 12 12 12 12 
Out degree:
1 1 1 2 2 2 3 3 3 3 3 4 4 5 5 5 5 5 5 6 6 6 6 7 7 7 7 8 9 9 9 10 10 10 10 12 12 13 13 13 

./478
Nodes: 40
Sum in & out: 252	252
In degree:
2 3 3 3 3 3 3 4 4 4 4 4 5 5 5 5 5 6 6 6 6 6 6 7 7 7 7 7 7 7 8 8 9 9 10 10 12 12 12 12 
Out degree:
1 1 1 2 2 2 3 3 3 3 3 4 4 5 5 5 5 5 5 6 6 6 6 7 7 7 7 8 9 9 9 10 10 10 10 12 12 12 13 14 

./479
Nodes: 40
Sum in & out: 252	252
In degree:
2 3 3 3 3 3 3 4 4 4 4 4 5 5 5 5 5 6 6 6 6 6 6 7 7 7 7 7 7 7 8 8 9 9 10 10 12 12 12 12 
Out degree:
1 1 1 2 2 2 3 3 3 3 3 4 4 5 5 5 5 5 5 6 6 6 6 7 7 7 7 8 9 9 9 10 10 10 10 12 12 13 13 13 

./48
Nodes: 40
Sum in & out: 326	326
In degree:
4 4 5 5 5 5 6 6 6 6 6 6 7 7 7 7 7 7 8 8 8 8 8 9 9 9 9 9 9 10 10 10 10 11 11 11 13 13 13 14 
Out degree:
1 2 2 3 3 4 4 4 5 5 5 5 6 6 6 6 6 6 6 7 7 8 9 9 9 9 9 10 11 11 11 12 13 14 15 15 15 15 16 16 

./480
Nodes: 40
Sum in & out: 252	252
In degree:
2 3 3 3 3 3 3 4 4 4 4 4 5 5 5 5 5 6 6 6 6 6 6 7 7 7 7 7 7 7 8 8 9 9 10 10 12 12 12 12 
Out degree:
1 1 1 2 2 2 3 3 3 3 3 4 4 5 5 5 5 5 5 6 6 6 6 7 7 7 7 8 9 9 9 10 10 10 10 12 12 13 13 13 

./481
Nodes: 40
Sum in & out: 258	258
In degree:
2 2 2 3 3 3 4 4 4 5 5 5 5 5 5 6 6 6 6 7 7 7 7 7 7 7 7 7 7 8 8 8 9 9 10 10 11 11 11 12 
Out degree:
2 2 2 3 3 3 3 3 4 4 5 5 5 5 6 6 6 6 6 6 6 6 6 7 7 7 8 8 8 8 8 9 9 10 10 10 10 10 13 13 

./482
Nodes: 40
Sum in & out: 258	258
In degree:
2 2 2 3 3 3 4 4 4 5 5 5 5 5 5 6 6 6 6 7 7 7 7 7 7 7 7 7 7 8 8 8 9 9 10 10 11 11 11 12 
Out degree:
2 2 2 3 3 3 3 3 4 4 5 5 5 5 6 6 6 6 6 6 6 6 6 7 7 7 8 8 8 8 8 9 9 10 10 10 10 10 13 13 

./483
Nodes: 40
Sum in & out: 258	258
In degree:
2 2 2 3 3 3 4 4 4 5 5 5 5 5 5 6 6 6 6 7 7 7 7 7 7 7 7 7 7 8 8 8 9 9 10 10 11 11 11 12 
Out degree:
2 2 2 3 3 3 3 3 4 4 5 5 5 5 6 6 6 6 6 6 6 6 6 7 7 7 8 8 8 8 8 9 9 10 10 10 10 10 13 13 

./484
Nodes: 40
Sum in & out: 258	258
In degree:
2 2 2 3 3 3 4 4 4 5 5 5 5 5 5 6 6 6 6 7 7 7 7 7 7 7 7 7 7 8 8 8 9 9 10 10 11 11 11 12 
Out degree:
2 2 2 3 3 3 3 3 4 4 5 5 5 5 6 6 6 6 6 6 6 6 6 7 7 7 8 8 8 8 8 9 9 10 10 10 10 10 13 13 

./485
Nodes: 40
Sum in & out: 258	258
In degree:
2 2 2 3 3 3 4 4 4 5 5 5 5 5 5 6 6 6 6 7 7 7 7 7 7 7 7 7 7 8 8 8 9 9 10 10 11 11 11 12 
Out degree:
2 2 2 3 3 3 3 3 4 4 5 5 5 5 6 6 6 6 6 6 6 6 6 7 7 7 8 8 8 8 8 9 9 10 10 10 10 10 13 13 

./486
Nodes: 40
Sum in & out: 310	310
In degree:
1 3 3 3 4 4 4 4 5 6 6 6 6 6 7 7 7 7 7 7 8 8 8 8 9 9 9 10 10 10 10 10 11 11 12 12 12 12 13 15 
Out degree:
2 3 3 3 3 3 3 4 4 4 4 5 5 5 5 5 5 5 5 6 6 6 6 6 7 7 7 8 9 9 9 12 12 12 14 16 20 20 20 22 

./487
Nodes: 40
Sum in & out: 310	310
In degree:
1 3 3 3 4 4 4 4 5 6 6 6 6 6 7 7 7 7 7 7 8 8 8 8 9 9 9 10 10 10 10 10 11 11 12 12 12 12 13 15 
Out degree:
2 3 3 3 3 3 3 4 4 4 4 5 5 5 5 5 5 5 5 6 6 6 6 6 7 7 7 8 9 9 9 12 12 12 14 16 20 20 20 22 

./488
Nodes: 40
Sum in & out: 312	312
In degree:
1 3 3 3 4 4 4 4 5 6 6 6 6 7 7 7 7 7 7 7 8 8 8 9 9 9 9 10 10 10 10 10 11 11 12 12 12 12 13 15 
Out degree:
2 3 3 3 3 3 3 4 4 4 4 5 5 5 5 5 5 5 5 6 6 6 6 6 7 7 7 8 9 9 9 12 12 12 14 16 21 21 21 21 

./489
Nodes: 40
Sum in & out: 310	310
In degree:
1 3 3 3 4 4 4 4 5 6 6 6 6 6 7 7 7 7 7 7 8 8 8 8 9 9 9 10 10 10 10 10 11 11 12 12 12 12 13 15 
Out degree:
2 3 3 3 3 3 3 4 4 4 4 5 5 5 5 5 5 5 5 6 6 6 6 6 7 7 7 8 9 9 9 12 12 12 14 16 20 20 20 22 

./49
Nodes: 40
Sum in & out: 326	326
In degree:
4 4 5 5 5 5 6 6 6 6 6 6 7 7 7 7 7 7 8 8 8 8 8 9 9 9 9 9 9 10 10 10 10 11 11 11 13 13 13 14 
Out degree:
1 2 2 3 3 4 4 4 5 5 5 5 6 6 6 6 6 6 6 7 7 8 9 9 9 9 9 10 11 11 11 12 13 14 15 15 15 15 16 16 

./490
Nodes: 40
Sum in & out: 310	310
In degree:
1 3 3 3 4 4 4 4 5 6 6 6 6 6 7 7 7 7 7 7 8 8 8 8 9 9 9 10 10 10 10 10 11 11 12 12 12 12 13 15 
Out degree:
2 3 3 3 3 3 3 4 4 4 4 5 5 5 5 5 5 5 5 6 6 6 6 6 7 7 7 8 9 9 9 12 12 12 14 15 20 20 21 22 

./491
Nodes: 40
Sum in & out: 260	260
In degree:
3 3 4 4 4 4 5 5 5 5 5 6 6 6 6 6 6 6 6 6 7 7 7 7 7 7 7 7 7 7 8 8 8 8 8 8 10 10 10 11 
Out degree:
2 2 2 2 2 3 3 3 3 3 3 3 3 4 4 4 5 5 6 6 6 6 6 6 6 7 7 8 8 9 10 10 11 11 12 12 13 13 14 17 

./492
Nodes: 40
Sum in & out: 260	260
In degree:
3 3 4 4 4 4 5 5 5 5 5 6 6 6 6 6 6 6 6 6 7 7 7 7 7 7 7 7 7 7 8 8 8 8 8 8 10 10 10 11 
Out degree:
2 2 2 2 2 3 3 3 3 3 3 3 3 4 4 4 5 5 6 6 6 6 6 6 6 7 7 8 8 9 10 10 11 11 12 12 13 13 14 17 

./493
Nodes: 40
Sum in & out: 260	260
In degree:
3 3 4 4 4 4 5 5 5 5 5 6 6 6 6 6 6 6 6 6 7 7 7 7 7 7 7 7 7 7 8 8 8 8 8 8 10 10 10 11 
Out degree:
2 2 2 2 2 3 3 3 3 3 3 3 3 4 4 4 5 5 5 6 6 6 6 6 6 7 7 8 8 9 10 10 11 11 12 12 13 14 14 17 

./494
Nodes: 40
Sum in & out: 260	260
In degree:
3 3 4 4 4 4 5 5 5 5 5 6 6 6 6 6 6 6 6 6 7 7 7 7 7 7 7 7 7 7 8 8 8 8 8 8 10 10 10 11 
Out degree:
2 2 2 2 3 3 3 3 3 3 3 3 3 4 4 4 5 5 6 6 6 6 6 6 6 7 7 8 8 9 10 10 11 11 12 12 12 13 14 17 

./495
Nodes: 40
Sum in & out: 259	259
In degree:
3 3 4 4 4 4 5 5 5 5 5 6 6 6 6 6 6 6 6 6 7 7 7 7 7 7 7 7 7 7 8 8 8 8 8 8 10 10 10 10 
Out degree:
2 2 2 2 2 3 3 3 3 3 3 3 3 4 4 4 5 5 6 6 6 6 6 6 6 7 7 8 8 8 10 10 11 11 12 12 13 13 14 17 

./496
Nodes: 40
Sum in & out: 298	298
In degree:
3 3 4 4 4 4 5 5 5 6 6 6 6 6 6 6 7 7 7 7 7 8 8 8 9 9 9 9 9 9 9 10 10 10 10 10 11 11 12 13 
Out degree:
2 2 3 3 3 4 4 4 4 5 5 5 5 5 5 5 6 7 7 7 8 8 8 8 8 9 9 9 10 10 10 10 10 11 11 12 13 14 14 15 

./497
Nodes: 40
Sum in & out: 298	298
In degree:
3 3 4 4 4 4 5 5 5 6 6 6 6 6 6 6 7 7 7 7 7 8 8 8 9 9 9 9 9 9 9 10 10 10 10 10 11 11 12 13 
Out degree:
2 2 3 3 3 4 4 4 4 5 5 5 5 5 5 5 6 7 7 7 8 8 8 8 8 9 9 9 10 10 10 10 10 11 11 12 13 14 14 15 

./498
Nodes: 40
Sum in & out: 298	298
In degree:
3 3 4 4 4 4 5 5 5 6 6 6 6 6 6 6 7 7 7 7 7 8 8 8 9 9 9 9 9 9 9 10 10 10 10 10 11 11 12 13 
Out degree:
2 2 3 3 3 4 4 4 4 5 5 5 5 5 5 5 6 7 7 7 8 8 8 8 8 9 9 9 10 10 10 10 10 11 11 12 13 14 14 15 

./499
Nodes: 40
Sum in & out: 298	298
In degree:
3 3 4 4 4 4 5 5 5 6 6 6 6 6 6 6 7 7 7 7 7 8 8 8 9 9 9 9 9 9 9 10 10 10 10 10 11 11 12 13 
Out degree:
2 2 3 3 3 4 4 4 4 5 5 5 5 5 5 5 6 7 7 7 8 8 8 8 8 9 9 9 10 10 10 10 10 11 11 12 13 14 14 15 

./5
Nodes: 40
Sum in & out: 221	221
In degree:
2 3 3 3 3 4 4 4 4 4 4 4 4 4 4 4 5 5 5 5 6 6 6 6 6 6 6 6 6 7 7 7 8 8 8 8 8 9 9 10 
Out degree:
1 1 1 2 2 2 3 3 3 3 3 4 4 4 4 4 5 5 5 5 5 5 5 5 6 6 7 7 7 7 7 7 7 7 10 10 10 10 12 17 

./50
Nodes: 40
Sum in & out: 326	326
In degree:
4 4 5 5 5 5 6 6 6 6 6 6 7 7 7 7 7 7 8 8 8 8 8 9 9 9 9 9 9 10 10 10 10 11 11 11 13 13 13 14 
Out degree:
1 2 2 3 3 4 4 4 5 5 5 5 6 6 6 6 6 6 6 7 7 8 9 9 9 9 9 10 11 11 11 12 13 14 15 15 15 15 16 16 

./500
Nodes: 40
Sum in & out: 298	298
In degree:
3 3 4 4 4 4 5 5 5 6 6 6 6 6 6 6 7 7 7 7 7 8 8 8 9 9 9 9 9 9 9 10 10 10 10 10 11 11 12 13 
Out degree:
2 2 3 3 3 4 4 4 4 5 5 5 5 5 5 5 6 7 7 7 8 8 8 8 8 9 9 9 10 10 10 10 10 11 11 12 13 14 14 15 

./51
Nodes: 40
Sum in & out: 288	288
In degree:
2 3 3 4 4 4 4 5 5 5 5 5 5 5 6 6 6 6 6 6 7 7 7 7 7 8 8 8 8 9 9 9 9 11 11 12 13 14 14 15 
Out degree:
1 2 2 2 3 3 3 3 3 3 4 4 4 5 5 5 5 6 6 7 7 7 7 7 8 8 9 9 9 10 11 11 11 12 12 12 13 13 18 18 

./52
Nodes: 40
Sum in & out: 287	287
In degree:
2 3 3 4 4 4 4 5 5 5 5 5 5 5 6 6 6 6 6 6 7 7 7 7 7 8 8 8 8 9 9 9 9 11 11 12 12 14 14 15 
Out degree:
1 2 2 2 3 3 3 3 3 3 4 4 4 5 5 5 5 6 6 7 7 7 7 7 8 8 9 9 9 10 10 10 11 12 12 12 13 14 18 18 

./53
Nodes: 40
Sum in & out: 287	287
In degree:
2 3 3 4 4 4 4 5 5 5 5 5 5 5 6 6 6 6 6 6 7 7 7 7 7 8 8 8 8 9 9 9 9 11 11 12 12 14 14 15 
Out degree:
1 2 2 2 3 3 3 3 3 3 4 4 4 5 5 5 5 6 6 7 7 7 7 7 8 8 9 9 9 10 10 10 11 12 12 12 13 14 18 18 

./54
Nodes: 40
Sum in & out: 287	287
In degree:
2 3 3 4 4 4 4 5 5 5 5 5 5 5 6 6 6 6 6 6 7 7 7 7 7 8 8 8 8 9 9 9 9 11 11 12 12 14 14 15 
Out degree:
1 2 2 2 3 3 3 3 3 3 4 4 4 5 5 5 5 6 6 7 7 7 7 7 8 8 9 9 9 10 10 10 11 12 12 12 13 14 18 18 

./55
Nodes: 40
Sum in & out: 287	287
In degree:
2 3 3 4 4 4 4 5 5 5 5 5 5 5 6 6 6 6 6 6 7 7 7 7 7 8 8 8 8 9 9 9 9 11 11 12 12 14 14 15 
Out degree:
1 2 2 2 3 3 3 3 3 3 4 4 4 5 5 5 5 6 6 7 7 7 7 7 8 8 9 9 9 10 10 10 11 12 12 12 13 14 18 18 

./56
Nodes: 40
Sum in & out: 254	254
In degree:
2 3 3 3 4 4 4 4 4 5 5 5 5 5 5 5 6 6 6 6 6 6 6 7 7 7 7 7 7 8 8 8 9 9 9 10 10 10 11 12 
Out degree:
1 1 2 2 2 2 3 3 4 4 4 4 4 5 5 5 5 5 5 5 6 6 6 7 7 7 7 7 8 8 9 9 9 9 11 12 12 13 15 15 

./57
Nodes: 40
Sum in & out: 255	255
In degree:
2 3 3 3 4 4 4 4 4 5 5 5 5 5 5 5 6 6 6 6 6 6 6 7 7 7 7 7 7 8 8 8 9 9 9 10 10 11 11 12 
Out degree:
1 1 2 2 2 2 3 3 4 4 4 4 4 5 5 5 5 5 5 5 6 6 6 7 7 7 7 7 8 8 9 9 9 9 11 12 13 13 15 15 

./58
Nodes: 40
Sum in & out: 255	255
In degree:
2 3 3 3 4 4 4 4 4 5 5 5 5 5 5 5 6 6 6 6 6 6 6 7 7 7 7 7 7 8 8 8 9 9 9 10 10 11 11 12 
Out degree:
1 1 2 2 2 2 3 3 4 4 4 4 4 5 5 5 5 5 5 5 6 6 6 7 7 7 7 7 8 8 9 9 9 9 11 12 13 13 15 15 

./59
Nodes: 40
Sum in & out: 255	255
In degree:
2 3 3 3 4 4 4 4 4 5 5 5 5 5 5 5 6 6 6 6 6 6 6 7 7 7 7 7 7 8 8 8 9 9 9 10 10 11 11 12 
Out degree:
1 1 2 2 2 2 3 3 4 4 4 4 4 5 5 5 5 5 5 5 6 6 6 7 7 7 7 7 8 8 9 9 9 9 11 12 13 13 15 15 

./6
Nodes: 40
Sum in & out: 214	214
In degree:
2 2 3 3 3 3 3 3 4 4 4 4 4 4 4 4 5 5 5 5 5 5 5 6 6 6 7 7 7 7 7 7 7 7 8 8 8 8 9 10 
Out degree:
1 1 1 2 2 2 2 2 3 3 3 3 3 3 3 3 4 4 4 4 4 5 5 5 5 5 6 6 6 7 8 9 9 10 10 11 11 11 13 15 

./60
Nodes: 40
Sum in & out: 255	255
In degree:
2 3 3 3 4 4 4 4 4 5 5 5 5 5 5 5 6 6 6 6 6 6 6 7 7 7 7 7 7 8 8 8 9 9 9 10 10 11 11 12 
Out degree:
1 1 2 2 2 2 3 3 4 4 4 4 4 5 5 5 5 5 5 5 6 6 6 7 7 7 7 7 8 8 9 9 9 9 12 12 12 13 15 15 

./61
Nodes: 40
Sum in & out: 304	304
In degree:
3 3 3 4 4 4 5 5 6 6 6 6 7 7 7 8 8 8 8 8 8 8 8 8 8 8 9 9 9 9 9 9 10 10 10 10 10 11 12 13 
Out degree:
0 1 1 1 2 2 2 3 3 3 4 4 4 4 5 5 6 6 7 7 7 8 8 8 8 10 10 11 11 11 12 12 12 13 13 16 16 16 16 16 

./62
Nodes: 40
Sum in & out: 304	304
In degree:
3 3 3 4 4 4 5 5 6 6 6 6 7 7 7 8 8 8 8 8 8 8 8 8 8 8 9 9 9 9 9 9 10 10 10 10 10 11 12 13 
Out degree:
0 1 1 1 2 2 2 3 3 3 4 4 4 4 5 5 6 6 6 7 7 8 8 8 8 9 10 11 11 11 12 12 12 13 13 15 15 16 18 18 

./63
Nodes: 40
Sum in & out: 305	305
In degree:
3 3 3 4 4 4 5 5 6 6 6 6 7 7 7 8 8 8 8 8 8 8 8 8 8 8 9 9 9 9 9 9 10 10 10 10 10 11 12 14 
Out degree:
0 1 1 1 2 2 2 3 3 3 4 4 4 4 5 5 6 6 7 7 7 8 8 8 9 9 10 11 11 11 12 12 12 13 13 15 15 16 17 18 

./64
Nodes: 40
Sum in & out: 304	304
In degree:
3 3 3 4 4 4 5 5 6 6 6 6 7 7 7 8 8 8 8 8 8 8 8 8 8 8 9 9 9 9 9 9 10 10 10 10 10 11 12 13 
Out degree:
0 1 1 1 2 2 2 3 3 3 4 4 4 4 5 5 6 6 7 7 7 8 8 8 8 9 10 11 11 11 12 12 12 13 13 15 15 16 17 18 

./65
Nodes: 40
Sum in & out: 304	304
In degree:
3 3 3 4 4 4 5 5 6 6 6 6 7 7 7 8 8 8 8 8 8 8 8 8 8 8 9 9 9 9 9 9 10 10 10 10 10 11 12 13 
Out degree:
0 1 1 1 2 2 2 3 3 3 4 4 4 4 5 5 6 6 7 7 7 8 8 8 8 9 10 11 11 11 12 12 12 13 13 15 15 16 17 18 

./66
Nodes: 40
Sum in & out: 250	250
In degree:
1 3 3 4 4 4 4 4 5 5 5 5 5 5 5 5 6 6 6 6 6 6 6 6 7 7 7 7 7 7 8 8 9 9 9 9 9 10 10 12 
Out degree:
2 2 2 2 2 2 2 3 4 4 4 4 4 4 4 5 5 5 6 6 6 6 6 6 6 7 7 7 7 7 7 8 8 9 9 10 11 13 13 25 

./67
Nodes: 40
Sum in & out: 250	250
In degree:
1 3 3 4 4 4 4 4 5 5 5 5 5 5 5 5 6 6 6 6 6 6 6 6 7 7 7 7 7 7 8 8 9 9 9 9 9 10 10 12 
Out degree:
2 2 2 2 2 2 2 3 4 4 4 4 4 4 4 5 5 5 6 6 6 6 6 6 6 7 7 7 7 7 7 8 8 9 9 10 11 13 13 25 

./68
Nodes: 40
Sum in & out: 250	250
In degree:
1 3 3 4 4 4 4 4 5 5 5 5 5 5 5 5 6 6 6 6 6 6 6 6 7 7 7 7 7 7 8 8 9 9 9 9 9 10 10 12 
Out degree:
2 2 2 2 2 2 2 3 4 4 4 4 4 4 4 5 5 5 6 6 6 6 6 6 6 7 7 7 7 7 7 8 8 9 9 10 11 13 13 25 

./69
Nodes: 40
Sum in & out: 250	250
In degree:
1 3 3 4 4 4 4 4 5 5 5 5 5 5 5 5 6 6 6 6 6 6 6 6 7 7 7 7 7 7 8 8 9 9 9 9 9 10 10 12 
Out degree:
2 2 2 2 2 2 2 3 4 4 4 4 4 4 4 5 5 5 6 6 6 6 6 6 6 7 7 7 7 7 7 8 8 9 9 10 11 13 13 25 

./7
Nodes: 40
Sum in & out: 214	214
In degree:
2 2 3 3 3 3 3 3 4 4 4 4 4 4 4 4 5 5 5 5 5 5 5 6 6 6 7 7 7 7 7 7 7 7 8 8 8 8 9 10 
Out degree:
1 1 1 2 2 2 2 2 3 3 3 3 3 3 3 3 4 4 4 4 4 5 5 5 5 5 6 6 6 7 8 9 9 10 10 11 11 11 13 15 

./70
Nodes: 40
Sum in & out: 250	250
In degree:
1 3 3 4 4 4 4 4 5 5 5 5 5 5 5 5 6 6 6 6 6 6 6 6 7 7 7 7 7 7 8 8 9 9 9 9 9 10 10 12 
Out degree:
2 2 2 2 2 2 2 3 4 4 4 4 4 4 4 5 5 5 6 6 6 6 6 6 6 7 7 7 7 7 7 8 8 9 9 10 11 13 13 25 

./71
Nodes: 40
Sum in & out: 308	308
In degree:
3 4 4 5 5 5 5 5 5 5 5 6 6 7 7 7 7 7 7 7 7 8 8 8 8 9 9 9 9 9 10 10 10 10 10 11 12 13 13 13 
Out degree:
1 1 2 3 3 3 3 3 3 4 4 5 5 5 5 5 6 6 7 7 7 7 7 8 8 8 8 9 10 10 11 11 13 13 14 14 14 18 18 19 

./72
Nodes: 40
Sum in & out: 308	308
In degree:
3 4 4 5 5 5 5 5 5 5 5 6 6 7 7 7 7 7 7 7 7 8 8 8 8 9 9 9 9 9 10 10 10 10 10 11 12 13 13 13 
Out degree:
1 1 2 3 3 3 3 3 3 4 4 5 5 5 5 5 6 6 7 7 7 7 7 8 8 8 8 9 10 10 11 11 13 13 14 14 14 18 18 19 

./73
Nodes: 40
Sum in & out: 308	308
In degree:
3 4 4 5 5 5 5 5 5 5 5 6 6 7 7 7 7 7 7 7 7 8 8 8 8 9 9 9 9 9 10 10 10 10 10 11 12 13 13 13 
Out degree:
1 1 2 3 3 3 3 3 3 4 4 5 5 5 5 5 6 6 7 7 7 7 7 8 8 8 8 9 10 10 11 11 13 13 14 14 14 18 18 19 

./74
Nodes: 40
Sum in & out: 307	307
In degree:
3 4 4 5 5 5 5 5 5 5 5 6 6 7 7 7 7 7 7 7 7 7 8 8 8 9 9 9 9 9 10 10 10 10 10 11 12 13 13 13 
Out degree:
1 1 2 3 3 3 3 3 3 4 4 5 5 5 5 5 6 6 7 7 7 7 7 8 8 8 8 9 10 10 11 11 13 13 14 14 14 17 18 19 

./75
Nodes: 40
Sum in & out: 308	308
In degree:
3 4 4 5 5 5 5 5 5 5 5 6 6 7 7 7 7 7 7 7 7 8 8 8 8 9 9 9 9 9 10 10 10 10 10 11 12 13 13 13 
Out degree:
1 1 2 3 3 3 3 3 3 4 4 5 5 5 5 5 6 6 7 7 7 7 7 8 8 8 8 9 10 10 11 11 13 13 14 14 14 18 18 19 

./76
Nodes: 40
Sum in & out: 236	236
In degree:
2 3 3 3 3 3 4 4 4 4 4 4 4 4 5 5 5 5 5 5 5 6 6 6 6 6 6 7 7 8 8 8 8 9 9 9 10 10 11 12 
Out degree:
1 1 1 2 2 2 2 2 3 3 3 3 3 4 4 4 4 4 5 5 5 5 5 5 5 6 6 6 7 7 8 8 8 9 9 9 14 17 18 21 

./77
Nodes: 40
Sum in & out: 236	236
In degree:
2 3 3 3 3 3 4 4 4 4 4 4 4 4 5 5 5 5 5 5 5 6 6 6 6 6 6 7 7 8 8 8 8 9 9 9 10 10 11 12 
Out degree:
1 1 1 2 2 2 2 3 3 3 3 3 3 4 4 4 4 4 5 5 5 5 5 5 5 6 6 6 7 7 7 8 8 9 9 9 14 17 18 21 

./78
Nodes: 40
Sum in & out: 236	236
In degree:
2 3 3 3 3 3 4 4 4 4 4 4 4 4 5 5 5 5 5 5 5 6 6 6 6 6 6 7 7 8 8 8 8 9 9 9 10 10 11 12 
Out degree:
1 1 1 2 2 2 2 3 3 3 3 3 3 4 4 4 4 4 5 5 5 5 5 5 5 6 6 6 7 7 7 8 8 9 9 9 14 17 18 21 

./79
Nodes: 40
Sum in & out: 236	236
In degree:
2 3 3 3 3 3 4 4 4 4 4 4 4 4 5 5 5 5 5 5 5 6 6 6 6 6 6 7 7 8 8 8 8 9 9 9 10 10 11 12 
Out degree:
1 1 1 2 2 2 2 3 3 3 3 3 3 4 4 4 4 4 5 5 5 5 5 5 5 6 6 6 7 7 7 8 8 9 9 9 14 17 18 21 

./8
Nodes: 40
Sum in & out: 214	214
In degree:
2 2 3 3 3 3 3 3 4 4 4 4 4 4 4 4 5 5 5 5 5 5 5 6 6 6 7 7 7 7 7 7 7 7 8 8 8 8 9 10 
Out degree:
1 1 1 2 2 2 2 2 3 3 3 3 3 3 3 3 4 4 4 4 4 5 5 5 5 5 6 6 6 7 8 9 9 10 10 11 11 11 13 15 

./80
Nodes: 40
Sum in & out: 236	236
In degree:
2 3 3 3 3 3 4 4 4 4 4 4 4 4 5 5 5 5 5 5 5 6 6 6 6 6 6 7 7 8 8 8 8 9 9 9 10 10 11 12 
Out degree:
1 1 1 2 2 2 2 3 3 3 3 3 3 4 4 4 4 4 5 5 5 5 5 5 5 6 6 6 7 7 7 8 8 9 9 9 14 17 18 21 

./81
Nodes: 40
Sum in & out: 267	267
In degree:
2 2 4 4 4 4 4 4 5 5 5 5 6 6 6 6 6 6 6 6 6 7 7 7 7 7 8 8 8 8 9 9 9 9 9 10 10 10 11 12 
Out degree:
2 2 2 3 3 3 3 3 3 3 4 4 4 4 5 5 5 6 6 6 7 7 7 8 8 8 8 8 8 8 8 9 9 9 10 11 13 14 15 16 

./82
Nodes: 40
Sum in & out: 268	268
In degree:
2 3 4 4 4 4 4 4 5 5 5 5 6 6 6 6 6 6 6 6 6 7 7 7 7 7 8 8 8 8 9 9 9 9 9 10 10 10 11 12 
Out degree:
2 2 2 3 3 3 3 3 3 4 4 4 4 4 5 5 5 6 6 6 7 7 7 8 8 8 8 8 8 8 8 9 9 9 10 11 14 14 14 16 

./83
Nodes: 40
Sum in & out: 267	267
In degree:
2 2 4 4 4 4 4 4 5 5 5 5 6 6 6 6 6 6 6 6 6 7 7 7 7 7 8 8 8 8 9 9 9 9 9 10 10 10 11 12 
Out degree:
2 2 2 3 3 3 3 3 3 3 4 4 4 4 5 5 5 6 6 6 7 7 7 8 8 8 8 8 8 8 8 9 9 9 10 11 13 14 15 16 

./84
Nodes: 40
Sum in & out: 267	267
In degree:
2 2 4 4 4 4 4 4 5 5 5 5 6 6 6 6 6 6 6 6 6 7 7 7 7 7 8 8 8 8 9 9 9 9 9 10 10 10 11 12 
Out degree:
2 2 2 3 3 3 3 3 3 3 4 4 4 4 5 5 5 6 6 6 7 7 7 8 8 8 8 8 8 8 8 9 9 9 10 11 13 14 15 16 

./85
Nodes: 40
Sum in & out: 267	267
In degree:
2 2 4 4 4 4 4 4 5 5 5 5 6 6 6 6 6 6 6 6 6 7 7 7 7 7 8 8 8 8 9 9 9 9 9 10 10 10 11 12 
Out degree:
2 2 2 3 3 3 3 3 3 3 4 4 4 4 5 5 5 6 6 6 7 7 7 8 8 8 8 8 8 8 8 9 9 9 10 11 13 14 15 16 

./86
Nodes: 40
Sum in & out: 218	218
In degree:
2 2 3 3 3 4 4 4 4 4 5 5 5 5 5 5 5 5 5 5 5 5 5 6 6 6 6 6 6 6 6 7 7 7 8 8 8 8 9 10 
Out degree:
1 2 2 2 2 2 2 3 3 3 3 3 3 3 4 4 4 4 4 5 5 5 5 6 6 6 6 7 7 7 7 8 8 8 9 10 11 11 13 14 

./87
Nodes: 40
Sum in & out: 217	217
In degree:
2 2 3 3 3 4 4 4 4 4 4 5 5 5 5 5 5 5 5 5 5 5 5 6 6 6 6 6 6 6 6 7 7 7 8 8 8 8 9 10 
Out degree:
1 2 2 2 2 2 2 3 3 3 3 3 3 3 4 4 4 4 5 5 5 5 5 6 6 6 6 7 7 7 7 8 8 8 9 10 10 11 13 13 

./88
Nodes: 40
Sum in & out: 218	218
In degree:
2 2 3 3 3 4 4 4 4 4 5 5 5 5 5 5 5 5 5 5 5 5 5 6 6 6 6 6 6 6 6 7 7 7 8 8 8 8 9 10 
Out degree:
1 2 2 2 2 2 2 3 3 3 3 3 3 3 4 4 4 4 5 5 5 5 5 6 6 6 6 7 7 7 7 8 8 8 9 10 10 11 13 14 

./89
Nodes: 40
Sum in & out: 218	218
In degree:
2 2 3 3 3 4 4 4 4 4 5 5 5 5 5 5 5 5 5 5 5 5 5 6 6 6 6 6 6 6 6 7 7 7 8 8 8 8 9 10 
Out degree:
1 2 2 2 2 2 2 3 3 3 3 3 3 3 4 4 4 4 5 5 5 5 5 6 6 6 6 7 7 7 7 8 8 8 9 10 10 11 13 14 

./9
Nodes: 40
Sum in & out: 214	214
In degree:
2 2 3 3 3 3 3 3 4 4 4 4 4 4 4 4 5 5 5 5 5 5 5 6 6 6 7 7 7 7 7 7 7 7 8 8 8 8 9 10 
Out degree:
1 1 1 2 2 2 2 2 3 3 3 3 3 3 3 3 4 4 4 4 4 5 5 5 5 5 6 6 6 7 8 9 9 10 10 11 11 11 13 15 

./90
Nodes: 40
Sum in & out: 218	218
In degree:
2 2 3 3 3 4 4 4 4 4 5 5 5 5 5 5 5 5 5 5 5 5 5 6 6 6 6 6 6 6 6 7 7 7 8 8 8 8 9 10 
Out degree:
1 2 2 2 2 2 2 3 3 3 3 3 3 3 4 4 4 4 5 5 5 5 5 6 6 6 6 7 7 7 7 8 8 8 9 10 10 11 13 14 

./91
Nodes: 18
Sum in & out: 59	59
In degree:
0 1 1 1 1 2 3 3 3 3 3 4 4 4 5 5 6 10 
Out degree:
0 0 1 1 2 2 2 2 3 3 4 4 4 5 6 6 6 8 

./92
Nodes: 18
Sum in & out: 59	59
In degree:
0 1 1 1 1 2 3 3 3 3 3 4 4 4 5 5 6 10 
Out degree:
0 0 1 1 2 2 2 2 3 3 4 4 4 5 6 6 6 8 

./93
Nodes: 18
Sum in & out: 59	59
In degree:
0 1 1 1 1 2 3 3 3 3 3 4 4 4 5 5 6 10 
Out degree:
0 0 1 1 2 2 2 2 3 3 4 4 4 5 6 6 6 8 

./94
Nodes: 18
Sum in & out: 59	59
In degree:
0 1 1 1 1 2 3 3 3 3 3 4 4 4 5 5 6 10 
Out degree:
0 0 1 1 2 2 2 2 3 3 4 4 4 5 6 6 6 8 

./95
Nodes: 18
Sum in & out: 59	59
In degree:
0 1 1 1 1 2 3 3 3 3 3 4 4 4 5 5 6 10 
Out degree:
0 0 1 1 2 2 2 2 3 3 4 4 4 5 6 6 6 8 

./96
Nodes: 40
Sum in & out: 308	308
In degree:
3 4 5 5 5 5 5 6 6 6 6 6 6 7 7 7 7 7 7 8 8 8 8 8 8 8 9 9 9 9 10 10 10 10 10 10 11 11 12 12 
Out degree:
2 3 3 3 3 4 4 4 4 5 5 5 6 6 6 6 6 7 7 7 7 7 7 7 7 7 8 9 9 11 11 11 11 11 13 13 13 16 17 17 

./97
Nodes: 40
Sum in & out: 308	308
In degree:
3 4 5 5 5 5 5 6 6 6 6 6 6 7 7 7 7 7 7 8 8 8 8 8 8 8 9 9 9 9 10 10 10 10 10 10 11 11 12 12 
Out degree:
2 3 3 3 3 4 4 4 4 5 5 5 6 6 6 6 6 7 7 7 7 7 7 7 7 7 8 9 9 11 11 11 11 11 13 13 13 16 17 17 

./98
Nodes: 40
Sum in & out: 308	308
In degree:
3 4 5 5 5 5 5 6 6 6 6 6 6 7 7 7 7 7 7 8 8 8 8 8 8 8 9 9 9 9 10 10 10 10 10 10 11 11 12 12 
Out degree:
2 3 3 3 3 4 4 4 4 5 5 5 6 6 6 6 6 7 7 7 7 7 7 7 7 7 8 9 9 11 11 11 11 11 13 13 13 16 17 17 

./99
Nodes: 40
Sum in & out: 308	308
In degree:
3 4 5 5 5 5 5 6 6 6 6 6 6 7 7 7 7 7 7 8 8 8 8 8 8 8 9 9 9 9 10 10 10 10 10 10 11 11 12 12 
Out degree:
2 3 3 3 3 4 4 4 4 5 5 5 6 6 6 6 6 7 7 7 7 7 7 7 7 7 8 9 9 11 11 11 11 11 13 13 13 16 17 17 
