# Supplementary material for: Selection Shapes Transcriptional Logic and Regulatory Specialization in Genetic Networks
Source: PLoS One. 2016 Feb 29;11(2):e0150340. doi: 10.1371/journal.pone.0150340 (PMC4771205; doi:10.1371/journal.pone.0150340)
Supplement: S1 Data — This includes all data generated from the analysis of the networks. (ZIP) [file pone.0150340.s005.zip › data_144/rand_clock_6_144_255_s1_g1/fitness.hist]

# fitness
0.77572	221	221
0.732187	214	214
0.738603	308	308
0.740661	231	231
0.76261	231	231
0.727047	231	231
0.689765	231	231
0.708267	231	231
0.680031	307	307
0.714498	307	307
0.727336	308	308
0.732736	308	308
0.7575	242	242
0.758472	308	308
0.72049	208	208
0.731963	208	208
0.720444	208	208
0.760247	208	208
0.750946	208	208
0.74031	270	270
0.700667	271	271
0.746266	271	271
0.759387	271	271
0.720188	242	242
0.755623	271	271
0.67705	244	244
0.716103	244	244
0.685924	244	244
0.734397	243	243
0.748097	244	244
0.775913	302	302
0.765833	302	302
0.75266	302	302
0.715626	302	302
0.74736	242	242
0.744554	302	302
0.725749	255	255
0.768816	256	256
0.736155	256	256
0.753927	256	256
0.743254	256	256
0.783764	241	241
0.76146	241	241
0.726427	241	241
0.745405	241	241
0.716986	243	243
0.670504	241	241
0.730774	240	240
0.75603	240	240
0.702501	240	240
0.754942	240	240
0.725268	240	240
0.77679	307	307
0.742729	307	307
0.697387	307	307
0.777281	307	307
0.718704	242	242
0.691794	307	307
0.758648	262	262
0.699888	262	262
0.71934	262	262
0.717905	262	262
0.731742	262	262
0.744599	275	275
0.702032	275	275
0.676246	274	274
0.731592	275	275
0.76459	230	230
0.726668	275	275
0.745599	251	251
0.681468	252	252
0.763874	252	252
0.714279	253	253
0.710935	252	252
0.71627	243	243
0.722152	243	243
0.740974	243	243
0.740784	243	243
0.78858	230	230
0.700622	242	242
0.752418	273	273
0.70641	273	273
0.773958	273	273
0.710389	273	273
0.769796	273	273
0.724263	218	218
0.678018	218	218
0.708219	218	218
0.740881	218	218
0.715262	230	230
0.761008	218	218
0.712707	314	314
0.744258	314	314
0.674842	314	314
0.756889	314	314
0.761687	315	315
0.710043	301	301
0.722711	300	300
0.746752	300	300
0.760151	301	301
0.707888	230	230
0.684409	301	301
0.731437	275	275
0.725347	275	275
0.769093	275	275
0.762428	275	275
0.765545	275	275
0.78806	227	227
0.774611	227	227
0.743341	227	227
0.733064	227	227
0.749015	221	221
0.745582	230	230
0.740239	227	227
0.75492	263	263
0.763145	263	263
0.728158	263	263
0.746439	263	263
0.705556	263	263
0.749569	284	284
0.734919	284	284
0.717425	283	283
0.714973	284	284
0.732871	219	219
0.714928	284	284
0.728918	254	254
0.727988	254	254
0.703131	254	254
0.782204	254	254
0.730841	254	254
0.730165	243	243
0.70989	243	243
0.769159	243	243
0.695331	243	243
0.735499	219	219
0.77341	243	243
0.755473	250	250
0.763053	250	250
0.763806	250	250
0.716281	250	250
0.746105	249	249
0.747325	234	234
0.730385	234	234
0.734803	234	234
0.739037	234	234
0.704728	219	219
0.718511	234	234
0.691896	287	287
0.746356	287	287
0.700751	287	287
0.761796	287	287
0.719683	287	287
0.707293	287	287
0.761456	287	287
0.701359	287	287
0.695041	287	287
0.758088	219	219
0.704592	287	287
0.770081	214	214
0.751544	214	214
0.719423	214	214
0.778494	214	214
0.751535	214	214
0.724825	292	292
0.768574	292	292
0.727111	292	292
0.714258	292	292
0.747387	219	219
0.684646	292	292
0.747962	269	269
0.751612	269	269
0.683108	269	269
0.70425	269	269
0.671482	269	269
0.728425	247	247
0.759377	247	247
0.766048	247	247
0.761294	247	247
0.69446	228	228
0.721827	246	246
0.693499	246	246
0.733272	246	246
0.707852	246	246
0.693963	246	246
0.732154	246	246
0.688314	335	335
0.744396	336	336
0.703631	336	336
0.741444	336	336
0.740553	228	228
0.758231	336	336
0.716941	262	262
0.717392	263	263
0.765856	263	263
0.750611	263	263
0.749569	264	264
0.74321	266	266
0.741321	266	266
0.741811	266	266
0.747221	266	266
0.746176	228	228
0.714931	265	265
0.704728	336	336
0.722449	336	336
0.709546	337	337
0.763795	336	336
0.72738	335	335
0.77893	364	364
0.765533	364	364
0.716847	364	364
0.690695	364	364
0.749255	228	228
0.765175	364	364
0.7172	241	241
0.762395	241	241
0.733275	241	241
0.752232	241	241
0.71821	241	241
0.675654	261	261
0.737298	261	261
0.739969	261	261
0.76623	261	261
0.781351	221	221
0.696464	228	228
0.748268	261	261
0.747263	256	256
0.717119	256	256
0.740399	256	256
0.72831	256	256
0.753787	256	256
0.725953	254	254
0.726715	254	254
0.660119	254	254
0.70728	254	254
0.676702	242	242
0.731592	254	254
0.698684	351	351
0.717078	351	351
0.77205	352	352
0.724518	351	351
0.751215	351	351
0.708997	282	282
0.686924	282	282
0.698329	282	282
0.695593	282	282
0.732872	242	242
0.722758	282	282
0.767881	257	257
0.722971	257	257
0.741504	257	257
0.70636	257	257
0.720087	257	257
0.724356	303	303
0.715002	304	304
0.71848	303	303
0.736631	304	304
0.781706	242	242
0.699684	304	304
0.733619	203	203
0.744714	203	203
0.705949	203	203
0.733221	203	203
0.722766	203	203
0.733397	253	253
0.753502	253	253
0.754148	253	253
0.700664	253	253
0.735096	242	242
0.663068	253	253
0.733247	219	219
0.736622	219	219
0.723934	219	219
0.695884	219	219
0.764221	219	219
0.721883	235	235
0.746203	235	235
0.739547	235	235
0.788695	235	235
0.69109	242	242
0.76339	235	235
0.766584	259	259
0.740521	259	259
0.769931	259	259
0.712569	259	259
0.688314	259	259
0.758045	223	223
0.774816	223	223
0.721794	223	223
0.6912	223	223
0.734591	239	239
0.753139	223	223
0.701242	229	229
0.743622	229	229
0.720973	229	229
0.692423	229	229
0.751598	229	229
0.778085	278	278
0.707579	278	278
0.732811	278	278
0.735105	278	278
0.714165	239	239
0.695843	278	278
0.716667	251	251
0.693991	251	251
0.739534	251	251
0.750686	252	252
0.768953	251	251
0.687904	274	274
0.753306	275	275
0.745848	275	275
0.719929	275	275
0.699121	239	239
0.756067	274	274
0.729862	330	330
0.778898	330	330
0.691463	330	330
0.724893	330	330
0.726919	330	330
0.68669	263	263
0.725938	263	263
0.710307	263	263
0.753488	263	263
0.709175	239	239
0.737964	263	263
0.745458	217	217
0.728413	217	217
0.744226	217	217
0.719927	217	217
0.708047	217	217
0.74768	251	251
0.693735	251	251
0.723791	250	250
0.715445	251	251
0.752625	221	221
0.72142	239	239
0.710325	251	251
0.764919	229	229
0.71352	229	229
0.731945	229	229
0.750688	229	229
0.715423	229	229
0.715499	288	288
0.706723	288	288
0.765171	288	288
0.766714	287	287
0.75058	248	248
0.725285	288	288
0.736661	290	290
0.718655	290	290
0.69115	290	290
0.694341	290	290
0.76041	290	290
0.718352	291	291
0.657251	291	291
0.678928	291	291
0.72962	292	292
0.693019	248	248
0.718271	291	291
0.687584	329	329
0.687963	329	329
0.765588	330	330
0.696983	329	329
0.7408	329	329
0.735339	274	274
0.772637	274	274
0.728381	274	274
0.706483	274	274
0.705499	248	248
0.778356	274	274
0.730749	269	269
0.729013	269	269
0.724288	269	269
0.733136	269	269
0.76005	269	269
0.729294	275	275
0.78096	275	275
0.740912	275	275
0.764995	275	275
0.760546	247	247
0.707426	274	274
0.759866	261	261
0.744418	261	261
0.707387	261	261
0.734279	262	262
0.742437	261	261
0.769921	256	256
0.747356	256	256
0.701645	256	256
0.739188	256	256
0.737021	248	248
0.728884	256	256
0.6972	279	279
0.720805	279	279
0.71877	279	279
0.692769	279	279
0.681752	279	279
0.750418	222	222
0.710834	222	222
0.707966	222	222
0.710793	222	222
0.736583	325	325
0.72303	222	222
0.743999	205	205
0.654134	205	205
0.724384	205	205
0.753291	205	205
0.731354	205	205
0.78585	250	250
0.785137	250	250
0.708502	250	250
0.706694	250	250
0.711856	326	326
0.768094	250	250
0.783208	260	260
0.752718	261	261
0.720753	260	260
0.71701	260	260
0.700809	260	260
0.683744	252	252
0.752953	252	252
0.663555	252	252
0.737884	252	252
0.725352	326	326
0.697003	252	252
0.693175	258	258
0.732086	258	258
0.762714	258	258
0.730639	258	258
0.78153	258	258
0.772294	310	310
0.684728	310	310
0.685926	312	312
0.736162	310	310
0.764151	326	326
0.759516	310	310
0.701654	260	260
0.697943	260	260
0.733665	260	260
0.704229	260	260
0.707992	259	259
0.735399	298	298
0.713811	298	298
0.722728	298	298
0.776937	298	298
0.75328	221	221
0.729762	326	326
0.770808	298	298
0.745848	288	288
0.685734	287	287
0.778423	287	287
0.700244	287	287
0.731878	287	287
0.738552	254	254
0.714504	255	255
0.694434	255	255
0.688599	255	255
0.728166	214	214
0.720645	255	255
0.703781	304	304
0.723045	304	304
0.678241	305	305
0.710706	304	304
0.774901	304	304
0.717942	250	250
0.774419	250	250
0.701167	250	250
0.740572	250	250
0.756982	214	214
0.733175	250	250
0.71108	308	308
0.781144	308	308
0.721115	308	308
0.767175	307	307
0.679255	308	308
0.770747	236	236
0.749493	236	236
0.770675	236	236
0.71873	236	236
0.774448	214	214
0.738949	236	236
0.735063	267	267
0.688687	268	268
0.762465	267	267
0.74551	267	267
0.734234	267	267
0.75947	218	218
0.717351	217	217
0.726074	218	218
0.727052	218	218
0.764335	214	214
0.723267	218	218
0.721784	59	59
0.7684	59	59
0.706887	59	59
0.694751	59	59
0.749266	59	59
0.759188	308	308
0.736791	308	308
0.676668	308	308
0.754382	308	308
