# Supplementary material for: Selection Shapes Transcriptional Logic and Regulatory Specialization in Genetic Networks
Source: PLoS One. 2016 Feb 29;11(2):e0150340. doi: 10.1371/journal.pone.0150340 (PMC4771205; doi:10.1371/journal.pone.0150340)
Supplement: S1 Data — This includes all data generated from the analysis of the networks. (ZIP) [file pone.0150340.s005.zip › data_144/rand_clock_6_144_255_s1_g1/maxrnapactivity]

0.465348
8.18899e-05
0.120209
0.363184
0.322532
0.000526447
0.112452
0.296083
0.00168617
0.00024025
0.303085
0.000845527
0.13935
0.163846
0.200942
0.126454
0.000545489
0.400054
0.210692
0.128133
5.14724e-05
0.139276
0.135917
0.154065
0.00655785
0.00239745
0.0970863
0.000732433
0.0010925
0.115123
0.000374513
0.33336
0.00952252
0.257828
0.00383406
0.294466
0.321169
0.013268
0.000911588
0.0290261

0.000165279
0.0116558
9.37832e-05
0.00220808
0.00153472
0.019994
0.0258172
0.000125335
0.000932729
0.00474867
0.0317879
0.0301403
0.0160941
0.000112195
0.00162024
0.042683
0.000420508
0.00357097
0.0773177
0.0154017
0.000135865
0.00017659
0.035516
0.00149112
0.121056
0.00107282
0.0274261
0.498331
0.0166548
0.0873578
0.0151906
0.402999
0.000152666
0.000492955
0.0701043
0.0255082
0.0196157
0.00280991
0.0676208
0.145209

0.326804
0.00055573
0.0210277
0.00667062
0.000145438
0.00224462
0.0004731
0.000269697
0.00044625
0.844582
0.000327064
0.000276515
0.000219884
0.00111753
0.000268796
0.000530189
0.0213759
0.0402167
0.882582
0.030323
0.000886078
0.000788587
0.284264
0.000817013
0.000261198
0.760381
0.00304948
0.00015697
0.000637959
0.0005112
0.000291158
0.00033565
0.0309239
0.583944
0.0156942
0.00511598
0.000525172
0.526428
0.274673
0.0267428

0.152132
0.0017971
0.000195236
0.000607227
0.0246366
0.000183489
0.0200462
0.00158417
0.00036306
0.125985
0.14502
0.00561143
8.35942e-05
0.00187581
0.073851
0.00115176
0.00126692
0.000432167
0.0472306
0.000680921
0.0001225
0.0551233
0.000524108
0.000808914
0.00668932
0.00203262
0.00301101
0.000277438
0.000171787
0.00116733
0.000951042
0.000936051
0.137289
0.000470575
0.00496792
0.0663923
0.00352903
0.00198828
0.000544425
9.88103e-05

0.00406987
0.00384787
0.0141724
0.00259212
0.00181003
0.0020521
0.00122272
0.00232013
0.00337266
0.0411046
0.00495317
0.00455678
0.00418811
0.0165032
0.0172598
0.00103228
0.0173304
0.0057392
0.00416652
0.133413
0.0617902
0.0142569
0.00234934
0.0213923
0.00513021
0.0038896
0.112007
0.0175272
0.0101832
0.00372948
0.0014778
0.0125805
0.000721327
0.0100607
0.00527431
0.0201375
0.000440645
0.000527669
0.0142905
0.0844651

0.22269
0.0137339
0.150679
0.68292
0.0126559
0.19648
0.0314962
0.479155
0.0332347
0.0168834
0.0437527
0.291837
0.240808
0.286542
0.00644336
0.00332398
0.111893
0.106413
0.160168
0.127067
0.619637
0.652962
0.531054
0.268047
0.000342295
0.353622
0.700263
0.546206
0.0102589
0.666825
0.110841
0.000381397
0.000768455
0.0126001
0.175212
0.787159
0.10679
0.251228
0.17685
0.023594

0.378427
0.978867
0.99546
0.877931
0.999202
0.663096
0.812876
0.372737
0.875394
0.0704417
0.118511
0.936607
0.727672
1.96382e-05
0.989405
0.555755
0.236793
0.61044
0.296018
0.91709
0.995248
9.02661e-05
0.0645394
0.112673
0.825011
0.0405512
0.133111
0.153365
0.185635
0.989253
0.645076
0.292323
0.207152
0.0770799
0.37726
0.0102219
0.410671
0.996311
0.924275
0.098966

0.281501
0.238147
0.301442
0.0415968
0.0430955
0.312234
0.999953
0.994198
0.997348
0.523311
0.407525
0.00594109
0.0116385
0.02933
0.0475427
0.15205
0.421995
0.0461056
0.809625
0.168373
0.0012664
0.0539239
0.0728684
0.966019
0.0606126
0.0605558
0.331612
0.631344
0.903644
0.287117
0.00152032
0.999467
0.982648
0.905621
0.980937
0.933715
0.00325788
0.988893
0.121888
0.45563

0.325873
0.22538
0.0905956
0.997274
0.647627
0.316324
0.0556105
0.726052
0.756878
0.248034
0.392688
0.000288656
0.0175443
0.208518
0.900334
0.00603204
0.713787
0.222441
0.00969335
0.0550636
0.950931
0.44752
0.135042
0.0309216
0.220906
0.121282
0.00274818
0.00353624
0.0034762
0.0866845
0.0198935
0.0733203
0.7203
0.0578169
0.805025
0.376221
0.221643
0.00410191
0.000835834
0.645496

0.103071
0.60942
0.0163245
0.782588
0.441426
0.50019
0.309654
0.855465
0.358664
0.396588
0.111579
0.323514
0.494807
0.0367581
0.584174
0.943247
0.0182957
0.274677
0.757747
0.149312
0.168897
0.00158413
0.826946
0.145506
0.287196
0.408987
0.176969
0.000121046
0.117964
0.28237
0.276449
0.0261323
0.441253
0.630502
0.215313
0.906584
0.679803
0.0989721
0.837746
0.10884

0.0151928
0.647285
0.67019
0.00373196
0.104935
0.259231
0.271228
0.0712089
0.136188
0.266118
0.131709
0.206542
0.00169021
0.273835
0.00186273
0.50076
0.00421256
0.158226
0.00321796
0.0536524
0.351108
0.0453714
0.0752584
0.710259
0.0918636
0.296773
0.464962
0.632458
0.0273821
0.00400497
0.200632
0.186954
0.0318087
0.265733
0.0177641
0.0662816
0.0916355
0.30572
0.272604
0.21517

0.0239105
0.40369
0.00313827
0.0214038
0.00725784
0.242999
0.0304126
0.237214
0.157626
0.122824
0.00506998
0.00136432
0.93401
0.0394157
0.428158
0.411895
0.376486
0.241953
0.00767119
0.236599
0.197583
0.36649
0.138622
0.00429397
0.00326225
0.536969
0.00403652
0.257766
0.00147495
0.377007
0.129505
0.457465
0.296032
0.656671
0.179428
0.341721
0.00919207
0.387528
0.381141
0.48514

0.000738041
0.033101
0.00178046
0.00523402
0.000544668
0.000533108
0.0431404
0.000233071
0.000884943
0.000195916
0.0005161
0.154384
0.00205867
0.00167179
0.0931822
0.087335
0.027447
0.0766988
0.3885
0.000658862
0.000289793
0.000681291
0.000313161
0.251455
0.071881
0.000303614
0.00067948
0.00201697
0.00127708
0.000937447
0.000474399
0.000355844
6.19884e-05
0.120787
0.0016495
0.00128304
0.000379971
0.000374025
0.0253466
0.000907307

0.0833475
0.000282983
0.199984
0.0018587
0.272099
0.000272779
0.000298566
0.132481
0.00234623
0.004677
0.000722803
0.322294
0.0300874
0.772661
0.781862
0.00227061
0.00267855
0.00446244
0.000925652
0.893931
0.00577355
0.198011
0.403677
0.0037552
0.00990664
0.00901917
0.00426936
0.0084775
0.00595217
0.00263403
0.000584501
0.000359446
0.159765
0.096969
0.0141667
0.00170909
0.124296
0.00468371
0.000221397
0.00152776

0.000442252
0.00711534
0.407761
0.00290127
0.975431
0.241531
0.477488
0.121271
0.539805
0.0240462
0.284235
0.58544
0.170439
0.990857
0.175428
0.166227
0.957388
0.168451
0.241982
0.318674
0.000241534
0.767266
0.227305
0.124067
0.0884689
0.00587827
0.621307
0.310401
0.958506
0.40502
0.000157692
0.166289
0.228472
0.8762
0.0179622
0.485272
0.963706
0.0873866
0.300639
0.505576

0.169318
0.300397
0.420637
0.113107
0.532871
0.166394
0.408578
0.122409
0.260361
0.489725
0.647292
0.958377
0.00445751
0.185995
0.783624
0.406341
0.0572368
0.23256
0.0629352
0.78402
0.413435
0.00425323
0.431069
0.477421
0.426703
0.410103
0.607041
0.288096
0.211378
0.114915
0.151684
0.24482
0.605539
0.237411
0.511093
0.30953
0.54283
0.309442
0.185409
0.186977

0.0527665
0.0212367
0.00291411
0.00599247
0.0320498
0.00305323
0.0225401
0.00199215
0.00550482
0.00380995
0.0232166
0.00769826
0.0125676
0.0141351
0.00176327
0.0060714
0.00360752
0.0667959
0.00166769
0.00632497
8.91797e-05
0.00272975
0.00134253
0.0228451
0.00337698
0.00175979
0.0168034
0.0493811
0.00464208
0.065649
0.104293
0.0119141
0.0783295
0.0041188
0.0253764
0.00984224
0.022403
0.00486531
0.00811721
0.00857614

0.0229627
0.673688
0.183495
0.120294
0.0696965
0.338518
0.397573
0.470189
0.69866
0.667495
0.0827283
0.385407
0.0702617
0.356705
0.516255
0.787804
0.0224809
0.0228262
0.726329
0.0783539
0.0147487
0.000145241
0.238422
0.122017
0.141975
0.560618
0.308095
0.780892
0.65813
0.555465
0.748319
0.838028
0.630643
0.346371
0.267387
0.319984
0.173975
0.0680126
0.446856
0.00834392

0.0321773
0.121761
0.83967
0.396249
0.866857
0.49643
0.196603
0.258696
0.0853616
0.184359
0.363103
0.994384
0.309198
0.664106
0.985132
0.730026
0.586994
0.425371
0.703375
0.340658
0.967492
0.186131
0.568208
0.637449
0.353173
0.192477
0.647877
0.0745444
0.564999
0.146228
0.347072
0.408027
0.979931
0.431067
0.856056
0.00756003
0.413811
0.774744
0.250429
0.581952

0.00267059
0.992583
0.752603
0.0693352
0.735899
0.000795734
0.944023
0.152818
0.737805
0.97266
0.855665
0.00022275
0.874951
0.00193655
0.842362
0.703602
0.306052
0.817134
0.32447
0.00223332
0.425227
0.886088
5.63164e-05
0.0138455
0.997969
0.5777
0.00788987
0.0004336
0.523748
0.00141499
0.818792
0.760692
0.615334
0.00893784
0.146948
0.00628318
0.00305143
0.000347637
0.00132317
0.040881

0.0684563
0.0897599
0.0623623
0.0329042
0.0645297
0.0128997
0.73111
0.579834
0.360806
0.231671
0.0711115
0.00821703
0.0739227
0.043564
0.265956
0.0587553
0.608498
0.13434
0.00467851
0.25462
0.201787
0.117563
0.230079
0.0787819
0.130349
0.188877
0.0568004
0.425824
0.110907
0.0147971
0.851543
0.30775
0.00629926
0.000884238
0.504683
0.185029
0.0682827
0.0408561
0.00139322
0.198369

0.0342075
0.0189466
0.0325752
0.0392655
0.00131047
0.0087576
0.360531
0.0721687
0.745561
0.0217783
0.00519679
0.0133543
0.728508
0.0164164
0.0335862
0.00172866
0.0198889
0.0885177
0.0819957
0.0160624
0.00289776
0.818492
0.0472348
0.0328086
0.168222
0.604303
0.210645
0.00158488
0.025996
0.0387461
0.110074
0.00796576
0.00305816
0.0225857
0.00789406
0.00985828
0.0685485
0.0140059
0.295238
0.0138426

0.0193559
0.120077
0.0169708
0.0158488
0.151266
0.416025
0.121644
0.000184107
0.136001
0.159606
0.0120343
0.0504673
0.0871713
0.00587567
0.10762
0.163571
0.161656
0.164518
0.000589158
0.133672
0.0114554
0.00213069
0.0615332
0.0583594
0.00102347
0.121262
0.0215557
0.0327249
0.035055
0.00690938
0.283775
0.000486948
0.274737
0.0214755
0.0100274
0.315252
0.0355442
0.000756595
0.416032
0.0116461

0.53271
0.635347
0.96951
0.362279
0.685749
0.580203
0.789574
0.630844
1.19324e-05
0.381105
0.905238
0.930601
0.424879
0.995716
0.517602
2.26709e-07
0.00728401
0.979285
0.105617
0.94595
0.000304252
0.121869
0.759097
0.00521632
0.994148
0.103665
0.191915
0.686783
0.0343662
0.368718
0.00449914
0.192793
0.000152263
0.746077
0.914675
0.984317
0.968756
0.0850467
0.878051
0.990581

0.000257064
0.0030249
0.102239
0.176084
0.0034484
0.000162918
0.000124706
0.000634539
0.0132395
0.0500559
0.0232628
1.81362e-05
0.0667112
0.000278181
0.00760625
0.0108361
0.241548
0.0001599
0.00131103
0.000200096
0.00132984
0.0411049
0.000171778
8.65511e-05
0.0262665
0.00938177
0.178891
0.0665224
2.70022e-05
0.0250416
0.00401085
0.133055
0.000426841
0.723828
0.00243815
2.41185e-05
0.00104257
0.722388
0.100664
0.808426

0.165793
0.993992
0.941966
0.209941
0.292501
0.346772
0.966902
0.923558
0.97544
0.924928
0.229111
0.95347
0.9845
0.577297
0.134686
0.875648
0.117495
0.0543744
0.759374
0.048255
0.954462
0.349173
0.0210027
0.775892
0.990882
0.995222
0.00219148
0.109296
0.985779
0.940005
0.118477
0.0545233
0.10037
0.273172
0.0157332
0.145992
0.534627
0.344129
0.183497
0.170647

0.113227
0.639739
0.023104
0.0391434
0.0563329
0.0321461
0.0730059
0.866313
0.133548
0.195292
0.202747
0.976896
0.766716
0.98447
0.80682
0.461743
0.366613
0.126851
0.976798
0.490507
0.0156945
0.494613
0.0343689
0.64205
0.934304
0.0542531
0.0705121
0.305278
0.203959
0.920275
0.503112
0.498343
0.0526306
0.993461
0.200274
0.188416
0.403654
0.453958
0.00151109
0.501315

0.991359
0.0882957
0.9912
0.459995
0.918213
0.000397716
0.827587
0.971499
0.454317
0.951594
0.126938
0.00527017
0.226834
0.96922
0.925733
0.246093
0.434968
0.581689
0.103844
0.734574
0.177716
0.484323
0.960797
0.654632
0.245838
0.00384197
0.0789848
0.000791591
0.0403355
0.0245392
0.418251
0.980017
0.952767
0.24992
0.321425
0.344113
0.0400557
0.485867
0.978847
0.0210259

0.000265631
0.00158366
0.0362067
0.00615119
0.107779
0.0754242
0.172999
0.000935848
0.000931893
0.0376597
0.165909
0.45708
0.00169893
0.772703
0.984742
0.00103296
0.658009
0.10773
0.000443851
0.601961
0.217259
0.00166137
0.405493
0.00227988
0.0113224
0.740743
0.757997
0.0113304
0.0426344
0.0544076
0.13696
0.000734794
0.0218565
0.0222259
0.227587
0.049697
0.999425
0.000502831
0.000683394
0.0806112

0.0075102
0.285551
0.00187873
0.000274349
0.854455
0.000490632
9.03099e-05
0.000166516
0.00082092
0.281578
0.0259981
0.00792516
0.444199
0.000407969
0.000120786
0.00030127
0.000177125
0.05682
0.367171
0.462135
0.543741
0.289733
0.00913041
0.00020486
0.614801
0.00294442
0.424835
0.000393529
0.000238475
0.0193741
0.0448853
0.876999
0.00170519
0.000109562
0.351105
0.00223582
0.000500923
0.651638
0.0015106
0.000282796

0.00220064
0.145151
0.581004
0.101238
0.00910065
0.201348
0.815741
0.061312
0.00246474
0.593212
0.971526
0.0558593
0.00897352
0.000133167
0.0703234
0.00563771
0.102964
9.53006e-05
0.2852
0.0342597
0.549249
0.0350359
0.389822
0.238982
0.752477
0.00305044
5.59224e-05
0.00368443
0.0661405
0.00708364
0.00330928
0.103209
0.66515
0.0336213
0.459402
0.274095
0.0598367
0.814457
0.000728539
0.411954

0.919553
0.492038
0.320044
0.698836
0.431178
0.926479
0.442256
0.713588
0.0595717
0.18872
0.00437438
4.20282e-05
0.000159098
0.969195
0.273039
0.863209
0.237896
0.0447827
0.836891
0.111568
0.162167
0.932861
0.0565627
0.136737
0.00115013
0.885851
0.0010421
0.907421
0.709562
0.130186
0.251386
0.48585
0.94746
0.675874
0.43862
0.414072
0.110539
0.0719351
0.000123848
0.539464

0.323226
0.517925
0.0132311
0.744939
0.541594
0.635742
0.0709729
0.422807
0.180685
0.232059
0.579428
0.526977
0.183796
0.0506858
0.166465
0.0122971
0.280088
0.00621612
0.0883669
0.557528
0.908468
0.371504
0.380029
0.020705
0.00530555
0.143285
0.212967
0.303348
0.00597426
0.544606
0.666694
0.00322699
0.954004
0.37115
0.781728
0.0559786
0.216397
0.0134752
0.00439902
0.115497

0.403446
0.0997075
0.0596656
0.0408208
0.128221
0.0679073
0.0196257
0.00725056
0.0538331
0.582481
0.0284289
0.999193
0.013877
0.766016
0.170806
0.255136
0.0801275
0.356154
0.253605
0.0489891
0.00370762
0.588442
0.0486039
0.961478
0.319701
9.475e-05
0.0479487
0.0163574
0.0979143
0.052057
0.77607
0.0134885
0.0959456
0.977019
0.978832
0.189792
0.0461482
0.554997
0.0414792
0.217608

0.00203975
0.00563439
0.000596834
0.00247573
0.00322999
0.0014497
0.00205696
0.305176
0.000529989
0.00067973
0.00308679
0.00240849
0.00130156
0.00118142
0.00771636
0.00175104
0.0026664
0.00318951
0.00150095
0.0055355
0.00168676
0.00244143
0.000367724
0.00223265
0.00264991
0.00316616
0.660712
0.00217043
0.00387846
0.00225897
0.00209472
0.00337258
0.00359149
0.0118631
0.0248209
0.00190267
0.000553524
0.000940233
0.000732194
0.00942913

0.0242113
0.462851
0.00106624
0.0029259
0.000881042
0.0130113
0.0314863
0.000675113
0.162478
0.000748716
0.034158
0.00312444
0.00278389
0.0211454
0.000543271
0.000448456
0.00038772
0.0112005
0.138413
0.00245519
0.0358534
0.00248186
0.060909
0.00332556
0.0153489
0.00108548
0.00436063
0.012327
0.0190716
0.0022228
0.0175754
0.326194
0.0499409
0.000298501
0.00515445
0.725546
0.100557
0.925705
0.000425391
0.157993

0.055237
0.0116142
0.0257903
0.00237692
0.105634
0.0230967
0.021624
0.0654253
0.0913229
0.0222808
0.00531443
0.0630902
0.0152726
0.0856396
0.0322867
0.105065
0.0505959
0.101504
0.00877027
0.00825966
0.121986
0.0316779
0.00485259
0.00112525
0.0821827
0.0086512
0.0706172
0.111306
0.00187091
0.0189301
0.579358
0.033203
0.4948
0.69022
0.00810781
0.0032477
0.00984585
0.00614371
0.16938
0.0465434

0.00167929
0.000917918
0.00401009
0.00672242
0.00358165
0.00106601
0.0352674
0.00261757
0.000725803
0.270735
0.00632712
0.00255888
0.00276831
0.0105923
0.0166591
0.00402601
0.00336037
0.00728062
0.44082
0.00421124
0.000231266
0.847964
0.00362322
0.00264638
0.0071444
0.00268243
0.00118123
0.00575062
0.00197688
0.00627427
0.00252523
0.258293
0.203834
0.00703682
0.00369699
0.0131549
0.000543156
0.00117725
0.0209967
0.256654

0.00108704
0.00175955
0.000649442
0.00255637
0.0145565
5.69365e-05
0.00286056
0.00716194
0.0190898
0.922881
0.00526069
0.00531279
0.00063974
0.000665822
0.00327369
0.00392832
0.000527297
0.000514679
0.00121527
0.00250334
0.450922
0.0363877
0.00012872
0.127664
0.00294635
0.00121906
0.00721553
0.00320137
0.00377548
0.000789754
8.92196e-05
0.00035498
0.00036349
0.000136096
0.182286
0.00218166
0.347603
6.83634e-05
0.00051791
0.184635

0.0144267
0.0278096
0.423855
0.423963
0.0121179
0.66963
0.189555
0.761605
0.524262
0.249357
0.627488
0.0717775
0.430539
0.0103442
0.245811
0.0944875
0.0365796
0.0658318
0.0112724
0.254501
0.392207
0.30333
0.0393451
0.691415
0.964679
0.849484
0.0835908
0.0904645
0.03756
0.174123
0.237467
0.207628
0.0368543
0.733168
0.495418
0.926145
0.158459
0.105306
0.790287
0.859801

0.0193828
0.129753
0.152996
0.872727
0.0322983
0.00990756
0.0033367
0.214
0.0116641
0.0663372
0.223338
0.00503596
0.0174585
0.103639
0.0259535
0.12703
0.0227065
0.101608
0.0094
0.0395819
0.113297
0.0100636
0.0207349
0.108554
0.395156
0.00098509
0.0200717
0.332738
0.422414
0.0428505
0.721729
0.132376
0.026199
0.0524623
0.119667
0.0443219
0.00276114
0.0395995
0.00383897
0.00920544

0.000142499
0.000146408
0.000198301
0.930192
0.000523668
0.000198913
0.980096
0.0004266
0.000337816
0.785658
0.00109312
0.000318573
0.000329395
0.000221897
0.000353999
0.000129171
0.000147751
0.861572
0.49281
0.00200845
0.000230544
0.901206
0.000167686
0.692064
0.000795165
0.0049994
0.000373664
0.000273881
0.000246494
0.000174584
0.133105
0.000123176
0.000324488
0.000176482
0.000199253
0.00147277
0.000422955
0.00015314
0.000278244
0.00045411

0.308088
0.037985
0.107817
0.000275198
0.199549
0.697131
0.219524
0.180051
0.163981
0.185751
0.183066
0.682669
0.012436
0.860318
0.282133
0.440426
0.327628
0.373429
0.49546
0.284536
0.00899756
0.0823477
0.21187
0.576301
0.0429659
0.0260229
0.0500412
0.351781
0.0137406
0.0228664
0.297977
0.344601
0.534497
0.42921
0.274855
0.0639984
0.100601
0.378872
0.0213591
0.0255093

0.0403232
0.167743
0.0252455
0.146553
0.124158
0.480455
0.0936989
0.023191
0.0325885
0.00119021
0.0265144
0.0441467
0.273368
0.0171162
0.104605
0.0981619
0.00120539
0.0139224
0.621345
0.048771
0.0226627
0.0900455
0.131476
0.0716054
0.11921
0.0334377
0.0915065
0.0355113
0.0535906
0.00789708
0.0107202
0.0341702
0.204667
0.293244
0.0173981
0.0520368
0.22105
0.0962252
0.0164023
0.250386

0.0199921
0.00657954
0.758444
0.000296578
0.149175
0.0612293
0.010678
0.0529462
0.00534074
0.000381523
0.00682554
0.0715066
0.0106028
0.02569
0.00211093
0.0145513
6.06731e-05
0.58229
0.114839
0.115158
0.00475277
0.00173936
0.429298
0.246651
0.00171987
0.00726014
0.0942469
0.714096
0.652348
0.048277
0.227681
0.606721
0.140943
0.00738449
0.134639
0.0817532
0.0108487
0.40019
0.0794467
0.339777

0.773929
0.806841
0.136304
0.788575
0.289506
0.0956389
0.360881
0.0141459
0.295333
0.150147
0.133345
0.907802
0.0704569
0.073128
0.079556
0.00169832
0.0546641
0.762709
0.96504
0.118643
0.00391727
0.720603
0.170051
0.943659
0.0859185
0.563373
0.00321305
0.105898
0.0562557
0.113092
0.342381
0.390862
0.386177
0.462817
0.136155
0.913498
0.0907102
0.0567765
0.949055
0.913504

0.0178744
0.605602
0.0328528
0.0028618
0.930641
0.00520399
0.980985
0.00779749
0.476892
0.149968
0.99088
0.0361985
0.974654
0.137489
0.117763
0.981937
0.0129192
0.535384
0.0128597
0.00803455
0.00268487
0.721585
0.95388
0.170572
0.525462
0.840287
0.926535
0.0259232
0.916638
0.586481
0.963901
0.0129663
0.978422
0.00342215
0.148958
0.923786
0.00301765
0.00756037
0.0198085
0.115571

0.89294
0.00689494
0.0157899
0.224392
0.25181
0.00613478
0.0481974
0.0118506
0.482871
0.00619603
0.0895325
0.0673668
0.00903954
0.140655
0.859562
0.0610755
0.0244136
0.0055867
0.0217666
0.723295
0.0342232
0.00501759
0.599205
0.179563
0.0148511
0.050058
0.222559
0.082857
0.0451588
0.444619
0.00496493
0.0159148
0.00458208
0.0621534
0.00246447
0.547499
0.512431
0.356964
0.0252808
0.000516053

0.143444
0.969634
0.00120443
0.389414
0.000514896
0.194144
0.65322
0.368322
0.394327
0.117662
0.647495
0.0262664
0.000934381
0.0738557
0.836803
0.00196309
0.0175844
0.231839
0.598326
0.00729011
0.00770559
0.514033
0.140726
0.000436195
0.330463
0.680042
0.599211
0.00134955
0.460525
0.226533
0.426588
0.363255
0.0476647
0.42637
0.687262
0.347126
0.483672
0.376858
8.88532e-05
0.173941

0.514895
0.0628138
0.327114
0.133043
0.172666
0.0306718
0.371146
0.00277958
0.319839
0.0476537
0.231589
0.0350752
0.0756625
0.33968
0.00507611
0.0809904
0.000599244
0.00871213
0.0254184
0.0792221
0.413876
0.00879281
0.285821
0.135451
0.12454
0.0152526
0.4175
0.13516
0.568211
0.0302208
0.000113588
0.257234
0.0011206
0.298727
0.015251
0.802569
0.113234
0.221018
0.307134
0.0158003

0.726802
0.710611
0.352122
0.463495
0.753484
0.285129
0.209199
0.320947
0.571047
0.184357
0.772125
0.508671
0.373854
0.430185
0.238354
0.762383
0.168774
0.130071
0.144453
0.40466
0.743525
0.442924
0.0338538
0.254368
0.0495533
0.755903
0.202352
0.0552018
0.301602
0.106396
0.171463
0.196811
0.88602
0.449873
0.298717
0.0932237
0.0329832
0.658257
0.00833298
0.467167

0.0148071
0.0307644
0.0115792
0.000509391
0.00126645
0.00125652
0.00014587
0.0024232
0.0130066
0.0276739
0.0414138
0.663647
0.15296
0.00044802
0.983885
0.000426113
0.287187
0.270097
0.950365
0.0426606
0.875317
0.000929151
0.0559877
0.00419562
0.163994
0.0786354
0.000256228
0.00204495
0.109976
0.00385101
0.224535
0.0145584
0.079192
0.652471
0.142696
1.44511e-05
0.118158
0.0203225
0.335772
0.920123

0.000396013
0.0222489
0.178167
0.000892767
0.0005233
0.00215371
0.000824113
0.000743263
0.2588
0.00016007
0.313699
0.325626
0.000411929
0.0777987
0.000214547
0.00184673
0.00927144
0.000745341
0.000342619
0.00252517
0.00253105
0.00968138
0.0908108
0.0721014
0.000282574
0.001424
0.00129344
0.000299558
0.000821206
0.000537542
0.000176856
0.00588444
0.000301844
0.000186789
0.000656629
0.122598
0.00426657
0.00153696
0.00249308
0.0011358

0.25781
0.598592
0.135492
0.338439
0.260977
0.156181
0.276931
0.0290438
0.22813
0.0705534
0.113435
0.0582659
0.320829
0.372784
0.0970709
0.0218062
0.598534
0.527764
0.582807
0.673556
0.838815
0.0794922
0.364668
0.616466
0.131055
0.0961309
0.47232
0.44495
0.360409
0.0935709
0.417593
0.0262044
0.0235202
0.181804
0.189632
0.318647
0.0675286
0.00522824
0.0521358
0.495725

0.000923226
0.299805
0.323457
0.0126186
0.300522
0.328695
0.0157175
0.0402711
0.458509
0.0462478
0.0136596
0.465631
0.121026
0.0165616
0.742471
0.0138659
0.00472992
0.0045817
0.271069
0.0618219
0.349184
0.104195
0.392936
0.408717
0.021172
0.00197493
0.000305372
0.0537478
0.0312685
0.171306
0.00163216
0.0290614
0.0304179
0.217376
0.0362588
0.0316382
0.0358233
0.147052
0.29941
0.0806541

0.976134
0.0312964
0.54678
0.123843
0.0938857
0.100605
0.227994
0.840839
0.027592
0.57802
0.691486
0.0372639
0.273724
0.764371
0.999308
0.991046
0.136896
0.556807
0.835361
0.152544
0.971498
0.0612062
0.967107
0.7177
0.195599
0.290757
0.114655
0.119343
0.743105
0.142837
0.990535
0.455109
0.986129
0.703334
0.241627
0.0774235
0.964438
0.326142
0.0800776
0.374393

0.0166257
0.986039
0.00767264
0.0972825
0.00328144
0.352685
0.00430868
0.319872
0.000871183
0.958952
0.000818781
0.000390907
0.00972473
0.152772
0.0154574
0.0108319
0.000891782
0.751762
0.000443803
0.00304408
0.0216433
0.0232138
0.0142833
0.49859
0.292218
0.0118534
0.00881033
0.00278367
0.979709
0.0072535
0.000409036
0.0107832
0.000357564
0.000186407
0.1944
0.00415906
0.826091
0.0861529
0.992115
0.0652189

0.22124
0.0399299
0.790457
0.0716563
0.542991
0.949121
0.0351742
0.942702
0.233869
0.0609646
0.13631
0.946272
0.511156
0.0699218
0.985968
0.925844
0.929494
0.0152818
0.575604
0.00975854
0.0503626
0.928615
0.612662
0.99212
0.616916
0.208401
0.00217634
0.00993525
0.241993
0.663118
0.248778
0.267309
0.963803
0.519658
0.0557503
0.151185
0.335955
0.000969093
0.00269367
0.539567

0.00641318
0.0449791
0.0574051
0.103902
0.0631581
0.0549099
0.0268908
0.0269368
0.0391498
0.297512
0.00226789
0.0292464
0.0315532
0.0310322
0.145782
0.167788
0.0663867
0.000282066
0.157507
0.0979406
0.514946
0.000285553
0.169717
0.00971347
0.110853
0.000791976
0.0352996
0.0232747
0.520116
0.48321
0.0666875
0.0630446
0.212376
0.12488
0.108053
0.00232418
0.0212087
0.213522
0.057531
0.0242661

0.0302535
0.00870859
0.774695
0.336049
0.212488
0.09855
0.0750471
0.0205946
0.223064
0.114997
0.0601807
0.0119433
0.0192668
0.00831436
0.0463387
0.186311
0.134938
0.185826
0.00813285
0.156621
0.00808564
0.104361
0.954923
0.00371461
0.360307
0.0890799
0.0892408
0.0774008
0.0107665
0.0305469
0.00922463
0.0432356
0.0442018
0.380426
0.0259654
0.0102102
0.00309814
0.00780118
0.657417
0.0371772

0.196599
0.187023
0.572805
0.127962
0.281423
0.803226
0.231448
0.444664
0.0154883
0.309198
0.220217
0.0432778
0.820881
0.0097618
0.0880086
0.815343
0.483958
0.294615
0.605952
0.151493
0.323871
0.99168
0.278047
0.900452
0.769177
0.225655
0.0201953
0.0301731
0.84933
0.00622693
0.0934114
0.60693
0.52201
0.528769
0.775073
0.202342
0.62597
0.0973215
0.00243302
0.463624

0.271746
0.066011
0.426965
0.3122
0.00103413
0.415878
0.000367812
0.177998
0.0373066
0.00107547
0.481904
0.238646
0.00794412
0.0844628
0.33006
0.220353
0.0592075
0.00205288
0.00444594
0.365021
0.00119861
0.0185238
0.0027221
0.00326329
0.0771218
0.00045032
0.0273992
0.00410673
0.0637461
0.0029417
0.00142051
0.0998243
0.000210861
0.0175242
0.0431194
0.00083413
0.00255946
0.0246482
0.00143883
0.000886435

0.637956
0.00404904
0.0147035
0.01598
0.000161547
0.00095511
0.00372189
0.506695
0.470974
0.387855
0.00268518
0.151312
0.185315
0.565371
0.708741
0.0178193
0.00440029
0.455318
0.0111693
0.00122551
0.600334
0.0408641
0.0582691
0.275588
0.346678
0.0487252
0.100219
0.707569
0.0105533
0.190032
0.00499403
0.054518
0.367119
0.124751
0.884573
0.504242
0.00049463
0.24692
0.511493
0.00837509

0.00199476
0.00247932
0.00175903
0.206457
0.0659522
0.00402464
0.0380937
0.0378631
0.00261984
0.000506409
0.00177996
0.0346433
0.737385
0.0261053
0.063076
0.050545
0.00454299
0.00400875
0.0239194
0.064057
0.93294
0.00342513
0.868716
0.00300519
0.00214156
0.00161126
0.00178139
0.00521818
0.0122086
0.00411607
0.0178923
0.0188209
0.00257044
0.00256409
0.338998
0.040566
0.00184264
0.00243762
0.0460749
0.938271

0.669358
0.447569
0.0722473
0.538109
0.0456887
0.309389
0.833174
0.106364
0.100082
0.700416
0.257831
0.435178
0.240958
0.106481
0.049961
0.0335762
0.21849
0.210328
0.179823
0.383496
0.739925
0.0155576
0.0794728
0.445351
0.141756
0.193442
0.176556
0.179922
0.072066
0.020759
0.000605356
0.699502
0.0129329
0.00202591
0.361245
0.60154
0.181256
0.17372
0.481958
0.845196

0.479213
0.138374
0.483334
0.0209355
0.0475251
0.211506
0.00972029
0.065508
0.354515
0.0616412
0.465399
0.0120789
0.147986
0.433334
0.303168
0.0306734
0.26624
0.342501
0.00268142
0.963602
0.0162567
0.34591
0.00252633
0.387139
0.82908
0.031393
0.213557
0.359984
0.118657
0.291922
0.524321
0.199752
0.410515
3.49767e-05
0.291673
0.72777
0.480925
0.57812
0.86821
0.115044

0.0220884
0.830797
0.0133243
0.0293708
0.120959
0.90696
0.064905
0.0864045
0.260798
0.17879
0.0638512
0.0733919
0.00843931
0.705403
0.115331
0.84774
0.399729
0.41431
0.709697
0.32056
0.258989
0.0251044
0.242823
0.0786379
0.721282
0.134314
0.860567
0.0894016
0.140152
0.389863
0.940147
0.76472
0.133465
0.486199
0.178734
0.294902
0.266777
0.492543
0.26538
0.00143355

0.212991
0.295471
0.0866186
0.11347
0.0638464
0.113721
0.133622
0.0662388
0.0634879
0.733484
0.578365
0.496942
0.231569
0.186075
0.0205639
0.358943
0.0508691
0.0342807
0.00024117
0.487547
0.397638
0.824415
0.123765
0.803314
0.158048
0.174547
0.387896
0.0012209
0.299324
0.787798
0.0294128
0.431077
0.270852
0.765563
0.188902
0.0511766
0.208437
0.839499
0.370453
0.759107

0.000326197
0.0164103
0.000135472
0.000387414
0.000911539
0.0305635
0.000337703
0.000735009
0.00025434
0.0168752
0.000365525
0.0027797
0.0060269
0.00600354
0.00284031
0.00142923
0.0239643
0.265889
0.000869902
0.000999723
0.129479
0.293566
0.675257
0.00300186
0.445564
0.00186495
0.842286
0.000336351
0.00464555
0.0455361
0.00804428
9.96011e-05
0.0100071
0.00121452
0.000245505
0.0216445
0.00420942
0.00778644
0.764509
0.197898

0.0051539
0.00476675
0.994719
0.68443
0.155478
0.441833
0.12991
0.641192
0.893681
0.703569
0.671884
0.607398
0.609261
0.188535
0.207788
0.736366
0.678555
0.227151
0.808944
0.289957
0.156241
0.999346
0.636822
0.84574
0.0986623
0.0459606
0.633135
0.969656
0.318413
0.570293
0.323737
0.822407
0.148195
0.565811
0.318568
0.921423
0.990664
0.106359
0.313595
0.183202

0.837087
0.308574
0.967777
0.13988
0.993208
0.506671
0.440283
0.193985
0.998818
0.681885
0.357352
0.268009
0.684338
0.189024
6.46735e-05
0.329086
0.669995
0.00264645
0.290145
0.380957
0.476508
0.32313
0.772684
0.419367
0.669229
0.968715
0.474699
0.113309
0.231234
0.0784244
0.200973
0.208107
0.21217
0.497561
0.0108812
0.95571
0.433195
0.409013
0.780957
0.183123

0.000318935
0.00363061
0.000955516
0.000222326
0.000255503
0.00432761
0.00198146
0.000250111
0.000545098
0.00132706
7.8527e-05
0.000330896
0.00945763
0.000402246
0.000316718
0.00049704
0.00125847
0.00650615
0.000149322
0.000202219
0.0100869
0.000655977
0.0016183
0.0160726
0.000127511
0.000172238
0.000722723
0.00137885
0.525095
0.000122501
0.00025677
0.000799849
0.00396227
0.940012
0.000876608
0.000923113
0.549872
0.000477903
0.00227951
0.000531621

0.866906
0.496761
0.589822
0.569071
0.248482
0.602658
0.394951
0.197415
0.99548
0.511753
0.770213
0.243039
0.214385
0.149202
0.556136
0.0675729
0.566583
0.591857
0.0255627
0.528029
0.938659
0.677577
0.523189
0.736852
0.493183
0.365071
0.63158
0.641687
0.071554
0.155973
0.109612
0.252131
0.366631
0.881352
0.903483
0.424419
0.131619
0.368978
0.855809
0.184837

0.507142
0.0473077
0.0773162
0.00948972
0.12243
0.107703
0.131113
0.222392
0.0619928
0.348491
0.0729798
0.085323
0.258932
0.751491
0.146468
0.256811
0.0498205
0.0392209
0.0023518
0.0352028
0.0991109
0.238617
0.526014
0.0853923
0.150377
0.544478
0.018517
0.528915
0.0809044
0.0202426
0.610294
0.100586
0.013749
0.041095
0.318088
0.00135465
0.0438756
0.0638778
0.281113
0.00655215

0.00368371
0.0818862
0.000125099
0.000916784
0.000990934
0.00162086
0.00164173
0.017512
0.000988802
0.262509
0.00995051
0.00124876
0.00176476
0.0015806
0.0203346
0.000621916
0.00382632
0.0775119
0.00242719
0.00100872
0.0245306
0.0474805
0.00152007
0.00359191
0.669644
0.117033
0.62723
0.00186911
0.0211289
0.00602347
0.00160572
0.00334688
0.244843
0.914614
0.000883799
0.87162
0.000387225
0.367862
0.0160031
0.00354696

0.00277729
0.000445881
0.000137371
0.000153523
0.000602175
0.000309994
0.000368454
0.000215615
0.000967151
0.0388699
0.0164699
0.000534925
0.000167274
0.0103729
0.000810034
0.000188204
9.42864e-05
0.0034363
0.0105602
0.000233211
0.00927166
0.000186104
0.000130235
0.00291924
0.000537186
0.000151709
0.010269
0.00426653
0.000227922
0.000498083
0.000127984
0.00105272
0.0118494
0.79763
0.0145875
0.000324962
0.00442709
0.000535358
0.000253891
0.000212379

0.00377137
0.306665
0.00225631
0.055989
0.00186586
0.140833
0.00320227
0.973498
0.000735823
0.000474032
0.00257082
0.00032862
0.000765794
0.000111035
0.000351966
0.817189
0.00122451
0.000563928
0.703613
0.220972
9.34507e-05
0.00189359
0.070061
0.00229971
0.0631433
0.00392376
0.00185248
0.00303467
0.000400684
0.000347783
0.0019623
0.0579749
0.000819833
0.0227837
0.516203
0.0132862
0.00203678
0.688927
0.000782488
0.000295296

0.7914
0.0159995
0.60025
0.291941
0.000361539
0.054872
0.712631
0.983192
0.453424
0.21619
0.496432
0.832738
0.36042
0.500431
0.162145
0.267845
0.170239
0.632778
0.857072
0.217515
0.0492019
0.743505
0.0689739
0.92416
0.0099714
0.766752
0.0675182
0.192632
0.84745
0.945634
0.623337
0.161431
0.058492
0.523294
0.000967699
0.00199104
0.000601838
0.00919927
0.445773
0.0665076

0.408575
0.00906547
0.130509
0.0105629
0.0477011
0.152245
0.0386926
0.0339817
0.0491429
0.139077
0.167881
0.0137768
0.277521
0.060241
0.0561187
0.0277751
0.0313443
0.181882
0.0823977
0.0211549
0.0917841
0.124512
0.350177
0.029323
0.030622
0.0100044
0.0887644
0.0536221
0.0386318
0.136709
0.0150642
0.011125
0.0276081
0.110219
0.066749
0.0529752
0.0592803
0.105373
0.269297
0.139073

0.737588
0.000424306
0.450652
0.0338931
0.114348
0.409482
0.93775
0.0188812
0.000117617
0.466176
0.991285
0.88953
0.908769
0.0523699
0.0225641
0.760906
0.981187
0.274411
0.934089
0.0243163
0.776631
0.0277349
5.05525e-06
0.0671998
0.12177
0.000172943
0.189604
0.0431341
4.64821e-05
0.912588
0.636936
0.437032
0.298644
0.0760103
0.930491
0.206236
0.437632
0.173429
0.940261
0.10521

0.159509
0.0926922
0.152518
0.0384374
0.449615
0.208954
0.0200603
0.0220939
0.0501492
0.0623504
0.0592009
0.0763238
0.0348878
0.0181752
0.202333
0.110375
0.10626
0.0747006
0.862756
0.287477
0.0445929
0.396815
0.889849
0.169399
0.108232
0.026708
0.119577
0.572306
0.786795
0.030049
0.834012
0.177639
0.269302
0.88406
0.0663005
0.0347001
0.0642377
0.698021
0.00734389
0.00699217

0.584457
0.0940046
0.0249256
0.126914
0.00542526
0.718805
0.00438313
0.0584233
0.130539
0.00464159
0.0107367
0.00400314
0.14283
0.163974
0.0216863
0.369504
0.0507101
0.110995
0.716784
0.031858
0.0032119
0.0556381
0.000622208
0.0027117
0.00982596
0.691959
0.0142525
0.459206
0.00524861
0.00265878
0.126591
0.175315
0.000272726
0.02078
0.000247602
0.0402646
0.00174075
0.470379
0.0305743
0.020354

0.508951
0.00173076
0.821589
0.108127
0.24566
0.323378
0.74292
0.0529197
0.000610038
0.423782
0.0748434
0.436988
0.00578637
0.247833
0.0578282
0.00798113
0.521593
0.622251
0.521844
0.0204021
0.0299695
0.370137
0.149747
0.0024245
0.936286
0.00394038
0.268603
0.0137503
0.000416438
0.661157
0.184029
0.00152903
0.146136
0.164665
0.516707
0.0137664
0.229321
0.05289
0.0275955
0.0801635

0.0230643
0.000101105
5.73454e-05
0.508846
0.0234481
0.450199
0.0367762
0.0005604
0.000233511
0.000386504
0.128073
0.00173105
4.40923e-05
0.557054
0.0037795
0.000154724
0.000276754
0.00216877
0.00137927
0.958726
0.135351
6.53096e-05
0.000555988
6.9969e-06
0.000492598
0.249875
0.443782
0.435027
0.528307
0.938103
0.0392915
0.514663
2.36348e-05
0.000742947
0.000309137
0.0267571
0.797232
0.000614212
0.136633
0.472619

0.320627
0.743957
0.178577
0.410785
0.580371
0.245531
0.984601
0.448271
0.250384
0.526586
0.328842
0.0240611
0.616033
0.29948
0.326274
0.781642
0.559549
0.993621
0.332168
0.997649
0.569313
0.39073
0.104398
0.278119
0.08327
0.214588
0.997532
0.333768
0.379011
0.306748
0.61886
0.190104
0.00965411
0.994206
0.126582
0.20492
0.0301882
0.0650265
0.990639
0.76392

0.300634
0.503882
0.356093
0.0483196
0.851085
0.0868209
0.916569
0.252576
0.699502
0.0601808
0.0465987
0.0601296
0.663155
0.06543
0.0505827
0.233033
0.365217
0.158564
0.00190925
0.628115
0.00488752
0.346786
0.0483746
0.0207611
0.660844
0.0888469
0.50919
0.702677
0.0759848
0.0053948
0.0626153
0.176645
0.105532
0.737288
0.172042
0.000820682
0.557043
0.0102683
0.187542
0.0135275

0.263956
0.0482944
0.00486492
0.00043256
0.016921
0.0125544
0.16633
0.232446
0.0206742
0.00960071
0.0124046
0.10583
0.0055347
0.0028789
0.0194124
0.0713117
0.0810662
0.0174243
0.311528
0.098724
0.0174244
0.0623087
0.00828284
0.0433369
0.215912
0.403718
0.273153
0.0127346
0.108329
0.195052
0.19587
0.0546898
0.0145947
0.110907
0.665353
0.274172
0.38811
0.0358837
0.561637
0.0504392

0.046019
0.214643
0.494896
0.0360002
0.0705852
0.230493
0.228922
0.310985
0.146799
0.0792069
0.0998231
0.141532
0.523506
0.299774
0.151839
0.525393
0.3738
0.0821008
0.519429
0.690725
0.81817
0.300759
0.253554
0.653642
0.93942
0.507795
0.341136
0.39164
0.84029
0.51879
0.0561352
0.328486
0.289373
0.266937
0.0347511
0.00693755
0.236438
0.194713
0.588531
0.22333

0.0780279
0.926506
0.0565873
0.522757
0.0246594
0.02296
0.564413
0.050767
0.0669519
0.562856
0.124094
0.280686
0.773239
0.738446
0.0281961
0.395477
0.376774
0.508497
0.0875777
0.139114
0.0278758
0.905145
0.0518086
0.470582
0.737773
0.637714
0.608849
0.680082
0.644398
0.206524
0.513226
0.497982
0.198278
0.668145
0.554201
0.455271
0.0194914
0.929765
0.0670708
0.0106564

0.000678772
0.00861197
0.0116179
0.0206476
0.26531
0.00178098
0.0712848
0.264129
0.00386856
0.0100392
0.00940838
0.0112289
0.00110578
0.0738643
0.00798056
0.00980959
0.013295
0.0292638
0.0332778
0.0187611
0.110705
0.123937
0.258713
0.221696
0.0625507
0.23192
0.00341513
0.00515196
0.0193609
0.0112768
0.147074
0.340051
0.162041
0.0685518
0.0131753
0.00613775
0.00556678
0.302109
0.558948
0.0511615

0.370984
0.3743
0.967512
0.327978
0.573906
0.769941
0.431468
0.294029
0.203483
0.383998
0.666843
0.738527
0.777084
0.467962
0.840108
0.310007
0.477213
0.0942164
0.416415
0.823788
0.262321
0.658771
0.952094
0.325519
0.170337
0.818291
0.265202
0.39571
0.155556
0.0127766
0.403646
0.926078
0.285598
0.0621534
0.361448
0.376497
0.748511
0.412237
0.0626205
0.559764

0.456605
0.687556
0.589777
0.388835
0.17417
0.014044
0.155792
0.0681984
0.0217857
0.00406247
0.165887
0.0558726
0.505003
0.261241
0.854039
0.142015
0.353564
0.114682
0.96292
0.148007
0.0218952
0.481024
0.02989
0.33008
0.201296
0.00352453
0.000805864
0.648761
0.198758
0.0968832
0.172049
0.232247
0.123288
0.0368745
0.172603
0.0103284
0.0615016
0.312788
0.00815913
0.511993

0.125258
0.000177404
0.00959189
0.879566
0.478222
0.000506986
0.697334
0.0113983
0.170473
0.00014948
0.860211
0.462759
0.000421685
0.880773
0.00713647
0.000388226
0.00205182
0.00566971
0.000398371
0.00632752
0.00044881
0.0560502
0.00278555
7.56241e-07
0.0212103
0.861329
0.000803339
0.194981
0.00234565
0.00156111
5.08992e-05
0.0775526
0.0220472
0.870757
0.0139987
0.0871723
0.0253024
0.00044752
0.00023717
0.472

0.100533
0.111355
0.00388416
0.000481018
0.139195
0.248273
0.00392494
8.67182e-05
0.055856
0.0961269
0.144565
0.000735689
0.091832
0.127156
0.842079
0.00362439
0.00533238
0.224036
0.496901
0.232749
0.012579
0.000133891
0.291337
0.000896784
0.00396064
0.0935452
0.00830358
0.000255851
0.000236542
0.116581
0.365758
0.0244876
0.000969076
0.00273823
0.00807674
6.20642e-05
0.152575
0.029351
0.000183865
0.104028

0.993579
0.17731
0.193566
0.38474
0.101103
0.174263
0.750178
0.00696054
0.917498
0.666802
0.0974709
0.153421
0.51669
0.064018
0.143215
0.921532
0.506031
0.000210859
0.742092
0.0268131
0.120131
0.462449
0.900444
0.0718424
0.706708
0.0772268
0.00260924
0.829737
0.664785
0.848433
0.815548
0.0689997
0.470359
0.342083
0.134352
0.426379
0.71257
0.95109
0.075746
0.784744

0.000222617
0.000429855
0.000367899
0.000970098
0.000419517
0.000235013
0.00016744
0.000286872
0.000204663
0.000821603
0.000337867
0.000380486
0.000384466
0.000226934
0.000363678
0.000191439
0.000685377
0.00019788
0.000479668
0.00210597
0.262602
0.000145227
0.00503676
0.000159844
0.00279823
0.000520595
0.000558363
0.00034862
0.00143763
0.000135255
0.001701
0.000163022
0.000572881
0.0296398
0.000464596
0.000384397
0.025054
0.000330958
0.000417496
0.000316833

0.227745
0.407824
0.0344133
0.0501607
0.0577437
0.0148363
0.208546
0.138417
0.00909525
0.141261
0.00264823
0.226941
0.316738
0.652158
0.580884
0.00655753
0.404135
0.256502
0.124551
0.098987
0.00058417
0.0159751
0.0782426
0.235636
0.282228
0.176616
0.21073
0.0307401
0.0432395
0.00194359
0.413948
0.260924
0.986333
0.0206013
0.248501
0.00497723
0.340039
0.0322347
0.990981
0.360114

0.0344237
0.00276418
0.0144644
0.02197
0.0524424
0.0215721
0.00515485
0.00225257
0.0557667
0.230739
0.0290007
0.381049
0.0158994
0.153981
0.00819832
0.000766009
0.685024
0.00563442
0.00846662
0.00204472
0.00156707
0.0118889
0.0168473
0.018123
0.0371984
0.400522
0.113957
0.0180708
0.0199923
0.0375732
0.880802
0.108821
0.186897
0.275083
0.131612
0.290773
0.21876
0.196765
0.00731168
0.00249793

0.154273
0.470736
0.0595142
0.0567404
0.0592363
0.00568244
0.0992354
0.140143
0.049776
0.0451973
0.0232035
0.103914
0.0398465
0.561374
0.00718543
0.0888722
0.0700405
0.0852673
0.148199
0.028992
0.0307167
0.11088
0.306039
0.355209
0.05062
0.676697
0.0666114
0.154756
0.164483
0.470425
0.0838437
0.343172
0.00151884
0.00326265
0.0125388
0.0208421
0.209111
0.0975545
0.144498
0.0632812

0.0609633
0.0326139
0.322016
0.08652
0.185915
0.100442
0.262788
0.00474785
0.15993
0.338271
0.143981
0.16588
0.142559
0.0550571
0.47421
0.179614
0.398967
0.502421
0.0570341
0.203217
0.756388
0.0430575
0.00290254
0.482251
0.03034
0.120702
0.395569
0.282328
0.670319
0.562884
0.0286107
0.0753523
0.445771
0.0599555
0.0559116
0.140379
0.00143566
0.200726
0.484433
0.28158

0.0152139
0.00169426
0.325963
0.00506924
0.00401237
0.51363
0.00618174
0.264311
0.544183
0.0580307
0.604611
0.209104
0.135593
0.328163
0.81073
0.118797
0.869955
0.502738
0.187875
0.0720536
0.112926
0.206086
0.0219232
0.196465
0.40694
0.107731
0.676531
0.352548
0.312829
0.0736983
0.922574
0.00916764
0.358373
0.0514159
0.298662
0.00846205
0.0303743
0.912527
0.0632451
0.144115

0.998963
0.604763
0.9035
0.999886
0.238929
0.994007
0.443971
0.898123
0.0417794
0.993184
0.0667193
0.0261667
0.339753
0.717583
0.436161
0.199905
0.507215
0.377266
0.159847
0.388138
0.0905598
0.402014
0.869238
0.993712
0.526094
0.510191
0.993675
0.378362
0.653103
0.994017
0.100497
0.994103
0.997624
0.44785
0.100774
0.98356
0.999898
0.0538593
0.0014845
0.063551

0.0894901
0.0723876
0.255046
0.298735
0.41908
0.38253
0.980678
0.768577
0.0448161
0.45618
0.362768
0.0463506
0.125261
0.220394
0.059322
0.138353
0.366518
0.0355996
0.0132257
0.224407
0.025958
0.0175125
0.311404
0.0549674
0.817653
0.285658
0.430758
0.104633
0.175517
0.91084
0.000259042
0.291859
0.307744
0.192449
0.448646
0.520278
0.0173132
0.194159
0.212084
0.289072

0.961945
0.147844
0.672556
0.200804
0.00544206
0.14939
0.878556
0.0512551
0.0897577
0.446819
0.495536
0.0797558
0.221225
0.105287
0.000762359
0.169228
0.678362
0.28761
0.0162159
0.888716
0.347776
0.268584
0.00812625
0.416765
0.0226447
0.0586686
0.882692
0.04884
0.200699
0.0472122
0.00745816
0.654193
0.0811286
0.0596147
0.0204303
0.550286
0.0472501
0.222993
0.420227
0.0326706

0.00121461
0.889784
0.709213
0.428553
0.540986
0.747452
0.0159505
0.247056
0.0952839
0.00566054
0.026873
0.000277288
0.000332646
0.71191
0.636905
0.0538347
0.20065
0.960224
0.958728
0.768187
0.234036
0.0304326
0.00257795
0.0336587
0.274488
0.163564
0.902801
0.270961
0.0386071
0.0345499
0.256617
0.935471
0.155847
0.0873399
0.796609
0.998545
0.267523
0.624378
0.0303844
0.00327822

0.742297
0.337282
0.00729626
0.0109547
0.970518
0.00269716
0.104578
0.71979
0.996533
0.209056
0.393039
0.293473
0.397493
0.604671
0.312114
0.425644
0.878326
0.329114
0.993687
0.254876
0.646118
0.64161
0.177186
0.644737
0.636226
0.671325
0.679817
0.967451
0.792824
0.431294
0.00907234
0.896949
0.901615
0.725558
0.590905
0.170815
0.0917208
0.22277
0.594138
0.0341111

0.261508
0.671474
0.562032
0.0664019
0.217289
0.318466
0.0522586
0.0212913
0.68316
0.503422
0.0567179
0.0249903
0.12721
0.879702
0.23505
0.465857
0.0319323
0.671687
0.229061
0.232244
0.0515986
0.472107
0.148665
0.0398188
0.0886045
0.00720523
0.106615
0.0322482
0.0671299
0.642028
0.0628647
0.103703
0.0981645
0.015386
0.225309
0.275358
0.0380731
0.649155
0.0895999
0.0152454

0.0422973
0.242695
0.029394
0.0204291
0.19257
0.00272242
0.130192
0.954038
0.201007
0.0168145
0.0118082
0.172879
0.0072961
0.142111
0.135662
0.0916856
0.0265552
0.354453
0.0979813
0.127336
0.572418
0.0363451
0.0162049
0.344885
0.0482373
0.0416282
0.208375
0.023664
0.054366
0.0728925
0.0183328
0.00721138
0.261556
0.0520738
0.154509
0.220111
0.0197803
0.0676207
0.157149
0.11139

0.888961
0.812385
0.48173
0.0234748
0.268332
0.94594
0.15655
0.390979
0.0845388
0.228641
0.614651
0.770075
0.404523
0.0737358
0.511157
0.0329804
0.0503166
0.254596
0.0298117
0.89731
0.24302
0.882076
0.0760341
0.0148367
0.00594869
0.126261
0.0247485
0.084348
0.498349
0.112712
0.0849843
0.294435
0.866186
0.183278
0.290836
0.945181
0.886556
0.974082
0.154794
0.0230988

0.000516043
0.334422
0.0531317
0.797711
0.595952
0.164815
0.00272587
0.28715
0.0171827
0.189605
0.122417
0.00515722
0.0184515
0.0867838
0.0876799
0.00743309
0.209316
0.464756
0.180548
0.600657
0.00784164
0.025768
0.00289693
0.107306
0.67682
0.0422589
0.151642
0.0514916
0.330567
0.0393351
0.0874563
0.0557706
0.109789
0.259477
0.41015
0.529308
0.0212325
0.171202
0.629514
0.0695336

0.00419789
0.154421
0.0595708
0.00230297
0.0137802
0.0239545
0.00807156
0.012099
0.0203076
0.00469163
0.297517
0.000968101
0.682865
0.344831
0.0177638
0.221426
0.0230815
0.803889
0.804581
0.00621201
0.00088557
0.228854
0.0148171
0.0720576
0.885985
0.0990424
0.507106
0.497825
0.0458221
0.0580835
0.132853
0.0237522
0.000998638
0.644636
0.0384859
0.770522
0.374869
0.533244
0.0032494
0.00194851

0.0024205
0.000254225
0.598137
0.000196952
0.00357227
0.0259275
0.00775725
0.0121601
0.276014
0.010283
4.12498e-05
0.192461
0.522758
0.0540882
0.00909043
0.145765
0.606653
0.0523747
0.0657928
0.00352594
0.00596223
0.302832
0.189459
0.00957496
0.0116489
0.0487049
0.245504
0.0158044
0.000157908
0.000578985
0.000369715
0.0170487
0.461253
0.383364
0.0968712
0.000976842
0.0544305
0.315039
0.0180235
0.125257

0.0715863
0.0249363
0.0110638
0.00898467
0.0246124
0.0334559
0.0565968
0.0192989
0.017692
0.103387
0.0135005
0.0591733
0.100105
0.0168052
0.051062
0.0298566
0.0188391
0.352777
0.0285133
0.0661313
0.0837262
0.409686
0.140831
0.0296498
0.429306
0.00245167
0.030538
0.0251611
0.000891526
0.00243753
0.0358348
0.106742
0.0405924
0.0137023
0.03012
0.721909
0.28445
0.0735324
0.0754994
0.410398

0.523751
0.250218
0.000895395
0.166596
0.00318072
0.0109481
0.00341001
0.146052
0.143823
0.0327871
0.0832495
0.0122391
0.0148634
0.129132
0.390992
0.00579956
0.0144808
0.00514891
0.247724
0.159999
0.0151228
0.00688653
0.0586846
0.0966655
0.000324474
0.00245198
0.543075
0.301122
0.0865188
0.0271859
0.0086996
0.000206959
0.00889528
0.00516447
0.587222
0.801641
0.0670377
0.00279953
0.375881
0.0441435

0.388097
0.22715
0.0814611
0.286018
0.193816
0.8544
0.479905
0.257748
0.64234
0.0383542
0.602105
0.266751
0.253451
0.211153
0.631674
0.446568
0.982194
0.502512
0.0765106
0.98379
0.0733648
0.514584
0.209841
0.288132
0.0837311
0.486163
0.212151
0.994365
0.209993
0.623035
0.596285
0.159862
0.972269
0.858201
0.952921
0.00278184
0.683781
0.0386696
0.479661
0.209166

0.0125763
0.00288923
0.00365462
0.0106633
0.0417655
0.0027982
0.00138427
0.025071
0.00406861
0.00341534
0.355525
0.00697142
0.0039419
0.750344
0.377324
0.00714376
0.140822
0.0040635
0.014988
0.0211992
0.00194981
0.00184318
0.00157811
0.00571429
0.00447377
0.0005939
0.00412067
0.00219461
0.000949203
0.0149059
0.00223979
0.00152081
0.00747582
0.00599033
0.00297475
0.00310272
0.00643301
0.00129746
0.0021199
0.00104649

0.415142
0.428977
0.733834
0.442921
0.193753
0.134272
0.612549
0.849326
0.0390346
0.435635
0.518256
0.29227
0.484667
0.400489
0.367536
0.421894
0.783665
0.700417
0.134697
0.625088
0.0002847
0.0989805
0.0632218
0.539865
0.50811
0.561049
0.457263
0.939678
0.307589
0.766471
0.220773
0.0711663
0.894256
0.75393
0.0127349
0.223262
0.000799118
0.396097
0.234234
0.226663

0.00549285
0.187672
0.432932
0.980226
0.367865
0.282972
0.0170129
0.614234
0.896196
0.316961
0.151415
0.704444
0.345126
0.985885
0.350893
0.994732
0.198441
0.447887
0.214747
0.109119
0.0150775
0.425037
0.277846
0.509529
0.280455
0.0568571
0.221145
0.262429
0.583452
0.203278
0.130709
0.394387
0.578154
0.70794
0.00252981
0.364431
0.702603
0.673784
0.75738
0.175427

0.0535239
0.127633
0.336661
0.739223
0.441188
0.012112
0.687889
0.324451
0.093291
0.135169
0.449011
0.0141573
0.450813
0.0434751
0.0782899
0.27296
0.167748
0.206004
0.215666
0.403179
0.0498559
0.322466
0.306129
0.0638437
0.0164631
0.150969
0.000331345
0.0056779
0.292231
0.0415092
0.602816
0.595327
0.404735
0.145405
0.184558
0.227247
0.487539
0.350707
0.298712
0.208469

0.392633
0.990831
0.205558
0.885513
0.70453
0.816254
0.0337064
0.493311
0.689781
0.160772
0.569241
0.61445
0.429659
0.121237
0.390054
0.309694
0.688498
0.0243732
0.307313
0.701877
0.000472244
0.590353
0.581783
0.835542
0.0687427
0.0619119
0.0213637
0.160855
0.233994
0.929054
0.105421
0.733761
0.255046
0.983772
0.117685
0.331993
0.235307
0.597016
0.157578
0.364429

0.121452
0.00793141
0.305936
0.0599762
0.027436
0.00629646
0.0738588
0.0591431
0.00449336
0.143177
0.00210044
0.0213874
0.0145467
0.60061
0.0584845
0.828174
0.0733051
0.292348
0.18414
0.294718
0.388212
0.265913
0.0151059
0.404596
0.465444
0.0336961
0.212981
0.526246
0.530203
0.372865
0.205158
0.00239225
0.0900831
0.00523628
0.00519843
0.00830379
0.777828
0.125661
0.577413
0.451862

0.0249952
0.0187712
0.0431062
0.913699
0.00578314
0.170795
0.0255659
0.029127
0.0414319
0.00113265
0.257267
0.0738034
0.0690359
0.0623972
0.00439549
0.00634303
0.323194
0.0665142
0.168491
0.00175799
0.0253266
0.19857
0.00473919
0.10211
0.473545
0.911242
0.0409596
0.444179
0.940755
0.0182473
0.291712
0.860027
0.977713
0.0107712
0.100613
0.963759
0.0251659
0.0177168
9.03601e-05
6.44192e-05

0.0411792
0.00278759
0.118692
0.0230709
0.00240616
0.951808
0.36691
0.0127664
0.0097253
0.0689297
0.749796
0.000956883
0.00141997
0.00186049
0.915294
0.00718634
0.134109
0.00277894
0.0381744
0.00252361
0.0409769
0.960035
0.207766
0.00244659
0.0224938
0.385964
0.0814607
0.117975
0.0137081
0.596601
0.00230972
0.96392
0.154921
0.00502247
0.0942388
0.762323
0.685877
0.00744799
0.292096
0.031635

0.0034763
0.0217857
0.00162864
0.0291402
0.0826111
0.00268264
0.0102709
0.0227914
0.00260849
0.00451585
0.827492
0.0579585
0.00900314
0.00105128
0.00482936
0.126767
0.00542626
0.00125534
0.00892782
0.00122369
0.00105655
0.887515
0.0128374
0.00262059
0.00620649
0.00345436
0.00877478
0.00292908
0.329947
0.00404535
0.00801313
0.00497017
0.00349883
0.00271593
0.0351935
0.00951477
0.0157404
0.0708392
0.000131539
0.00210669

0.00609221
0.284512
0.0101139
0.00570886
0.00408601
0.288543
0.220387
0.514683
0.0633486
0.000323572
0.00602264
0.326456
0.734433
0.751656
0.742707
0.360328
0.295747
0.00813683
0.379154
0.426544
0.000297988
0.00127597
0.821512
0.000412477
0.00189031
0.406912
0.397714
0.000295777
0.218026
4.69722e-05
0.00159118
0.00997375
0.0132477
0.00985825
0.438973
0.448938
0.00227632
0.512563
0.540544
0.516326

0.0656602
0.00349117
0.0870551
0.876285
0.035116
0.633296
0.531878
0.0303773
0.273441
0.00920224
0.143769
0.944601
0.0226911
0.790142
0.176262
0.495238
0.0141931
0.481943
0.00548923
0.13262
0.0219413
0.969589
0.524723
0.153579
0.0427271
0.168168
0.0291082
0.334071
0.00650737
0.176328
0.219183
0.876272
0.863396
0.242367
0.97527
0.0617852
0.22374
0.0289776
0.0278126
0.0126458

0.00233531
0.0023924
0.00270161
0.000481736
0.00813009
0.0102618
0.0005846
0.102162
0.0022925
0.00179187
0.00154067
0.023232
0.00182996
0.0263157
0.00154278
0.00204007
0.0107612
0.00557643
0.0040912
0.0140742
0.283393
0.00471075
0.00647922
0.00378821
0.00477198
0.0912534
0.00241851
0.00196315
0.00725385
0.00130344
0.217603
0.00621296
0.00140706
0.238552
0.0618786
0.00524984
0.0426229
0.00427592
0.00889461
0.00349457

0.156998
0.364941
0.202331
0.016587
0.193511
0.0733991
0.0406307
0.0682184
0.0373545
0.00913623
0.0276814
0.0719885
0.00190513
0.037914
0.0315363
0.0248724
0.0683926
0.0449901
0.967809
0.0243988
0.023514
0.465316
0.00706254
0.117651
0.0449164
0.125968
0.147912
0.0010265
0.131896
0.115941
0.00109221
0.0705815
0.0927101
0.211676
0.943119
0.281437
0.0534901
0.0285373
0.120932
0.195882

0.027281
0.0122892
0.012362
0.0126962
0.00482203
0.0219086
0.0170411
0.0141651
0.0440377
0.00357867
0.00738381
0.00919946
0.00555228
0.202697
0.0104324
0.0196223
0.00436869
0.0312066
0.013114
0.0120287
0.0111304
0.00765738
0.0217735
0.0143229
0.0198706
0.0168014
0.00677015
0.0052042
0.0348931
0.0124384
0.00902949
0.0106367
0.0910308
0.00308986
0.0095353
0.433999
0.0101335
0.00826905
0.0044413
0.0226766

0.884567
0.975795
0.518423
0.471112
0.265683
0.252847
0.992709
0.223925
0.997516
0.999494
0.380548
0.996495
0.222022
0.0306929
0.958026
0.705317
0.913156
0.224342
0.0223722
0.822733
0.384361
0.924491
0.992981
0.990745
0.676585
0.875537
0.889404
0.927154
0.00171382
0.0877542
0.579397
0.389203
0.224128
0.253279
0.00119765
0.487339
0.99366
0.49382
0.508564
0.958448

0.107955
0.429972
0.0140475
0.177031
0.401016
0.0703032
0.0447868
0.0402171
0.00163861
0.02245
0.20391
0.00556624
0.331533
0.0503566
0.819339
0.0419003
0.172604
0.179346
0.0168495
0.686674
0.251537
0.0415192
0.088144
0.494632
0.0504272
0.192393
0.201146
0.00958234
0.121235
0.00669257
0.0306352
0.0921952
0.00419904
0.108479
0.0490557
0.085364
0.223296
0.0486832
0.233129
0.104964

0.684813
0.881757
0.879757
0.053939
0.5768
0.28928
0.0328719
0.285188
0.371904
0.063131
0.00177117
0.426808
0.779268
0.0103159
0.0334962
0.0781457
0.32102
0.298766
0.0460887
0.640363
0.243837
0.0250004
0.270538
0.00672918
0.0169291
0.0381629
0.121557
0.202901
0.0915569
0.546291
0.0274784
0.000669504
0.00934866
0.0022562
0.00464369
0.473986
0.591524
0.225766
0.177666
0.632654

0.04154
0.848667
0.0925137
0.138829
0.236728
0.570965
0.898557
0.348058
0.46942
0.0368917
0.0165027
0.280531
0.396709
0.55585
0.294239
0.132559
0.0376973
0.00322095
0.11823
0.147813
0.691554
0.0437637
0.344439
0.34655
0.802502
0.528535
0.0129578
0.126505
0.288827
0.0524671
0.675157
0.668861
0.06593
0.0465931
0.0984049
0.337312
0.459557
0.0923563
0.114075
0.0163423

0.0019057
0.132757
0.0194626
0.00702302
0.00392604
0.0319402
0.0590279
0.0245517
0.0707358
0.0247442
0.00367449
0.0671996
0.00178884
0.00157064
0.00143543
0.740296
0.139879
0.0463277
0.00527244
0.000259491
0.0255152
0.00222001
0.000539204
0.525392
0.0117725
0.0112819
0.000238741
0.190379
0.0023752
0.00301708
0.510799
0.000833144
0.00828106
0.0484723
0.0108736
0.336401
0.0731662
0.000458327
0.00283856
0.0342181

0.319813
0.985165
0.044196
0.0649305
0.701442
0.962071
0.174315
0.171447
0.0684598
0.00452245
0.000223113
0.505297
0.00193766
0.887303
0.00207698
0.0789917
0.418527
0.0424642
0.977308
0.104916
0.964345
0.760395
0.0127942
0.0834138
0.677839
0.482839
0.134363
0.909659
0.000125519
0.104053
0.000898544
0.0571318
0.00609139
0.224865
0.923553
0.0296422
0.757371
0.659878
0.953221
0.00375634

0.749704
0.67355
0.0421285
0.901302
0.977409
0.0149387
0.600805
0.5059
0.847627
0.0243335
0.191646
0.109872
0.00136013
0.960499
0.592176
0.949111
0.0011039
0.510487
0.554096
0.955126
0.785151
0.000950023
0.000916505
0.000884886
0.00435229
0.937118
3.77977e-05
0.998867
0.134219
0.322478
0.72171
0.946433
0.729364
0.00170971
0.000181066
0.967813
0.00606575
0.593354
0.000722689
0.0566963

0.00163675
0.505962
0.212289
0.0421161
0.00315854
0.341679
0.201044
0.384475
0.122563
0.332246
0.0814351
0.000260321
0.197674
0.000731982
0.162972
0.447612
0.0861218
0.710087
0.509476
0.149211
0.127993
0.0348175
0.0617155
0.00218392
0.430684
0.149272
0.00497547
0.137355
0.315516
0.720761
0.00283126
0.256681
0.597052
0.212613
0.110294
0.493852
0.0311761
0.223369
0.620791
0.169098

0.394749
0.809142
0.591502
0.889449
0.743213
0.127923
0.517406
0.206739
0.0164933
0.271621
0.945358
0.270194
0.604631
0.546224
0.323505
0.248555
0.289738
0.113121
0.182834
0.404795
0.721507
0.0178654
0.512796
0.258594
0.0236473
0.210753
0.495243
0.0981282
0.211716
0.971297
0.255403
0.252113
0.110497
0.892755
0.351921
0.187295
0.529066
0.167377
0.674893
0.605463

0.387809
0.0371149
0.0756265
0.216327
0.169648
0.163241
0.0455692
0.0486277
0.482542
0.188185
0.00313459
0.87526
0.0888973
0.30919
0.119538
0.252257
0.115033
0.455183
0.311251
0.402828
0.737163
0.00162245
0.0589325
0.0419852
0.0439862
0.0654018
0.349238
0.219336
0.835011
0.141243
0.524433
0.300131
0.0779257
0.722753
0.369806
0.149958
0.15826
0.158805
0.163528
0.430748

0.969476
0.0133838
0.127845
0.146947
0.00109212
0.973166
0.0143546
0.0300208
0.054699
0.00598748
0.151352
0.697825
0.18404
0.00981934
0.362467
0.0317244
0.207757
0.0210818
0.00234967
0.251762
0.00345032
0.486892
0.00859611
0.0530656
0.00168808
0.176558
0.00443134
0.0539862
0.10651
0.0020262
0.0646729
0.130361
0.178218
0.00372587
0.606254
0.00248376
0.582438
0.324479
0.017186
0.76136

0.0101343
0.154836
0.481055
0.28826
0.179452
0.814379
0.410946
0.02791
0.0476107
0.00527408
0.961897
0.00200337
0.00242251
0.364043
0.846998
0.58173
0.144252
0.265783
0.59512
0.000494983
0.251736
0.985263
0.0488718
0.429833
0.243854
0.316236
0.090276
0.332171
0.244446
0.740247
0.321541
0.0981704
0.0787751
0.0264556
0.0495283
0.424007
0.431887
0.363265
0.354297
0.880835

0.101661
0.0595985
0.0223065
0.172839
0.39252
0.948927
0.0265837
0.0129818
0.0386702
0.132265
0.0376915
0.138457
0.687793
0.0662155
0.0365909
0.0461912
0.00246933
0.283786
0.0130395
0.121928
0.0216723
0.299873
0.0499817
0.341168
0.0716123
0.106563
0.04102
0.000106799
0.00487246
0.0214524
0.00104568
0.339317
0.0737856
0.126802
0.634204
0.00456261
0.0031411
0.216403
0.0675057
0.0431277

0.035619
0.418353
0.0835599
0.137666
0.00749546
0.509563
0.135149
0.0412829
0.445504
0.00168731
0.578368
0.386333
0.19319
0.510909
0.0237955
0.0970941
0.520377
0.350834
0.000477857
0.0441311
0.0282897
0.310166
0.358787
0.53095
0.128588
0.00018281
0.342695
0.158592
0.000782562
0.0333996
0.11285
0.407598
0.162657
0.603142
0.22404
0.911711
0.0531643
0.580499
0.0762283
0.0186328

7.44985e-05
0.000298918
0.0186805
0.23891
0.0177369
0.0323855
0.000245578
0.0630831
0.193242
0.103894
0.0381805
0.692569
0.13415
0.63873
0.000228752
0.103464
0.0969886
3.65895e-05
0.852684
0.0322554
0.000462454
0.0677268
0.117459
0.164463
0.126666
0.0542518
0.000915706
0.438187
0.00197278
0.139554
0.0653581
0.0137337
0.151808
0.0882183
0.000357172
0.199474
0.145581
0.0609239
0.000856441
0.105986

0.0564448
0.0395776
0.126744
0.0468253
0.0512159
0.345444
0.0780943
0.216361
0.44818
0.38528
0.181684
0.466196
0.136875
0.514774
0.0726069
0.000223649
0.456012
0.000639591
0.0950028
0.767855
0.0845751
0.0291751
0.0720593
0.115431
0.0980012
0.248809
0.109007
0.271696
0.0615672
0.181967
0.577666
0.12809
0.44588
0.329473
0.267316
0.0650147
0.0300528
0.707691
0.489217
0.120214

0.000209129
8.56133e-05
0.000234726
0.000630291
0.000762877
0.000106913
0.000132368
0.000401647
0.000260044
0.0037883
0.000278754
0.000416427
0.000384216
0.339964
0.000314257
0.000169674
0.000161288
0.000411392
0.000389877
0.055449
0.000351424
0.00116279
0.000246391
0.000920081
0.000197476
0.0016108
0.000236857
0.000102672
0.000259282
0.000582092
0.00027766
0.00022803
0.000274091
0.663345
0.000330922
0.876032
0.000244291
0.000657405
0.000144034
0.000181672

0.0461528
0.140549
0.0136604
0.00464745
0.927425
0.941949
0.193604
0.112002
0.741945
0.11103
0.0142431
0.89958
0.0529209
0.000685424
0.994123
0.446913
0.00477633
0.0118436
0.532133
0.14607
0.0310339
0.915982
0.927641
0.149663
0.000341119
0.461899
0.90381
0.00192768
0.43269
0.918107
0.0329747
0.0261398
0.352358
0.00117285
0.000172216
0.859042
0.0132915
0.922176
0.00856221
0.0194706

0.229629
0.0907603
0.0150799
0.220293
0.573192
0.673138
0.16234
0.835979
0.366587
0.0378288
0.0612531
0.0583007
0.295091
0.0287199
0.457591
0.111639
0.669016
0.00272596
0.338124
0.0658986
0.139503
0.348909
0.00524166
0.00470965
0.378236
0.100916
0.16531
0.0575005
0.101429
0.0591454
0.00319381
0.0745883
0.0602967
0.235883
0.0224701
0.22093
0.468878
0.397735
0.574114
0.000405868

0.0112452
0.00115637
0.983668
0.322145
0.421434
0.48976
0.834376
0.0742088
0.00597427
0.885118
0.376064
0.0863128
0.266287
0.00227194
0.00198636
0.668208
0.907872
0.90274
0.817384
0.0580851
0.0990232
0.259224
0.0849137
0.685313
0.00121586
0.0116336
0.00439752
0.103906
0.469017
0.000624786
0.163952
0.00220498
0.978466
0.000635902
0.0360609
0.678102
0.638215
0.328754
0.930468
0.555328

0.580956
0.120301
0.0948168
0.0352706
0.618674
0.153192
0.00673589
0.0886477
0.206696
0.208355
0.511451
0.0592319
0.0704166
0.506056
0.0275048
0.343639
0.00223847
0.0503809
0.00292152
0.445751
0.304292
0.0467577
0.54914
0.0562239
0.596312
0.00115657
0.00999126
0.0815241
0.129721
0.569776
0.00020722
0.0542649
0.18123
0.00467279
0.515087
0.339464
0.92675
0.0296186
0.264585
0.0394853

0.638144
0.0326439
0.0111904
0.414532
0.840986
0.0203765
0.404603
0.772811
0.284358
0.170698
0.330273
0.150615
0.0335373
0.380318
0.302951
0.12169
0.00944759
0.0632338
0.0747864
0.513077
0.0588432
0.0528038
0.348869
0.122794
0.0548167
0.325578
0.617071
0.108985
0.0130079
0.152998
0.0563109
0.378508
0.765686
0.140199
0.147395
0.222086
0.159645
0.157182
0.0330542
0.0935963

0.000916736
0.421862
0.131803
0.278637
0.306846
0.471348
0.000401815
0.0100733
0.00208688
0.575516
0.0376455
0.101701
0.000896026
0.25063
0.0383528
0.0565678
0.491823
0.771297
0.0702787
0.0457403
0.429467
0.383978
0.865753
0.00094969
0.460795
0.510198
0.333599
0.864787
0.00181983
0.137688
0.512135
0.274414
0.141177
0.225426
0.0177529
0.0506089
0.216072
0.00245375
0.120037
9.15126e-05

0.185696
0.0272477
0.161014
0.055268
0.0504311
0.35879
0.136355
0.10581
0.429957
0.00760516
0.250087
0.941102
0.0272824
0.0112651
0.0102455
0.241791
0.467572
0.367925
0.0403299
0.524854
0.140168
0.0273175
0.287475
0.0851805
0.00535781
0.135663
0.136672
0.00569627
0.10496
0.138797
0.000185845
0.0287438
0.228036
0.825696
0.350458
0.0736743
0.13712
0.0987241
0.169716
0.0864553

0.0105468
0.726663
0.151124
0.135919
0.156242
0.988583
0.903687
0.0408154
0.457976
0.553099
0.770099
0.955485
0.227869
0.405483
0.40769
0.41811
0.245589
0.120852
0.249499
0.598074
0.0773537
0.189562
0.144948
0.145044
0.339865
0.306176
0.145425
0.383187
0.140259
0.812159
0.456084
0.238149
0.0025865
0.176386
0.992667
0.213591
0.667764
0.744066
0.153232
0.120594

0.235852
0.324891
0.184474
0.158644
0.119348
0.0446397
0.99821
0.0514299
0.143728
0.431012
0.351565
0.170345
0.992773
0.399666
0.548582
0.395993
0.964296
0.606905
0.358515
0.0306823
0.457748
0.605675
0.551911
0.0592137
0.251747
0.272602
0.276393
0.312093
0.00864811
0.959976
0.539797
0.731901
0.379308
0.384598
0.0900171
0.0178497
0.174962
0.458305
0.606276
0.989817

0.0812557
0.081336
0.0445901
0.0705095
0.14116
0.151583
0.995348
0.254928
0.0410193
0.377498
0.177989
0.148753
0.538337
0.0098754
0.367038
0.354006
0.946524
0.525054
0.634055
0.024438
0.0380478
0.11525
0.0555121
0.111052
0.106518
0.061153
0.491628
0.0968387
0.779809
0.0779004
0.0980411
0.0290178
0.0489437
0.00014494
0.466229
3.9983e-05
0.0122085
0.0765722
0.0250716
0.940187

0.00217415
0.000340659
0.000270639
0.000661307
0.00519412
0.00502628
0.00382469
0.000407
0.00168249
0.000689947
0.00100406
0.0189804
0.00455316
0.000710111
6.24971e-05
0.366244
0.0447048
0.000434247
0.0126961
0.394045
0.00488829
0.00975405
0.000351061
0.000371561
0.0521884
0.00321278
0.000529163
0.787074
0.000177291
0.000288649
0.00140213
0.00535746
0.000154861
0.00135956
0.00393712
0.000480665
0.663717
0.303871
0.902648
0.420565

0.110275
0.383741
0.0173846
0.236122
0.167852
0.980201
0.158667
0.0765305
0.154931
0.319386
0.408939
0.0389274
0.774536
0.045251
0.464322
0.518181
0.145644
0.989141
0.132435
0.461088
0.139701
0.991314
0.0655185
0.77605
0.170024
0.245742
0.854532
0.327049
0.0473463
0.337199
0.00404995
0.019969
0.0635755
0.0155151
0.00816052
0.69512
0.730531
0.403367
0.023079
0.0986039

0.0067003
0.679208
0.679199
0.0561656
0.102773
0.784197
0.0109787
0.985127
0.342376
0.982068
0.210882
0.389726
0.0833437
0.477995
0.436729
0.600053
0.763382
0.0347435
0.694138
0.0931599
0.248498
0.0306608
0.389581
0.772408
0.0363721
0.744563
0.00246574
0.709876
0.299824
0.828696
0.577793
0.33424
0.0151309
0.000841584
0.0780439
0.822441
0.0300943
0.293595
0.956977
0.0160745

0.0139617
0.151338
0.528846
0.00412008
0.00204881
0.0306222
0.00802533
0.260312
0.00202665
0.0346044
0.0326648
0.00761941
0.568423
0.17377
0.020689
0.316311
0.451843
0.19156
0.245738
0.159811
0.37063
0.0245301
0.406194
0.683235
0.375373
0.136289
0.700376
0.915214
0.187084
0.75719
0.131691
0.0257971
0.00037111
0.674519
0.0937954
0.746205
0.203445
0.434135
0.025752
0.323177

0.729293
9.69789e-05
0.237516
0.205336
0.393391
0.0215546
0.345394
0.456381
0.18842
0.294344
0.0552931
0.175868
0.00457718
0.0067572
0.228845
0.838352
0.372931
0.729286
0.195341
0.0430308
0.00742218
0.0106582
0.0104858
0.215194
0.140724
0.258161
0.955307
0.334465
0.694108
0.0716644
0.0430284
0.135573
0.0659593
0.037298
0.0909717
0.0141431
0.078156
0.69627
0.0367127
0.0828387

0.956414
0.118496
0.180853
0.211887
0.904819
0.477572
0.146433
0.162325
0.0323022
0.338783
0.066055
0.124104
0.523983
0.420481
0.479549
0.145782
0.763035
0.75228
0.977415
0.143949
0.312466
0.874758
0.0385416
0.0885534
0.00913387
0.362201
0.431034
0.334659
0.666992
0.00403446
0.0666404
0.963415
0.0368226
0.515249
0.964293
0.0570387
0.0238581
0.247145
0.0716642
0.165357

0.00024066
0.120262
0.00139106
0.000568115
0.0035401
0.00191134
0.000800127
0.000640449
0.000694718
0.00015699
0.0221533
0.205037
0.484103
0.000609226
0.0522922
0.516634
0.00914996
0.0212217
0.000142218
0.59041
0.0653015
0.000834154
0.00365048
0.00488064
0.00749362
0.672946
0.53364
0.00577747
0.000509609
0.0027226
0.000139434
0.00299006
0.116168
0.000497815
0.0014979
0.00149142
0.631912
0.525433
0.885957
0.751587

0.0163955
0.436145
0.0188851
0.0467011
0.0413792
0.912083
0.0290189
0.00624947
0.923606
0.0284469
0.01522
0.00711501
0.933681
0.0370413
0.00207356
0.0178795
0.000338459
0.31079
0.0376326
0.0129127
0.0043885
0.00270084
0.000735246
0.0223667
0.00819003
0.074248
0.027606
0.0110585
0.00199349
0.0021718
0.00332738
0.000728132
0.000296256
0.022566
0.0109906
0.121214
0.900845
0.0887159
0.200724
0.0341711

0.0105835
0.00205668
0.0014895
0.00763597
0.00431465
0.00866563
0.00547026
0.00537134
0.000129739
0.00826411
0.00383373
0.0133275
0.00249112
0.0017686
0.000265793
0.00428465
0.00699251
0.0112754
0.00311961
0.00600377
0.000128493
0.469883
0.00504368
0.00456112
0.0303873
0.0026837
0.00301315
0.0141255
0.0150435
0.00514179
0.00523097
0.00133658
0.00324617
0.0435141
0.00520946
0.0327835
0.00194995
0.00374004
0.00448754
0.00408969

0.00250369
0.0647737
0.00680174
0.0273284
0.022484
0.0104098
0.00506662
0.0165784
0.00456254
0.0102396
0.00247696
0.0273692
0.0253739
0.0103944
0.00269778
0.0616614
0.00613774
0.0050996
0.0123951
0.00245144
0.0135864
0.0204377
0.239331
0.0201627
0.00928806
0.00439675
0.000779279
0.0292824
0.00350276
0.00215831
0.0236956
0.650038
0.000737085
0.0221952
0.0553506
0.0123433
0.00700103
0.0261905
0.0152174
0.00690281

0.000226631
0.0548626
0.0343406
0.636261
0.000517979
0.0328921
0.00603709
0.00182383
0.000290908
0.000103711
0.00392364
0.00045589
0.00849186
0.00348004
0.000151261
0.000519506
0.000521827
0.00182361
0.598245
0.0341879
0.000988345
0.000627331
0.000188951
0.00319087
0.00588209
0.783674
0.0824551
0.0014714
0.0346099
0.000561093
6.82564e-05
0.00062637
0.000679176
0.0113029
0.000714609
0.867343
0.00280768
0.0141686
0.00188727
0.000991216

0.832738
0.00648902
0.0233693
0.00431994
0.000644814
0.0378513
0.000357608
0.00278035
0.000399417
0.00265461
0.826747
0.00340728
0.00143325
0.00497292
0.000132933
0.986574
0.548684
0.965284
0.00218044
0.00109052
0.000249609
0.286972
0.0661411
0.358389
0.0184986
0.00105858
0.000278318
0.00101524
0.001174
0.178557
0.0232617
0.000162343
0.0015957
0.870776
0.00145388
0.000153921
5.12562e-05
0.00061037
0.00342
0.103441

0.0477899
0.0409261
0.193017
0.0305721
0.134745
0.580111
0.00076907
0.0520953
0.300586
0.575357
0.310251
0.235925
0.0154025
0.726285
0.0429641
0.06169
0.17413
0.0346297
0.363934
0.497054
0.001303
0.237504
0.00144344
0.236675
0.190401
0.126274
0.00198541
0.41316
0.13798
0.116554
0.724139
0.839402
0.100271
0.00454323
0.305371
0.0526454
0.020696
0.218404
0.420433
0.30105

5.51537e-05
0.00395025
0.710743
0.00363921
0.00291013
0.78775
0.153124
0.000190665
0.355323
0.64436
0.00739862
0.613734
0.450506
0.00011507
0.000364668
0.634383
0.000320285
0.600782
0.159654
0.210052
0.346371
0.000300109
0.615706
0.577388
0.625177
0.0511492
0.000500417
0.00163148
0.56666
0.000519151
0.00757205
0.00329191
0.00260766
0.00330716
0.000274412
0.0357791
0.00328144
0.00070081
0.000100633
0.000499829

0.253866
0.0583526
0.135881
0.0300466
0.0715234
0.00972432
0.000840136
0.567859
0.00302245
0.00405234
0.291292
0.00684545
0.0374163
0.181181
0.0119488
0.303976
0.633633
0.00671978
0.000150651
0.390842
0.00175123
0.100615
0.00183706
0.0594768
0.279171
0.00150501
0.316112
0.00663724
0.0533071
0.0134415
0.0568583
0.0100219
0.0020352
0.282072
0.0064318
0.00654115
0.563757
0.00622566
0.00241953
0.0111956

0.0185027
0.00669319
0.00725115
0.417043
0.198434
0.901488
0.00761368
0.000492924
0.00259824
0.000445679
0.0312205
0.712109
0.00547709
0.00989138
0.884567
0.807502
0.00373299
0.00317308
0.631392
0.00193641
0.0191562
0.453024
0.00348248
0.00303533
0.849373
0.00378173
0.00901514
0.871784
0.00305687
0.000218877
0.00203473
0.000823569
0.00878941
0.0106751
0.417301
0.00467106
0.639713
0.0436229
0.0339233
0.000695661

0.208114
0.0160382
0.0700661
0.0122723
0.00424849
0.0247444
0.0422194
0.0127943
0.0278509
0.117502
0.0159744
0.00905205
0.0314979
0.0275935
0.170781
0.0725071
0.223482
0.0117478
0.0162369
0.0543886
0.0511265
0.191109
0.0515884
0.0119382
0.107565
0.848111
0.115466
0.0157086
0.00922836
0.00018211
0.0176102
0.00281607
0.0132364
0.0261204
0.0100362
0.0396673
0.145361
0.0242915
0.0800628
0.128208

0.181998
0.28089
0.0432044
0.0897813
0.357758
0.351681
0.0801793
0.0205667
0.00363545
0.245741
0.0495143
0.243461
0.990214
0.219398
0.925345
0.0860886
0.293434
0.0823997
0.0673091
0.0661514
0.0972769
0.135173
0.170325
0.20324
0.127281
0.0250919
0.177343
0.174477
0.291332
0.656117
0.0265038
0.157905
0.136414
0.835043
0.221576
0.206361
0.946598
0.896014
0.0753481
0.06338

0.929974
0.0223209
0.00770064
0.15889
0.538234
0.190176
0.458617
0.310829
0.00104446
0.963463
0.00253659
0.982902
0.987935
0.97404
0.214356
0.21092
0.270852
0.861945
0.831192
0.731503
0.752678
0.997389
0.982876
0.00142774
0.984611
0.909319
0.789666
0.954182
0.193248
0.00671765
0.0853475
0.0919392
0.526587
0.980731
0.145399
0.969398
0.00275736
0.00925401
0.971724
0.0317608

0.000281753
0.000272792
0.000885108
0.000608001
0.000360227
0.000698437
0.00040514
0.000259263
0.00124867
0.000487153
0.000521932
0.000233333
0.000223392
0.00180846
0.00109029
0.000172653
0.000929339
0.000235694
0.000554892
0.000122602
0.000469919
0.000316563
0.000186057
0.654916
0.000658748
0.000162094
0.000444869
0.00043853
0.000290154
0.000335563
0.000157944
0.00048669
0.000325803
0.000473072
0.000248565
0.0127999
0.000852354
0.000239302
0.000536892
0.000529522

0.000907413
0.0085902
0.00861032
0.000349924
0.000702996
0.0401843
0.0139199
0.0142423
0.00623027
0.00123959
0.00410029
0.0296188
0.149418
0.00386938
0.0549592
0.018416
0.0238235
0.00187163
0.00172575
0.000871168
0.000655703
0.000858132
0.0494493
0.0894245
0.00223177
0.00203837
0.000763526
0.018524
0.000530025
0.00107773
0.00110145
0.068921
0.000367411
0.00134861
0.0131202
0.00733495
0.00235701
0.00400498
0.0111553
0.000177685

0.075728
0.00219657
0.991051
0.0393876
0.681293
0.971014
0.679009
0.00220384
0.0381631
0.987522
0.263055
0.0171004
0.966365
0.989566
0.948326
0.00313745
0.00368676
0.00119201
0.936513
0.00231452
0.0500546
0.0630483
0.657916
0.00318958
0.844724
0.672881
0.963487
0.000185606
0.00183889
0.00202267
0.936333
0.989064
0.0353364
0.979694
0.144433
0.00359252
0.0035774
0.0460972
0.00191894
0.87723

0.144563
0.00890039
0.027117
0.0477538
0.0904177
0.168039
0.111779
0.0510058
0.16925
0.0647666
0.15873
0.0520159
0.133
0.0314634
0.834449
0.0241072
0.117464
0.0511567
0.000599663
0.183166
0.0199941
0.027941
0.0228482
0.00213544
0.234499
0.0312275
0.00804857
0.687041
0.867738
0.21686
0.0263407
0.124416
0.166154
0.000543008
0.00818254
0.0332358
0.0930047
0.0715033
0.032492
0.141725

0.365939
0.0138061
0.765627
0.339452
0.662346
0.183507
0.137079
0.264377
0.596709
0.0541512
0.179348
0.0609674
0.227533
0.000530494
0.14066
0.435701
0.00150474
0.150379
0.203724
0.000952829
0.425818
0.947859
0.736555
0.336587
0.48606
0.363888
0.198984
0.185074
0.448645
0.805334
0.662364
0.154713
0.68375
0.0643035
0.396384
0.0458953
0.0108271
0.819915
0.00320065
0.161283

0.224004
0.578052
0.194196
0.440182
0.340218
0.623392
0.110956
0.270416
0.221373
0.477509
0.00850412
0.0498408
0.018775
0.253146
0.0187583
0.301186
0.196281
0.10796
0.00740101
0.168734
0.898242
0.0996131
0.78259
0.301755
0.0446982
0.31843
0.156734
0.0189516
0.112937
0.133963
0.138358
0.0692675
0.0753417
0.0025502
0.130325
0.756432
0.0837356
0.0163722
0.0683206
0.0538443

0.00197334
0.0220778
0.0256266
0.00210685
0.0053612
0.0144603
0.00126942
0.00161582
0.0686789
0.00162286
0.0904007
0.00621256
0.0131356
0.0510348
0.00371699
0.000673044
0.00440818
0.15369
0.014202
0.0335316
0.0246794
0.00196962
0.0103948
0.00117892
0.00141092
0.0039365
0.000864112
0.131683
0.0339147
0.0112255
0.00155819
0.00276569
0.00186778
0.00111156
0.000645089
0.0106013
0.00139689
0.42552
0.0912666
0.000835118

0.500438
0.318952
0.952713
0.000962918
0.186114
0.00504919
0.378199
0.000111987
0.287504
0.000524791
0.175228
0.469047
0.418116
0.0190023
0.000337626
0.743717
0.00707686
0.966804
0.429076
0.000880849
0.00174788
0.881451
0.211772
0.00851065
0.00199896
0.00121248
0.61473
0.729251
0.595412
0.5572
0.000831175
0.703019
0.428394
0.955103
0.000253001
0.0574869
0.0149463
0.00184169
0.97731
0.0486479

0.3456
0.213314
0.32416
0.411673
0.00153544
0.420714
0.531945
0.727572
0.782738
0.0615338
0.080401
0.962342
0.0786804
0.431352
0.974647
0.46618
0.150785
0.000103801
0.147669
0.443441
0.010897
0.638277
0.200154
0.007732
0.617939
0.00967376
0.329851
0.0548901
0.0258537
0.0385241
0.000214903
0.0990745
0.55513
0.333764
0.69131
0.315321
0.56729
0.0509249
0.275818
0.597714

0.968683
0.852842
0.914653
0.819538
0.505135
0.000570827
0.771544
0.916897
0.0276088
0.0876066
0.0144192
0.0178795
0.0398052
0.73365
0.871278
0.0495238
0.0249634
0.801688
0.0216088
0.0215512
0.0114964
0.984573
0.198161
0.225412
0.0721975
0.889137
0.159049
0.414837
0.0463664
0.604177
0.877559
0.520504
0.60807
0.00658187
0.907012
0.00362563
0.0721326
0.894401
0.858041
0.0750401

0.328037
0.535379
0.827403
0.118197
0.312005
0.0450553
0.650706
0.00117107
0.515541
0.00746201
0.00555912
0.0552388
0.000229248
0.819915
0.805803
0.673693
0.078423
0.00666869
0.00611789
0.41861
0.0711547
0.109458
0.201995
0.521086
0.120777
0.882024
0.0574383
0.77326
0.214165
0.877329
0.315854
0.0519813
0.767025
0.0814296
0.488366
0.00304912
0.00381838
0.661858
0.684631
0.237041

0.010713
0.0618406
0.00300787
0.0294676
0.709782
0.0318159
0.0098838
0.0066902
0.0164439
0.00854647
0.0244621
0.00487595
0.00940267
0.0135171
0.172191
0.00721388
0.00865132
0.0361511
0.028376
0.825252
0.0521702
0.0401192
0.619421
0.00783146
0.00927809
0.248746
0.495362
0.00753528
0.0152783
0.0135068
0.116106
0.021352
0.540322
0.0272988
0.907465
0.00480036
0.706098
0.0795694
0.0032033
0.0253001

0.0305074
0.622165
3.38567e-05
0.00670453
0.0265731
0.71932
0.00166713
0.00368779
0.0166501
0.0053161
0.00730352
0.00592885
0.00681208
0.195014
0.000245656
0.0618021
0.00306084
0.0483057
0.94925
0.0250031
0.634669
0.0363525
0.00757433
0.0168738
0.00210699
0.00957997
0.193703
0.000305697
0.000255005
0.0145592
0.00172256
0.523465
0.00417583
0.0117686
0.0347167
0.0189533
0.0280486
0.0725032
0.802188
0.112925

0.123087
0.0439414
0.0299019
0.0103203
0.888385
0.00230279
0.000140116
0.0157118
0.291783
0.0314895
0.697631
4.79983e-05
0.10398
0.466408
0.227209
0.0143443
0.255544
0.412701
0.165984
0.0205766
0.519996
0.945372
0.000744217
0.430701
0.437919
0.809745
0.72425
0.71029
0.067562
0.175755
0.286652
3.29104e-05
0.0804303
0.662898
0.467098
0.000759338
0.322689
0.137198
0.00030087
0.350588

0.347165
0.0940484
0.870825
0.0439771
0.169938
0.925988
0.911041
0.240478
0.150115
0.0120194
0.0653326
0.285581
0.0947944
0.493808
0.0645891
0.692626
0.501895
0.300874
0.263596
0.311696
0.0177922
0.248267
0.0727483
0.0438749
0.313662
0.866132
0.579151
0.13927
0.866424
0.0381955
0.387077
0.315036
0.215529
0.110562
0.084194
0.213813
0.681789
0.403777
0.172682
0.0674722

0.022299
0.00214809
0.0161954
0.00614202
0.000391897
0.00685005
0.0552484
0.00589396
0.0202691
0.00400649
0.0062241
0.055311
0.000529071
0.0472526
0.0416718
0.112112
0.0156745
0.00119679
0.00274555
0.0379081
0.000259575
0.0211785
0.000286355
0.0656871
0.0182375
0.00550463
0.0112937
0.000391502
0.152264
0.000319607
0.0145042
0.0121171
0.0633031
0.0422932
0.0656809
0.00385132
0.0112893
0.0141427
0.00102534
0.0041996

0.00234478
0.0189701
0.00118666
0.00478511
0.000390867
0.00394821
0.00332732
0.00373683
0.0342344
0.00228533
0.000324474
0.00440164
0.00126664
0.00114909
0.000591968
0.00202149
0.029644
0.000867208
0.00225146
0.0179408
0.000644739
0.000733039
0.000738713
0.00130317
0.00673983
0.0144356
0.000573508
0.0133756
0.00102539
0.00614462
0.00409706
0.197009
0.000714743
0.00201561
0.384562
0.0117584
0.00720787
0.000641424
0.0010602
0.000229865

0.62496
0.556176
0.0750647
0.169347
0.00410812
0.153376
0.529305
0.0724594
0.300235
0.711755
0.00502294
0.0281298
0.962539
0.265589
0.376385
0.476465
0.0078095
0.153188
0.166592
0.0449448
0.255708
0.0380695
0.326705
0.126639
0.352304
0.115981
0.234885
0.00696725
0.121231
0.128037
0.0397949
0.813168
0.0693998
0.000708164
0.402816
0.18376
0.346914
0.0133488
0.149861
0.220574

0.0783027
0.866173
0.0564609
0.276711
0.108678
0.29358
0.329456
0.119067
0.150535
0.0510735
0.425107
0.312252
0.719925
0.381095
0.00686532
0.122161
0.316115
0.27903
0.0439779
0.0469957
0.248299
0.336761
0.797033
0.358747
0.667705
0.353617
0.0581338
0.016636
0.731179
0.210313
0.0837058
0.120636
0.212405
0.257166
0.00621171
0.812172
0.332936
0.032219
0.148192
0.653812

0.00687321
0.627194
0.1417
0.321706
0.579054
0.0551905
0.00257326
0.000810334
0.313367
0.652745
0.0207927
0.646574
0.667019
0.830391
0.00781319
0.0380587
0.690441
0.0104229
0.552681
0.0582035
0.840866
0.270478
0.00390067
0.0190078
0.9689
0.106486
0.0350227
0.117849
0.328941
0.0210154
0.27838
0.0445282
0.152053
0.22229
0.799499
0.625323
0.172268
0.77628
0.800984
0.0681348

0.000293275
0.00817755
0.0113637
0.000609781
0.00382727
0.00325758
0.00157772
0.302022
0.0171993
0.000468056
0.000326679
0.873282
0.000533034
0.0209151
0.0137481
0.00658731
0.000875701
0.0118298
0.00605056
0.532576
0.00535201
0.736238
0.65889
0.00039521
0.0573308
0.000225556
0.0238002
7.97355e-05
0.00128642
0.00207609
0.0107868
0.000222855
0.66136
0.00842699
0.0223146
0.708122
0.00130945
0.652363
0.887709
0.0216564

0.000624661
0.969415
0.619809
0.260286
0.691264
0.000150536
0.957398
0.0013684
6.71344e-05
0.170624
0.000417856
0.621189
0.000262329
8.19669e-05
0.0721261
0.405734
0.000781779
0.00255363
0.0719804
0.000132778
0.502744
0.341468
0.0270644
0.00601231
0.0018181
0.00185182
0.345202
2.2946e-05
4.03533e-05
0.0262597
0.994647
0.108641
0.000857623
0.00177756
8.5468e-05
0.006524
0.00105578
0.0027991
0.00226801
0.000859401

0.0591978
0.98854
0.00167455
0.168617
0.00185498
0.010284
0.196361
0.843456
0.000983836
0.379951
0.742654
0.117983
0.321855
0.3797
0.33976
0.695014
0.0148417
0.12097
0.0685256
0.0595966
0.0331991
0.0851061
0.0491908
0.994069
0.163102
0.0568385
0.294261
0.124092
0.00095936
0.0690547
0.0762052
7.10344e-05
0.154806
0.158729
0.0123391
0.155692
0.961887
0.280552
0.000614964
0.613217

0.395571
0.114304
0.29339
0.197074
0.373454
0.986897
0.673855
0.135459
0.179188
0.135736
0.294297
0.252255
0.734612
0.022534
0.740096
0.132901
0.585393
0.291241
0.28906
0.22473
0.424137
0.902264
0.0227039
0.00741586
0.0978789
0.01932
0.0844529
0.177565
0.799881
0.0520313
0.000131656
0.407959
0.264324
0.00849558
0.925498
0.030537
0.305642
0.909209
0.878763
0.00243005

0.00190502
0.000743816
0.175798
0.00777103
0.000754358
0.000391772
0.952233
0.000132699
0.0321521
0.00036282
0.000861564
0.0296586
0.000231925
0.000395477
0.000189755
0.000356691
0.0022213
0.00630854
0.000266579
0.000359456
0.00217921
0.00043538
0.00531612
0.16345
0.000440085
0.436302
0.000921097
0.143246
0.000323764
0.000756109
0.0132698
0.00129874
0.00137003
0.011489
0.000404096
0.0139875
0.00656599
0.00531597
0.000591591
0.911297

0.351969
0.369789
0.0014304
0.512535
0.995898
0.249442
0.331175
0.0597048
0.155537
0.530654
0.00207707
0.000607507
0.00104202
0.143607
0.0253032
0.801828
0.127532
0.508921
0.0642358
0.137834
0.284647
0.520904
0.0904394
0.302085
0.274566
0.49022
0.205113
0.685993
0.533823
0.214351
0.000288131
0.503291
0.000194435
0.877626
0.514615
0.86895
0.477561
0.278707
0.04337
0.00829626

0.00408567
0.00318772
0.0440334
0.551396
0.120957
0.0639117
0.0604784
0.169485
0.0692244
0.00588471
0.864751
0.860811
0.0892894
0.0634626
0.604639
0.000359692
0.992834
0.238451
9.67588e-05
0.0460758
0.993222
0.778919
0.711509
0.61599
0.0470922
0.938711
0.00664673
0.00889543
0.0161836
0.00694169
0.189656
0.0258532
0.000972179
0.961111
0.993672
0.00953462
0.899521
0.898603
0.0134346
0.751675

0.397861
0.386958
0.321549
0.259959
0.111651
0.70196
0.0640272
0.426779
0.749777
0.564117
0.0907808
0.954179
0.205874
0.634798
0.613736
0.741245
0.643033
0.282707
0.794286
0.586573
0.138576
0.507724
0.254145
0.332326
0.000935928
0.765753
0.0014447
0.462656
0.357704
0.209467
0.00658637
0.228872
0.444598
0.833601
0.340474
0.767644
0.45144
0.693077
0.780877
0.581716

0.008716
0.363502
0.0696096
0.0151004
0.592475
0.111055
0.0640323
0.507584
0.0397702
0.574177
0.00431357
0.884349
0.000770213
0.176526
0.0111118
0.00260378
0.249933
0.251142
0.014373
0.892231
0.00280506
0.00401496
0.00221431
0.0163761
0.001783
0.000601639
0.321419
0.00179229
0.00187192
0.483248
0.0010956
0.0131871
0.374615
0.378485
0.189849
0.0132095
0.000700736
0.00859864
0.767379
0.0079817

0.0471482
0.853555
0.0102665
0.0920591
0.113868
0.150276
0.0376171
0.41537
0.00685635
0.253962
0.139399
0.266159
0.89335
0.0940717
0.439595
0.105379
0.00974908
0.515615
0.110324
0.580047
0.0375121
0.0142791
0.0174481
0.0497563
0.0581566
0.405304
0.129305
0.0671821
0.549645
0.502452
0.801875
0.330596
0.689087
0.0502526
0.628677
0.23836
0.09032
0.156339
0.042273
0.00488443

0.524784
0.0284886
0.111391
0.341696
0.0890243
0.0183983
0.105754
0.0262829
0.0306976
0.578372
0.0689403
0.0938018
0.193035
0.0585298
0.115227
0.802844
0.032682
0.432651
0.521493
0.030982
0.0313614
0.0265895
0.00173673
0.099464
0.155315
0.065926
0.171711
0.0189884
0.0828849
0.0769494
0.0148925
0.0120533
0.0505814
0.151862
0.0975923
0.192557
0.0422076
0.0138666
0.145671
0.0820794

0.289716
0.344602
0.433401
0.0767046
0.820972
0.315891
0.978624
0.0166439
0.410921
0.997359
0.0679444
0.0608433
0.0619492
0.0788748
0.453961
0.88668
0.650531
0.61702
0.428099
0.0775553
0.0189645
0.334557
0.246274
0.0744921
0.623482
0.676206
0.0332038
0.252553
0.423959
0.109199
0.684618
0.938167
0.98384
0.683939
0.162826
0.0108212
0.00824014
0.82722
0.758235
0.942495

0.289902
0.976819
0.29644
0.838311
0.467766
0.555414
0.0642354
0.0416969
0.296962
0.0294419
0.0886059
0.0400916
0.336709
0.212459
0.572484
0.105587
0.258623
0.0664518
0.621517
0.524904
0.0592526
0.021196
0.428719
0.388425
0.0379603
0.204107
0.0117952
0.580304
0.522082
0.313456
0.0677936
0.0351152
0.224635
0.949198
0.00308928
0.106767
0.044254
0.965888
0.03035
0.472564

0.535051
0.0659317
0.508138
0.0450745
0.00727763
0.0325727
0.00341925
0.0165764
0.0120909
0.0527982
0.0964161
0.0265448
0.0480891
0.00425009
0.00397647
0.0429821
0.611706
0.0603306
0.33109
0.0217921
0.0364292
0.01204
0.00675293
0.325633
0.790756
0.000473167
0.0662607
0.00162575
0.0368013
0.0170966
0.00156247
0.0496631
0.0497668
0.016048
0.0169265
0.0300338
0.0113071
0.00283682
0.0687007
0.318195

0.0104051
0.0258826
0.00993133
0.858417
0.179437
0.573459
0.00234773
0.0609961
0.544694
0.0231759
0.00770794
0.0559566
0.0403661
0.000259998
0.00152696
0.142294
0.70521
0.00489364
0.0786769
0.0214227
0.328033
0.622396
0.013634
0.00754795
0.0472518
0.00652567
0.166136
0.0113951
0.842896
0.0149259
0.383003
0.0106978
0.598315
0.00254375
0.0816806
0.2747
0.0267628
0.260468
0.0101792
0.0201543

0.0212632
0.619877
0.568703
0.000726654
0.732658
0.116304
0.00369024
0.000484678
0.131346
0.525023
0.114177
0.243956
0.622451
0.450909
0.0627059
0.135928
0.622189
0.000577474
0.282231
0.111803
0.552458
0.119665
0.086385
0.258526
0.103051
0.000685217
0.146605
0.539944
0.00799827
0.363421
0.0200649
0.385962
0.000199825
0.00569994
0.141027
0.01272
0.718039
0.000575099
0.596722
0.00069249

0.00250661
0.0277936
0.616995
0.776548
0.0460296
0.00101022
0.418914
0.601654
0.285106
0.453517
0.11627
0.110832
0.013329
0.486245
0.000839217
0.000287992
0.142394
0.16691
0.000361106
0.000956703
0.499683
0.000279935
0.354372
0.0860228
0.868196
0.000272116
0.609673
0.000251662
0.000406081
0.434401
0.0369758
0.00812823
0.463088
0.000568434
0.000888328
0.144735
0.00117972
0.00172043
0.492231
0.00523157

0.0887029
0.0995209
0.0407684
0.100803
0.986919
0.0440518
0.122439
0.00232273
0.391411
5.11667e-05
0.183714
0.19537
0.0522705
0.272119
0.202223
0.87314
0.0166036
0.00172927
0.372865
0.0993486
0.328511
0.373577
0.0910858
0.130097
0.0448096
0.249791
0.00431602
0.223817
0.491638
0.931753
0.117053
0.299637
0.157134
0.587607
0.704702
0.0291899
0.905526
0.754588
0.920354
0.254319

0.779795
0.0572929
0.27498
0.114211
0.217724
0.945019
0.864671
0.242141
0.0868702
0.517171
0.0815906
0.279894
0.136581
0.740221
0.848443
0.262556
0.234966
0.262259
0.400612
0.156184
0.904894
0.0240374
0.00217159
0.171291
0.37926
0.161473
0.525926
0.00560725
0.0831299
0.304749
0.0463617
0.372267
0.550884
0.201052
0.00665866
0.000787773
0.644823
0.198783
0.23171
0.181212

0.0013067
0.000677758
0.0786143
0.000543724
0.000191142
0.00156174
0.0118717
0.00134166
0.000626555
0.00132081
0.748094
0.00395853
0.000202594
0.00347415
0.000302674
0.000548664
0.000270777
0.015936
0.835707
0.00165124
0.0107594
0.00399566
0.00204537
0.482108
0.000913574
0.000819759
0.00297516
0.899586
0.000399543
0.00127856
0.000259661
0.926756
0.000171121
0.000841153
0.891791
0.887378
0.0040098
0.00277325
0.00328043
0.021514

0.855281
0.67185
0.484514
0.166051
0.850724
0.863197
0.310152
0.990372
0.604136
0.0239116
0.936656
0.190435
0.000351587
0.239791
0.933811
0.998127
0.393718
0.988288
0.221931
0.0111213
0.595755
0.00508398
0.593905
0.413573
0.451736
0.0482811
0.24973
0.222033
0.950679
0.343876
0.534691
0.811528
0.861031
0.861751
0.422337
0.00781884
0.222089
0.790402
0.013327
0.963234

0.0766228
0.270472
0.277436
0.221814
0.0524753
0.53577
0.448298
0.814429
0.319831
0.25171
0.486699
0.296035
0.270946
0.054774
0.63362
0.206082
0.0225972
0.251775
0.834847
0.587024
0.90421
0.0761106
0.0700652
0.639623
0.284734
0.273612
0.0702883
0.412718
0.37617
0.21797
0.549418
0.923549
0.513241
0.281167
0.122989
0.0515722
0.608108
0.977984
0.285571
0.624678

0.150036
0.556183
0.744864
0.32305
0.723713
0.808144
0.549303
0.481473
0.0252195
0.426486
0.769418
0.0606926
0.935261
0.5872
0.480392
0.233443
0.68092
0.47879
0.745342
0.254277
0.26542
0.716513
0.72746
0.508209
0.742899
0.289844
0.368307
0.518304
0.46294
0.743275
0.28943
0.0249694
0.642643
0.220259
0.490002
0.305239
0.453726
0.37571
0.0258994
0.393375

0.162162
0.0561937
0.0442069
0.000456918
0.0546939
0.445764
0.447005
0.371716
0.720347
0.00707897
0.0122264
0.343446
0.0924289
0.00214601
0.309534
0.10269
0.153736
0.443417
0.00581868
0.0208135
0.242009
0.396011
0.0276481
0.178219
0.108768
0.0187898
0.277944
0.399703
0.0496052
0.133236
0.15789
0.200811
0.00386927
0.000340866
0.0988261
0.347096
0.00416576
0.00360651
0.00140175
0.00202082

0.0378494
0.00374325
0.0461595
0.00846403
0.00681552
0.00343164
0.376421
0.206446
0.129825
0.551904
0.639929
0.668897
0.555412
0.133208
0.229697
0.7656
0.531308
0.114809
0.344219
0.671225
0.490551
0.762574
0.656814
0.0071999
0.317945
0.0220356
0.0685659
0.113203
0.528821
0.149976
0.531269
0.34079
0.573623
0.0304419
0.42584
0.00461108
0.0184246
0.0784814
0.00154911
0.832471

0.691269
0.138354
0.950029
0.150444
0.0311893
0.0411008
0.297309
0.388274
0.727329
0.0111863
0.00123843
0.317505
0.0449898
0.0089308
0.085078
0.390729
0.00124101
0.717378
0.146605
0.165215
0.014355
0.690808
0.215414
0.291519
0.703582
0.0193105
0.709825
0.158826
0.41748
0.199241
0.392377
8.10852e-05
0.00118921
0.504976
0.955424
0.00456299
0.00121986
0.000494896
0.924899
0.32711

0.0242118
0.411222
0.0182414
0.675946
0.729041
0.554025
0.730617
0.639892
0.00471104
0.00425151
0.902529
0.219582
0.00803849
0.00675307
0.92836
0.752717
0.849452
0.80983
0.00327968
0.70016
0.493937
0.433972
0.19949
0.538978
0.466667
0.00564442
0.253377
0.557218
0.805829
0.307516
0.0101748
0.853363
0.563531
0.874011
0.477514
0.657658
0.161778
0.642056
0.862585
0.0279006

0.0067141
0.0250895
0.0046621
0.00494582
0.011202
0.0054919
0.00493539
0.0046861
0.0092827
0.00465487
0.00503868
0.00489038
0.0234058
0.0103457
0.012053
0.0019474
0.00996951
0.0154366
0.00560457
0.0867076
0.0301969
0.0111206
0.0120743
0.0688313
0.00238608
0.0256553
0.0130458
0.00967206
0.00654216
0.0169138
0.00308952
0.0149979
0.011822
0.0825389
0.0095036
0.00540485
0.0115545
0.0373802
0.881688
0.00784912

0.458144
0.297163
0.260897
0.114201
0.870238
0.1086
0.346756
0.361632
0.0337235
0.0462795
0.116241
0.416891
0.891787
0.996992
0.474137
0.921893
0.156745
0.073774
0.883793
0.0016602
0.0224763
0.325857
0.920943
0.0200555
0.65799
0.00709624
0.296634
0.702795
0.656879
0.0281726
0.82866
0.0323982
0.614319
0.119629
0.00227559
0.0374811
0.0297558
0.3577
0.812126
0.113934

0.0451639
0.000155998
0.000720566
0.000817887
0.000318785
0.000533807
0.00026409
0.000125616
0.000283193
0.000323675
0.0250659
0.000755649
0.0003792
0.00428419
0.00208766
0.000232405
0.0043367
0.00158643
0.000212388
0.000234205
0.00079275
0.0358251
0.010306
0.000464456
0.00361943
0.000502576
0.00366692
0.00038112
0.0047723
0.000300961
0.000326374
0.000287022
0.00915738
0.000923555
0.000257753
0.00133585
0.000512515
0.000132978
0.00209524
0.000301636

0.00414953
0.0159919
0.491168
0.0073688
0.0382132
0.0110821
0.0406829
0.00564758
0.0266445
0.00663402
0.0464446
0.0319362
0.0477442
0.0257121
0.0228734
0.0924367
0.0517782
0.0641412
0.131841
0.0654828
0.0687567
0.0417015
0.0289217
0.0401791
0.00119695
0.863634
0.0195012
0.0320757
0.00629859
0.27362
0.0383947
0.0278946
0.0786526
0.307327
0.0394406
0.20957
0.0302477
0.0426189
0.00827649
0.124952

0.00391397
0.0849425
0.00306043
0.00343951
0.0314914
0.999738
0.000828009
0.000521436
0.00235066
0.00147876
0.07794
0.104709
0.00252117
0.00240561
0.00367622
0.261521
0.000295351
0.00988986
0.000956454
0.0104953
0.768757
0.000829945
0.885477
0.981899
0.00290999
0.00046301
0.000255672
0.00635476
0.928541
0.000638878
0.000651305
0.363787
0.0298717
0.0549597
0.0315697
0.211465
0.000814222
0.836649
0.000177663
0.935688

0.00456825
0.0105926
0.809161
0.835682
0.000373577
0.000540134
0.997783
0.899022
0.986726
0.460943
0.955605
0.0311631
0.00697511
0.90701
0.796582
0.0171741
0.842555
0.00356656
0.00619318
0.00252823
0.000418366
0.118104
0.96968
0.205505
0.991217
0.69668
0.163788
0.00500129
0.00734847
0.664116
0.00864365
0.888877
0.927663
0.00163721
0.970885
0.0138374
0.563585
0.00067814
7.99445e-05
0.623899

0.289232
0.0137515
0.00852487
0.374125
0.0691902
0.0124358
0.539203
0.154223
0.0903586
0.000795832
0.364638
0.146776
0.0019799
0.0165743
0.000501152
0.0039921
0.0150578
0.0786096
0.378696
0.154968
0.0758008
0.0302018
0.235938
0.00585649
0.581837
0.00858559
0.0241092
0.469055
0.308173
0.0473243
0.638674
0.00119812
0.417632
0.310847
0.14304
0.0732424
0.00273153
0.37359
0.0101324
0.087011

0.919512
0.0310274
0.000389309
0.000108617
0.0038226
0.000545811
0.0050633
4.41991e-05
0.547879
0.0031167
0.000839151
0.000105544
0.0271358
0.000149651
0.00221784
0.00107287
0.00685016
0.000388129
0.701811
0.000984351
0.00362689
7.49943e-05
0.0158639
0.00796568
0.016902
0.316554
0.659746
0.0168552
0.0370081
0.00410989
0.00173774
0.00600902
0.752534
0.793023
0.00510595
0.0455004
0.0192981
0.0141552
0.401516
0.83395

0.000557298
0.00234199
0.000245833
0.000615289
0.000335185
0.000379499
0.00409952
0.000570592
0.000919716
0.000106441
0.000123231
0.000269203
0.000154647
0.000153342
0.000211827
0.000284805
0.000174701
0.000855504
0.000313477
0.000144344
0.681616
0.59452
0.000548047
0.000751747
0.000960323
0.000109617
0.000206734
0.000180933
0.505984
0.000304329
0.00127828
0.000232507
0.00185077
0.000268428
0.000297634
0.000285574
0.000451937
0.00620396
0.00037651
0.982149

0.00978229
0.00967971
0.16369
0.00209175
0.000699565
0.150399
0.669727
0.0131313
0.578726
0.00745397
0.000518607
0.000748153
0.098846
0.00117314
0.001832
0.00361669
0.963515
0.0196344
0.106456
0.0186786
0.00618888
0.689827
0.376466
0.0045465
0.00180149
0.000288899
0.206111
0.00220188
0.941006
0.539606
0.103843
0.251248
0.139826
0.851728
0.00830533
0.0017905
0.0859558
0.750122
0.00948367
0.0028308

0.0213092
0.0301605
0.065103
0.00950933
0.0264122
0.0240685
0.00312357
0.026312
0.00658419
0.00795014
0.0108015
0.179027
0.252481
0.0102023
0.0219907
0.0204581
0.0927903
0.0290201
0.122667
0.531148
0.0348698
0.0444654
0.021545
0.019761
0.23145
0.0398256
0.0081329
0.000386873
0.63464
0.0192056
0.213396
0.00247516
0.00189346
0.13058
0.00159591
0.0216125
0.029053
0.00164833
0.0206627
0.000441189

0.0124006
0.0115654
0.57045
0.00924307
0.0492812
0.444527
0.0682315
0.173291
0.0019317
0.0670169
0.02321
0.118283
0.0253587
0.393104
0.0286835
0.410897
0.293561
0.0321565
0.367452
0.0465355
0.288859
0.133437
0.00490415
0.0107988
0.0145095
0.0470755
0.00356642
0.00138272
0.183792
0.170242
0.298806
0.480085
0.0357479
0.00229972
0.345292
0.0245667
0.0444349
0.0195421
0.0188626
0.570034

0.341742
0.737618
0.665622
0.49963
0.922124
0.449834
0.970492
0.209045
0.96366
0.417968
0.885352
0.844205
0.0223075
0.995054
0.467443
0.491986
0.603727
0.0104493
0.998649
0.607837
0.45374
0.35079
0.456365
0.315426
0.0710757
0.925468
0.902455
0.440198
0.279209
0.551346
0.524099
0.891855
0.0320084
0.491014
0.463694
0.414685
0.804197
0.396669
0.292961
0.153966

0.0998603
0.00529786
0.0105518
0.00525556
0.00125805
0.0466669
0.22197
0.00839308
0.0201656
0.00163041
0.00546019
0.173176
0.0229125
0.00235765
0.459634
0.00136362
0.0146578
0.00270297
0.079203
0.000459274
0.00416987
0.0116431
0.0166788
0.0477882
0.0186683
0.00457139
0.00414951
0.502767
0.000596129
0.0350435
0.0154186
0.00114501
0.289601
0.0442955
0.0765403
0.00119216
0.00121751
0.00206721
0.0901436
0.0535545

0.033575
0.114363
0.386027
0.99868
0.280516
0.95853
0.720703
0.522853
0.0517466
0.0935804
0.477903
0.752291
0.117078
0.753125
0.981558
0.574704
0.323569
0.40816
0.692851
0.206607
0.864393
0.949308
0.327881
1.77281e-06
0.323203
0.00469173
0.230743
0.0727619
0.914701
0.400132
0.0871691
0.576487
0.031691
0.0510616
0.965018
0.111881
0.943554
0.935189
0.0955084
0.736499

0.0668861
0.0129111
0.438883
0.000959656
0.032485
0.10376
0.333989
0.0162033
0.00553175
0.012137
0.193337
0.0549531
0.783001
0.129217
0.36399
0.0319634
0.00254666
0.000703081
0.00693576
0.000404509
0.497327
0.0418022
0.177944
0.653879
0.57399
0.0698171
0.0546552
0.0524699
0.00346418
0.0193945
0.0566567
0.000471105
0.0230231
0.281514
0.585141
0.271468
0.0373162
0.0153794
0.124934
0.00239226

0.0169939
0.0966962
0.117126
0.0721208
0.0321265
0.0186279
0.00602934
0.00826694
0.283416
0.012437
0.19184
0.0212563
0.284237
0.00837013
0.00847822
0.172106
0.126108
0.0784706
0.00819489
0.00534357
0.00993979
0.0192123
0.516112
0.0198742
0.00512658
0.00503834
0.368381
0.0233027
0.00934371
0.764612
0.0771915
0.0181858
0.200981
0.347247
0.00560414
0.0308353
0.00620299
0.0314361
0.0305935
0.0967829

0.000468415
0.00926656
0.000492252
0.00016525
0.000430216
0.00286187
0.00956476
0.0208255
0.000300982
0.0191245
0.000648439
0.000793015
0.00104856
0.00152233
0.0244062
0.000325387
0.000137264
0.000744255
0.00020833
0.00300533
0.00360309
0.009025
0.000591387
0.000116448
0.000765775
0.000402071
0.00351633
0.0278706
0.000421894
0.0124925
0.0209213
0.266664
0.459166
0.00703718
0.0128335
0.0347831
0.00120914
0.00185934
0.0230421
0.000422395

0.0443699
0.0326473
0.131583
0.0335014
0.0856125
0.0484129
0.0791429
0.00334355
0.00887331
0.651364
0.0209053
0.162413
0.0233099
0.145089
0.425124
0.000471268
0.00516031
0.0380656
0.183645
0.26351
0.0495241
0.216818
0.394053
0.809159
0.0149938
0.155106
0.194771
0.220439
0.00211572
0.279586
0.093125
0.11533
0.0165176
0.004876
0.0373268
0.0470907
0.00691049
0.164314
0.281946
0.13249

0.0706564
0.0419557
0.0931737
0.00174544
0.000636501
0.10072
0.650005
0.0564037
0.0231341
0.0690183
0.170469
0.730514
0.0572333
0.0284388
0.631121
0.0387319
0.000252194
0.222384
0.00394176
0.0207211
0.00508583
0.0517782
0.106651
0.0257868
0.0335455
0.0575875
0.0290022
0.00524062
0.113886
0.101939
0.507185
0.00270777
0.00259576
0.00360793
0.00165942
0.075723
0.796347
0.0314394
0.33532
0.00170724

0.206427
0.221606
0.00405633
0.0355946
0.00350263
0.156976
0.188255
0.0317963
0.0835581
0.0021086
0.343639
0.0755586
0.0108798
0.0957467
0.0190864
0.238437
0.175776
0.0484743
0.10336
0.0706304
0.0110328
0.0685849
0.369235
0.425822
0.067202
0.0476519
0.00788192
0.115301
0.0572794
0.388012
0.0279298
0.285179
0.389494
0.0605072
0.125396
0.000249315
0.00584005
0.069598
0.0686028
0.000204044

0.4365
0.0424
0.484324
0.0100285
0.00935699
0.18431
0.0082045
0.0560623
0.0716315
0.209492
0.32279
0.00839258
0.0668604
0.00124685
0.176572
0.0418035
0.362869
0.00829649
0.0276492
0.0889418
0.459062
0.229948
0.0377373
0.0169634
0.58676
0.0497731
0.0931361
0.117506
0.00940822
0.00214434
0.532001
0.129392
0.132387
0.24418
0.250465
0.0240416
0.930445
0.00476923
0.638581
0.170709

0.0619291
0.0984313
0.366433
0.0116332
0.0544474
0.0203601
0.363698
0.0819695
0.252133
0.101538
0.437787
0.239659
0.0156338
0.105904
0.709233
0.182014
0.0611697
0.647123
0.210065
0.213857
0.679381
0.0116635
0.0843243
0.250469
0.0240328
0.155564
0.64719
0.841692
0.282113
0.470511
0.0321927
0.275482
0.125499
0.0887627
0.0650791
0.109955
0.324832
0.155955
0.386116
0.249695

0.000289983
0.037897
0.00634062
0.0171644
0.377699
0.0173834
0.139412
0.00527486
0.0295006
0.00164431
0.691213
0.00360322
0.0081578
0.446874
0.957698
0.0106608
0.729265
0.0296792
0.232487
0.0896358
0.000930448
0.00541904
0.0190449
0.016617
0.00237392
0.0145135
0.00528598
0.0100137
0.00850407
0.000716718
0.0333901
0.00688
0.0148446
0.00295759
0.0258643
0.0180709
0.0856934
0.0305477
0.0211633
0.0274536

0.785041
0.00356282
0.00217066
0.00334063
0.00207679
0.0017363
0.129485
0.00429051
0.00189336
0.227185
0.00385868
0.00029827
0.92979
7.42459e-06
0.00523336
0.00553417
0.0755289
0.0119268
0.269926
0.00562246
0.000760624
1.94551e-05
0.00330331
0.885108
0.0081997
0.671592
0.00409941
0.000786219
0.924438
0.0019564
0.978605
0.142489
0.00905703
0.627962
0.00319461
0.992079
0.00117721
0.000251915
0.000184763
0.972588

0.167074
0.117359
0.0123945
0.0606796
0.0808567
0.0987462
0.301622
0.687044
0.799632
0.165697
0.0482968
0.326305
0.365914
0.112338
0.24813
0.649914
0.932335
0.0435037
0.358715
0.248166
0.144645
0.501018
0.218504
0.240942
0.346118
0.771584
0.184891
0.676683
0.537567
0.882059
0.12933
0.0988934
0.149053
0.0876984
0.0161988
0.259276
0.470243
0.352687
0.197473
0.266318

0.00349556
0.204036
0.789843
0.0245017
0.404286
0.00325377
0.860634
0.575081
0.613308
0.00884199
0.344213
0.769632
0.2188
0.559726
0.467298
0.265498
0.863867
0.0646596
0.56168
0.765497
0.181021
0.0264464
0.00213373
0.136914
0.00501704
0.00755906
0.56303
0.121744
0.0189584
0.00332591
0.498583
0.494504
0.663753
0.0576376
0.696985
0.125777
0.267258
0.01351
0.0394819
0.318042

0.684939
0.658012
0.0914592
0.0886557
0.0844993
0.0956054
0.439152
0.577638
0.442081
0.447375
0.0588222
0.205402
0.117662
0.803598
0.399668
0.608834
0.19048
0.390774
0.861126
0.231679
0.977538
0.998767
0.309976
0.199282
0.57924
0.070798
0.405669
0.865969
0.296982
0.877648
0.967068
0.191609
0.00173567
0.561747
0.242242
0.258962
0.0647009
0.484613
0.085121
0.00595493

0.515408
0.633448
0.475056
0.316174
0.426259
0.173054
0.580262
0.785913
0.432763
0.339429
0.000783088
0.148852
0.0767629
0.00112501
0.292889
0.0598562
0.496912
0.500357
0.453731
0.502737
0.629807
0.0192099
0.528981
0.000139796
0.21755
0.554779
0.0358353
0.234799
0.297668
0.318086
0.222481
0.000533194
0.263415
0.501338
0.242835
0.000136552
0.227417
0.263787
0.0846325
0.000695559

0.764669
0.369581
0.495009
0.742004
0.339715
0.475838
0.595243
0.749826
0.992033
0.665718
0.300788
0.161867
0.561333
0.768279
0.20467
0.199231
0.685162
0.653133
0.352939
0.73836
0.801609
0.983805
0.396432
0.640326
0.382463
0.761852
0.961142
0.650313
0.666514
0.760117
0.773141
0.68734
0.757623
0.996202
0.00420529
0.00942912
0.210484
0.745779
0.487369
0.045713

0.742641
0.997316
0.543749
0.381954
0.303113
0.992855
0.40598
0.162462
0.431134
0.642488
0.605854
0.988621
0.989964
0.987399
0.154415
0.000681051
0.735032
0.0689696
0.436786
0.0396843
0.517484
0.0836832
0.681063
0.105304
0.642722
0.16565
0.422694
0.553077
0.188193
0.128845
0.0228395
0.241958
0.685413
0.0039647
0.413869
0.951062
0.0405005
0.363708
0.387616
0.809456

0.687026
0.0424848
0.933538
0.0658311
0.0474148
0.225251
0.0662833
0.00807273
0.758993
0.0169525
0.574574
0.00735765
0.845869
0.0362471
0.613886
0.159963
0.749675
0.0197916
0.122351
0.900761
0.0151177
0.331593
0.738255
0.216673
0.868293
0.0675067
0.254251
4.51315e-05
0.0574335
0.974033
0.70592
0.0162544
0.000135083
0.0209779
0.0579959
0.0760753
0.541081
0.620546
0.0670894
0.166673

0.285748
0.00107231
0.00792373
0.00108957
0.00226493
0.00144967
0.000424114
0.000653291
0.00476672
0.0180851
0.00759368
0.00385535
0.00239655
0.00943072
0.000357677
0.000229857
0.000520285
0.015327
0.00298553
0.0139016
0.219127
0.000565975
0.000426384
0.00331416
0.000393292
0.00538472
0.0050444
0.262999
0.00121077
0.000252325
0.0254746
0.000733164
0.00268581
0.0531001
0.210052
0.138247
0.00634146
0.31204
0.00265328
0.00108257

0.672122
0.809401
0.15441
0.667839
0.122695
0.00884823
0.0792565
0.0288668
0.0712933
0.00534721
0.00709914
0.00625252
0.075025
0.00214016
0.0926404
0.00547255
0.0699628
0.0837037
0.0196593
0.194095
0.154475
0.243245
0.223814
0.214678
0.00903678
0.00399065
0.00887555
0.730877
0.702907
0.0366297
0.112795
0.0281046
0.00890065
0.209568
0.209071
0.670313
0.00619194
0.0619632
0.165604
0.214605

0.00329519
0.707187
0.00170283
0.00420396
0.00182879
0.0357427
0.00246697
0.00738394
0.00185972
0.020407
0.025096
0.0200963
0.250437
0.758192
0.00971591
0.000414794
0.0114358
0.00560619
0.0855911
0.038468
0.00274399
0.00671888
0.00986136
0.297069
0.924943
0.0130597
0.0100335
0.0723183
0.00449922
0.187728
0.000236915
0.00629663
0.018822
0.420298
0.790006
0.00395122
0.271759
0.0411222
0.00198603
0.000894159

0.0742194
0.999156
0.594341
0.616855
0.00844748
0.0771995
0.657965
0.19824
0.667414
0.431365
0.0587324
0.352979
0.054487
0.793921
0.107998
0.580336
0.13667
0.158177
0.262928
0.00715726
0.258591
0.0251786
0.10312
0.0306026
0.00142194
0.50792
0.905776
0.284407
0.605801
0.599587
0.987645
0.0841121
0.00493109
0.0686881
0.559581
0.0615582
0.00873956
0.043495
0.341887
0.0815739

0.107951
0.000788375
0.416519
0.591373
0.507797
0.906603
0.0902296
0.139728
0.0335067
0.00379017
0.322709
0.457456
0.000190579
0.418796
0.787099
0.0136926
0.761491
0.0170334
0.373455
0.0131197
0.133995
0.0413203
0.000384639
0.000180411
0.533965
0.368156
0.530823
0.743114
0.0136295
0.498934
0.325351
0.000849662
0.0193162
0.437814
0.225321
0.356161
0.969185
0.124726
0.372495
0.0412487

0.00919674
0.0460747
0.012014
0.8159
0.0185494
0.00228529
0.110215
0.61378
0.366039
0.104189
0.682231
0.927574
0.47515
0.441266
0.914782
0.299259
0.325277
0.544382
0.648356
0.572102
0.0607662
0.525652
0.803942
0.742119
0.218447
0.552533
0.165997
0.781775
0.0242365
0.0345196
0.720273
0.0414411
0.224594
0.340768
0.255781
0.895231
0.487739
0.383248
0.949238
0.388016

0.869149
0.0691733
0.0719457
0.382059
0.114199
0.758566
0.196771
0.0633375
0.0509836
0.127102
0.325908
0.0317838
0.0455306
0.0327896
0.128879
0.0364593
0.240251
0.0265217
0.01522
0.202927
0.0128843
0.0369766
0.62552
0.239859
0.217642
0.237082
0.00149488
0.513145
0.719028
0.0182308
0.0804885
0.60221
0.262141
0.24984
0.141928
0.0296544
0.911752
0.874816
0.0583214
0.183302

0.010184
0.4651
0.502229
0.000623278
0.00390102
0.000517452
0.0414095
0.0108154
0.000487157
0.000263069
0.00260559
0.325553
0.00102497
0.0391872
0.000371096
0.0126615
0.00228334
0.000718519
0.0465331
0.000955564
0.00139653
0.00360846
0.00206649
0.845663
0.00113713
0.724882
0.791515
0.0268103
0.0169118
0.00301247
0.778257
0.00806335
0.454739
0.000547036
0.000588114
0.240351
0.546937
0.479406
0.0122018
0.00330279

0.0766915
0.639457
0.417189
0.0748858
0.101081
0.0053563
0.0177598
0.26243
0.0112516
0.490878
0.0199932
0.0320014
0.0189521
0.203164
0.0280427
0.492223
0.553351
0.0411332
0.0107497
0.101535
0.230705
0.0165224
0.0352061
0.490673
0.0374818
0.350976
0.159995
0.0162492
0.0181627
0.504732
0.161618
0.142832
0.712925
0.0883207
0.213623
0.0528655
0.0154778
0.157123
0.00333111
0.078431

0.0800388
0.037277
0.370075
0.728278
0.0403569
0.0215479
0.0195895
0.345764
0.0421044
0.00120789
0.886845
0.296574
0.00132091
0.480334
0.00796852
0.305865
0.11253
0.00158699
0.0650128
0.0135024
0.0844696
0.216082
0.368522
0.330403
0.0774145
0.0586851
0.0761811
0.0156707
0.201366
0.0161948
0.0296901
0.734296
0.0390477
0.201681
0.0266642
3.34952e-05
0.0860514
0.01068
0.826068
0.0506348

0.261622
0.359739
0.0802216
0.123438
0.00780094
0.0246985
0.618664
0.0258151
0.300589
0.0311947
0.02322
0.422711
0.193788
0.395197
0.664937
0.975216
0.749117
0.0193078
0.0587727
0.00400648
0.0292376
0.0475627
0.00557115
0.0194771
0.395091
0.742709
0.113103
0.0616761
0.148634
0.0155423
0.761844
0.04158
0.719146
0.0408471
0.00480038
0.882957
0.0597551
0.0101075
0.565416
0.0524713

0.926507
3.0809e-05
0.944378
0.753554
0.654227
0.25015
0.000745642
0.831773
0.000800815
0.411128
0.970337
0.589557
0.0294626
0.960051
0.0610702
0.0822623
0.383358
0.553724
0.907222
0.971586
0.000600064
0.910102
0.827648
0.785116
0.506375
0.000115311
0.002353
0.763601
0.96763
0.00190492
0.679091
0.427825
0.730892
0.50754
7.28129e-05
0.00280787
0.931249
0.0049009
0.974442
0.00327217

0.000113106
0.0110263
0.00565272
0.00852529
0.00333295
0.00117237
0.11815
0.00420239
0.00720118
0.00285094
0.00142651
0.955296
0.00540013
0.00449405
7.34036e-05
0.0983033
0.000348964
0.00452719
0.00951855
0.0015631
0.000289577
0.000220935
0.00944619
0.869312
0.257336
0.51144
0.0139347
0.17192
0.0674477
0.00216471
0.912444
0.768595
0.00422428
0.000952787
0.0162951
0.00279293
0.000905976
0.00580294
0.481268
0.579507

0.269375
0.586701
0.591803
0.00158731
0.637583
0.999892
0.876393
0.491591
0.154187
0.979853
0.909263
0.383701
3.62521e-05
0.634215
0.981668
0.142537
0.51876
0.961573
0.431162
0.000250294
0.983701
0.89917
0.995652
0.0708452
0.446387
0.858055
0.0966556
0.0963482
0.57779
0.98127
0.972012
0.982598
0.441286
0.740162
0.973651
0.468323
0.988951
0.312426
0.00225929
0.302342

0.0206249
0.000767501
0.00685964
0.783517
0.000991997
0.00137741
0.00182014
0.000366392
0.00479549
0.00071383
0.239024
0.00179244
0.00264889
0.275076
0.0118765
0.0245347
0.00319561
0.0516026
0.0434067
0.00166055
0.00163081
0.00251038
0.00134606
0.00049378
0.0134881
0.249437
0.0371679
0.0471412
0.0262439
0.018556
0.222766
0.0869745
0.277293
0.53733
0.0199215
0.0451595
0.0157112
0.301591
0.676932
0.0622381

0.0891502
0.365393
0.636107
0.521364
0.806638
0.24452
0.632588
0.103242
0.0347391
0.000472398
0.241265
0.545465
0.350257
0.353261
0.0233376
0.0465321
0.668215
0.139518
0.295389
0.259923
0.518111
0.454721
0.404096
0.283729
0.682914
0.553874
0.413849
0.113405
0.0508308
0.231719
0.112103
0.0617954
0.377242
0.314518
0.716835
0.106279
0.0385685
0.973055
0.0877815
0.0123304

0.253086
0.000207389
0.000580029
0.00244292
0.070178
0.0444582
0.0287879
0.00128585
0.0807775
0.00966547
0.00362693
0.448833
0.307561
0.0680511
0.222633
0.0381462
0.0569389
0.000659105
0.0886494
0.00164528
0.25404
0.531952
0.0474631
0.00648119
0.0930849
0.0320186
0.209354
0.0644501
0.00435342
0.0181478
0.015157
0.0521971
0.459618
0.0516231
0.00585134
0.154426
0.0020932
0.00144943
0.209608
0.00270084

0.116146
0.0182046
0.00415215
0.396697
0.0263465
0.218339
0.181744
0.874757
0.809542
0.270757
0.814978
0.0416656
0.0392376
0.173264
0.0110399
0.565037
0.0565261
0.771586
0.0736632
0.00221487
0.72167
0.000892942
0.0505769
0.521083
0.298389
0.0985543
0.0489699
0.00531724
0.000421522
0.0782711
0.0712928
0.936621
0.957059
0.0398893
0.246344
0.884037
0.0496522
0.13611
0.0438835
0.948946

0.0334907
0.201224
0.381647
0.503396
0.00212639
0.133884
0.704592
0.0396209
0.693561
0.22655
0.410921
0.470384
0.264553
0.213319
0.336106
0.832484
0.0148599
0.316207
0.852504
0.211692
0.248268
0.609955
0.398395
0.1828
0.25816
0.648154
0.847571
0.0122776
0.0159507
0.0247656
0.0621524
0.0224948
0.180736
0.859315
0.340103
0.000170216
0.744697
0.627525
0.054335
0.014037

0.280697
0.00017833
0.127792
0.0170339
0.0334203
0.0403697
0.067853
0.0498543
0.110025
0.0332537
0.301811
0.0759056
0.0997421
0.314686
0.0196922
0.0329026
0.00966021
0.205565
0.019882
0.0782061
0.012911
0.06496
0.00119051
0.0183261
0.00312865
0.300481
0.0811804
0.0195059
0.000338412
0.1798
0.0438712
0.0286676
0.0432238
0.0153419
0.114951
0.0473931
0.0109799
0.0667894
0.0591969
0.00155589

0.0880476
0.165502
0.265699
0.944185
0.450018
0.00862045
0.253973
0.107393
0.000543425
0.632787
0.0605888
0.440916
0.142414
0.272168
0.69478
0.585132
0.446464
0.612667
0.326924
0.00484027
0.947556
0.0137094
0.199306
0.00909043
0.536491
0.000939678
0.259062
0.594265
0.872382
0.0455195
0.763232
0.109984
0.032776
0.00140458
0.344753
0.324653
0.637093
0.838969
0.000740108
0.0870037

0.000743095
0.035314
0.00199878
0.138344
0.102074
0.0011143
0.0383466
0.00443215
0.000703219
0.0027637
0.00449942
0.000736198
0.00115632
0.042597
0.00241566
0.000895505
0.000697401
0.145197
0.100285
0.000653912
0.00378
0.0746367
0.658203
0.0152219
0.0083857
0.00284849
0.0529382
0.0165856
0.178582
0.00436048
0.403021
0.00575309
0.00140131
0.289347
0.13409
0.000394763
0.382396
0.00905867
0.325813
0.0106061

0.0633823
0.00877295
0.0225814
0.0904109
0.100535
0.0326262
0.0166976
0.12847
0.170572
0.0805963
0.0149185
0.0392389
0.0507042
0.0149523
0.247725
0.0278334
0.030525
0.471197
0.0634583
0.00846655
0.0281403
0.0113856
0.0352892
0.0209748
0.0638918
0.0969916
0.020386
0.0135385
0.348033
0.0150673
0.0252212
0.0457532
0.444189
0.225576
0.299676
0.0730204
0.00514885
0.0025014
0.102943
0.0222049

0.0971649
0.0319433
0.0232665
0.040835
0.00666557
0.017021
0.0133891
0.0156192
0.0191894
0.0102222
0.0210066
0.0270567
0.00445083
0.0123968
0.0309999
0.0154621
0.0158019
0.0147584
0.0113209
0.0131913
0.0101215
0.00588172
0.0204064
0.00767832
0.00793316
0.00468054
0.0263114
0.00640424
0.0115275
0.11525
0.0114292
0.0218847
0.352653
0.0319843
0.0102352
0.0172072
0.0156777
0.00263187
0.0114576
0.0261182

0.291892
0.0225836
0.734516
0.527237
0.504795
0.0967297
0.491078
0.116908
0.193619
0.0177505
0.479283
0.0153483
0.223602
0.0021327
0.00647992
0.249108
0.0616345
0.0162651
0.724729
0.172669
0.0633393
0.782931
0.705763
0.163236
0.00123028
0.106294
0.467153
0.127825
0.143345
0.306433
0.0290889
0.211707
0.0245849
0.471195
0.0980199
0.242695
0.00444536
0.945635
0.407242
0.00355811

0.0121277
0.77232
0.0202963
0.0176655
0.26211
0.0618173
0.128319
0.0663018
0.00878743
0.855453
0.00608379
0.0808625
0.000389704
0.175678
0.0267101
0.896981
0.18915
0.00108883
0.0104164
0.239472
0.000688481
0.0108611
0.152213
0.0782462
0.854212
0.000593958
0.0766944
0.814858
0.0112745
0.00967766
0.000701649
0.274393
0.0137373
0.00321888
0.0789183
0.0808371
0.000154741
0.000441984
0.0210369
0.00688732

0.0427462
0.336483
0.0618208
0.0881958
0.400337
0.714883
0.0121664
0.034768
0.138032
0.116966
0.430806
0.0305496
0.0201604
0.00564528
0.0980384
0.297742
0.0846699
0.307334
0.0847633
0.831304
0.0934913
0.295264
0.172766
0.0372229
0.00220365
0.00960812
0.069627
0.000225612
0.00403808
0.587007
0.0139253
0.028184
0.316535
0.0840753
0.118328
0.417902
0.103376
0.000514555
0.0102648
0.0635415

0.909129
0.0247194
0.0722003
0.309409
0.31007
0.363901
0.0938214
0.890778
0.0625696
0.815968
0.160504
0.328249
0.0904222
0.00311833
0.000650865
0.0873797
0.474036
0.83601
0.678752
0.0672144
0.414987
0.47312
0.130708
0.124449
0.00424552
0.517306
0.0529217
0.384543
0.164513
0.0206561
0.142817
0.0926677
0.00401649
0.144377
0.186473
0.126797
0.102367
0.157079
0.0638151
0.484076

0.0830874
0.00123956
0.0649076
0.293859
0.00415818
0.000433744
0.0268089
0.00580918
0.000303271
0.758724
0.00098077
0.0394083
0.00476477
0.000360212
0.0150603
0.000444204
0.00133228
0.000515906
0.0300302
0.00681062
0.0161799
0.000152037
0.00143449
0.00981864
0.00584884
0.00746253
0.145747
0.000185813
0.913426
0.000125916
0.133639
0.858101
0.000761661
0.0309889
0.839733
0.000133265
0.636873
0.000732018
0.264252
0.00358895

0.287124
0.00479572
0.0606448
0.0055096
0.0295022
0.0338987
0.0520619
0.0161203
0.00360341
0.187078
0.00936259
0.00935638
0.0348996
0.00657587
0.00556341
0.192776
0.00984912
0.0409982
0.15808
0.00405032
0.034054
0.000428794
0.238063
0.00521812
0.227896
0.0205412
0.938103
0.0101062
0.159661
0.00817282
0.0125977
0.0664009
0.000692931
0.0142206
0.100331
6.22659e-05
0.0270253
0.0373333
0.664809
0.00570726

0.162437
0.192884
0.306147
0.372685
0.0339914
0.865491
0.751734
0.860768
0.592165
0.0534147
0.00913989
0.482559
0.136786
0.431008
0.447396
0.962846
0.0973369
0.00290684
0.271908
0.328553
0.292543
0.00812524
0.964109
0.466035
0.00369287
0.37952
0.00961181
0.0967416
0.438143
0.208037
0.00436371
0.387026
0.523567
0.171095
0.263634
0.0637612
0.120968
0.364853
0.372963
0.00862968

0.000334293
0.00374468
0.000174727
0.000913765
0.000304254
0.00160366
0.000396175
0.000617192
0.000217137
0.000655227
0.000667336
0.00139082
0.000144466
0.000674595
0.000865749
0.000795986
0.000838506
0.000355519
0.00288183
0.000277867
0.000910949
0.000543667
0.000573434
0.000514779
0.000167657
0.0042227
0.00120522
0.000454053
0.000261112
0.000297511
0.00152969
0.000220936
0.000796061
0.00115059
0.00145917
0.000813839
0.00128474
0.000701281
0.00039951
0.00110705

0.164021
0.31358
0.000455046
0.980087
0.67145
0.322532
0.116877
0.684484
0.674414
0.0206156
0.211071
0.692458
0.985759
0.021526
0.00395309
0.0132503
0.0174466
0.000318936
0.349455
0.0719916
0.0156203
0.0341585
0.884254
0.111798
0.267247
0.00517874
0.253013
0.123817
0.015313
0.00845763
0.321036
0.9795
0.973671
0.342053
0.0751686
0.000589042
0.944405
0.361149
0.196818
0.789897

0.204104
0.07186
0.00919437
0.109861
0.117253
0.0464641
0.255712
0.270129
0.445036
0.125819
0.0689218
0.000377964
0.0282002
0.15814
0.0250125
0.0334789
0.00633357
0.0807431
0.0116458
0.0430205
0.0498124
0.24312
0.0734904
0.162567
0.0290606
0.365714
0.312923
0.0396074
0.0714397
0.546525
0.0655639
0.227621
0.207328
0.189823
0.00660286
0.0193888
0.0644855
0.207793
0.0630923
0.118267

0.00473331
0.101166
0.311661
0.00252224
0.296936
0.00172314
0.00119733
0.000467551
0.00115023
0.000159094
0.000542701
0.000618659
7.28855e-05
0.158989
0.0900238
0.0118852
0.000574595
0.000751628
0.000162758
0.00246978
0.000809855
0.117422
0.0041184
0.000312381
0.00110778
0.00541397
0.00573369
0.0119856
0.000280562
0.697408
0.158653
0.000666839
0.952523
0.000513047
0.158094
0.012027
0.105974
0.25039
0.731424
0.176411

0.0296784
0.99163
0.989791
0.00845185
0.704728
0.367761
0.392854
0.100776
0.664008
0.405488
0.168051
0.00455428
0.99433
0.709458
0.767395
0.0670969
0.546989
0.303265
0.165266
0.0845722
0.398056
0.00108738
0.31556
0.727548
0.126527
0.152479
0.732594
0.990963
0.0637685
0.398814
0.0170592
0.169786
0.574497
0.247816
0.383915
0.37122
0.0231493
0.186176
0.00598614
0.729108

0.017612
0.0817012
0.0010769
0.00218359
0.00938345
0.00114608
0.000612814
0.000337538
0.00180868
0.000936716
0.000531009
0.000959149
0.00068877
0.00120687
0.00455671
0.0019062
0.00768151
0.000364394
0.00110515
0.0137463
0.00202193
0.000143156
0.000610195
0.00103356
0.016409
0.001466
0.00110547
0.000761548
0.000157904
0.00423922
0.000886183
0.000813831
0.0192631
0.00027158
0.00165699
0.000619343
0.00185555
0.00135488
0.00104238
0.000609679

0.00140018
0.00703878
0.00215343
0.0460561
0.00102828
0.00110001
0.000768344
0.0132667
0.0392432
0.00740217
0.00757994
0.0059467
0.00726719
0.00862342
0.00344049
0.365676
0.000811159
0.000815728
0.87403
0.000396747
0.809525
0.903934
0.000465654
0.000980204
0.000272502
0.0422079
0.0119004
0.00288947
0.00636505
0.00198141
0.0112969
0.00184299
0.0103088
0.00575182
0.000775829
0.00911534
0.00129664
9.40977e-05
0.0523346
0.0107222

0.575113
0.0102994
0.014186
0.0177671
0.0181294
0.119186
0.00684217
0.584734
0.0673672
0.0452921
0.0447347
0.0251992
0.0242288
0.432119
0.088747
0.112356
0.521719
0.440982
0.0054972
0.00491968
0.210658
0.00852191
0.0418143
0.0488236
0.345072
0.00332142
0.0292816
0.0406327
0.0196693
0.0019448
0.142285
0.00385817
0.00206326
0.0180078
0.40312
0.0179464
0.0369383
0.00534563
0.0186114
0.18402

0.209266
0.00815498
0.0773378
0.0114377
0.0233568
0.0424508
0.0844322
0.011471
0.787064
0.31904
0.417859
0.841769
0.0177473
0.0100209
0.0100254
0.00258043
0.0279038
0.0341715
0.348847
0.28216
0.0189832
0.0984494
0.400998
0.07951
0.0279175
0.0618285
0.00694066
0.0233643
0.00398913
0.0010432
0.0947184
0.0126922
0.853474
0.122137
0.531719
0.0149505
0.911792
0.020475
0.0877254
0.0172376

0.216179
0.999016
0.989719
0.00258723
0.0879264
0.0368291
0.0829078
0.00248068
0.775661
0.0971937
0.0540894
0.97245
0.216904
0.129785
0.170522
0.516595
0.812906
0.987188
0.885266
0.280965
0.380433
0.74421
0.931131
0.198244
0.668513
0.185441
0.218752
0.900837
0.909223
0.205278
0.379926
0.869386
0.0362352
0.144515
0.955434
0.273545
0.999401
0.00453452
0.226868
0.108112

0.131612
0.104973
0.922425
0.912542
0.029167
0.591593
0.5537
0.0344014
0.290982
0.63265
0.445114
0.75142
0.59358
0.0303193
0.000825611
0.0352929
0.00372666
0.977935
0.495751
0.424364
0.726209
0.456348
0.303836
0.711099
0.56389
0.70766
0.0177629
0.1593
0.00105975
0.0589083
0.0253948
0.917575
0.978766
0.791245
0.00698524
0.853223
0.431576
0.248577
0.556189
0.0648906

0.000131123
0.000237391
0.000367468
0.000226872
0.000226059
0.000207641
0.000127721
0.000283166
0.000199656
0.000267669
0.000337338
0.000362172
0.000528973
0.000367472
0.000283124
0.000286457
0.000565512
0.000196949
0.000381202
0.00018628
0.000141955
0.0010114
0.0010122
0.000487161
0.000128904
0.000284137
0.000145033
0.000379604
0.000185095
0.539237
0.000203599
0.000256219
0.000141229
0.000275194
0.000164757
0.271976
0.000145326
0.000132186
0.000397732
0.000213147

0.14521
0.100278
0.00335435
0.0146714
0.0505762
0.0198267
0.00680287
0.0177078
0.0832356
0.0361977
0.50616
0.0307944
0.0064749
0.0445386
0.209926
0.0519348
0.48564
0.0151514
0.0714729
0.131184
0.020971
0.0388098
0.146239
0.00769344
0.0237416
0.0204139
0.0542494
0.651866
0.0207292
0.0540031
0.0489432
0.0501507
0.0371273
0.417989
0.0178644
0.0488534
0.154902
0.0202892
0.0279774
0.001465

0.352335
0.0132058
0.295793
0.155571
0.814552
0.32839
0.953441
0.221762
0.504163
0.248315
0.790147
0.196839
0.104088
0.165121
0.755733
0.715003
0.779118
0.267735
0.204942
0.10889
0.00247532
0.548842
0.758473
0.490137
0.226266
0.538422
0.768104
0.00458326
0.769527
0.299295
0.144245
0.0155319
0.857443
0.0513218
0.687526
0.578124
0.779435
0.122353
0.99665
0.784743

0.28485
0.467878
0.413614
0.10603
0.983579
0.571343
0.118828
0.442062
0.872053
0.000239396
0.00288236
0.952606
0.00180459
0.00157086
0.000838575
0.451486
0.982676
0.0886162
0.154722
0.913439
0.339331
0.541738
0.241204
0.903151
0.0911999
0.702375
0.0356866
0.0117061
0.905599
0.110664
0.381812
0.937049
0.769958
0.00251503
0.440724
0.119899
0.222199
0.297698
0.148422
0.323686

0.849906
0.409908
0.0489547
0.458742
0.023954
0.793045
0.206721
0.195248
0.0885991
0.372611
0.0203044
0.0172927
0.464713
0.561411
0.708981
0.00177543
0.684869
0.802963
0.687398
0.00233407
0.607812
0.573748
0.137434
0.343207
0.853038
0.67197
0.825513
0.149831
0.895675
0.548897
0.159322
0.145028
0.67505
0.0405148
0.708401
0.399375
0.742215
0.502606
0.316902
0.545828

0.287594
0.0702964
0.679608
0.132745
0.422803
0.580845
0.233248
0.293176
0.316916
0.264461
0.124142
0.655669
0.17811
0.156026
0.276532
0.000137733
0.0997648
0.569812
0.092777
0.257235
0.516779
0.250319
0.200779
0.354449
0.136447
0.53062
0.58093
0.0943949
0.992315
0.30227
0.0357619
0.421762
0.323401
0.10001
0.00103417
0.124334
0.588546
0.121026
0.144582
0.122348

0.00623384
0.00056173
0.000926445
0.00307578
0.00271894
0.0028274
0.0226019
0.989523
0.993053
0.948375
0.00925563
0.000128888
0.196787
0.99286
0.995204
0.000103219
0.00430835
0.916795
5.31075e-05
0.000101116
0.061005
0.0134541
0.186836
0.884934
0.175103
0.0312713
0.900098
0.00703864
0.960756
0.00381267
0.0194819
0.0947274
0.000108851
0.989535
0.944329
0.989012
0.944453
0.000212258
0.991503
0.000591664

0.206079
0.969413
0.926075
0.04533
0.43865
0.0371411
0.0397057
0.931389
0.998387
0.291918
0.30688
0.00133598
0.0719709
0.935268
0.0449425
0.629964
0.999836
0.995129
0.155319
0.411339
0.0566694
0.0323629
0.999874
0.999442
0.0273708
0.999878
0.00885916
0.0601439
0.100651
0.0317288
0.993521
0.0125852
0.106852
0.980237
0.99986
0.000375646
0.00992031
0.0656829
0.0743551
0.335109

0.175047
0.0520906
0.545117
0.273693
0.135609
0.432623
0.376516
0.537802
0.0648876
0.730076
0.751426
0.166504
0.0270632
7.39593e-05
0.5607
0.511791
0.604571
0.499372
0.624728
0.552811
0.905309
0.654659
0.115554
0.192601
0.401433
0.735777
0.186594
0.210774
0.0161633
0.548507
0.958188
0.000184896
0.0136371
3.09756e-05
0.164733
0.0966516
0.0272449
0.643119
0.0193797
0.274546

0.065971
0.0880755
0.0259338
0.00288422
0.0070513
0.0286756
0.0472536
0.0397127
0.0475668
0.531608
0.0458902
0.0102342
0.0692298
0.572562
0.249024
0.653786
0.075693
0.181483
0.352028
0.0405994
0.419827
0.180294
0.255154
0.00701016
0.458443
0.0194657
0.413302
0.709479
0.880149
0.192623
0.00189144
0.002135
0.522722
0.650917
0.18113
0.397218
0.0097653
0.234724
0.129944
0.166814

0.0777082
0.0284393
0.529161
0.435243
0.152362
0.717846
0.585907
0.273428
0.0583895
0.0747286
0.271466
0.533316
0.0658823
0.381089
0.0838287
0.130624
0.00161246
0.185723
0.368964
0.107617
0.11721
0.0077899
0.308019
0.536468
0.289642
0.181383
0.0993607
0.155557
0.552725
0.0416892
0.0914028
0.701734
0.322779
0.732131
0.110057
0.00705325
0.138325
0.303362
0.160644
0.174727

0.330004
0.064906
0.0126104
0.844641
0.0385255
0.601737
0.0308163
0.034252
0.251168
0.156929
0.488863
0.064819
0.0706252
0.986099
0.169845
0.00956344
0.324611
0.644968
0.179423
0.106596
0.0364772
0.0108263
0.837115
0.876076
0.0296484
0.727787
0.208286
0.338948
0.197432
0.0284559
0.017535
0.288668
0.224777
0.0274178
0.107892
0.00494201
0.889982
0.129399
0.0016096
0.492457

0.000764811
0.0732222
0.00109656
0.00138144
0.0655162
0.000863453
0.000471581
5.98573e-05
0.0206245
0.00116835
4.81645e-05
2.06954e-05
0.284277
0.00650431
0.00123723
0.00355202
0.0127719
0.13586
0.00022219
0.00259905
0.00833801
0.00141858
0.00280577
0.00586577
0.554592
0.54009
0.455527
0.0195471
0.00624093
0.000129773
5.92296e-05
0.00175055
0.375432
0.637837
0.0577628
0.0331768
0.351399
0.00035269
0.588186
0.0221305

0.00290559
0.00275556
0.00362459
0.0262743
0.204352
0.120662
0.521179
0.0503976
0.00299457
0.12267
0.00382434
0.124485
0.0546134
0.085893
0.0815461
0.000782821
0.00468281
0.386891
0.80836
0.810096
0.0172193
0.10717
0.113919
0.035613
0.065152
0.0629973
0.00647029
0.653203
0.0102158
0.538923
0.0252399
0.00079162
0.000163582
0.00911697
0.165725
0.162874
0.760429
8.97413e-05
0.061069
0.237319

0.685293
0.0859435
0.19689
0.549203
0.267716
0.166795
0.768901
0.0751482
0.0585455
0.780182
0.340343
0.329192
0.385564
0.339997
0.786253
0.496071
0.774584
0.356652
0.347214
0.981466
0.111747
0.0187532
0.246259
0.625352
0.180514
0.435465
0.0780208
0.314412
0.36104
0.307536
0.741993
0.153387
0.139648
0.459307
0.915199
0.484
0.488384
0.540904
0.431606
0.342037

0.0187066
0.00291755
0.000878794
0.000180586
0.00432985
0.00319521
0.00317282
0.000374114
0.00207173
0.0361081
0.000161454
0.00221447
0.00542709
0.00854913
0.00039038
0.00145494
0.00166467
0.000534217
0.000808203
0.0103777
0.00309231
0.000113537
0.0463959
0.000142971
0.000318563
0.427178
0.00225434
0.00401391
0.00072073
0.862383
0.000669268
0.5023
0.0010993
0.00163162
0.0877576
0.00661038
0.00302029
0.00690494
0.0001235
0.00237451

0.0105511
0.0717479
0.00307463
0.314436
0.469513
0.0173407
0.215721
0.173974
0.691493
0.343473
0.147124
0.189392
0.0273933
0.184194
0.0249167
0.306651
0.033344
0.105224
0.193457
0.0423771
0.0754757
0.339764
0.299913
0.868703
0.146809
0.647689
0.0807523
0.472676
0.215682
0.345031
0.113137
0.302061
0.289248
0.0453626
0.0145085
0.363579
0.896779
0.0195017
0.22153
0.367087

0.0049072
0.963725
0.00280232
0.00516594
0.954908
0.00317898
0.00422396
0.0184765
0.239202
0.00452302
0.00295546
0.00287962
0.00401812
0.0497438
0.00268167
0.0046912
0.985623
0.0737848
0.0078882
0.0179217
0.00952256
0.352775
0.497857
0.00443672
0.00683766
0.468383
0.00581204
0.408801
0.0173479
0.176464
0.0693119
0.00489742
0.0635852
0.00948061
0.0160069
0.0141646
0.00976627
0.832074
0.868436
0.0632864

0.00537599
0.955482
0.0477323
0.727124
0.551396
0.103921
0.246647
0.524996
0.00772993
0.00740414
0.000241327
0.970935
0.0248291
0.186569
0.0429636
0.365877
0.179049
0.22224
0.7679
0.0330506
0.305811
0.0507491
0.00146251
0.000867246
0.524473
0.468055
0.000767497
0.137042
0.00258981
0.279275
0.300629
0.336586
0.559692
0.00223048
0.399902
0.000917319
0.549802
0.423431
0.192836
0.519804

0.0163789
0.55699
0.134788
0.259526
0.332454
2.13382e-06
0.00916569
0.509575
0.298848
0.0278267
0.0133043
0.0403152
0.126774
0.0875435
0.654146
0.269745
0.456951
0.147
0.445986
0.379031
0.607178
0.0684124
0.395226
0.00134957
0.301067
0.809316
0.025026
0.170584
0.0112521
0.976668
0.0478769
0.62174
0.544403
0.160139
0.0151561
0.0739511
0.703173
0.200576
0.609523
0.122643

0.0662909
0.584354
0.10782
0.289677
0.0576882
0.195716
0.217108
0.34781
0.318134
0.346723
0.176034
0.206271
0.139348
0.510727
0.00188258
0.214599
0.313078
0.526114
0.426852
0.0455141
0.0538427
0.592273
0.349949
0.00599016
0.534577
0.340429
0.201869
0.8914
0.373129
0.453839
0.433104
0.519583
0.594294
0.0650861
0.194361
0.54138
0.25516
0.15274
0.234608
0.231217

0.00327149
0.00046034
0.000581428
0.0551694
0.00234839
0.2164
0.138844
0.00103946
0.000865858
0.00214622
0.114118
0.623764
0.00334142
0.0962656
0.420112
0.00349515
0.565203
0.10441
0.57439
0.00104594
0.00109147
0.0235631
0.0275918
0.400785
0.00127542
0.168397
0.000315827
0.182432
0.000859481
0.00144878
0.431861
0.00803705
0.713962
0.16464
0.0187467
0.264522
0.00471831
0.192058
0.00299739
0.00119034

0.867263
0.118963
0.482015
0.950514
0.62437
0.100466
0.613182
0.127521
0.039113
0.000321198
0.0640669
0.716134
0.27469
0.120154
0.442796
0.000406817
0.297979
0.482242
0.147519
0.202733
0.119698
0.0583349
0.0958449
0.114921
0.163189
0.94861
3.29143e-05
0.59175
0.96582
0.0306544
0.162738
0.083117
0.0355095
0.0191742
0.491818
0.210253
0.94213
0.0670128
0.162253
0.17631

0.105015
0.0529385
0.059409
0.0170868
0.101086
0.0590271
0.00916877
0.0110687
0.0856093
0.0729529
0.014505
0.0228732
0.0732031
0.107134
0.0260447
0.173759
0.0114779
0.00490679
0.044465
0.096797
0.390245
0.322732
0.00388107
0.0148346
0.00161039
0.0140226
0.0409431
0.0201596
0.0110299
0.00164662
0.0570222
0.0411296
0.00707687
0.00504207
0.0251518
0.00143756
0.040125
0.0282705
0.0153557
0.0107861

0.712918
0.381873
0.0185097
0.0912246
0.511574
0.34696
0.521338
0.14256
0.501934
0.691857
0.105638
0.844416
0.0568865
0.000154924
0.00563064
0.00664327
0.529108
0.468845
0.000362941
0.0597389
0.470354
0.270513
0.558525
0.767755
0.121306
0.549389
0.0934317
0.837254
0.841264
0.0678867
0.00148547
0.0988555
0.548558
0.570319
0.704932
0.814682
0.117677
0.0644258
0.821447
0.685475

0.000215868
0.000123338
5.59962e-05
0.000256058
0.000134107
0.000123478
0.000122552
0.00116248
0.00323263
0.000179222
0.000142076
0.0528583
0.000262774
0.000123657
0.000145343
0.000116517
0.000374563
0.00021073
0.000804949
0.00014665
0.000169376
0.000210796
4.02158e-05
7.69689e-05
0.000191654
0.0504468
0.000608742
0.00083409
0.000144037
0.000122686
0.000180758
0.210384
0.000395753
5.33611e-05
0.000169245
0.0742193
0.00023646
0.664467
0.000208765
0.973397

0.0094448
0.686535
0.0059565
0.354817
0.20512
0.355535
0.895573
0.336284
0.00804505
0.437913
0.919759
0.356791
0.242725
0.266033
0.0803475
0.124061
0.470954
0.120912
0.265067
0.208227
0.184753
0.39233
0.370837
0.352956
0.270255
0.419601
0.498036
0.0273549
0.118992
0.014145
0.108779
0.484861
0.130355
0.155469
0.1474
0.0839814
0.16599
0.60261
0.359119
0.0466484

0.0253949
0.639426
0.382682
0.242345
0.149288
0.106382
0.127133
0.0039292
0.365949
0.0420946
0.497286
0.145973
0.516938
0.0532643
0.00958522
0.328886
0.00687822
0.888185
0.433338
0.764264
0.0539764
0.169163
0.630244
0.283295
0.347306
0.878686
0.300521
0.546924
0.686922
0.00657251
0.214685
0.0178652
0.476644
0.833752
0.424374
0.159469
0.230067
0.222359
0.0331496
0.805731

0.0146407
0.0156269
0.000146549
0.00363048
0.0017995
0.0130415
0.82479
0.00448964
0.00384462
0.832321
0.000333752
0.0143176
0.0101336
0.00223649
0.00363951
0.001435
0.0193329
0.0534361
0.00469942
0.000679213
0.00977373
0.00289935
0.00697365
0.124699
0.00126298
0.000816954
0.020322
0.00170199
0.00025497
0.0367113
0.851854
0.0088999
0.00133189
0.0175813
0.477963
0.00253243
0.000459147
0.00598424
0.0316187
0.0459733

0.221486
0.605774
0.315871
0.287747
0.109741
0.336608
0.213807
0.229632
0.0548553
0.583377
0.176051
0.367886
0.044745
0.16353
0.0170673
0.018832
0.633039
0.0408426
0.166373
0.173575
0.37019
0.574909
0.850297
0.136609
0.216503
0.103418
0.958273
0.148419
0.550294
0.397852
0.322646
0.0711266
0.0115078
0.218385
0.442441
0.305068
0.132935
0.00260163
0.257685
0.00209763

0.220855
0.917729
0.0808644
0.251311
0.652868
0.0104451
0.852894
0.22941
0.323024
0.95103
0.00201765
0.222843
0.136602
0.0313749
0.911738
0.134383
0.220856
0.0385014
0.0862343
0.230531
0.00858607
0.164711
0.177877
0.00964539
0.990489
0.164692
0.229404
0.957465
0.0434271
0.967248
0.13175
0.255988
0.314142
0.259227
0.38647
0.721291
0.0915685
0.475241
0.666976
0.0169251

0.7134
0.741552
0.549401
0.958707
0.0754323
0.912661
0.15684
0.00709483
0.00292545
0.000831869
0.155835
0.479315
0.159961
0.120736
0.0593061
0.0524219
0.318709
0.883741
0.109674
0.764283
0.995287
0.136348
0.676059
0.0277293
0.048726
0.61988
0.0113598
0.011806
0.165617
0.072017
0.972814
0.0365947
0.0649124
0.990302
0.0171356
0.00112084
0.116176
0.622424
0.0573265
0.450782

0.136122
0.268389
0.0378843
0.644279
0.0127778
0.0155098
0.0266281
0.0520827
0.644438
0.552836
0.00100811
0.56936
0.485168
0.0512805
0.640217
0.00767214
0.617501
0.962608
0.875097
0.0578852
0.070521
0.670014
0.0119009
0.675017
0.013624
0.0974094
0.123946
0.798721
0.545578
0.421893
0.0215089
0.560829
0.00690314
0.00911516
0.226813
0.00722774
0.170466
0.294398
0.2027
0.316464

0.190537
0.554295
0.0157921
0.410084
0.22301
0.206593
0.484446
0.534601
0.174154
0.420791
0.173088
0.29078
0.106133
0.388439
0.0745709
0.0340789
0.254
0.420944
0.20335
0.271624
0.00348811
0.0861055
0.0695941
0.00285726
0.0068378
0.138328
0.359782
0.628074
0.309173
2.95845e-05
0.3364
0.19978
0.0450686
0.0963567
0.0868125
0.540665
0.121955
0.414818
0.0461258
0.0634273

0.278265
0.736993
0.289303
0.228391
0.126668
0.0287965
0.441706
0.283624
0.0892295
0.0718407
0.233316
0.364114
0.535033
0.0130653
0.57525
0.216932
0.141376
0.8985
0.176342
0.292026
0.0393023
0.0495044
0.2758
0.294269
0.0589332
0.3468
0.220878
0.76508
0.651742
0.389827
0.173409
0.540793
0.221436
0.920315
0.0472866
0.0400174
0.238416
0.0962396
0.242938
0.26325

0.0275692
0.0880715
0.00246526
0.0578525
0.0388617
0.0566749
0.0108497
0.0130976
0.00229495
0.0432681
0.00126644
0.000387317
0.00368995
0.0670008
0.00405473
0.0808497
0.0927093
0.00390336
0.0724165
0.00462162
0.000677551
0.0320546
7.88044e-06
0.124217
0.0572035
0.169396
0.0531373
0.0201794
0.0416006
0.0054797
0.0875178
0.117568
0.484759
0.533032
0.0421725
0.0260398
0.00528788
0.00367222
0.021878
0.0565799

0.762822
0.850538
0.952167
0.0775776
0.91104
0.659739
0.853855
0.994745
0.990916
0.103134
0.000765501
0.718737
0.131771
0.93387
0.973182
0.92213
0.613665
0.00216404
0.0821241
0.0113297
0.122025
0.0834712
0.0222872
0.0203001
0.0954172
0.751617
0.0514727
0.000756168
0.0069471
0.0807865
0.161649
0.00607466
0.00231997
0.974395
0.0036145
0.901873
0.0482883
0.909326
0.284214
0.0148045

0.514421
0.000820564
0.258728
0.128672
0.05983
0.0676859
9.41521e-05
0.203745
0.00530218
0.000887674
0.370197
0.000195325
0.596115
0.583399
0.0291061
0.672382
0.000586621
0.000704216
0.0523798
0.26836
0.000737775
0.000363662
0.309567
0.324282
0.0751321
0.447186
0.000176814
0.190129
0.0111783
0.386536
0.335452
0.00025705
0.00491428
0.00194459
0.000498573
0.137043
0.152306
0.561634
0.0121056
0.467234

0.793247
0.0169332
0.861494
0.987459
0.838191
0.127056
0.591579
0.208197
0.027729
0.635472
0.477508
0.239509
0.691265
0.0583542
0.45638
0.979203
0.00496028
0.431475
0.772384
0.178497
0.980447
0.0544121
0.481796
0.459021
0.221347
0.254192
0.6725
0.633359
0.0922895
0.96964
0.907135
0.571425
0.287052
0.00127704
0.316254
0.00162598
0.311205
0.155354
0.595547
0.534822

0.00126615
0.00353994
0.525541
0.000383841
0.000955704
0.00309428
0.00236468
0.0270681
0.0346145
0.151189
0.0148068
0.678747
0.00172702
0.0050834
0.226137
0.0647133
0.426791
0.00546504
0.00799929
0.195433
0.00284797
0.186738
0.03476
0.179218
0.00405432
0.0147389
0.000142712
0.114066
0.602685
0.409551
0.00036095
0.0315477
0.00345524
0.0449176
0.226828
0.549126
0.802658
0.0643305
0.11879
0.558374

0.0814375
0.443078
0.585166
0.123714
0.540833
0.76938
0.572249
0.786452
0.712762
0.503406
0.189008
0.776687
0.151062
0.383746
0.726924
0.249829
0.512254
0.539031
0.742214
0.458096
0.945142
0.678284
0.184952
0.3109
0.535472
0.709983
0.254686
0.919746
0.0131183
0.140524
0.866717
0.359425
0.954877
0.69788
0.556558
0.299641
0.888555
0.791241
0.971429
0.654274

0.0144394
0.50719
0.211343
0.237383
0.260832
0.422536
0.0573593
0.584386
0.0541156
0.509773
0.0507068
0.000208035
0.0634852
0.291762
0.14367
0.0914801
0.632433
0.0425043
0.340023
0.0587273
0.118893
0.00175363
0.000395072
0.00192249
0.538884
0.0258784
0.323363
0.139097
0.0841414
0.0606502
0.0491667
0.618344
0.000238987
0.786219
0.582347
0.429499
0.000699466
0.355712
0.57342
0.544656

0.878194
0.0172956
0.000881839
0.101927
0.587583
0.707116
0.0452623
0.540782
0.0384506
0.0275745
0.515756
0.998638
0.935201
0.170541
0.0202057
0.951002
0.0663941
0.000898049
0.0400099
0.2842
0.327137
0.591459
0.589274
0.0449144
0.028879
0.757565
0.154646
0.0717562
0.29039
0.116708
0.920801
0.011154
0.00431324
0.0085418
0.860807
0.00353525
0.134945
0.0187493
0.942862
0.964898

0.00184807
0.00369321
0.000712208
0.00163417
0.00549461
0.00212815
0.00106155
0.00217463
0.00308223
0.00145329
0.000218335
0.00134971
0.00490106
0.00223364
0.000753026
0.00114231
0.00613637
0.000303995
0.00242395
0.00111814
0.00107008
0.00153186
0.00112752
0.000917487
0.000690901
0.0019862
0.00200519
0.000333343
0.00143588
0.00520958
0.000698507
0.000192492
0.00445576
0.00226421
0.000318393
0.000450013
0.00164065
0.00163549
0.000782029
0.00254148

0.70138
0.472776
0.869621
0.0318186
0.575589
0.923967
0.874993
0.750431
0.442059
0.0946663
1.28582e-05
0.154723
0.637523
0.00407585
0.683003
0.00110209
0.979423
0.82712
0.314746
0.167049
0.720555
0.202222
0.00128482
0.364894
0.573278
0.233119
0.379764
0.259992
0.542172
0.258304
0.831831
0.000704227
0.453034
0.00291018
0.0010085
0.0102141
0.11685
0.368784
0.000369695
0.4986

0.57676
0.293259
0.0331452
0.0611213
0.616591
0.374356
0.0325095
0.311729
0.336501
0.335125
0.953085
0.625817
0.305519
0.000966427
0.749132
0.708757
0.267737
0.321651
0.49176
0.704398
0.667425
0.000181301
0.253949
0.267722
0.458163
0.872464
0.243619
0.592991
0.415649
0.124355
0.626014
0.0625129
0.280731
0.627525
0.255128
0.322061
0.184842
0.571465
0.198608
0.0502633

0.998434
0.577525
0.583545
0.426789
0.388588
0.894523
0.613332
0.389846
0.447509
0.40752
0.784976
0.973373
0.0311054
0.246946
0.519655
0.687097
0.308755
0.757833
0.499516
0.214976
0.596342
0.681451
0.657521
0.770851
0.534968
0.683549
0.512448
0.599636
0.0298323
0.995884
0.745777
0.246863
0.069972
0.991071
0.764384
0.094558
0.774635
0.984837
0.418699
0.448304

0.986248
0.974954
0.0783831
0.929417
0.580271
0.887575
0.745099
0.525196
0.00227118
0.37288
0.8105
0.709253
0.209121
0.314824
0.962758
0.433833
0.733618
0.315052
0.811372
0.250311
0.746393
0.175733
0.611697
0.280896
0.308091
0.0053595
0.872482
0.158674
0.225969
0.0326283
0.198391
0.0025511
0.223881
0.759056
0.00202914
0.0501832
0.0703776
0.0789628
0.00106221
0.142035

0.0171721
0.00891343
0.00455551
0.0209886
0.481405
0.0365917
0.0971192
0.00979302
0.00379839
0.403132
0.00175557
0.00539533
0.0255329
0.0437281
0.0109781
0.0363668
0.109621
0.0564463
0.014209
0.147715
0.0249432
0.0101381
0.00341975
0.0256842
0.0202629
0.0232535
0.152543
0.0989466
0.0183391
0.00492366
0.00987692
0.00492444
0.0107115
0.033234
0.0505802
0.0702084
0.0519583
0.0640962
0.0116808
0.0020772

0.681215
0.0152223
0.00042844
0.0428171
0.26179
0.0198516
0.862902
0.140003
0.0842713
0.108084
0.00984155
0.0326846
0.136994
0.25176
0.0437381
0.044535
0.0331803
0.564943
0.441137
0.0893957
0.786048
0.123808
0.172741
0.030883
0.083886
0.0915862
0.0227483
0.499729
0.010079
0.391488
0.0505075
0.0834369
0.052949
0.154705
0.0230534
0.0523243
0.00150241
0.121498
0.019665
0.0789523

0.0335907
0.000161316
0.690822
0.781677
0.000109219
0.740752
0.00218792
0.0382072
0.000368413
0.00447923
0.168098
0.10009
0.0403733
0.000198867
0.00514023
0.166482
0.779989
1.94591e-06
0.000117583
0.000379691
0.00205048
0.0270067
0.267837
5.01412e-05
0.0637456
0.000143517
0.011818
0.00013538
0.157651
0.00237143
0.0338827
0.879204
0.000404182
0.00014694
0.000183744
0.0305095
0.00429573
0.00149901
0.662218
0.289462

0.0294542
0.0329954
0.000549434
0.0489069
0.0040027
0.0783785
0.135673
0.00534645
0.00639767
0.0240731
0.0803885
0.0530043
0.000491227
0.0294483
0.0391418
0.0034221
0.0344575
0.0016116
0.0128748
0.0618314
0.000931012
0.0332708
0.000243067
0.000899078
0.000644561
0.0195733
0.00106671
0.0506473
0.0705591
0.00103537
0.109693
0.000887596
0.0241659
0.162956
0.00279242
0.0507681
0.0486599
0.0806086
0.0010594
0.334345

0.0118917
0.0295885
0.029755
0.0232173
0.113387
0.00638084
0.246957
0.346978
0.0108897
0.00211133
0.0313116
0.0371993
0.584883
0.00719782
0.00721684
0.000729857
0.0179474
0.0805562
0.182433
0.173433
0.0196005
0.705383
0.632761
0.76749
0.203965
0.0343308
0.0686757
0.00546929
0.549349
0.0872841
0.46589
0.32867
0.011031
0.0541328
0.757032
0.0335557
0.00111446
0.660751
0.711427
0.780986

0.00299119
0.0730199
0.00122781
0.428246
0.0994364
0.00581513
0.384447
0.167897
0.262011
0.58922
0.732089
0.291957
0.678351
0.00699648
0.213506
0.348829
0.853057
0.264896
0.104603
0.534543
0.747405
0.00292938
0.126296
0.445641
0.0336506
0.301738
0.00189105
0.588867
0.00220523
0.639535
0.943342
7.50219e-05
0.0074159
0.0341744
0.373205
0.000207752
0.462429
0.109106
0.601348
0.00626816

0.327765
0.560361
0.286922
0.911529
0.76794
0.183944
0.59145
0.470288
0.0027772
0.0124793
0.448234
0.176196
0.940371
0.296176
0.79389
0.711493
0.595842
0.0185555
0.369267
0.0374064
0.793648
0.653611
0.307931
0.337421
0.766445
0.201787
0.600532
0.44662
0.187661
0.0797563
0.0571079
0.309993
0.119784
0.312891
0.643358
0.457514
0.204463
0.58059
0.0545556
0.734432

0.00013378
0.00209367
0.000219653
0.00278479
0.000196149
0.0251377
0.00410103
0.000146337
0.000802277
0.000671362
0.00190464
0.000637117
0.00229831
0.000202093
7.96779e-05
0.00314543
0.000159919
0.00249988
0.00192173
0.000971038
0.0348286
0.000119829
0.00234988
0.00325522
0.000142009
0.000309281
0.000164101
0.000214096
0.0411425
0.0410368
0.000154848
0.000103088
0.0289124
0.00886739
0.0215152
0.0027951
0.037418
0.00010197
0.000968922
0.00232319

0.270194
0.298726
0.124875
0.0808492
0.357189
0.40237
0.807426
0.778342
0.552423
0.221273
0.198621
0.273196
0.32534
0.436737
0.0154517
0.335267
0.487696
0.0421582
0.0762504
0.721735
0.00337935
0.894228
0.174597
0.0750791
0.858254
0.0456379
0.116233
0.222367
0.32997
0.247148
0.0684703
0.293635
0.470524
0.67399
0.682851
0.209225
0.168191
0.23155
0.93679
0.239601

0.746431
0.101513
0.0288154
0.182287
0.476266
0.0142308
0.399119
0.0413531
0.0103615
0.476489
0.572875
0.00871674
0.992504
0.246554
0.482816
0.00516234
0.121062
0.499079
0.374909
0.228155
0.000730702
0.434211
0.320538
0.626519
0.0359504
0.999404
0.0966398
0.294443
0.364664
0.156138
0.52297
0.558333
0.0866368
0.0705666
0.00339052
0.30899
0.0186468
0.0631811
0.00349893
0.110931

0.608067
0.0988144
0.462056
0.334229
0.0529758
0.287145
0.333916
0.40771
0.278393
0.365109
0.723109
0.0134127
0.250723
0.215163
0.122957
0.0567381
0.0576485
0.239557
0.0239949
0.607698
0.8836
0.541989
0.580792
0.0718362
0.793644
0.594454
0.44162
0.120607
0.994379
0.0931372
0.0387608
0.238085
0.0291782
0.126946
0.656641
0.0487019
0.056781
0.5071
0.511053
0.783447

0.00181362
0.00826013
0.000444493
0.00377018
0.365153
0.00159621
0.00134846
0.000872803
0.00484973
0.00535589
0.000677829
0.00331205
0.00206202
0.0062096
0.00797413
0.00170432
0.00037288
0.00211382
0.0016252
7.94433e-05
0.524572
0.322721
0.000754919
0.0548514
0.000249932
0.00161816
0.117585
0.0369721
0.0116007
0.0611487
0.00362309
0.00109863
0.00158989
0.00627153
0.416539
0.914402
0.000462247
0.00878577
0.478562
0.00381673

0.646667
0.908453
0.000870203
0.000944323
0.00164653
0.0609687
0.000201005
0.000152123
0.580802
0.499059
0.00868561
0.448384
0.948213
0.442885
0.233422
0.0896408
0.840039
3.81104e-05
0.00162251
0.0808813
0.00022809
0.382208
0.0570401
0.00611137
0.283279
0.000848506
0.0924254
0.116532
0.473153
0.000722841
0.109438
0.0112361
0.206438
0.000677868
0.494982
0.0303251
0.261832
0.580006
0.0272644
0.819266

0.00361557
0.0632886
0.00155928
0.000704064
0.969539
0.00449167
0.987238
0.927816
0.00734236
0.00660556
5.90069e-05
0.151021
0.0676045
0.00426367
0.026792
0.0043663
0.0691681
0.00982663
0.00116081
0.00783895
0.00367327
0.0924625
0.000195446
0.0106398
0.00253414
0.00465503
0.00021641
0.00341469
0.00897919
0.7035
0.0047759
0.00127276
0.00954817
0.0100082
0.00901911
0.912715
0.90518
0.697947
0.00518102
9.333e-06

0.0166893
0.247952
0.362954
0.063404
0.00805844
0.0358578
0.210273
0.000723867
0.00160835
0.574188
0.00421592
0.0401149
0.0284602
0.029482
0.0076347
0.662477
0.036043
0.0864841
0.73196
0.00498349
0.0012335
0.365655
0.167391
0.254891
0.0761198
0.149111
0.0380384
0.132912
0.0041125
0.0406082
0.458623
0.753
0.203883
0.044473
0.0157504
0.0139921
0.333062
0.286621
0.289424
0.000921987

0.440579
0.388038
0.803322
0.455896
0.40629
0.364524
0.153679
0.970934
0.199111
0.442007
0.624616
0.000914241
0.723947
0.0937323
0.0630457
0.00038818
0.190002
0.876932
0.154685
0.376644
0.958371
0.848989
0.849759
0.37277
0.634516
0.550315
0.0415614
0.00859525
0.17379
0.0317315
0.00487208
5.20266e-05
0.425063
0.92629
0.0778693
0.0724359
0.152084
0.00484383
0.00437757
0.169257

0.0022256
0.000927652
0.00333594
0.000884332
0.00258784
0.00171849
0.00107008
0.00131582
0.000472582
0.00208232
0.0010918
0.00149659
0.000982736
0.00199073
0.000918599
0.000319031
0.00574312
0.00038609
0.000615159
0.00152965
0.000607047
0.00121449
0.0708638
0.000420419
0.00653058
0.000320527
0.00114286
0.00061613
0.00136496
0.00252302
0.00193936
0.000734954
0.000300161
0.00142064
0.00023971
0.00170403
0.00168984
0.000713342
0.00119204
0.000912702

0.626154
0.000579943
0.854937
8.3991e-05
0.008986
0.0665995
0.00505934
0.00180213
0.168878
0.0263384
0.0116903
0.653862
0.112425
0.846204
0.509337
0.907649
0.0606897
0.00539685
0.00366128
0.855
0.0116186
0.00663166
0.00187153
0.845284
0.155442
0.0173878
0.000525456
0.00706022
0.0794384
0.00222918
3.04883e-05
0.000571611
0.00178695
0.0600981
0.880072
0.0101385
0.0478331
0.000992315
0.00292538
0.00581527

0.00127592
0.0206302
0.000508697
0.00050887
0.000346466
0.000789389
0.000571148
0.000758271
0.000471725
0.000662327
0.00109691
0.000697822
0.000393341
0.00100402
0.00033722
0.00062283
0.00133785
0.0025661
0.00100276
0.000827051
0.000793031
0.00118231
0.000228413
0.000291373
0.00290885
0.0264576
0.000663884
0.000359538
0.00105475
0.000413358
0.0019919
0.000650096
0.00104308
0.000397696
0.00189366
0.00108439
0.00118425
0.000484108
0.00236489
0.00446107

0.00550301
0.866134
0.00114941
0.0252865
0.618443
0.0044998
0.00304429
0.00067162
0.940902
0.0977485
0.00339704
0.17361
0.000431693
0.00715181
0.000551018
0.000136332
0.000397342
0.00433151
0.000578215
0.000169376
0.000998758
0.00183764
0.000170598
0.000244619
0.00450828
0.000895458
0.00163841
0.0872628
0.00421051
0.000191623
0.00592965
0.0025642
7.88974e-05
0.498399
9.98681e-05
0.00407422
0.00925978
0.000163525
0.0176626
0.00207741

0.066146
0.0269676
0.303217
0.0288936
0.0149093
0.00825922
0.0247942
0.319467
0.163285
0.000201455
0.155441
0.0347539
0.0420619
0.449905
0.316722
0.0456483
0.0529217
0.0977023
0.0174655
0.00500646
0.0295486
0.131419
0.103305
0.558793
0.0284909
0.141501
0.527923
0.0221103
0.26272
0.282993
0.316004
0.058749
0.000534021
0.0572533
0.245766
0.269784
0.225668
0.362208
0.587923
0.0738244

0.716742
0.837278
0.0100554
0.100637
0.0358352
0.179809
0.194756
0.0672903
0.718886
0.866039
0.701215
0.395058
0.255292
0.745009
0.0256168
0.362789
0.00161743
0.148639
0.875953
0.0172161
0.1361
0.230587
0.666814
0.938165
0.706673
0.931702
0.515816
0.27809
0.109394
0.130151
0.971593
0.00992792
0.373844
0.00647039
0.763593
0.999764
0.0881665
0.00883662
0.0316553
0.331047

0.89371
0.132564
0.340349
0.0376099
0.0160749
0.0171952
0.031139
0.259628
0.0918088
0.839131
0.0578304
0.032032
0.380151
0.0214777
0.0957926
0.0213074
0.0258323
0.0248121
0.0530098
0.448675
0.0588211
0.0417699
0.120712
0.0570014
0.203437
0.0241446
0.0559114
0.672598
0.106306
0.00139405
0.866965
0.0253385
0.0579231
0.135237
0.830323
0.118231
0.00219151
0.0233292
0.619977
0.181625

0.956257
0.986629
0.78065
0.398706
0.425703
0.678132
0.989034
0.954443
0.0212791
0.585756
0.697794
0.638316
0.112327
0.564306
0.181583
0.978177
0.00293982
0.169781
0.000366173
0.910496
0.0241047
0.91939
0.0226203
0.0753756
0.86369
0.625478
0.102296
0.131566
0.590758
0.603481
0.502776
0.514422
0.904431
0.00190114
0.17749
0.193078
0.757671
0.879408
0.260514
0.063431

0.000508458
0.0954294
0.00212262
0.278334
0.747938
0.337101
0.205442
0.122694
0.19119
0.000152841
0.241556
0.000770691
0.000988557
0.000114185
0.00127151
0.596842
0.000238725
0.187276
0.00277927
0.000265244
0.106554
0.412657
0.244265
0.19778
0.663245
0.241109
0.00945365
0.00667591
0.000427915
0.199023
5.57874e-05
0.184589
0.0963287
0.768741
0.00150893
0.384561
0.380901
0.200232
0.215657
0.206679

0.0188281
0.286648
0.00733254
0.0229793
0.160872
0.0829314
0.132112
0.142767
0.249093
0.107966
0.0647992
0.216789
0.0552431
0.089773
0.452911
0.115464
0.346069
0.0471144
0.72122
0.173425
0.0157421
0.0380237
0.143933
0.0212178
0.0109051
0.801441
0.0103867
0.108367
0.449933
0.187797
0.0627978
0.0229731
0.534998
0.688086
0.10665
0.43709
0.500074
0.00141395
0.159822
0.37706

0.873107
0.470492
0.0195555
0.641652
0.0285556
0.502598
0.987321
0.300273
0.0656422
0.77426
0.0406743
0.0329702
0.43893
0.0669567
0.972628
0.461895
0.103317
0.977317
0.691968
0.248225
0.930749
0.177837
0.0104536
0.542893
0.771563
0.181225
0.076981
0.324566
0.951128
0.177781
0.380282
0.129348
0.373264
0.776498
0.380276
0.195708
0.608451
0.86561
0.181087
0.722124

0.0320324
0.00290402
0.0126424
0.00739431
0.476922
0.0543939
0.00436866
0.0059391
0.00489884
0.114709
0.984667
0.0018148
0.209827
0.00149799
0.00347621
0.00421867
0.0191124
0.00232428
0.0041892
0.883101
0.00387401
0.00338328
0.0115169
0.0135467
0.00311328
0.00210725
0.0300475
0.072728
0.0186645
0.00058532
0.0565773
0.158985
0.00522994
0.00558748
0.00198031
0.112953
0.00919605
0.133656
0.2587
0.00190389

0.101984
0.671303
0.11581
0.731444
0.298418
0.251876
0.00795715
0.371058
0.0114538
0.00821289
0.0263628
0.00769309
0.00520124
0.00135167
0.234182
0.640932
0.182395
0.0916786
0.0147282
0.438856
0.530791
0.0165504
0.794288
0.672269
0.0438769
0.0566035
0.350825
0.154026
0.0125287
0.727663
0.387913
0.0217116
0.0143965
0.0890168
0.151357
0.020206
0.0492
0.000116036
0.0360402
0.0195552

0.00190645
0.0139863
0.00207361
0.0589165
0.0193802
0.0186758
0.0204072
0.00487286
0.78593
0.00426891
0.000407488
0.0240564
0.0180684
0.00293107
0.266677
0.00108762
0.102019
0.0012669
0.324594
0.0223904
0.00406177
0.0489996
0.162576
0.000534556
0.00147018
0.117467
0.181449
0.121635
0.0211195
0.00562869
0.302496
0.014955
0.483492
0.0903845
0.129152
0.0625439
0.0692436
0.132917
0.177795
0.00136072

0.00285675
0.0375154
0.0387166
0.00374279
0.00790567
0.401598
0.00132283
0.028157
0.464351
0.00309905
0.251196
0.00207957
0.0226065
0.0108273
0.025935
0.00351199
0.065366
0.0157266
0.0250216
0.021581
0.00338675
0.00273875
0.00110852
0.237299
0.118029
0.00299252
0.0291709
0.173604
0.0197335
0.00182911
0.856009
0.115312
0.0002474
0.024845
0.444465
0.208932
0.000528907
0.334189
0.00116171
0.00404039

0.336919
0.0468808
0.000824297
0.0106899
0.221931
0.516086
0.298245
0.53406
0.000439247
0.000266844
0.00506805
0.000205525
0.335778
0.00105165
0.00121049
0.402597
0.0127553
0.00266524
0.00199447
0.0061745
0.67004
0.0102677
0.000256033
0.000860723
0.0186252
0.00248228
0.377271
0.464586
0.00484586
0.149188
0.172675
0.0147388
0.0130806
0.788788
0.445866
0.0555212
0.343755
0.00229942
0.0201964
0.000193377

0.269066
0.469505
0.0868703
0.410984
0.564312
0.839374
0.054104
0.842045
0.330844
0.0224573
0.226388
0.223944
0.196429
0.396782
0.117249
0.0803786
0.256688
0.213241
0.206684
0.0873532
0.304021
0.305363
0.334227
0.092429
0.915119
0.0795765
0.188005
0.106842
0.411424
0.0120038
0.400675
0.361341
0.174373
0.282871
0.682832
0.636392
0.168097
0.86183
0.681542
0.289387

0.0532934
0.995834
0.376684
0.644604
0.451522
0.589402
0.982156
0.608938
0.46534
0.667901
0.824233
0.168318
0.447631
0.38889
0.806298
0.787821
0.643578
0.482443
0.198772
0.272835
0.4605
0.688618
0.268537
0.794783
0.410096
0.381588
0.248949
0.0746153
0.715716
0.293599
0.676593
0.935236
0.371901
0.808305
0.899331
0.811581
0.200317
0.691717
0.0434763
0.850534

0.0499132
0.000474782
0.000651778
0.000117622
0.00807579
0.0199885
0.000899676
0.00420918
0.000399859
0.00552673
0.000661939
0.00210656
0.84373
0.0364676
0.00518352
0.00021672
0.322399
0.000312097
0.000261003
0.000585494
0.000250772
0.00181063
0.000932826
0.000365525
0.00326743
0.000337008
0.00454992
0.861292
0.65379
0.957857
0.00463441
0.000242843
0.000255077
0.00281978
0.000308076
0.00136732
0.833751
0.948932
0.975228
0.000767199

0.000192114
0.0713018
0.000275375
0.0124654
0.752007
0.00011638
0.00106732
0.00147049
0.198748
0.0483032
0.0286634
0.0176458
0.000158459
0.0138283
0.00845529
3.31753e-05
0.337368
0.518669
0.00264617
0.00404372
0.0112374
0.381873
0.398823
0.10454
0.309007
0.0625973
0.0112486
0.000190862
0.00629338
0.0458542
0.0786642
0.0443568
0.370847
0.000277326
0.0353084
0.14952
0.537151
0.00892675
0.023903
0.844727

0.0652472
0.546023
0.282743
0.727653
0.354789
0.290144
0.00498328
0.036969
0.610666
0.456465
0.242444
0.0368395
0.154939
0.875903
0.00174705
0.964823
0.0234663
0.425574
0.726316
0.132201
0.201347
0.887448
0.0356589
0.748273
0.0444002
0.744944
0.467219
7.8624e-05
0.297292
0.138399
0.984991
0.426546
0.0310307
0.975361
0.295067
0.0570099
0.723872
0.510286
0.080912
0.722623

0.939494
0.0406918
0.069706
0.323215
0.0214794
0.0066971
0.905906
0.328069
0.0556153
0.0461474
0.00267404
0.0316746
0.0680587
0.0111667
0.404285
0.36925
0.21835
0.00433547
0.238442
0.109659
0.219582
0.020541
0.144219
0.939069
0.303898
0.0598053
0.0175977
0.114111
0.00124353
0.00498202
0.0435195
0.170219
0.0893036
0.0701742
0.086685
0.16325
0.339145
0.100436
0.772745
0.000228278

0.00883334
0.00375247
0.667023
0.524086
0.0733289
0.99704
0.05983
0.275395
0.448456
0.282542
0.296718
0.309813
0.362735
0.314548
0.0157335
0.401062
0.242544
0.528039
0.304016
0.731396
0.527152
0.01565
0.0364327
0.106512
0.265059
0.699648
0.106292
0.0176953
0.523169
0.0962608
0.938275
0.211537
0.987409
0.119867
0.944885
0.102454
0.78174
0.0158617
0.0867938
0.0923354

0.00254244
0.00228142
0.00358495
0.00586983
0.00119348
0.00159204
0.0476758
0.00883631
0.00469594
0.0437171
0.29763
0.017647
0.049818
0.547163
0.00921169
0.0569419
0.501356
0.14764
0.598161
0.892735
0.0298305
0.0213626
0.0234429
0.955167
0.00576418
0.0283095
0.00405802
0.0100614
0.00151187
0.0222843
0.0463787
0.162366
0.0139072
0.119834
0.00991193
0.00481196
0.0731212
0.00339635
0.0654097
0.0345456

8.88338e-05
0.0824142
0.00104114
0.000380623
0.460708
0.00407754
0.000331124
0.000169776
0.000194703
0.000350516
0.00455111
0.000209689
0.000391337
0.000467593
0.00939721
0.000686083
0.066096
0.000150123
0.000160172
0.00015581
0.00017055
0.000781812
0.000107224
0.00145303
0.00399213
0.00100132
0.000273043
0.00230489
0.000432142
0.000477754
0.000137159
0.000237666
0.000382593
0.201078
0.00263975
0.00392936
0.00110237
0.000641006
0.00282643
0.000404821

0.0220007
0.285323
0.312416
0.636924
0.00110207
0.768086
0.654725
0.129785
0.32959
0.0574827
0.0458622
0.00192002
0.355434
0.000214585
0.256637
0.0116349
0.0146439
0.14522
0.325501
0.269794
0.32532
0.385382
0.0327272
0.451984
0.295135
0.369946
0.00133249
4.20691e-06
0.0512519
0.278486
0.124588
0.317606
0.316822
0.00119892
0.000264982
0.00245542
0.614257
0.000296822
0.00391828
0.0921394

0.00243295
0.0584433
0.000452031
0.00155849
0.00508572
0.0223969
0.00237287
0.0129426
0.02296
0.000778017
0.000226366
0.0121841
0.00072994
0.000495946
0.0509761
0.00189257
0.0184619
0.00804271
0.937181
0.0634699
0.0198309
0.000121926
0.0131345
0.0820356
0.000174471
0.213838
0.00660416
0.0119029
0.000198499
0.00717395
0.00341941
0.0228035
0.0239624
0.00199672
0.011009
0.00193972
0.011799
0.000158631
0.454862
0.00429997

0.298562
0.0951618
0.705962
0.225087
0.606799
0.587355
0.418108
0.112089
0.0597404
0.412025
0.0680476
0.0100478
0.353736
0.337055
0.0416039
0.00340261
0.66466
0.00710675
0.832087
0.0795117
0.313303
0.0844721
0.541571
0.0717206
0.181181
0.0801201
0.767861
0.344774
0.462241
0.220381
0.0777497
0.000106931
0.249092
0.109023
0.00121668
0.48074
0.770743
0.0406906
0.0425831
0.908813

0.00192698
0.0393547
0.676162
0.129843
0.846122
0.254972
0.749054
0.0875142
0.0702977
0.188277
0.0415381
0.585117
0.0208435
0.0323226
0.0938464
0.699022
0.0473899
0.0692953
0.637638
0.00325611
0.125464
0.601184
0.660801
0.0469059
0.195082
0.0346082
0.07019
0.00131974
0.143142
0.0178622
0.0218077
0.0752209
0.195914
0.0426501
0.429401
0.00843538
0.00191661
0.125317
0.0495702
0.201897

0.00490358
0.250114
0.0328713
0.527199
0.435716
0.296869
0.123304
0.00648841
0.000542247
0.872475
0.221316
0.245135
0.305952
0.447206
0.95168
0.00445634
0.00467349
0.178582
0.00913351
0.486436
0.391756
0.073541
0.308737
0.0761553
0.817774
0.174401
0.321506
0.247765
0.0156951
0.256846
0.0114352
0.243307
0.967999
0.00139678
0.00806478
0.00208563
0.00837188
0.00328138
0.00379719
0.0468677

0.00714833
0.186952
0.00152086
0.017489
0.0135655
0.00151846
0.0309067
0.0232687
0.0131056
0.0195315
0.0540593
0.00731883
0.488815
0.0167268
0.00296377
0.0152582
0.747108
0.0124248
0.000673609
0.00147681
0.0051604
0.010357
0.648967
0.00674089
0.0535744
0.0594222
0.00252285
0.033618
0.0335041
0.0833559
0.0124844
0.00319185
0.00201031
0.00171848
0.0967416
0.00607722
0.0137452
0.0333557
0.355399
0.00439122

0.0424989
0.0366988
0.00707858
0.277732
0.310383
0.149724
0.217214
0.00601761
0.443368
0.0270187
0.117314
0.503011
0.656589
0.608921
0.4436
0.320561
0.00896657
0.0760194
0.516528
0.00144536
0.243472
0.415937
0.394651
0.000272421
0.16295
0.393991
0.260291
0.011954
0.483905
0.324983
0.282287
0.0327594
0.465311
0.221452
0.857691
0.550753
0.204824
0.359304
0.20665
0.0362899

0.0139614
0.00317588
0.000483434
0.0018013
0.00265312
0.00254702
0.000458476
0.00312439
0.000126605
0.000301348
0.0416825
0.0134417
5.72424e-05
0.000100176
0.00256307
7.28927e-05
0.0500597
0.0254792
8.64429e-05
0.000158882
0.898914
0.551564
0.000839141
0.0300612
0.055495
0.038975
0.0110471
0.000870346
0.707922
0.000342592
0.000375543
0.012791
0.00421271
0.000409958
0.0278622
0.000392037
0.0330848
0.000110237
0.000498269
0.0754795

0.0110875
0.100775
0.919526
0.00733758
0.451069
0.916793
0.246596
0.229124
0.0034365
0.124748
0.831328
0.452078
0.922708
0.923957
0.952662
0.928044
0.0188735
0.776646
0.900124
0.620698
0.853731
0.000277993
0.0021374
0.0431826
0.983332
0.0112441
0.977751
0.102768
0.864164
0.281533
0.343095
0.0140114
0.410228
0.45577
0.0890855
0.192193
0.739571
0.0635599
0.888313
0.702848

0.00173775
0.443078
0.0951545
0.582594
0.0114236
0.00947606
0.000326034
0.103058
0.447279
0.0397319
0.00512214
0.847398
0.99942
0.0351022
0.972517
0.996237
0.00734767
0.00358405
0.000374843
0.117828
0.490555
0.00377478
0.000669891
0.0103697
0.829619
0.914818
0.00867124
0.0140662
0.0560382
0.0361148
0.394521
0.00273123
0.0283228
0.0562454
0.0535595
0.00496241
0.918718
0.974304
0.821778
0.810258

0.0506574
0.305585
0.13388
0.748165
0.622507
0.00652112
0.991454
0.196539
0.777754
0.254996
0.260576
0.200358
0.0850028
0.402929
0.895682
0.668037
0.00397258
0.88162
0.00292694
0.19196
0.806698
0.213458
0.162207
0.42146
0.437031
0.186007
0.564187
0.569243
0.929958
0.741897
0.524605
0.584434
0.035447
0.231185
0.440712
0.414577
0.132948
0.106794
0.535175
0.865038

0.191975
0.052555
0.485939
0.000181809
0.275404
4.03718e-05
0.0170108
0.696895
0.0825069
0.150065
0.112032
0.00151657
0.673904
0.705067
0.0023493
0.295342
0.00880305
0.0107764
0.187764
0.172187
0.00664351
0.0167704
0.615449
0.974993
0.631123
0.241947
0.000406933
0.193645
0.0709991
0.00114793
0.966124
0.780488
0.598753
0.576719
0.111674
0.0085215
0.00162205
0.667267
0.00509498
0.0423661

5.12626e-05
0.000196958
3.0379e-05
0.000355776
0.000152462
2.39449e-05
0.00074675
0.000177662
0.00253531
8.18991e-05
0.000104347
0.667505
0.00259447
0.000130341
0.961602
0.000224194
0.000928426
9.31148e-05
0.796177
0.000670176
0.00013289
0.000117166
0.35586
0.00129817
0.000148928
0.000167987
0.000225359
0.000428272
0.00243521
0.00112293
9.20107e-05
0.595932
0.193806
0.00054351
0.982593
0.000134907
0.000592461
0.00159575
0.028881
0.976945

0.966952
0.00141316
0.203355
0.53373
0.212914
0.265375
0.0177687
0.494773
0.133537
0.842899
0.97416
0.668492
0.672495
0.433331
0.0081387
0.16368
0.021862
0.426864
0.533117
0.00142042
0.288301
0.413017
0.00898552
0.0117048
0.0208384
0.130163
0.0147869
0.00492769
0.058709
0.370679
0.339603
0.00364148
0.00101077
0.0150956
0.963084
0.0164037
0.00126738
0.00390311
0.326508
0.0105301

0.54098
0.082668
0.195439
0.337147
0.252262
0.446332
0.196908
0.692894
0.23916
0.273137
0.109663
0.646983
0.0849179
0.199323
0.0596412
0.582006
0.145052
0.0849886
0.568657
0.31592
0.182655
0.341958
0.12695
0.359795
0.76597
0.530232
0.261784
0.147529
0.456724
0.209819
0.387605
0.179132
0.593774
0.762398
0.940514
0.34329
0.85134
0.205735
0.387826
0.274232

0.0214641
0.0863647
0.0187712
0.0366531
0.216256
0.0156442
0.00286408
0.200664
0.00295421
0.608143
0.0138548
0.00217749
0.268925
0.0564882
0.564603
0.00173211
0.193403
0.31408
0.59185
0.0183052
0.000373237
0.240567
0.241315
0.0899646
0.0593851
0.00480985
0.0178187
0.00164578
0.00868745
0.00156883
0.0497215
0.359834
0.232447
0.851922
5.82185e-05
0.00440734
0.277572
9.13841e-05
0.00793853
0.0554399

0.372481
0.0738147
0.000717934
0.00491638
0.00217598
0.00183819
0.0437887
0.00842841
0.00224066
0.126021
0.023852
0.0462699
0.0446076
0.00379457
0.00114769
0.000285337
0.0100802
0.0194134
0.00248888
0.00306418
0.130427
0.00053216
0.146746
0.000277449
0.00141653
0.352461
0.00168546
0.000167046
0.000694452
0.00100665
0.00805572
0.00405049
0.000279137
0.443871
0.000268433
0.259815
0.00244971
0.33604
0.000362099
0.0499123

0.00844474
0.00287379
0.0274654
0.0227428
0.0069695
0.394634
0.0742371
0.0339852
0.0052828
0.00973908
0.0179739
0.0600661
0.0386325
0.00579782
0.28133
0.00583399
0.783507
0.0122272
0.007519
0.0822165
0.874093
0.15303
0.014064
0.0686422
0.00265462
0.115058
0.0207296
0.0940531
0.028188
0.0554748
0.148655
0.0106452
0.0830146
0.305113
0.0352311
0.00787231
0.0104078
0.00094028
0.00992308
0.0741993

0.842282
0.00952797
0.0328108
0.00227724
0.122698
0.000111269
0.000201011
0.959874
0.0244908
0.0824407
0.325188
0.0127905
0.176279
0.010442
0.0324102
0.242495
0.111783
0.00634097
0.0699372
0.382885
0.0515578
0.0381706
0.0867746
0.061325
0.0143187
0.291122
0.00340793
0.0401744
0.0255173
0.000430073
0.0153777
0.0404923
0.944577
0.139568
0.03061
0.530639
0.32653
0.0286323
0.000116663
0.393362

0.0799587
0.00250772
0.0504765
0.0160505
0.0496387
0.00452635
0.00990028
0.0479892
0.0144005
0.000726741
0.000223805
0.0110664
0.00306792
0.00456736
0.0021982
0.00873096
0.011993
0.0139567
0.0808582
0.0132873
0.0691363
0.0082168
0.0189904
0.0343786
0.112167
0.00303192
0.00270204
0.00499126
0.0805249
0.0324004
0.0517798
0.000427167
0.0544584
0.825724
0.0034455
0.0143471
0.00389055
0.637914
0.000648705
0.00959344

0.000558804
0.330267
0.000482785
0.959534
0.00359461
0.73035
0.990861
0.972373
0.0361985
0.120995
0.0315772
0.959349
0.155715
0.111077
0.000435834
0.331223
0.810731
0.994506
0.636406
0.879486
0.000202475
0.0040191
0.155709
0.579421
0.0961366
0.00429934
0.807132
0.160098
0.139739
9.57636e-05
0.000617478
0.000461254
0.0168541
0.0958121
0.632027
0.753371
0.289805
0.990548
0.823644
1.84377e-05

0.228099
0.511732
0.740886
0.0778822
0.39454
0.59832
0.0762127
0.447145
0.159998
0.144934
0.161895
0.259305
0.38659
0.950595
0.711348
0.476188
0.975801
0.705016
0.00293635
0.483621
0.611856
0.546718
0.458453
0.117859
0.507453
0.906185
0.62552
0.0180643
0.856718
0.925061
0.23227
0.0400084
0.566405
0.368516
0.320008
0.335096
0.0088983
0.457808
0.295846
0.0685222

0.134427
0.977513
0.331593
0.0906993
0.535373
0.0501758
0.492838
0.0144724
0.791953
0.880818
0.510073
0.974116
0.458132
0.592475
0.0293439
0.275302
0.513754
0.988272
0.111886
0.0145945
0.0324897
0.224125
0.669095
0.0314238
0.786297
0.274255
0.257042
0.253362
0.0287047
0.895601
0.196016
0.170946
0.0848101
0.540305
0.017806
0.869143
0.134916
0.394401
0.00299558
0.480836

0.00104143
0.615157
0.0161776
0.00387542
0.562264
0.000109564
0.000130648
0.0069205
0.000560278
0.000859248
6.83792e-05
0.000118395
0.000313793
0.000243538
0.00120819
0.905119
0.000356589
0.00350573
0.00017191
0.000141879
0.00015736
0.000141336
0.000629025
0.000191271
0.000126166
0.00201296
0.00020883
0.91127
0.0036898
0.000142735
0.00683885
0.923938
0.000588627
0.000119188
0.000161951
0.000203365
0.000435078
0.633106
0.00248702
0.00170367

0.0343849
0.800371
0.000992996
0.00049272
0.979697
0.113131
0.00240529
0.98405
0.129685
0.993593
0.993365
0.00168869
0.0293907
0.459547
0.122556
0.312798
0.449362
0.0404137
0.00359824
0.169507
0.263476
0.553929
0.358355
0.0241885
0.0151474
0.890691
0.366008
0.281073
0.0725489
0.119418
0.0237886
0.000933854
0.412466
0.928138
0.00818525
0.698977
0.631924
0.00152161
0.169888
0.745405

0.0233971
0.010423
0.0162933
0.0649749
0.0217425
0.0910871
0.00986886
0.759243
0.0398031
0.701908
0.0322138
0.0750162
0.0600567
0.00858441
0.054045
0.0285732
0.0105123
0.0919805
0.00328647
0.00400979
0.843643
0.704161
0.0083306
0.274904
0.138543
0.200932
0.0269171
0.116089
0.0132595
0.306658
0.0651112
0.0207624
0.631315
0.055487
0.00465865
0.0443229
0.0106833
0.0459169
0.0175206
0.0325176

0.00871346
0.354511
0.0851367
0.0892689
0.00586941
0.759057
0.00990689
0.277918
0.153535
0.390231
0.210434
0.0043426
0.123965
0.000120445
0.115729
0.142078
0.0277487
0.207235
0.613397
0.031741
0.00435072
0.299979
0.0679485
0.925382
0.627246
0.00215499
0.0351493
0.195343
0.214677
0.636565
0.740633
0.00543299
0.344436
0.360683
0.223886
0.847157
0.1192
0.664164
0.834944
0.038393

0.00382554
0.0846269
0.0037404
0.00904535
0.00297356
0.0577056
0.00116567
0.000958182
0.00751604
0.00263082
0.000394949
0.000587895
0.729342
0.467714
0.00495061
0.0148425
0.00796314
0.722063
0.749826
0.696826
0.0129967
0.00655555
0.00103957
0.898146
0.00623352
0.136754
0.306772
0.947295
0.181293
0.00464559
0.00117334
0.124538
0.000759637
0.0155833
0.00984312
0.139626
0.0415954
0.000777524
0.607412
0.0387201

0.484318
0.111336
0.503263
0.187089
0.132869
0.340365
0.320427
0.25079
0.563329
0.505696
0.65858
0.109226
0.0481116
0.401818
0.550697
0.630369
0.108361
0.795221
0.872009
0.677003
0.437691
0.503314
0.136086
0.444748
0.0496477
0.124383
0.445579
0.493938
0.12893
0.533465
0.126563
0.196982
0.100823
0.580374
0.51752
0.75552
0.195341
0.251157
0.238141
0.00292607

0.270111
0.0888566
0.701145
0.116913
0.528105
0.0897741
0.397856
0.858984
0.193257
0.926504
0.990268
0.340169
0.30907
0.242464
0.0644489
0.0717167
0.155262
0.437052
0.74282
0.768583
0.0745159
0.992991
0.176607
0.145934
0.00327206
0.27212
0.988249
0.0596029
0.109903
0.98731
0.715548
0.441327
0.0675518
0.82111
0.943229
0.46074
0.678459
0.938488
0.0278329
0.511168

0.115316
0.197467
0.911588
0.363479
0.376496
0.204036
0.0879891
0.508937
0.133028
0.914991
0.932102
0.0398589
0.0401313
0.0847434
0.268538
0.000723953
0.441797
0.295177
0.208517
0.960131
0.393203
0.586824
0.0373938
0.0665111
0.912571
0.5257
0.936125
0.356148
0.0708988
0.0405249
0.358063
0.0181049
0.0976377
0.062131
0.349828
0.0174555
0.0127575
0.000474061
0.178534
0.0159338

0.000842957
0.0020593
9.28454e-05
0.00769306
0.00329751
0.000507705
0.0247331
0.0100709
0.0020329
0.0004585
0.00639085
0.00310568
0.00034172
0.00099584
0.00159873
0.371593
0.145144
0.000947485
0.479782
0.00807366
0.703151
0.056914
0.00147152
0.00279363
0.00310718
0.000302569
0.00114363
0.869543
0.000645934
0.00141403
0.000234033
0.00277256
0.0131224
0.501365
0.000992525
0.00420926
0.0531672
0.000642972
0.00470565
0.00372043

0.776955
0.399975
0.0503451
0.794032
0.356799
0.0278681
0.42353
0.413418
0.00517476
0.867478
0.238024
0.0239089
0.76797
0.0120769
0.0138952
0.962223
0.661111
0.0578145
0.225452
0.673585
0.304709
0.462508
0.432275
0.47529
0.857951
0.00211953
0.356577
0.156192
0.00127136
0.631603
0.320333
0.0149645
0.000563765
0.104955
0.573093
0.235763
0.950013
0.00541669
0.147109
0.0852679

0.00211328
0.409011
0.440063
0.0527509
0.442667
0.0334771
0.666377
0.193536
0.0117159
0.0278239
0.722386
0.0493359
0.638716
0.279545
0.00230926
0.343109
0.0252452
0.00649049
0.00777281
0.320162
0.0225603
0.0716236
0.0095354
0.359895
0.000181745
0.299551
0.021757
0.310844
0.364135
0.00158128
0.018212
0.752893
8.25112e-05
0.0625139
0.585035
0.102003
0.00330197
0.010714
0.190825
0.0351527

0.00752598
0.00184821
0.00850817
0.00829844
0.0490724
0.00202013
0.00736672
0.0543756
0.25108
0.0675617
0.0413646
0.00156223
0.00406599
0.00292306
0.312105
0.131918
0.88695
0.0106211
0.00101791
0.0188185
0.000765638
0.000212764
0.00144241
0.00405437
0.523623
0.567945
0.000511489
0.365497
0.294438
0.0526283
0.27555
0.000266542
0.0660816
0.39555
0.00205568
0.0340437
0.0615804
0.462875
0.00269499
0.13269

0.00279625
0.00686082
0.00341839
0.0453769
0.345351
0.0170734
0.213947
0.0187297
0.00214347
0.0283555
0.00412092
0.00209271
0.00855627
0.000632878
0.00203231
0.00242735
0.0109495
0.00521117
0.00989134
0.0117709
0.00371714
0.0024325
0.0150575
0.000856652
0.000666228
0.00117628
0.00421324
0.020676
0.00199592
0.0545005
0.322949
0.00825871
0.199363
0.0128173
0.952256
0.288292
0.00445308
0.00152634
0.00319731
0.00497227

0.000901222
0.0738101
0.335775
0.0134959
0.0555022
0.366889
0.00173663
0.0459735
0.00529455
0.919489
0.0329118
0.0034974
0.297239
0.322854
0.993453
0.000752049
0.0870657
0.0136948
0.0607525
0.00173159
0.0141787
0.843412
0.0556491
0.00517584
0.743878
0.612279
0.147126
0.00204313
0.0101504
0.0819467
0.0196525
0.626241
0.000343397
0.0130354
0.00480599
0.0116522
0.129452
0.0119827
0.829926
0.841503

0.0439895
0.113822
0.0140271
0.747132
0.0517384
0.0153444
0.160495
0.996865
0.712079
0.0020994
0.997708
0.461748
0.109918
0.0761137
0.56872
0.407849
0.713624
0.0381436
0.176453
0.513731
0.00040588
0.0293985
0.171768
0.98852
0.767996
0.397234
0.338744
0.140778
0.838421
0.252001
0.0920732
0.00110548
0.910226
0.396285
0.00151801
0.130823
0.0379782
0.0631053
0.0374252
0.0815167

0.222314
0.800675
0.000971935
0.925539
0.000469771
0.632454
0.0838804
0.00409627
0.024492
0.00716832
0.318619
0.0179943
0.25921
0.324521
1.51656e-05
0.0643559
0.409042
0.407189
0.29875
0.494839
0.0732945
0.363802
0.00865074
0.0261568
0.180541
0.0927972
0.239239
0.000659512
0.732788
0.00636246
0.197958
0.0347981
0.0401545
0.00762829
0.000266434
0.016623
0.00158459
0.780544
0.000235298
0.00305796

0.039478
0.173439
0.651403
0.0843327
0.592456
0.895888
0.900386
0.75443
0.264693
0.339858
0.459697
0.00408303
0.183721
0.686207
0.652682
0.199772
0.000264648
0.270881
0.0869982
0.583847
0.405764
0.0127768
0.587996
0.0809193
0.214267
0.288588
0.29001
0.13788
0.131195
0.0126702
0.621111
0.562629
0.871418
0.544202
0.00104116
0.0128161
0.328499
0.975662
0.714071
0.00237287

0.288501
0.0556046
0.79088
0.196547
0.0431568
0.00464501
0.301455
0.000319382
0.0671667
0.270994
0.779908
0.00820869
0.0202851
0.0118744
0.0225726
0.14063
0.655138
0.00151931
0.0143856
0.191354
0.0700996
0.0171748
0.0729238
8.67678e-05
0.577257
9.17476e-05
0.0035621
0.0237222
0.0528259
0.596201
0.00285753
0.691825
0.651767
0.689092
0.246282
0.600439
0.138121
0.0135154
0.502204
0.000761413

0.807345
0.410135
0.103956
0.000149
7.53583e-05
0.16553
0.133387
0.000130045
0.0434516
0.00668001
0.141551
0.510905
0.000508204
0.375965
0.00542523
0.163209
0.000562897
0.950882
0.9258
0.00845749
0.519442
3.35535e-05
0.991686
0.000488316
0.0410751
0.509626
0.00173255
0.903234
0.812336
0.943792
0.969007
0.690163
0.429429
0.100978
0.786764
0.95111
0.175723
0.0147306
0.000159224
0.00199274

0.999263
0.938301
0.331576
0.925738
0.99965
0.993512
0.786107
0.846687
0.60909
0.11345
0.669442
0.0184398
0.93388
0.31225
0.00863645
0.504348
0.00230189
0.000563324
0.673027
0.000171674
0.0137701
0.00345042
0.928577
0.106527
0.980791
0.546251
0.997964
0.0389244
0.998132
0.707624
0.000692184
0.335769
0.999933
0.104286
0.370806
0.304762
0.998666
0.666844
0.0267039
0.997369

0.00174004
0.000830196
0.000673583
0.00590869
0.000583459
0.00171906
0.00959564
0.00158832
0.00244642
0.00190911
0.00176161
0.0015681
0.00185322
0.000789522
0.00106533
0.00846842
0.000670492
0.00226934
0.00273224
0.00429535
0.000910752
0.00338258
0.000373282
0.00157445
0.00377651
0.00123727
0.000363598
0.00146826
0.0127391
0.00108095
0.844182
0.00292881
0.000992341
0.000868588
0.50243
0.00127651
0.00067438
0.0109517
0.00304386
0.00114021

0.00199622
0.00204356
0.00134523
0.27681
0.00338177
0.0278154
0.00341748
0.00245732
0.191955
0.00465245
0.00135513
0.00520525
0.0173021
0.0432028
0.000733692
0.00229281
0.0014915
0.165224
0.157653
0.000715315
0.761754
0.00401305
0.379287
0.0265622
0.00619318
0.00280327
0.00296518
0.000464838
0.00263283
0.163425
0.00286621
0.00250966
0.0131012
0.0547438
0.0308381
0.00464873
0.00203087
0.308428
0.177257
0.000570155

0.404333
0.0545812
0.125717
0.525462
0.314391
0.207721
0.708317
0.693983
0.301615
0.564327
0.423414
0.23287
0.377115
0.507883
0.0072068
0.478314
0.459981
0.572898
0.701376
0.115494
0.56409
0.12777
0.15351
0.178157
0.004728
0.158031
0.731466
0.658625
0.887685
0.602558
0.16804
0.312557
0.264882
0.33765
0.0665717
0.824428
0.0402335
0.00405779
0.81853
0.54806

0.0171926
0.0167607
0.000265246
0.0167983
0.00750188
0.00050335
0.00529579
0.00295497
0.0118882
0.00762522
0.0153982
0.00340692
0.00250187
0.000485389
0.00148498
0.00033641
0.000193223
0.0083972
0.73644
0.223838
0.000954781
0.00736157
0.00639028
0.000713412
0.0181454
0.00129815
0.00245015
0.0363828
0.0359593
0.0159984
0.000453812
0.0249286
0.00508536
0.146294
0.0251512
0.0108433
0.309437
0.00510672
0.00266322
0.0257724

0.079473
0.00346519
0.0310715
0.147604
0.0796071
0.00632401
0.339047
0.0553513
0.0553318
0.014002
0.299353
0.0358409
0.0144085
0.0349094
0.938789
0.0307925
0.156131
0.0325685
0.026947
0.184768
0.00198907
0.0176986
0.138813
0.046112
0.00291179
0.672171
0.0070083
0.00515307
0.000898171
0.00461472
0.184723
0.0252172
0.584067
0.284855
0.00695943
0.240348
0.131785
0.0668271
0.000872782
0.311681

0.178277
0.0308267
0.217913
0.134394
0.344867
0.774494
0.0534111
0.417015
0.0137328
0.0880392
0.0655328
0.0341282
0.0220976
0.937941
0.577221
0.0719867
0.242087
0.163788
0.00845292
0.403499
0.029531
0.248486
0.690592
0.0404886
0.0441922
0.00774243
0.0126416
0.00906508
0.0468442
0.196719
0.123966
0.00391146
0.0510253
0.356979
0.211574
0.316618
0.297044
0.0056495
0.00244974
0.194497

0.0043575
0.000689153
0.00682536
0.00310982
0.00128595
0.00114721
0.00194592
0.000907714
0.00185622
0.0010275
0.00225883
0.000738664
0.0255348
0.00829912
0.000636229
0.00136162
0.000199591
0.00430193
0.00117222
0.00639041
0.0158922
0.000857561
0.609065
0.00108273
0.000492883
0.00153408
0.000559107
0.00108268
0.00229877
0.00154514
0.00417016
0.000483164
0.0284882
0.00266919
0.000836249
0.00111993
0.00317773
0.00225182
0.00294203
0.00193614

0.287923
0.403316
0.0983207
0.71825
0.463504
0.0786038
0.156492
0.838118
0.330464
0.304665
0.0202037
0.129834
0.807013
0.480837
0.777431
0.0242605
0.562929
0.150001
0.725693
0.831493
0.339946
0.132859
0.616795
0.200776
0.956413
0.266208
0.595719
0.0239448
0.418717
0.193795
0.203253
0.51171
0.345059
0.501669
0.0135976
0.997276
0.495225
0.00540707
0.165854
0.049297

0.0411245
0.0329474
0.349643
0.590412
0.000895541
0.284078
0.435033
0.0796581
0.543759
0.192018
0.0301459
0.49576
0.191945
0.203673
0.326041
0.226103
0.14431
0.33339
0.115931
0.650122
0.15018
0.170156
0.0143115
0.144668
0.0472781
0.622978
0.603409
0.222671
0.105658
0.380453
0.409997
0.366018
0.394649
0.00142035
0.123394
0.174841
0.10892
0.335343
0.00543057
0.0879853

0.481501
0.292449
0.258512
0.591437
0.914802
0.993254
0.00830122
0.541172
0.16118
0.121259
0.694349
0.562187
0.131944
0.593219
0.283557
0.0534815
0.525784
0.279913
0.00118729
0.00263303
0.800378
0.122196
0.920618
0.20035
0.939117
0.413654
0.0171755
0.0582121
0.0854145
0.980409
0.894051
0.0417812
0.0390746
0.0393768
0.587049
0.276739
0.136165
0.377097
0.264162
0.294491

0.0632751
0.9418
0.60297
0.0641371
0.532414
0.0639289
0.0403115
0.802729
0.0973236
0.110507
0.0355829
0.106884
0.0402679
0.0957784
0.159492
0.661231
0.956281
0.111975
0.786467
0.0130895
0.0670797
0.0269454
0.147653
0.0668699
0.113867
0.740344
0.0453999
0.0311018
0.18105
0.291217
0.0778805
0.00612271
0.0166229
0.515002
0.99327
0.331626
0.619168
0.153936
0.128904
0.489135

0.00317248
0.603462
0.0797658
0.847378
0.113284
0.131631
0.0244387
0.0880658
0.604227
0.00312133
0.885606
0.526015
0.13048
0.308823
0.419522
0.0613855
0.507883
0.378673
0.280848
0.659199
0.00279134
0.0895213
0.000709187
0.134398
0.00179548
0.00759075
0.110978
0.103756
0.0108573
0.00610324
0.074424
0.00092023
0.0413133
0.443031
0.00125434
0.673146
0.0288764
0.0122091
0.451337
0.122055

0.856429
0.00506782
0.161421
0.987074
0.935427
0.00747344
0.991705
0.996538
0.000991223
0.312689
0.991636
0.911934
0.988197
0.561138
0.0112741
0.188481
0.943887
0.978687
0.0164591
0.993964
0.862836
0.997713
0.998368
0.834497
0.948862
0.999357
0.689692
0.980091
0.838459
0.000642059
0.998681
0.994852
0.312629
0.953884
0.932605
0.314123
0.933503
0.0126963
0.00247172
0.995481

0.747273
0.535474
0.00100423
0.0018504
0.000330705
0.107124
3.58299e-05
0.00761625
0.00122037
0.290011
0.00440968
0.00428114
0.664757
0.784431
0.2317
0.000504533
0.745582
0.000497509
0.506138
0.749017
0.736142
0.854845
0.316183
1.60918e-05
0.122757
0.0937311
0.164108
0.00373108
9.3449e-05
0.567955
0.314333
0.461547
0.901186
0.00127033
0.00172928
0.575702
0.00405187
0.00216265
0.18161
0.130721

0.889506
0.424804
0.0775411
0.00146388
9.37735e-05
0.97353
0.439115
0.00757678
0.0230617
0.0613181
0.000887088
0.0821269
0.628656
0.0637345
0.902797
0.976338
0.000594683
0.119115
0.00113894
0.699925
0.976428
0.557688
0.174962
0.000253647
0.738117
0.000364871
0.00016027
0.998754
0.000441323
0.000200295
0.0364146
0.662558
0.00613642
0.0598641
0.0399127
0.0627003
0.168288
0.0012685
0.000126243
0.649275

0.567155
0.916554
0.293537
0.965004
0.986959
0.833351
0.954706
0.863391
0.176152
0.951628
0.691879
0.788813
0.223825
0.976399
0.619803
0.658137
0.625612
0.96995
0.167717
0.803141
0.133799
0.197498
0.884082
0.990594
0.471898
0.683279
0.585314
0.189637
0.298317
0.000136225
0.143103
0.00042595
0.892783
0.730059
0.774274
0.192147
0.597227
0.969057
0.475973
0.887522

9.08362e-05
0.000250409
0.00183347
0.537358
0.000489222
0.409717
0.235145
0.161475
0.366174
0.376829
0.365279
0.957312
0.151929
0.461056
0.633056
0.258452
0.458671
0.67145
0.61158
0.433465
0.0918753
0.345835
0.591363
0.685631
0.260766
0.0908552
0.437819
0.845101
0.0322418
0.177927
0.67025
0.920822
0.306267
0.121575
0.884281
0.297552
0.0221758
0.0429626
0.347875
0.898974

0.319413
0.0705413
0.648974
0.797247
0.898953
0.130965
0.0615948
0.390166
0.19238
0.00593864
0.0108847
0.277871
0.177243
0.590397
0.0654643
0.523954
0.0923233
0.103159
0.0161318
0.0792305
0.062447
0.0468369
0.221282
0.375263
0.402775
0.166082
0.34601
0.582258
0.472225
0.946316
0.692645
0.295783
0.876527
0.103045
0.132018
0.39112
0.0729661
0.0776807
0.346656
0.347757

0.544912
0.0791541
0.469046
0.772545
0.498612
0.348267
0.266313
0.195416
0.839081
0.886219
0.337273
0.586557
0.0656797
0.486294
0.406881
0.501296
0.528424
0.683392
0.0248268
0.751841
0.811765
0.629557
0.660446
0.89496
0.49182
0.459833
0.279684
0.292008
0.794705
0.748248
0.786215
0.863346
0.0183649
0.426153
0.801362
0.319647
0.839674
0.576547
0.556044
0.993386

0.159737
0.998915
0.295138
0.99334
0.117682
0.998928
0.92524
0.150987
0.999689
0.996829
0.954475
0.720538
0.989803
0.599176
0.0432858
0.998662
0.367176
0.94747
0.000640334
0.000762093
0.154811
0.196282
0.291398
0.943438
0.411546
0.241599
0.972232
0.994732
0.994043
0.259172
0.397838
0.000291261
0.888351
0.958273
0.970527
0.991112
0.588788
0.0310079
0.0239516
0.00695508

0.0304664
0.0182049
0.00714076
0.177913
0.561617
0.956777
0.00091973
0.0581953
0.902504
0.0147507
0.00752534
0.0163196
0.000974158
0.00013477
9.05139e-05
0.0116597
0.106331
0.115138
0.00267298
0.00445255
0.00650692
8.24132e-05
0.0487208
0.000363131
0.256152
0.001975
0.0114875
0.140925
0.0109377
0.266114
0.978551
0.211435
0.00830444
0.0391617
0.00898802
0.511772
0.00259178
0.028213
0.10579
0.136992

9.49617e-05
0.000196398
0.0283355
0.00181007
0.00294116
0.000571838
0.000538043
0.000433401
0.000214823
0.00024292
0.000422592
0.17389
0.000317725
0.000642378
0.00600505
0.000332425
0.000119755
0.00729147
0.000282887
0.000151577
0.000242844
0.000592916
0.00193788
0.000362018
0.00691824
0.000445859
0.000793864
0.000256142
0.128143
0.000575473
0.0164106
0.000311003
0.0112175
0.00373952
0.0004097
0.0624318
0.000540874
0.0202062
0.187451
0.89817

0.0727867
0.0228806
0.0939936
0.0698275
0.442026
0.177173
0.14185
0.478226
0.164065
0.0351156
0.0650459
0.0662206
0.0477716
0.0564152
0.958354
0.0487905
0.162465
0.0840574
0.0836619
0.133421
0.0148974
0.129288
0.361642
0.684157
0.412879
0.470312
0.0728918
0.13092
0.0320437
0.279913
0.504092
0.628979
0.0247024
0.0831868
0.14706
0.310565
0.225146
0.0100888
0.497621
0.620645

0.318839
0.34182
0.631804
0.309419
0.0715127
0.100245
0.679054
0.251857
0.347591
0.235879
0.270805
0.409339
0.389355
0.175331
0.559706
0.228798
0.609046
0.978585
0.975495
0.08733
0.208073
0.250162
0.447857
0.621972
0.638023
0.324845
0.96197
0.144014
0.545267
0.329596
0.382899
0.331602
0.195886
0.135671
0.945624
0.0350937
0.658194
0.0958451
0.156208
0.038952

0.0788835
0.0194782
0.554419
0.746695
0.61595
0.196799
0.375681
0.684896
0.183055
0.0382215
0.912058
0.668961
0.60933
0.174838
0.750989
0.498849
0.157177
0.812829
0.372916
0.23797
0.0318858
0.565385
0.0509891
0.174172
0.925634
0.285665
0.156814
0.0102409
0.25443
0.723273
0.448361
0.090047
0.143077
0.332202
0.33069
0.213539
0.621179
0.030548
0.402679
0.981353

0.000108915
0.0268788
0.000150431
0.000120549
0.000141653
0.000128137
0.000489483
0.00023036
0.000121446
0.000334525
0.000304344
0.00567752
0.00524519
0.000350141
0.00201357
0.0027531
0.000117022
0.00194553
0.000310154
0.032748
0.000116822
0.0189338
0.00494798
0.000146904
0.00215278
0.000121155
0.00243718
0.00404384
0.000167427
0.00707742
0.00855186
0.000550365
0.00255374
0.0161439
0.00873713
0.000192926
0.240069
0.000216405
0.00101107
0.000122221

0.0140223
0.766573
0.89331
0.0220642
0.28258
0.0213889
0.995455
0.195628
0.949011
0.00525116
0.821927
0.0208999
0.836522
0.222503
0.631916
0.369281
0.0451571
0.0237064
0.0886602
0.0316091
0.0311253
0.0430861
0.35378
0.0364181
0.00461717
0.362612
0.0174265
0.943026
0.0346596
0.0143478
0.128669
0.179939
0.728687
0.230223
0.0065374
0.668191
0.483298
0.0102007
0.278129
0.515641

0.0380413
0.016678
0.021332
0.00196766
0.0221723
0.0317418
0.260323
0.0207333
0.0455907
0.00172762
0.0195836
0.0228924
0.000934347
0.0689081
0.042808
0.0822624
0.0880798
0.0405111
0.980388
0.00593111
0.0377459
0.000745471
0.923061
0.0281566
0.0539865
0.00526197
0.802751
0.00188535
0.0205101
0.28219
0.00972732
0.27242
0.0494605
0.126588
0.0297572
0.0335753
0.0899294
0.00488261
0.230219
0.0389866

0.00930435
0.0645654
0.0105851
0.00696792
0.0047542
0.0118917
0.0240331
0.00463198
0.0190515
0.0241664
0.00142871
0.0299767
0.00145171
0.00189513
0.000385304
0.00512885
0.0012337
0.0142674
0.0135252
0.0823657
0.00454772
0.0079118
0.0223194
0.0141082
0.00333182
0.00114513
0.0135072
0.0157822
0.00184222
0.00690981
0.00524966
0.119472
0.0146587
0.0259583
0.00133295
0.0972799
0.000670358
0.0248006
0.0999605
0.0259135

0.984574
0.0476595
0.714128
0.27253
0.0728509
0.0552823
0.984834
0.0327341
0.65423
0.184409
0.276305
0.552329
0.145942
0.266189
0.896345
0.66683
0.108633
0.133918
0.0324574
0.449493
0.166261
0.562983
0.000287259
0.14512
0.359201
0.500352
0.703656
0.950172
0.0648247
0.0525249
0.182863
0.301895
0.581915
0.183228
0.224427
0.784261
0.0030456
0.402522
0.0114682
0.0474273

0.992075
0.707855
0.281396
0.684125
0.0980102
0.723846
0.383382
0.731819
0.391052
0.606588
0.770103
0.633779
0.289472
0.00254913
0.999832
0.994551
0.113916
0.0197839
0.0602063
0.502395
0.315204
0.161061
0.439971
0.409221
0.822235
0.188789
0.941476
0.667446
0.0267352
0.0583999
0.031907
0.991197
0.996755
0.895125
0.680479
0.114057
0.233704
0.959802
0.682952
0.983356

0.000100936
1.48846e-05
2.6006e-05
8.07989e-06
2.58507e-06
0.714411
0.000938252
0.000213639
1.06673e-05
1.67468e-05
0.000259992
0.000723896
0.460384
0.000697578
0.000100962
7.3166e-05
2.17681e-06
0.948838
0.62005
2.56072e-06
3.28499e-05
0.0835545
0.0341815
0.0216259
0.213106
9.96915e-05
2.54358e-06
6.71179e-05
5.13455e-06
9.2582e-07
0.949194
0.000366508
6.77178e-05
0.563027
0.533445
0.0595489
0.00191259
0.972021
0.921963
1.33986e-05

0.877754
0.231637
0.0948473
0.24775
0.104697
0.993577
0.0177262
0.996583
0.00991292
0.939859
0.00711674
0.944891
0.152175
0.826241
0.0212325
0.011897
0.115538
0.0932587
0.337311
0.0460297
0.997982
0.231019
0.986581
0.0132199
0.850255
0.232926
0.664003
0.177826
0.245664
0.140727
0.447828
0.00767633
0.937172
0.233097
0.00916308
0.310009
0.944533
0.998156
0.325098
0.0333928

0.0524584
0.113118
0.39243
0.383805
0.0446294
0.216129
0.935604
0.202287
0.195543
0.22332
0.0435861
0.95215
0.110161
0.0450084
0.051784
0.0171813
0.321894
0.550155
0.424062
0.238977
0.933125
0.921735
0.119693
0.80847
0.584322
0.385135
0.203701
0.271054
0.159347
0.0302127
0.995571
0.418649
0.0464321
0.320077
0.00565661
0.942956
0.0520521
0.385977
0.0880718
0.419832

0.0129198
0.923746
0.0848742
0.00422105
0.478941
0.200125
0.371146
0.00579237
0.191548
0.0806219
0.100876
0.0118398
0.447353
0.170722
0.5404
0.0728888
0.0662328
0.504858
0.250258
0.0104045
0.0806825
0.3809
0.00953193
0.0378058
0.59983
0.608774
0.746435
0.463848
0.00330522
0.0015173
0.0482713
0.142405
0.0333181
0.744628
0.00639034
0.101239
0.24531
0.534233
0.0443134
0.482454

0.200543
0.29948
0.180654
0.000677147
0.576168
0.312799
0.719388
0.115834
0.170563
0.435611
0.591818
0.496394
0.373596
0.0387362
0.427288
0.0378959
0.106314
0.00464596
0.0187246
0.0695547
0.387354
0.10543
0.362864
0.126204
0.0701811
0.0849638
0.0429926
0.307286
0.00365056
0.224779
0.258139
0.579199
0.254213
0.217543
0.0657925
0.0281787
0.109709
0.507046
0.170808
0.00352741

0.296247
0.972163
0.128363
0.97317
0.425841
0.985433
0.355548
0.306734
0.880066
0.996896
0.335074
0.959074
0.981103
0.382027
0.260197
0.989387
0.991692
0.0209557
0.0418806
0.901924
0.999491
0.398362
0.704365
0.00316813
0.974819
0.970401
0.997155
0.386837
0.984298
0.991035
0.0202258
0.339494
0.339933
0.110828
0.636117
0.0799541
0.991436
0.769518
0.975741
0.22947

0.0164976
0.00061082
0.0155692
0.000814859
0.00298033
0.640678
0.00089288
0.00109356
0.00768347
0.00121297
0.00930658
0.00229483
0.000614865
0.455551
0.0315687
0.249087
0.0320352
0.00645377
0.038582
0.000537293
0.00449277
0.00065943
0.000474631
0.0155133
0.0981654
0.0007345
0.0509733
0.00231094
0.000922715
0.0530685
0.000704896
0.0169177
0.00174821
0.0554813
0.000809331
0.0012429
0.00160852
0.689185
0.268513
0.000768761

0.00262874
0.0071075
0.000173382
0.00211016
0.00557959
0.000391813
0.00619178
0.0500012
0.00206794
0.00163692
0.00415082
0.0032171
0.000586096
0.00187473
0.00140231
0.00153682
0.005437
0.0034778
0.00343305
0.00339354
0.00945113
0.026449
0.000327056
0.0026536
0.000182001
0.00153284
0.00132889
0.0328311
0.000226263
0.0261146
0.00945407
0.00304737
0.00066323
0.000342508
0.0230369
0.0064336
0.00173141
0.00443734
0.000626126
0.0130882

0.065389
0.207774
0.213392
0.0514519
0.413279
0.201603
0.107039
0.111586
0.126666
0.7345
0.00477674
0.123669
0.112789
0.0624671
0.0483886
0.033126
0.0880268
0.18907
0.478838
0.000660001
0.118564
0.113438
0.187222
0.138527
0.103105
0.0958287
0.00527809
0.0978636
0.155033
0.0466975
0.000208244
0.300996
0.000219412
0.0783979
0.410213
0.184307
0.728708
0.0229829
0.142106
0.00012485

0.152259
0.0355204
5.23023e-05
0.839646
0.00532114
0.000213039
0.000863697
0.00313533
0.00237999
0.000126137
0.000194313
0.680765
0.949798
0.683989
0.00483864
0.000402074
0.0237596
0.685555
0.26318
0.855893
7.47865e-05
0.21153
0.014329
0.421595
0.908366
0.913482
0.865653
0.0323101
0.719978
0.0646041
0.348774
0.00028712
0.196309
0.167714
8.52612e-05
0.636546
0.000404297
0.642674
0.0225856
0.0012112

0.849954
0.798944
0.483335
0.00116423
0.331836
0.0518788
0.0141691
0.0340046
0.525219
5.79802e-05
0.161807
0.00250493
0.0220356
0.000586934
0.0864456
0.371515
0.0449164
0.313882
0.00100746
0.000374545
0.000530602
0.160424
0.0855126
0.255661
0.313724
0.00307318
0.364471
0.0827898
0.000600962
0.00700628
0.001634
0.310017
0.0784587
0.0598921
0.000119591
0.877507
0.0841503
0.157895
0.000625774
0.0397597

0.736539
0.133431
0.771238
0.582337
0.763532
0.00905376
0.0948114
0.847432
0.409044
0.0274083
0.0287372
0.290976
0.0417232
0.454578
0.772677
0.0247156
0.747087
0.0165814
0.0321037
0.949773
0.0281158
0.0337472
0.980284
0.486511
0.466724
0.000788586
0.396771
0.300849
0.0160264
0.988405
0.935631
0.967128
0.0210978
0.635955
0.039515
0.0027665
0.302029
0.993822
0.429869
0.430822

0.0607728
0.476266
0.101161
0.124287
0.000104035
0.801031
0.0874718
0.212364
0.0567601
0.0187767
0.000451526
0.0291101
0.0271443
0.0356396
0.13458
0.349545
0.749477
0.708305
0.474143
0.00051548
0.421
0.357983
0.00546561
0.415884
0.682747
0.00298594
0.344107
0.00982483
0.0887476
0.0042516
0.00576228
0.210543
0.974279
0.380083
0.0681739
0.803285
0.275112
0.0262908
0.00110472
0.0415494

0.0401456
0.000575575
0.000348376
0.00628462
0.0194092
0.00304127
0.132574
0.00633119
0.0613505
0.0160001
0.000193529
0.000346358
0.00701029
0.0323561
0.0420928
0.00763638
0.013947
0.0235342
0.020223
0.000189425
0.115101
0.0235894
0.00726753
0.00803101
0.00655561
0.000556081
0.0245489
0.000277726
0.0135295
0.00921911
0.0289446
0.0584854
0.934241
0.0161087
0.000222102
0.00769533
0.00530529
0.00336064
0.0081252
0.000108687

0.0419735
0.0805016
0.199374
0.117375
0.300198
0.430799
0.457194
0.0713531
0.789395
0.972852
0.271931
0.709282
0.427964
0.110292
0.156141
0.406329
0.0681667
0.318672
0.107
0.00206537
0.38753
0.54193
0.201801
0.647883
0.0700858
0.00412828
0.233383
0.710531
0.30382
0.00374976
0.782527
0.703269
0.67963
0.00241485
0.174724
0.00551157
0.00724207
0.947562
0.0871041
0.848687

0.0378815
0.356919
0.0835899
0.0417203
0.0932569
0.0580926
0.0095188
0.00662054
0.0051526
0.018811
0.0152133
0.167455
0.144483
0.0616489
0.0295676
0.00699029
0.026852
0.0114467
0.00901798
0.0168682
0.0661281
0.0108607
0.23941
0.0131747
0.0113722
0.00530346
0.0216442
0.205457
0.0298411
0.216363
0.0521347
0.0435946
0.0493201
0.0108461
0.00512611
0.00603866
0.0108906
0.0838479
0.0561455
0.033197

0.35785
0.930118
0.903853
0.062362
0.234845
0.846314
0.953695
0.162651
0.831428
0.521108
0.139347
0.839328
0.878957
0.586039
0.14075
0.146122
0.686127
0.176085
0.553377
0.865607
0.940716
0.803835
0.612676
0.961273
0.952488
0.416926
0.973724
0.814294
0.965753
0.184255
0.602027
0.123894
0.614528
0.0591925
0.356399
0.796418
0.756564
0.991113
0.94347
0.66114

0.0809379
0.452266
0.182903
0.223992
0.511483
0.365608
0.107649
0.105389
0.476936
0.0764351
0.0115935
0.0305351
0.237734
0.0138351
0.485177
0.0189849
0.19386
0.122401
0.365801
0.0812219
0.102438
0.56483
0.24394
0.255944
0.10204
0.196432
0.137211
0.0696253
0.0405167
0.160619
0.0617131
0.0594846
0.0477782
0.00157454
0.0356908
0.224418
0.0860992
0.166808
0.040857
0.117649

0.00273528
0.353054
0.00594351
0.000464451
0.0119388
0.00593444
0.00018182
0.0210475
0.682737
0.06639
0.0228512
0.178742
0.48862
0.0240525
0.904397
0.000600722
0.0212055
0.0184435
0.00851841
0.00617076
0.1618
0.00231542
0.0912015
0.0472222
0.0248834
0.0439907
0.755878
0.405558
0.00831993
0.00646676
0.0405634
0.0648884
0.0250836
0.445382
0.237069
0.0226548
0.0378324
0.0108284
0.0168709
0.00231685

0.0030426
0.0162404
0.0109549
0.0183994
0.00332303
0.000863446
0.00600768
0.002763
0.03367
0.00430013
0.00251026
0.00234546
0.96741
0.00242123
0.000745716
0.0064151
0.00115675
0.00826331
0.00624916
0.00486357
0.00223478
0.000205741
0.0102452
0.00163676
0.0025882
0.0205953
0.00534825
0.00717745
0.0197587
0.766694
0.00025587
0.00190978
0.00980937
0.10845
0.423335
0.000928813
0.00177584
0.989904
0.00250234
0.000169318

0.000766821
0.0747563
0.563595
0.0320003
0.000245305
0.205898
0.402022
0.0443958
0.00165059
0.505172
0.516174
0.188877
0.000298533
0.376575
0.0634582
0.213724
0.00361844
0.00285997
0.152094
0.473703
0.228386
0.196486
0.16995
0.00058763
0.0421851
0.494297
0.00159703
0.169839
0.947433
0.396334
0.00405305
0.0746467
0.489762
0.955947
0.0483555
0.000117507
0.00563948
0.110266
0.00206702
0.269397

0.023637
0.010483
0.0991162
0.843679
0.572721
0.279895
0.536594
0.847132
0.893949
0.0347369
0.0244142
0.795486
0.806279
0.625144
0.172329
0.403623
0.796031
0.869187
0.418452
0.159909
0.381389
0.911667
0.178796
0.0423918
0.0326752
0.154294
0.107602
0.455367
0.0505054
0.0899332
0.64934
0.033613
0.630277
0.0933181
0.727235
0.871418
0.23884
0.120116
0.0952049
0.155554

0.00697851
0.0211298
0.0222311
0.0132263
0.0623769
0.00474961
0.0175925
0.0232372
0.0144482
0.0448701
0.245241
0.10362
0.0198173
0.00452396
0.00919294
0.0155842
0.0221024
0.0225541
0.252475
0.164372
0.0164749
0.323106
0.00115008
0.383336
0.000856585
0.0045426
0.0136598
0.0338012
0.482197
0.00266449
0.0900589
0.00962616
0.0402529
0.036889
0.0154806
0.0297345
0.0478562
0.411372
0.0186127
0.00133024

0.762437
0.776901
0.0111401
0.00111771
0.751238
0.842228
0.139415
0.0803245
0.00255477
0.269918
0.35193
0.10269
0.673415
0.656194
0.0979416
0.000237629
0.787888
0.460592
0.0439965
0.31365
0.631595
0.104362
0.0127893
0.547597
0.00205147
0.0779701
0.0017757
0.0559018
0.00301012
0.000552617
0.0191235
0.0846926
0.0833715
0.583989
0.577983
0.287873
0.0525712
0.894425
0.638973
0.00389536

0.0502918
0.000598959
0.816687
0.000381723
0.0249684
0.0688885
0.00683229
0.0267421
0.00353705
0.0338275
0.0247907
0.019995
0.0371934
0.457154
0.0382286
0.000834129
0.662408
0.0211616
0.000631608
0.00214102
0.0333577
0.894598
0.611661
0.0797746
0.00140505
0.105982
0.0145049
0.86169
0.208624
0.0239559
0.658596
0.0535607
0.0387178
0.0346022
0.287639
0.334992
0.0185653
0.000989374
0.000530182
0.00127

0.211106
0.361391
0.160665
0.0592186
0.00629762
0.001875
0.112691
0.00930228
0.0371158
0.128578
0.0107813
0.0275959
0.222818
0.00792967
0.0739535
0.000965501
0.0147464
0.0520579
0.363584
0.0440166
0.0375941
0.936699
0.0061413
0.0471951
0.125074
0.137339
0.00136204
0.322896
0.0052761
0.0249737
0.161404
0.00785082
0.282993
0.0637108
0.0950142
0.0743069
0.000730761
0.0831519
0.00429357
0.881231

0.00107299
0.000588371
0.00203537
0.000428444
0.00147468
0.000716111
0.000688955
0.00161485
0.00034998
0.00152682
0.00237184
0.00219062
0.000258381
0.000847116
0.00099814
0.000803124
0.00113054
0.00166205
0.00117021
0.000771657
0.00149579
0.000461686
0.0049335
0.000715383
0.00080826
0.000520569
0.00148496
0.000660968
0.00123036
0.00136823
0.00126713
0.00190547
0.00273323
0.0026423
0.00174434
0.000817752
0.00224814
0.000512141
0.00215354
0.00117172

0.225306
0.833724
0.413487
0.0601257
0.60377
0.163956
0.230749
0.736288
0.0105552
0.355757
0.0184903
0.0810965
0.0372053
0.00878176
0.65554
0.0297624
0.0483027
0.67243
0.740336
0.214349
0.0548445
0.639692
0.681433
0.0274441
0.0663689
0.0234828
0.0359845
0.443039
0.367413
0.948224
0.0156736
0.157513
0.00809041
0.349209
0.29906
0.616799
0.387454
0.429514
0.111837
0.972057

0.0197853
0.0366342
0.0576213
0.0879423
0.0137665
0.00696022
0.200446
0.249096
0.722897
0.00602824
0.00247723
0.171219
0.0105094
0.171292
0.560054
0.373584
0.888478
0.0271352
0.326546
0.0196988
0.578656
0.0792723
0.150908
0.0194995
0.210109
0.136027
0.0886172
0.0463411
0.0399009
0.0210487
0.00546353
0.0232137
0.111877
0.378701
0.0748502
0.1436
0.0077999
0.180958
0.137683
0.915447

0.000928489
0.431857
0.00413665
0.00444836
0.578988
0.00571281
0.193681
0.000491645
0.609363
0.000316562
0.799656
0.00193529
0.019651
0.0013542
0.00216472
0.00302334
0.920789
0.119778
0.0473983
0.00250245
0.0005313
0.00201707
0.00461553
0.000486075
0.0254789
0.00176025
0.000171352
0.000924945
0.000241615
0.658515
0.000755157
0.0148659
6.06763e-05
0.0393065
0.00243373
0.00141701
0.301282
0.00295703
0.00214081
0.00088821

0.184999
0.00472527
0.0702011
0.465739
0.301784
0.405577
0.117711
0.0898523
0.328583
0.359179
0.110926
0.367256
0.0276392
0.00176346
0.459115
0.0444034
0.000187931
0.37425
0.977513
0.987456
0.550715
0.636513
0.115783
0.218662
0.406591
0.138311
0.0620445
0.246515
0.149161
0.0243105
0.398407
0.114318
0.416105
0.69698
0.772779
0.0150564
0.166526
0.0545981
0.0629515
0.344746

0.0561232
0.228816
0.196931
0.0431454
0.116083
0.00131792
0.0180168
0.0268372
0.00169993
0.0631224
0.0883195
0.109462
0.10573
0.00367121
0.233097
0.0675482
0.370405
0.760513
0.0281313
0.0025337
0.060192
0.579657
0.0122314
0.0847716
0.0991741
0.889879
0.268865
0.0178187
0.0019474
0.0517656
0.0841234
0.455332
0.122891
0.0555147
0.0189964
0.236026
0.0687227
0.165742
0.102658
0.0453171

0.0852816
0.69567
0.0129039
0.00656556
0.172582
0.00986504
0.0211279
0.30411
0.00152224
0.00726119
0.00433726
0.439832
0.180784
0.00917948
0.0423418
0.293937
0.0686104
0.00291291

0.094904
0.0937784
0.660374
0.21184
0.106939
0.115109
0.139075
0.00953603
0.0712639
0.0349492
0.392973
0.194915
0.075449
0.175034
0.252233
0.0120193
0.326263
0.0525007

0.372835
0.0409437
0.000603586
0.000196691
0.000752227
0.0049274
0.0478629
0.00115296
0.125927
0.056838
0.00948012
0.000249223
0.223411
0.0329404
0.0295396
0.00635927
0.000580734
0.130343

0.398589
0.0127634
0.208801
0.0723584
0.539946
0.00528473
0.193061
0.00158968
0.00584761
0.0205107
0.00371256
0.0122536
0.700374
0.00845597
0.510918
0.023793
0.000566037
0.796788

0.664972
0.0369121
0.977313
0.914723
0.367644
0.847212
0.316121
0.842719
0.00348032
0.186826
0.729612
0.0267488
0.131024
0.499539
0.128958
0.327862
0.211914
0.467186

0.488275
0.0972599
0.03972
0.174782
0.00583785
0.000245596
0.00252856
0.00375229
0.115415
0.0593847
0.14157
0.0283287
0.12586
0.0558852
0.00400322
0.0494503
0.063699
0.0588827
0.00739138
0.000388917
0.0314432
0.2172
0.161784
0.00710644
0.0450793
0.0418141
0.000500329
0.0272427
0.0131567
0.0644311
0.235646
0.00870505
0.0540077
0.0456362
0.00341213
0.105212
0.364075
0.0613411
0.125265
0.158137

0.173124
0.898886
0.246146
0.869707
0.992363
0.563948
0.386787
0.435281
0.105487
0.27141
0.858135
0.107234
0.430997
0.237006
0.783688
0.0470628
0.0758073
0.0815047
0.522573
0.51438
0.161786
0.0141936
0.0185008
0.993701
0.979028
0.441622
0.368928
0.972981
0.98809
0.291754
0.458547
0.724112
0.168075
0.248067
0.941135
0.0968779
0.322194
0.0645546
0.511245
0.227329

0.506663
0.0557023
0.101539
0.139053
0.686106
0.395028
0.972774
0.0433164
0.0165605
0.42537
0.897104
0.148169
0.194646
0.561897
0.930247
0.226499
0.218344
0.000423548
0.158195
0.221596
0.00462685
0.123835
0.0409219
0.0399191
0.670114
0.87711
0.762067
0.0011476
0.33554
0.412765
0.0309369
0.391344
0.0200079
0.421392
0.050119
0.0109055
0.0759921
0.00287402
0.0752362
0.505798

0.226134
0.0117273
0.00224648
0.0482577
0.0114293
0.0293518
0.83881
0.218806
0.0219303
0.150018
0.23475
0.0291634
0.00317459
0.006539
0.00617459
0.300955
0.0543503
0.0444807
0.358454
0.0686893
0.0603802
0.148498
0.00267878
0.00351544
0.00170202
0.00150597
0.202091
0.115314
0.00573277
0.771281
0.679654
0.0506685
0.449794
0.120859
0.0785985
0.0667479
0.000155874
0.00548469
0.00297522
0.0374372
