# Supplementary material for: Selection Shapes Transcriptional Logic and Regulatory Specialization in Genetic Networks
Source: PLoS One. 2016 Feb 29;11(2):e0150340. doi: 10.1371/journal.pone.0150340 (PMC4771205; doi:10.1371/journal.pone.0150340)
Supplement: S1 Data — This includes all data generated from the analysis of the networks. (ZIP) [file pone.0150340.s005.zip › data_144/rand_clock_6_144_255_s1_g1/records]

5	1
4	1
6	1
18	1
1	1
16	1
30	1
29	1
3	1
21	1
34	1
35	1
37	1
38	1
39	1
31	1
41	1
26	1
20	1
27	1
11	1
19	1
25	1
24	1
9	1
13	1
14	1
43	1
15	1
8	1
7	1
44	1
45	1
10	1
33	1
46	1
28	1
40	1
17	1
32	1
47	1
12	1
48	1
22	1
49	1
50	1
2	1
23	1
51	1
53	1
54	1
55	1
52	1
58	1
56	1
57	1
42	1
91	1
59	1
92	1
93	1
94	1
95	1
70	1
62	1
60	1
61	1
65	1
64	1
63	1
74	1
75	1
78	1
66	1
68	1
67	1
69	1
83	1
87	1
88	1
85	1
96	1
106	1
97	1
71	1
98	1
73	1
72	1
100	1
102	1
103	1
104	1
101	1
80	1
105	1
107	1
79	1
113	1
114	1
76	1
110	1
115	1
108	1
111	1
112	1
81	1
109	1
77	1
125	1
120	1
86	1
121	1
122	1
123	1
117	1
82	1
118	1
84	1
89	1
124	1
116	1
90	1
131	1
132	1
126	1
135	1
133	1
128	1
134	1
99	1
36	1
137	1
119	1
138	1
140	1
141	1
143	1
151	1
136	1
130	1
127	1
129	1
144	1
145	1
152	1
154	1
156	1
155	1
147	1
149	1
162	1
146	1
139	1
159	1
165	1
168	1
166	1
157	1
169	1
171	1
177	1
178	1
167	1
170	1
174	1
176	1
142	1
163	1
180	1
179	1
153	1
148	1
150	1
175	1
187	1
188	1
189	1
190	1
158	1
160	1
181	1
193	1
161	1
185	1
203	1
204	1
211	1
164	1
198	1
186	1
197	1
199	1
201	1
202	1
192	1
205	1
206	1
207	1
183	1
208	1
172	1
182	1
191	1
184	1
196	1
212	1
200	1
194	1
210	1
217	1
218	1
219	1
220	1
229	1
224	1
195	1
227	1
228	1
209	1
213	1
215	1
231	1
233	1
234	1
216	1
235	1
236	1
226	1
238	1
240	1
242	1
239	1
223	1
232	1
214	1
237	1
248	1
247	1
245	1
256	1
252	1
222	1
249	1
253	1
254	1
255	1
259	1
260	1
241	1
257	1
221	1
250	1
246	1
225	1
251	1
244	1
264	1
265	1
230	1
266	1
268	1
269	1
273	1
272	1
271	1
262	1
274	1
282	1
279	1
243	1
263	1
278	1
270	1
173	1
280	1
258	1
276	1
267	1
289	1
283	1
290	1
286	1
287	1
288	1
261	1
275	1
281	1
292	1
285	1
299	1
300	1
310	1
302	1
303	1
304	1
305	1
277	1
297	1
306	1
311	1
307	1
294	1
314	1
309	1
291	1
308	1
284	1
321	1
317	1
295	1
323	1
315	1
322	1
324	1
325	1
326	1
298	1
319	1
313	1
330	1
293	1
334	1
331	1
296	1
332	1
320	1
333	1
329	1
328	1
336	1
335	1
337	1
301	1
318	1
338	1
342	1
341	1
345	1
350	1
343	1
353	1
346	1
327	1
312	1
351	1
340	1
355	1
348	1
364	1
344	1
356	1
357	1
358	1
362	1
354	1
360	1
361	1
347	1
367	1
365	1
339	1
369	1
373	1
352	1
372	1
374	1
381	1
377	1
378	1
383	1
370	1
380	1
379	1
391	1
382	1
371	1
368	1
384	1
349	1
387	1
375	1
389	1
392	1
359	1
394	1
395	1
396	1
397	1
363	1
390	1
366	1
393	1
401	1
376	1
388	1
402	1
404	1
405	1
409	1
407	1
408	1
416	1
412	1
399	1
398	1
400	1
385	1
411	1
410	1
414	1
415	1
386	1
417	1
419	1
413	1
424	1
422	1
420	1
418	1
425	1
427	1
428	1
430	1
403	1
406	1
429	1
423	1
316	1
432	1
434	1
444	1
435	1
441	1
433	1
438	1
426	1
445	1
437	1
439	1
440	1
448	1
442	1
443	1
446	1
447	1
450	1
451	1
452	1
453	1
456	1
436	1
431	1
458	1
421	1
455	1
454	1
459	1
463	1
462	1
465	1
461	1
464	1
457	1
449	1
460	1
468	1
473	1
469	1
466	1
471	1
475	1
467	1
474	1
479	1
472	1
477	1
478	1
481	1
480	1
483	1
476	1
482	1
486	1
488	1
484	1
485	1
487	1
489	1
490	1
491	1
492	1
494	1
495	1
493	1
500	1
499	1
497	1
498	1
496	1
470	1
