# Supplementary material for: Selection Shapes Transcriptional Logic and Regulatory Specialization in Genetic Networks
Source: PLoS One. 2016 Feb 29;11(2):e0150340. doi: 10.1371/journal.pone.0150340 (PMC4771205; doi:10.1371/journal.pone.0150340)
Supplement: S1 Data — This includes all data generated from the analysis of the networks. (ZIP) [file pone.0150340.s005.zip › data_144/rand_clock_6_144_255_s1_g1/rules.0.out]

# tflevel = dynamic_max

#degree distribution after pruning
#inputs	count	freq
0	6698	0.336752
1	2723	0.136903
2	1860	0.0935143
3	1474	0.0741076
4	1287	0.0647059
5	1260	0.0633484
6	1093	0.0549522
7	957	0.0481146
8	766	0.0385118
9	642	0.0322775
10	425	0.0213675
11	273	0.0137255
12	196	0.0098542
13	114	0.00573152
14	57	0.00286576
15	39	0.00196078
16	12	0.000603318
17	13	0.000653595
18	1	5.02765e-05

# inputs: 0
#rule	count	freq	p_lower(P<0.01)	p_upper(P<0.01)
FALSE	3	0.000447895	0.000100377	0.00163794
TRUE	6695	0.999552	0.998616	0.99995

# inputs: 1
#rule	count	freq	p_lower(P<0.01)	p_upper(P<0.01)
FALSE	0	0	1.84081e-06	0.00194387
!A	1007	0.369813	0.346407	0.394039
A	1716	0.630187	0.606332	0.653955
TRUE	0	0	1.84081e-06	0.00194387

# inputs: 2
#rule	count	freq	p_lower(P<0.01)	p_upper(P<0.01)
FALSE	0	0	2.69491e-06	0.0028445
!A & !B	108	0.0580645	0.0454512	0.0734699
A & !B	89	0.0478495	0.0364729	0.0620699
!A	0	0	2.69491e-06	0.0028445
A != B	0	0	2.69491e-06	0.0028445
!A | !B	390	0.209677	0.186381	0.234993
A & B	300	0.16129	0.140455	0.184392
A = B	0	0	2.69491e-06	0.0028445
A	0	0	2.69491e-06	0.0028445
A | !B	293	0.157527	0.136909	0.18043
A | B	680	0.365591	0.337463	0.394943
TRUE	0	0	2.69491e-06	0.0028445

# inputs: 1
# canalizing	count	freq
1	2723	1

# inputs: 2
# canalizing	count	freq
2	1860	1

# inputs: 3
# canalizing	count	freq
0	71	0.0481682
3	1403	0.951832

# inputs: 4
# canalizing	count	freq
0	174	0.135198
1	75	0.0582751
4	1038	0.806527

# inputs: 5
# canalizing	count	freq
0	243	0.192857
1	156	0.12381
2	57	0.0452381
5	804	0.638095

# inputs: 6
# canalizing	count	freq
0	250	0.228728
1	150	0.137237
2	94	0.0860018
3	41	0.0375114
6	558	0.510522

# inputs: 7
# canalizing	count	freq
0	265	0.276907
1	140	0.14629
2	90	0.0940439
3	61	0.0637409
4	29	0.030303
7	372	0.388715

# inputs: 8
# canalizing	count	freq
0	226	0.295039
1	129	0.168407
2	81	0.105744
3	55	0.0718016
4	38	0.0496084
5	13	0.0169713
8	224	0.292428

# inputs: 9
# canalizing	count	freq
0	202	0.314642
1	136	0.211838
2	78	0.121495
3	53	0.0825545
4	29	0.0451713
5	20	0.0311526
6	10	0.0155763
9	114	0.17757

# inputs: 10
# canalizing	count	freq
0	133	0.312941
1	79	0.185882
2	52	0.122353
3	37	0.0870588
4	18	0.0423529
5	18	0.0423529
6	13	0.0305882
7	11	0.0258824
10	64	0.150588

# inputs: 11
# canalizing	count	freq
0	91	0.333333
1	58	0.212454
2	34	0.124542
3	27	0.0989011
4	10	0.03663
5	8	0.029304
6	8	0.029304
7	5	0.018315
8	2	0.00732601
11	30	0.10989

# inputs: 12
# canalizing	count	freq
0	87	0.443878
1	29	0.147959
2	17	0.0867347
3	17	0.0867347
4	12	0.0612245
5	9	0.0459184
6	3	0.0153061
7	4	0.0204082
8	5	0.0255102
9	1	0.00510204
12	12	0.0612245

# inputs: 13
# canalizing	count	freq
0	37	0.324561
1	26	0.22807
2	12	0.105263
3	12	0.105263
4	8	0.0701754
5	2	0.0175439
6	3	0.0263158
7	5	0.0438596
8	2	0.0175439
9	2	0.0175439
13	5	0.0438596

# inputs: 14
# canalizing	count	freq
0	24	0.421053
1	6	0.105263
2	7	0.122807
3	5	0.0877193
4	2	0.0350877
5	5	0.0877193
6	3	0.0526316
8	1	0.0175439
9	4	0.0701754

# inputs: 15
# canalizing	count	freq
0	13	0.333333
1	7	0.179487
2	6	0.153846
3	4	0.102564
4	2	0.0512821
5	2	0.0512821
6	1	0.025641
7	1	0.025641
8	1	0.025641
9	2	0.0512821

# inputs: 16
# canalizing	count	freq
0	3	0.25
1	1	0.0833333
2	3	0.25
4	1	0.0833333
5	3	0.25
16	1	0.0833333

# inputs: 17
# canalizing	count	freq
0	5	0.384615
1	2	0.153846
2	2	0.153846
4	1	0.0769231
5	1	0.0769231
6	1	0.0769231
7	1	0.0769231

# inputs: 18
# canalizing	count	freq
0	1	1

# fraction canalizing on >= 1 input
# inputs	frac	sem
1	1	0
2	1	0
3	0.951832	0.00558093
4	0.864802	0.00953876
5	0.807143	0.0111238
6	0.771272	0.012716
7	0.723093	0.0144798
8	0.704961	0.0164997
9	0.685358	0.0183559
10	0.687059	0.0225453
11	0.666667	0.0286356
12	0.556122	0.0356706
13	0.675439	0.04424
14	0.578947	0.0665637
15	0.666667	0.0774716
16	0.75	0.136364
17	0.615385	0.146176
18	0	-nan

# fraction nested canalizing (canalizing on all inputs)
# inputs	frac	sem
1	1	0
2	1	0
3	0.951832	0.00558093
4	0.806527	0.0110197
5	0.638095	0.0135488
6	0.510522	0.0151343
7	0.388715	0.0157738
8	0.292428	0.0164569
9	0.17757	0.0151058
10	0.150588	0.0173893
11	0.10989	0.0189982
12	0.0612245	0.0172122
13	0.0438596	0.0193494
14	0	0
15	0	0
16	0.0833333	0.0870388
17	0	0
18	0	-nan

# number of canalizing inputs
# inputs	mean	sem
1	1	0
2	2	0
3	2.8555	0.0167371
4	3.28438	0.0411304
5	3.40476	0.0608697
6	3.4849	0.080367
7	3.36782	0.0985556
8	3.21802	0.118902
9	2.73053	0.127563
10	2.94353	0.167945
11	2.62271	0.20792
12	2.27551	0.233572
13	2.45614	0.300117
14	2.2807	0.369375
15	2.25641	0.420009
16	3.5	1.27029
17	2.15385	0.696568
18	0	-nan
