# Supplementary material for: Selection Shapes Transcriptional Logic and Regulatory Specialization in Genetic Networks
Source: PLoS One. 2016 Feb 29;11(2):e0150340. doi: 10.1371/journal.pone.0150340 (PMC4771205; doi:10.1371/journal.pone.0150340)
Supplement: S1 Data — This includes all data generated from the analysis of the networks. (ZIP) [file pone.0150340.s005.zip › data_144/rand_clock_6_144_255_s1_g1/tfonebits.hist]

#onebits	freq
0	0
1	0
2	0
3	0
4	0
5	0
6	2
7	12
8	62
9	149
10	299
11	553
12	1078
13	1646
14	2137
15	2660
16	2719
17	2708
18	2192
19	1575
20	1018
21	602
22	305
23	114
24	42
25	13
26	4
27	0
28	0
29	0
30	0
31	0
32	0
