# Supplementary material for: Selection Shapes Transcriptional Logic and Regulatory Specialization in Genetic Networks
Source: PLoS One. 2016 Feb 29;11(2):e0150340. doi: 10.1371/journal.pone.0150340 (PMC4771205; doi:10.1371/journal.pone.0150340)
Supplement: S1 Data — This includes all data generated from the analysis of the networks. (ZIP) [file pone.0150340.s005.zip › data_144/rand_clock_6_144_255_s1_g1/tf_posneg.hist]

#pos+neg	pos_bindings	freq
0	0	46
1	0	331
1	1	340
2	0	448
2	1	669
2	2	487
3	0	449
3	1	643
3	2	637
3	3	488
4	0	365
4	1	491
4	2	470
4	3	487
4	4	377
5	0	345
5	1	394
5	2	397
5	3	396
5	4	415
5	5	351
6	0	273
6	1	323
6	2	277
6	3	288
6	4	297
6	5	326
6	6	283
7	0	248
7	1	257
7	2	210
7	3	217
7	4	181
7	5	221
7	6	259
7	7	240
8	0	166
8	1	191
8	2	157
8	3	138
8	4	120
8	5	130
8	6	180
8	7	186
8	8	178
9	0	112
9	1	156
9	2	120
9	3	105
9	4	90
9	5	82
9	6	101
9	7	124
9	8	138
9	9	168
10	0	126
10	1	112
10	2	97
10	3	60
10	4	46
10	5	45
10	6	58
10	7	71
10	8	84
10	9	118
10	10	136
11	0	89
11	1	89
11	2	50
11	3	47
11	4	44
11	5	38
11	6	39
11	7	42
11	8	53
11	9	83
11	10	95
11	11	78
12	0	70
12	1	73
12	2	39
12	3	38
12	4	42
12	5	27
12	6	24
12	7	22
12	8	33
12	9	49
12	10	55
12	11	64
12	12	71
13	0	56
13	1	55
13	2	32
13	3	27
13	4	18
13	5	22
13	6	19
13	7	13
13	8	16
13	9	16
13	10	24
13	11	46
13	12	55
13	13	61
14	0	40
14	1	43
14	2	24
14	3	32
14	4	13
14	5	18
14	6	20
14	7	9
14	8	9
14	9	14
14	10	15
14	11	21
14	12	26
14	13	61
14	14	55
15	0	33
15	1	30
15	2	19
15	3	20
15	4	8
15	5	3
15	6	6
15	7	8
15	8	10
15	9	7
15	10	15
15	11	11
15	12	20
15	13	27
15	14	33
15	15	33
16	0	29
16	1	30
16	2	15
16	3	17
16	4	11
16	5	5
16	6	5
16	7	5
16	8	4
16	9	9
16	10	4
16	11	7
16	12	18
16	13	8
16	14	18
16	15	38
16	16	22
17	0	17
17	1	23
17	2	16
17	3	13
17	4	11
17	5	3
17	6	4
17	7	3
17	8	5
17	9	2
17	10	1
17	11	6
17	12	3
17	13	5
17	14	8
17	15	14
17	16	20
17	17	12
18	0	11
18	1	14
18	2	10
18	3	6
18	4	1
18	5	5
18	6	2
18	7	1
18	8	3
18	9	5
18	10	3
18	11	2
18	12	4
18	13	2
18	14	7
18	15	9
18	16	9
18	17	12
18	18	11
19	0	9
19	1	12
19	2	10
19	3	5
19	4	6
19	5	2
19	6	2
19	7	1
19	8	0
19	9	1
19	10	2
19	11	2
19	12	1
19	13	0
19	14	3
19	15	3
19	16	8
19	17	8
19	18	6
19	19	3
20	0	5
20	1	11
20	2	7
20	3	6
20	4	1
20	5	1
20	6	2
20	7	1
20	8	3
20	9	1
20	10	3
20	11	5
20	12	4
20	13	0
20	14	3
20	15	4
20	16	7
20	17	7
20	18	1
20	19	7
20	20	10
21	0	2
21	1	8
21	2	4
21	3	3
21	4	2
21	5	1
21	6	1
21	7	6
21	8	4
21	9	0
21	10	0
21	11	2
21	12	0
21	13	1
21	14	3
21	15	0
21	16	4
21	17	4
21	18	2
21	19	6
21	20	3
21	21	5
22	0	1
22	1	1
22	2	4
22	3	1
22	4	4
22	5	1
22	6	0
22	7	3
22	8	1
22	9	0
22	10	0
22	11	0
22	12	0
22	13	0
22	14	0
22	15	1
22	16	0
22	17	3
22	18	3
22	19	0
22	20	4
22	21	0
22	22	4
23	0	0
23	1	0
23	2	1
23	3	0
23	4	0
23	5	1
23	6	0
23	7	1
23	8	0
23	9	2
23	10	0
23	11	0
23	12	1
23	13	1
23	14	0
23	15	0
23	16	0
23	17	0
23	18	1
23	19	1
23	20	2
23	21	0
23	22	1
23	23	3
24	0	4
24	1	2
24	2	1
24	3	2
24	4	0
24	5	0
24	6	1
24	7	1
24	8	1
24	9	0
24	10	0
24	11	1
24	12	1
24	13	0
24	14	0
24	15	0
24	16	2
24	17	0
24	18	0
24	19	0
24	20	1
24	21	5
24	22	2
24	23	1
24	24	0
25	0	1
25	1	2
25	2	0
25	3	3
25	4	0
25	5	1
25	6	0
25	7	1
25	8	0
25	9	0
25	10	0
25	11	0
25	12	0
25	13	0
25	14	0
25	15	0
25	16	0
25	17	0
25	18	0
25	19	1
25	20	0
25	21	0
25	22	1
25	23	1
25	24	2
25	25	1
26	0	0
26	1	0
26	2	3
26	3	0
26	4	1
26	5	1
26	6	0
26	7	0
26	8	0
26	9	0
26	10	0
26	11	0
26	12	0
26	13	0
26	14	0
26	15	0
26	16	0
26	17	2
26	18	0
26	19	0
26	20	0
26	21	0
26	22	0
26	23	0
26	24	0
26	25	0
26	26	0
27	0	2
27	1	0
27	2	1
27	3	1
27	4	1
27	5	0
27	6	0
27	7	0
27	8	0
27	9	0
27	10	0
27	11	0
27	12	0
27	13	0
27	14	0
27	15	0
27	16	0
27	17	0
27	18	0
27	19	0
27	20	0
27	21	0
27	22	0
27	23	0
27	24	0
27	25	0
27	26	0
27	27	0
28	0	0
28	1	2
28	2	0
28	3	0
28	4	0
28	5	0
28	6	0
28	7	0
28	8	0
28	9	0
28	10	0
28	11	1
28	12	0
28	13	0
28	14	0
28	15	0
28	16	0
28	17	0
28	18	1
28	19	0
28	20	0
28	21	0
28	22	0
28	23	0
28	24	0
28	25	0
28	26	0
28	27	0
28	28	1
29	0	0
29	1	0
29	2	0
29	3	0
29	4	1
29	5	1
29	6	0
29	7	0
29	8	1
29	9	0
29	10	0
29	11	0
29	12	0
29	13	0
29	14	1
29	15	0
29	16	0
29	17	0
29	18	0
29	19	0
29	20	0
29	21	0
29	22	0
29	23	0
29	24	0
29	25	0
29	26	0
29	27	0
29	28	0
29	29	0
31	0	0
31	1	0
31	2	1
31	3	0
31	4	0
31	5	0
31	6	0
31	7	0
31	8	0
31	9	0
31	10	0
31	11	0
31	12	0
31	13	0
31	14	0
31	15	0
31	16	0
31	17	0
31	18	0
31	19	0
31	20	0
31	21	0
31	22	0
31	23	0
31	24	2
31	25	0
31	26	0
31	27	0
31	28	0
31	29	0
31	30	0
31	31	0
32	0	0
32	1	0
32	2	0
32	3	0
32	4	0
32	5	0
32	6	0
32	7	0
32	8	0
32	9	0
32	10	0
32	11	0
32	12	0
32	13	1
32	14	0
32	15	0
32	16	0
32	17	0
32	18	0
32	19	0
32	20	0
32	21	0
32	22	0
32	23	0
32	24	0
32	25	0
32	26	0
32	27	0
32	28	0
32	29	0
32	30	0
32	31	0
32	32	0
