# Supplementary material for: Selection Shapes Transcriptional Logic and Regulatory Specialization in Genetic Networks
Source: PLoS One. 2016 Feb 29;11(2):e0150340. doi: 10.1371/journal.pone.0150340 (PMC4771205; doi:10.1371/journal.pone.0150340)
Supplement: S1 Data — This includes all data generated from the analysis of the networks. (ZIP) [file pone.0150340.s005.zip › data_144/rand_clock_6_144_255_s1_g1/tf_posneg_resampled.6]

0	1851.44
1	1648.63
2	1265.38
3	1166.52
4	1303.01
5	1690.84
6	1938.19
