# Supplementary material for: Selection Shapes Transcriptional Logic and Regulatory Specialization in Genetic Networks
Source: PLoS One. 2016 Feb 29;11(2):e0150340. doi: 10.1371/journal.pone.0150340 (PMC4771205; doi:10.1371/journal.pone.0150340)
Supplement: S1 Data — This includes all data generated from the analysis of the networks. (ZIP) [file pone.0150340.s005.zip › data_144/rand_clock_6_144_255_s1_g1/unprunedrules.0.out]

#degree distribution before pruning
#inputs	count	freq
0	10	0.000502765
1	127	0.00638512
2	610	0.0306687
3	1456	0.0732026
4	2215	0.111362
5	2978	0.149723
6	3221	0.161941
7	2716	0.136551
8	2168	0.108999
9	1731	0.0870287
10	1085	0.05455
11	672	0.0337858
12	450	0.0226244
13	229	0.0115133
14	107	0.00537959
15	66	0.00331825
16	24	0.00120664
17	21	0.00105581
18	4	0.000201106
