# Supplementary material for: Selection Shapes Transcriptional Logic and Regulatory Specialization in Genetic Networks
Source: PLoS One. 2016 Feb 29;11(2):e0150340. doi: 10.1371/journal.pone.0150340 (PMC4771205; doi:10.1371/journal.pone.0150340)
Supplement: S1 Data — This includes all data generated from the analysis of the networks. (ZIP) [file pone.0150340.s005.zip › data_144/rand_majority_6_144_255_s1_g1/bindpos]

#site	freq
0	409
1	564
2	386
3	488
4	423
5	448
6	397
7	458
8	506
9	396
10	430
11	403
12	516
13	512
14	506
15	590
16	377
17	478
18	403
19	446
20	463
21	380
22	506
23	467
24	560
25	521
26	434
27	464
28	532
29	489
30	440
31	454
32	460
33	484
34	481
35	492
36	428
37	448
38	455
39	548
40	560
41	548
42	374
43	424
44	391
45	491
46	388
47	435
48	462
49	446
50	382
51	553
52	531
53	558
54	474
55	652
56	428
57	426
58	456
59	506
60	423
61	591
62	450
63	485
64	491
65	403
66	783
67	492
68	578
69	440
70	355
71	505
72	556
73	480
74	476
75	718
76	567
77	622
78	471
79	442
80	332
81	468
82	435
83	440
84	490
85	570
86	451
87	522
88	575
89	573
90	295
91	509
92	501
93	431
94	407
95	418
96	641
97	505
98	445
99	437
100	491
101	486
102	435
103	496
104	401
105	369
106	556
107	446
108	434
109	469
110	444
111	535
112	645
113	565
114	519
115	477
116	550
117	461
118	515
119	652
120	525
121	471
122	508
123	420
124	495
125	529
126	526
127	495
128	529
129	455
130	544
131	455
132	347
133	422
134	482
135	340
136	493
137	418
138	533
139	430
140	518
141	403
142	464
143	540
144	394
145	506
146	505
147	450
148	371
149	444
150	363
151	523
152	315
153	672
154	447
155	698
156	596
157	462
158	435
159	469
160	367
161	537
162	455
163	540
164	436
165	405
166	457
167	463
168	486
169	576
170	388
171	444
172	560
173	570
174	399
175	450
176	701
177	389
178	472
179	448
180	516
181	562
182	498
183	466
184	463
185	553
186	545
187	450
188	500
189	491
190	442
191	697
192	484
193	467
194	518
195	464
196	428
197	477
198	427
199	499
200	475
201	443
202	488
203	452
204	432
205	507
206	300
207	562
208	519
209	506
210	311
211	536
212	452
213	502
214	570
215	575
216	404
217	514
218	388
219	437
220	494
221	365
222	538
223	482
224	517
