# Supplementary material for: Selection Shapes Transcriptional Logic and Regulatory Specialization in Genetic Networks
Source: PLoS One. 2016 Feb 29;11(2):e0150340. doi: 10.1371/journal.pone.0150340 (PMC4771205; doi:10.1371/journal.pone.0150340)
Supplement: S1 Data — This includes all data generated from the analysis of the networks. (ZIP) [file pone.0150340.s005.zip › data_144/rand_majority_6_144_255_s1_g1/degree_dist]

./1
Nodes: 40
Sum in & out: 170	170
In degree:
0 0 0 0 0 0 0 1 1 1 2 2 2 2 3 3 4 4 4 4 4 4 4 5 5 5 5 5 5 6 6 6 7 7 8 8 10 11 12 14 
Out degree:
1 1 1 1 1 1 1 1 2 2 2 2 2 2 2 2 2 2 3 3 3 3 3 4 4 4 4 4 4 4 5 5 5 5 8 9 14 15 16 17 

./10
Nodes: 40
Sum in & out: 162	162
In degree:
0 0 0 0 0 0 0 1 2 2 2 2 3 3 3 3 3 4 4 4 4 4 4 4 5 5 5 5 5 5 5 6 6 6 8 8 9 10 11 11 
Out degree:
1 1 1 1 1 2 2 2 2 2 3 3 3 3 3 3 3 3 3 4 4 4 4 4 4 4 5 5 5 5 5 5 6 6 6 7 8 8 8 13 

./100
Nodes: 40
Sum in & out: 221	221
In degree:
0 0 0 0 0 0 0 4 4 4 4 4 4 4 4 4 5 5 5 5 5 6 6 6 7 7 7 7 7 8 8 8 8 9 9 9 10 11 12 15 
Out degree:
1 2 2 2 2 2 2 2 3 3 3 3 3 3 3 4 4 4 4 5 5 5 5 5 5 5 6 6 6 7 7 8 8 11 12 12 12 12 13 14 

./101
Nodes: 40
Sum in & out: 231	231
In degree:
0 0 0 0 0 0 0 3 3 3 3 4 4 4 5 5 5 5 6 6 7 7 7 7 7 7 7 7 7 7 8 8 8 8 9 9 12 12 13 18 
Out degree:
1 1 1 1 2 2 2 2 2 3 3 3 3 4 4 5 5 5 6 6 6 6 6 6 6 6 7 7 7 8 8 8 9 10 10 11 11 12 12 14 

./102
Nodes: 40
Sum in & out: 231	231
In degree:
0 0 0 0 0 0 0 3 3 3 3 4 4 4 5 5 5 5 6 6 7 7 7 7 7 7 7 7 7 7 8 8 8 8 9 9 12 12 13 18 
Out degree:
1 1 1 1 2 2 2 2 2 3 3 3 3 4 4 5 5 5 6 6 6 6 6 6 6 6 7 7 7 8 8 8 9 10 10 11 11 12 12 14 

./103
Nodes: 40
Sum in & out: 231	231
In degree:
0 0 0 0 0 0 0 3 3 3 3 4 4 4 5 5 5 5 6 6 7 7 7 7 7 7 7 7 7 7 8 8 8 8 9 9 12 12 13 18 
Out degree:
1 1 1 1 2 2 2 2 2 3 3 3 3 4 4 5 5 5 6 6 6 6 6 6 6 6 7 7 7 8 8 8 9 10 10 11 11 12 12 14 

./104
Nodes: 40
Sum in & out: 231	231
In degree:
0 0 0 0 0 0 0 3 3 3 3 4 4 4 5 5 5 5 6 6 7 7 7 7 7 7 7 7 7 7 8 8 8 8 9 9 12 12 13 18 
Out degree:
1 1 1 1 2 2 2 2 2 3 3 3 3 4 4 5 5 5 6 6 6 6 6 6 6 6 7 7 7 8 8 8 9 10 10 11 11 12 12 14 

./105
Nodes: 40
Sum in & out: 231	231
In degree:
0 0 0 0 0 0 0 3 3 3 3 4 4 4 5 5 5 5 6 6 7 7 7 7 7 7 7 7 7 7 8 8 8 8 9 9 12 12 13 18 
Out degree:
1 1 1 1 2 2 2 2 2 3 3 3 3 4 4 5 5 5 6 6 6 6 6 6 6 6 7 7 7 8 8 8 9 10 10 11 11 12 12 14 

./106
Nodes: 40
Sum in & out: 181	181
In degree:
0 0 0 0 0 0 0 3 3 3 3 3 4 4 4 4 4 5 5 5 5 5 5 5 5 6 6 6 6 6 6 6 6 7 8 8 8 8 9 10 
Out degree:
1 1 2 2 2 2 2 2 2 2 2 3 3 3 3 4 4 4 4 4 4 5 5 5 5 5 6 6 6 6 7 7 7 7 7 8 8 8 8 9 

./107
Nodes: 40
Sum in & out: 181	181
In degree:
0 0 0 0 0 0 0 3 3 3 3 3 4 4 4 4 4 5 5 5 5 5 5 5 5 6 6 6 6 6 6 6 6 7 8 8 8 8 9 10 
Out degree:
1 1 2 2 2 2 2 2 2 2 2 3 3 3 3 4 4 4 4 4 4 5 5 5 5 5 6 6 6 6 7 7 7 7 7 8 8 8 8 9 

./108
Nodes: 40
Sum in & out: 181	181
In degree:
0 0 0 0 0 0 0 3 3 3 3 3 4 4 4 4 4 5 5 5 5 5 5 5 5 6 6 6 6 6 6 6 6 7 8 8 8 8 9 10 
Out degree:
1 1 2 2 2 2 2 2 2 2 2 3 3 3 3 4 4 4 4 4 4 5 5 5 5 5 6 6 6 6 7 7 7 7 7 8 8 8 8 9 

./109
Nodes: 40
Sum in & out: 181	181
In degree:
0 0 0 0 0 0 0 3 3 3 3 3 4 4 4 4 4 5 5 5 5 5 5 5 5 6 6 6 6 6 6 6 6 7 8 8 8 8 9 10 
Out degree:
1 1 2 2 2 2 2 2 2 2 2 3 3 3 3 4 4 4 4 4 4 5 5 5 5 5 6 6 6 6 7 7 7 7 7 8 8 8 8 9 

./11
Nodes: 40
Sum in & out: 226	226
In degree:
0 0 0 0 0 0 0 2 2 2 3 3 3 3 3 4 4 4 4 4 5 5 6 6 7 7 7 7 7 8 8 9 9 10 13 13 14 14 14 16 
Out degree:
1 2 2 2 2 2 2 2 2 3 3 3 3 3 3 3 3 3 3 4 5 5 6 6 7 7 7 7 8 8 8 8 9 9 10 10 10 15 15 15 

./110
Nodes: 40
Sum in & out: 181	181
In degree:
0 0 0 0 0 0 0 3 3 3 3 3 4 4 4 4 4 5 5 5 5 5 5 5 5 6 6 6 6 6 6 6 6 7 8 8 8 8 9 10 
Out degree:
1 1 2 2 2 2 2 2 2 2 2 3 3 3 3 4 4 4 4 4 4 5 5 5 5 5 6 6 6 6 7 7 7 7 7 8 8 8 8 9 

./111
Nodes: 40
Sum in & out: 184	184
In degree:
0 0 0 0 0 0 0 1 2 2 3 3 4 4 5 5 5 5 5 5 5 5 5 6 6 6 6 7 7 7 7 7 7 7 7 7 8 8 8 9 
Out degree:
1 1 1 1 2 2 2 2 3 3 3 3 3 3 3 3 3 3 4 4 4 5 5 5 5 6 6 6 6 6 7 7 7 7 8 8 8 9 9 10 

./112
Nodes: 40
Sum in & out: 184	184
In degree:
0 0 0 0 0 0 0 1 2 2 3 3 4 4 5 5 5 5 5 5 5 5 5 6 6 6 6 7 7 7 7 7 7 7 7 7 8 8 8 9 
Out degree:
1 1 1 1 2 2 2 2 3 3 3 3 3 3 3 3 3 3 4 4 4 5 5 5 5 6 6 6 6 6 7 7 7 7 8 8 8 9 9 10 

./113
Nodes: 40
Sum in & out: 184	184
In degree:
0 0 0 0 0 0 0 1 2 2 3 3 4 4 5 5 5 5 5 5 5 5 5 6 6 6 6 7 7 7 7 7 7 7 7 7 8 8 8 9 
Out degree:
1 1 1 1 2 2 2 2 3 3 3 3 3 3 3 3 3 3 4 4 4 5 5 5 5 6 6 6 6 6 7 7 7 7 8 8 8 9 9 10 

./114
Nodes: 40
Sum in & out: 184	184
In degree:
0 0 0 0 0 0 0 1 2 2 3 3 4 4 5 5 5 5 5 5 5 5 5 6 6 6 6 7 7 7 7 7 7 7 7 7 8 8 8 9 
Out degree:
1 1 1 1 2 2 2 2 3 3 3 3 3 3 3 3 3 3 4 4 4 5 5 5 5 6 6 6 6 6 7 7 7 7 8 8 8 9 9 10 

./115
Nodes: 40
Sum in & out: 184	184
In degree:
0 0 0 0 0 0 0 1 2 2 3 3 4 4 5 5 5 5 5 5 5 5 5 6 6 6 6 7 7 7 7 7 7 7 7 7 8 8 8 9 
Out degree:
1 1 1 1 2 2 2 2 3 3 3 3 3 3 3 3 3 3 4 4 4 5 5 5 5 6 6 6 6 6 7 7 7 7 8 8 8 9 9 10 

./116
Nodes: 40
Sum in & out: 170	170
In degree:
0 0 0 0 0 0 0 1 2 3 3 3 3 3 4 4 4 4 4 4 4 4 4 5 5 5 5 5 6 6 6 7 7 7 7 8 8 9 10 10 
Out degree:
2 2 2 2 3 3 3 3 3 3 3 3 3 3 3 3 4 4 4 4 4 4 4 4 5 5 5 5 5 5 5 5 6 6 6 6 7 7 7 9 

./117
Nodes: 40
Sum in & out: 170	170
In degree:
0 0 0 0 0 0 0 1 2 3 3 3 3 3 4 4 4 4 4 4 4 4 4 5 5 5 5 5 6 6 6 7 7 7 7 8 8 9 10 10 
Out degree:
2 2 2 2 3 3 3 3 3 3 3 3 3 3 3 3 4 4 4 4 4 4 4 4 5 5 5 5 5 5 5 5 6 6 6 6 7 7 7 9 

./118
Nodes: 40
Sum in & out: 170	170
In degree:
0 0 0 0 0 0 0 1 2 3 3 3 3 3 4 4 4 4 4 4 4 4 4 5 5 5 5 5 6 6 6 7 7 7 7 8 8 9 10 10 
Out degree:
2 2 2 2 3 3 3 3 3 3 3 3 3 3 3 3 4 4 4 4 4 4 4 4 5 5 5 5 5 5 5 5 6 6 6 6 7 7 7 9 

./119
Nodes: 40
Sum in & out: 170	170
In degree:
0 0 0 0 0 0 0 1 2 3 3 3 3 3 4 4 4 4 4 4 4 4 4 5 5 5 5 5 6 6 6 7 7 7 7 8 8 9 10 10 
Out degree:
2 2 2 2 3 3 3 3 3 3 3 3 3 3 3 3 4 4 4 4 4 4 4 4 5 5 5 5 5 5 5 5 6 6 6 6 7 7 7 9 

./12
Nodes: 40
Sum in & out: 226	226
In degree:
0 0 0 0 0 0 0 2 2 2 3 3 3 3 3 4 4 4 4 4 5 5 6 6 7 7 7 7 7 8 8 9 9 10 13 13 14 14 14 16 
Out degree:
1 2 2 2 2 2 2 2 2 3 3 3 3 3 3 3 3 3 3 4 5 5 6 6 7 7 7 7 8 8 8 8 9 9 10 10 10 15 15 15 

./120
Nodes: 40
Sum in & out: 170	170
In degree:
0 0 0 0 0 0 0 1 2 3 3 3 3 3 4 4 4 4 4 4 4 4 4 5 5 5 5 5 6 6 6 7 7 7 7 8 8 9 10 10 
Out degree:
2 2 2 2 3 3 3 3 3 3 3 3 3 3 3 3 4 4 4 4 4 4 4 4 5 5 5 5 5 5 5 5 6 6 6 6 7 7 7 9 

./121
Nodes: 40
Sum in & out: 222	222
In degree:
0 0 0 0 0 0 0 0 0 1 3 3 3 4 4 4 4 5 5 6 6 6 6 7 7 7 7 8 8 8 9 9 9 10 11 12 12 12 13 13 
Out degree:
1 1 2 2 2 2 2 3 3 3 3 3 3 4 4 4 5 5 5 5 5 5 5 5 6 6 6 6 7 7 7 7 8 8 8 10 11 12 12 19 

./122
Nodes: 40
Sum in & out: 222	222
In degree:
0 0 0 0 0 0 0 0 0 1 3 3 3 4 4 4 4 5 5 6 6 6 6 7 7 7 7 8 8 8 9 9 9 10 11 12 12 12 13 13 
Out degree:
1 1 2 2 2 2 2 3 3 3 3 3 3 4 4 4 5 5 5 5 5 5 5 5 6 6 6 6 7 7 7 7 8 8 8 10 11 12 12 19 

./123
Nodes: 40
Sum in & out: 222	222
In degree:
0 0 0 0 0 0 0 0 0 1 3 3 3 4 4 4 4 5 5 6 6 6 6 7 7 7 7 8 8 8 9 9 9 10 11 12 12 12 13 13 
Out degree:
1 1 2 2 2 2 2 3 3 3 3 3 3 4 4 4 5 5 5 5 5 5 5 5 6 6 6 6 7 7 7 7 8 8 8 10 11 12 12 19 

./124
Nodes: 40
Sum in & out: 222	222
In degree:
0 0 0 0 0 0 0 0 0 1 3 3 3 4 4 4 4 5 5 6 6 6 6 7 7 7 7 8 8 8 9 9 9 10 11 12 12 12 13 13 
Out degree:
1 1 2 2 2 2 2 3 3 3 3 3 3 4 4 4 5 5 5 5 5 5 5 5 6 6 6 6 7 7 7 7 8 8 8 10 11 12 12 19 

./125
Nodes: 40
Sum in & out: 222	222
In degree:
0 0 0 0 0 0 0 0 0 1 3 3 3 4 4 4 4 5 5 6 6 6 6 7 7 7 7 8 8 8 9 9 9 10 11 12 12 12 13 13 
Out degree:
1 1 2 2 2 2 2 3 3 3 3 3 3 4 4 4 5 5 5 5 5 5 5 5 6 6 6 6 7 7 7 7 8 8 8 10 11 12 12 19 

./126
Nodes: 40
Sum in & out: 162	162
In degree:
0 0 0 0 0 0 0 1 1 2 2 3 3 3 3 3 4 4 4 4 4 4 5 5 5 5 6 6 6 6 6 6 7 7 7 7 7 8 9 9 
Out degree:
1 1 1 2 2 2 2 2 2 2 2 2 2 3 3 3 3 3 3 3 3 4 4 4 4 4 4 4 5 5 6 6 6 6 6 8 8 10 10 11 

./127
Nodes: 40
Sum in & out: 162	162
In degree:
0 0 0 0 0 0 0 1 1 2 2 3 3 3 3 3 4 4 4 4 4 4 5 5 5 5 6 6 6 6 6 6 7 7 7 7 7 8 9 9 
Out degree:
1 1 1 2 2 2 2 2 2 2 2 2 2 3 3 3 3 3 3 3 3 4 4 4 4 4 4 4 5 5 6 6 6 6 6 8 8 10 10 11 

./128
Nodes: 40
Sum in & out: 162	162
In degree:
0 0 0 0 0 0 0 1 1 2 2 3 3 3 3 3 4 4 4 4 4 4 5 5 5 5 6 6 6 6 6 6 7 7 7 7 7 8 9 9 
Out degree:
1 1 1 2 2 2 2 2 2 2 2 2 2 3 3 3 3 3 3 3 3 4 4 4 4 4 4 4 5 5 6 6 6 6 6 8 8 10 10 11 

./129
Nodes: 40
Sum in & out: 162	162
In degree:
0 0 0 0 0 0 0 1 1 2 2 3 3 3 3 3 4 4 4 4 4 4 5 5 5 5 6 6 6 6 6 6 7 7 7 7 7 8 9 9 
Out degree:
1 1 1 2 2 2 2 2 2 2 2 2 2 3 3 3 3 3 3 3 3 4 4 4 4 4 4 4 5 5 6 6 6 6 6 8 8 10 10 11 

./13
Nodes: 40
Sum in & out: 226	226
In degree:
0 0 0 0 0 0 0 2 2 2 3 3 3 3 3 4 4 4 4 4 5 5 6 6 7 7 7 7 7 8 8 9 9 10 13 13 14 14 14 16 
Out degree:
1 2 2 2 2 2 2 2 2 3 3 3 3 3 3 3 3 3 3 4 5 5 6 6 7 7 7 7 8 8 8 8 9 9 10 10 10 15 15 15 

./130
Nodes: 40
Sum in & out: 162	162
In degree:
0 0 0 0 0 0 0 1 1 2 2 3 3 3 3 3 4 4 4 4 4 4 5 5 5 5 6 6 6 6 6 6 7 7 7 7 7 8 9 9 
Out degree:
1 1 1 2 2 2 2 2 2 2 2 2 2 3 3 3 3 3 3 3 3 4 4 4 4 4 4 4 5 5 6 6 6 6 6 8 8 10 10 11 

./131
Nodes: 40
Sum in & out: 186	186
In degree:
0 0 0 0 0 0 0 3 3 3 3 3 4 4 4 4 4 4 4 4 5 5 5 5 5 6 6 6 6 6 7 7 7 8 8 8 9 9 10 11 
Out degree:
1 1 1 1 1 1 1 2 2 2 3 3 3 3 4 4 4 4 4 4 4 4 4 5 5 5 5 5 5 5 5 6 6 7 8 9 9 12 13 15 

./132
Nodes: 40
Sum in & out: 185	185
In degree:
0 0 0 0 0 0 0 3 3 3 3 3 4 4 4 4 4 4 4 4 5 5 5 5 5 6 6 6 6 6 7 7 7 8 8 8 9 9 10 10 
Out degree:
1 1 1 1 1 1 1 2 2 2 3 3 3 3 4 4 4 4 4 4 4 4 4 5 5 5 5 5 5 5 5 6 6 7 8 9 9 12 12 15 

./133
Nodes: 40
Sum in & out: 186	186
In degree:
0 0 0 0 0 0 0 3 3 3 3 3 4 4 4 4 4 4 4 4 5 5 5 5 5 6 6 6 6 6 7 7 7 8 8 8 9 9 10 11 
Out degree:
1 1 1 1 1 1 1 2 2 2 3 3 3 3 4 4 4 4 4 4 4 4 4 5 5 5 5 5 5 5 5 6 6 7 8 9 9 12 13 15 

./134
Nodes: 40
Sum in & out: 186	186
In degree:
0 0 0 0 0 0 0 3 3 3 3 3 4 4 4 4 4 4 4 4 5 5 5 5 5 6 6 6 6 6 7 7 7 8 8 8 9 9 10 11 
Out degree:
1 1 1 1 1 1 1 2 2 2 3 3 3 3 4 4 4 4 4 4 4 4 4 5 5 5 5 5 5 5 5 6 6 7 8 9 9 12 13 15 

./135
Nodes: 40
Sum in & out: 186	186
In degree:
0 0 0 0 0 0 0 3 3 3 3 3 4 4 4 4 4 4 4 4 5 5 5 5 5 6 6 6 6 6 7 7 7 8 8 8 9 9 10 11 
Out degree:
1 1 1 1 1 1 1 2 2 2 3 3 3 3 4 4 4 4 4 4 4 4 4 5 5 5 5 5 5 5 5 6 6 7 8 9 9 12 13 15 

./136
Nodes: 40
Sum in & out: 211	211
In degree:
0 0 0 0 0 0 0 3 3 3 4 4 4 4 5 5 5 5 6 6 6 6 6 6 7 7 7 7 7 7 7 7 7 9 9 9 9 10 10 11 
Out degree:
1 1 2 2 2 2 2 3 3 3 3 3 3 4 4 4 4 5 5 5 5 5 5 5 5 5 6 6 6 6 7 7 7 8 10 11 11 11 12 12 

./137
Nodes: 40
Sum in & out: 211	211
In degree:
0 0 0 0 0 0 0 3 3 3 4 4 4 4 5 5 5 5 6 6 6 6 6 6 7 7 7 7 7 7 7 7 7 9 9 9 9 10 10 11 
Out degree:
1 1 2 2 2 2 2 3 3 3 3 3 3 4 4 4 4 5 5 5 5 5 5 5 5 5 6 6 6 6 7 7 7 8 10 11 11 11 12 12 

./138
Nodes: 40
Sum in & out: 211	211
In degree:
0 0 0 0 0 0 0 3 3 3 4 4 4 4 5 5 5 5 6 6 6 6 6 6 7 7 7 7 7 7 7 7 7 9 9 9 9 10 10 11 
Out degree:
1 1 2 2 2 2 2 3 3 3 3 3 3 4 4 4 4 5 5 5 5 5 5 5 5 5 6 6 6 6 7 7 7 8 10 11 11 11 12 12 

./139
Nodes: 40
Sum in & out: 211	211
In degree:
0 0 0 0 0 0 0 3 3 3 4 4 4 4 5 5 5 5 6 6 6 6 6 6 7 7 7 7 7 7 7 7 7 9 9 9 9 10 10 11 
Out degree:
1 1 2 2 2 2 2 3 3 3 3 3 3 4 4 4 4 5 5 5 5 5 5 5 5 5 6 6 6 6 7 7 7 8 10 11 11 11 12 12 

./14
Nodes: 40
Sum in & out: 226	226
In degree:
0 0 0 0 0 0 0 2 2 2 3 3 3 3 3 4 4 4 4 4 5 5 6 6 7 7 7 7 7 8 8 9 9 10 13 13 14 14 14 16 
Out degree:
1 2 2 2 2 2 2 2 2 3 3 3 3 3 3 3 3 3 3 4 5 5 6 6 7 7 7 7 8 8 8 8 9 9 10 10 10 15 15 15 

./140
Nodes: 40
Sum in & out: 211	211
In degree:
0 0 0 0 0 0 0 3 3 3 4 4 4 4 5 5 5 5 6 6 6 6 6 6 7 7 7 7 7 7 7 7 7 9 9 9 9 10 10 11 
Out degree:
1 1 2 2 2 2 2 3 3 3 3 3 3 4 4 4 4 5 5 5 5 5 5 5 5 5 6 6 6 6 7 7 7 8 10 11 11 11 12 12 

./141
Nodes: 40
Sum in & out: 210	210
In degree:
0 0 0 0 0 0 0 2 3 3 3 3 5 5 5 5 5 5 5 5 6 6 6 6 6 7 7 7 7 7 7 8 8 8 9 9 10 10 11 11 
Out degree:
0 1 1 2 2 2 2 2 2 2 2 2 3 3 3 3 3 3 4 4 4 4 4 5 5 5 5 6 6 6 6 8 8 9 9 10 10 14 20 20 

./142
Nodes: 40
Sum in & out: 210	210
In degree:
0 0 0 0 0 0 0 2 3 3 3 3 5 5 5 5 5 5 5 5 6 6 6 6 6 7 7 7 7 7 7 8 8 8 9 9 10 10 11 11 
Out degree:
1 1 1 2 2 2 2 2 2 2 2 2 3 3 3 3 3 3 4 4 4 4 4 5 5 5 5 6 6 6 6 7 8 9 9 10 10 14 20 20 

./143
Nodes: 40
Sum in & out: 210	210
In degree:
0 0 0 0 0 0 0 2 3 3 3 3 5 5 5 5 5 5 5 5 6 6 6 6 6 7 7 7 7 7 7 8 8 8 9 9 10 10 11 11 
Out degree:
1 1 1 2 2 2 2 2 2 2 2 2 3 3 3 3 3 3 4 4 4 4 4 5 5 5 5 6 6 6 6 7 8 9 9 10 10 14 20 20 

./144
Nodes: 40
Sum in & out: 210	210
In degree:
0 0 0 0 0 0 0 2 3 3 3 3 5 5 5 5 5 5 5 5 6 6 6 6 6 7 7 7 7 7 7 8 8 8 9 9 10 10 11 11 
Out degree:
1 1 1 2 2 2 2 2 2 2 2 2 3 3 3 3 3 3 4 4 4 4 4 5 5 5 5 6 6 6 6 7 8 9 9 10 10 14 20 20 

./145
Nodes: 40
Sum in & out: 210	210
In degree:
0 0 0 0 0 0 0 2 3 3 3 3 5 5 5 5 5 5 5 5 6 6 6 6 6 7 7 7 7 7 7 8 8 8 9 9 10 10 11 11 
Out degree:
1 1 1 2 2 2 2 2 2 2 2 2 3 3 3 3 3 3 4 4 4 4 4 5 5 5 5 6 6 6 6 7 8 9 9 10 10 14 20 20 

./146
Nodes: 40
Sum in & out: 251	251
In degree:
0 0 0 0 0 0 0 1 3 3 4 5 5 5 5 5 5 5 6 6 6 7 7 8 8 8 8 8 9 9 9 9 10 11 11 11 12 13 14 15 
Out degree:
1 2 3 3 3 3 3 4 4 4 4 5 5 5 5 5 5 5 5 5 6 6 6 6 7 7 7 7 8 8 8 8 9 9 10 10 11 12 12 15 

./147
Nodes: 40
Sum in & out: 251	251
In degree:
0 0 0 0 0 0 0 1 3 3 4 4 5 5 5 5 5 5 6 6 6 7 7 8 8 8 8 8 9 9 9 9 10 11 11 11 12 13 14 16 
Out degree:
1 2 3 3 3 3 3 4 4 4 4 5 5 5 5 5 5 5 5 5 6 6 6 6 7 7 7 8 8 8 8 8 8 9 10 10 11 12 12 15 

./148
Nodes: 40
Sum in & out: 251	251
In degree:
0 0 0 0 0 0 0 1 3 3 4 4 5 5 5 5 5 5 6 6 6 7 7 8 8 8 8 8 9 9 9 9 10 11 11 11 12 13 14 16 
Out degree:
1 2 3 3 3 3 3 4 4 4 4 5 5 5 5 5 5 5 5 5 6 6 6 6 7 7 7 7 8 8 8 8 9 9 10 10 11 12 12 15 

./149
Nodes: 40
Sum in & out: 251	251
In degree:
0 0 0 0 0 0 0 1 3 3 4 4 5 5 5 5 5 5 6 6 6 7 7 8 8 8 8 8 9 9 9 9 10 11 11 11 12 13 14 16 
Out degree:
1 2 3 3 3 3 3 4 4 4 4 5 5 5 5 5 5 5 5 5 6 6 6 6 7 7 7 7 8 8 8 8 9 9 10 10 11 12 12 15 

./15
Nodes: 40
Sum in & out: 226	226
In degree:
0 0 0 0 0 0 0 2 2 2 3 3 3 3 3 4 4 4 4 4 5 5 6 6 7 7 7 7 7 8 8 9 9 10 13 13 14 14 14 16 
Out degree:
1 2 2 2 2 2 2 2 2 3 3 3 3 3 3 3 3 3 3 4 5 5 6 6 7 7 7 7 8 8 8 8 9 9 10 10 10 15 15 15 

./150
Nodes: 40
Sum in & out: 250	250
In degree:
0 0 0 0 0 0 0 1 3 3 4 4 4 5 5 5 5 5 6 6 6 7 7 8 8 8 8 8 9 9 9 9 10 11 11 11 12 13 14 16 
Out degree:
1 2 3 3 3 3 3 4 4 4 4 5 5 5 5 5 5 5 5 5 6 6 6 6 7 7 7 7 8 8 8 8 9 9 9 10 11 12 12 15 

./151
Nodes: 40
Sum in & out: 235	235
In degree:
0 0 0 0 0 0 0 2 2 2 3 4 5 5 5 5 6 6 6 6 6 7 7 7 7 7 8 8 9 9 9 9 9 10 10 10 11 11 12 12 
Out degree:
1 2 2 2 2 2 2 3 3 3 3 4 4 4 4 5 5 5 5 6 6 6 7 7 7 7 7 8 8 8 9 9 9 9 9 10 10 10 11 11 

./152
Nodes: 40
Sum in & out: 235	235
In degree:
0 0 0 0 0 0 0 2 2 2 3 4 5 5 5 5 6 6 6 6 6 7 7 7 7 7 8 8 9 9 9 9 9 10 10 10 11 11 12 12 
Out degree:
1 2 2 2 2 2 2 3 3 3 3 4 4 4 4 5 5 5 5 6 6 6 7 7 7 7 7 8 8 8 9 9 9 9 9 10 10 10 11 11 

./153
Nodes: 40
Sum in & out: 235	235
In degree:
0 0 0 0 0 0 0 2 2 2 3 4 5 5 5 5 6 6 6 6 6 7 7 7 7 7 8 8 9 9 9 9 9 10 10 10 11 11 12 12 
Out degree:
1 2 2 2 2 2 2 3 3 3 3 4 4 4 4 5 5 5 5 6 6 6 7 7 7 7 7 8 8 8 9 9 9 9 9 10 10 10 11 11 

./154
Nodes: 40
Sum in & out: 235	235
In degree:
0 0 0 0 0 0 0 2 2 2 3 4 5 5 5 5 6 6 6 6 6 7 7 7 7 7 8 8 9 9 9 9 9 10 10 10 11 11 12 12 
Out degree:
1 2 2 2 2 2 2 3 3 3 3 4 4 4 4 5 5 5 5 6 6 6 7 7 7 7 7 8 8 8 9 9 9 9 9 10 10 10 11 11 

./155
Nodes: 40
Sum in & out: 235	235
In degree:
0 0 0 0 0 0 0 2 2 2 3 4 5 5 5 5 6 6 6 6 6 7 7 7 7 7 8 8 9 9 9 9 9 10 10 10 11 11 12 12 
Out degree:
1 2 2 2 2 2 2 3 3 3 3 4 4 4 4 5 5 5 5 6 6 6 7 7 7 7 7 8 8 8 9 9 9 9 9 10 10 10 11 11 

./156
Nodes: 40
Sum in & out: 294	294
In degree:
0 0 0 0 0 0 0 1 2 3 3 3 4 4 4 5 5 5 6 6 6 7 8 8 8 8 8 10 11 11 11 12 13 13 14 18 18 19 19 21 
Out degree:
1 2 2 2 2 2 3 3 3 3 4 4 5 5 6 6 6 6 7 7 7 7 8 8 8 9 9 9 9 11 11 11 11 12 12 13 14 14 14 18 

./157
Nodes: 40
Sum in & out: 293	293
In degree:
0 0 0 0 0 0 0 1 2 3 3 3 3 4 4 5 5 5 6 6 6 7 8 8 8 8 8 10 11 11 11 12 13 13 14 18 18 19 19 21 
Out degree:
1 2 2 2 2 2 3 3 3 3 4 4 5 5 6 6 6 6 7 7 7 7 8 8 8 9 9 9 9 11 11 11 11 12 12 13 13 14 14 18 

./158
Nodes: 40
Sum in & out: 293	293
In degree:
0 0 0 0 0 0 0 1 2 3 3 3 3 4 4 5 5 5 6 6 6 7 8 8 8 8 8 10 11 11 11 12 13 13 14 18 18 19 19 21 
Out degree:
1 2 2 2 2 2 3 3 3 3 4 4 5 5 6 6 6 6 7 7 7 7 8 8 8 9 9 9 9 11 11 11 11 12 12 13 13 14 14 18 

./159
Nodes: 40
Sum in & out: 293	293
In degree:
0 0 0 0 0 0 0 1 2 3 3 3 3 4 4 5 5 5 6 6 6 7 8 8 8 8 8 10 11 11 11 12 13 13 14 18 18 19 19 21 
Out degree:
1 2 2 2 2 2 3 3 3 3 4 4 5 5 6 6 6 6 7 7 7 7 8 8 8 8 9 9 9 11 11 11 11 12 12 13 14 14 14 18 

./16
Nodes: 40
Sum in & out: 242	242
In degree:
0 0 0 0 0 0 0 2 3 3 4 4 5 5 5 5 6 6 6 6 7 7 7 7 8 8 8 8 9 9 9 9 10 10 10 10 10 11 12 13 
Out degree:
1 1 2 2 2 2 3 3 3 3 3 3 3 4 4 4 5 5 5 5 6 6 6 6 6 7 7 8 8 8 9 9 9 10 11 11 11 12 14 15 

./160
Nodes: 40
Sum in & out: 293	293
In degree:
0 0 0 0 0 0 0 1 2 3 3 3 3 4 4 5 5 5 6 6 6 7 8 8 8 8 8 10 11 11 11 12 13 13 14 18 18 19 19 21 
Out degree:
1 2 2 2 2 2 3 3 3 3 4 4 5 5 6 6 6 6 7 7 7 7 8 8 8 9 9 9 9 11 11 11 11 12 12 13 13 14 14 18 

./161
Nodes: 40
Sum in & out: 194	194
In degree:
0 0 0 0 0 0 0 2 3 4 4 4 4 4 4 4 4 4 5 5 6 6 6 6 6 6 6 6 7 7 7 7 7 7 7 8 8 8 10 12 
Out degree:
1 1 2 2 2 2 2 2 2 3 3 3 3 3 3 4 4 4 4 4 4 4 4 5 5 5 5 5 5 5 6 7 8 9 9 10 10 10 11 13 

./162
Nodes: 40
Sum in & out: 194	194
In degree:
0 0 0 0 0 0 0 2 3 4 4 4 4 4 4 4 4 4 5 5 6 6 6 6 6 6 6 6 7 7 7 7 7 7 7 8 8 8 10 12 
Out degree:
1 1 2 2 2 2 2 2 2 3 3 3 3 3 3 4 4 4 4 4 4 4 4 5 5 5 5 5 5 5 6 7 8 9 9 10 10 10 11 13 

./163
Nodes: 40
Sum in & out: 194	194
In degree:
0 0 0 0 0 0 0 2 3 4 4 4 4 4 4 4 4 4 5 5 6 6 6 6 6 6 6 6 7 7 7 7 7 7 7 8 8 8 10 12 
Out degree:
1 1 2 2 2 2 2 2 2 3 3 3 3 3 3 4 4 4 4 4 4 4 4 5 5 5 5 5 5 5 6 7 8 9 9 10 10 10 11 13 

./164
Nodes: 40
Sum in & out: 194	194
In degree:
0 0 0 0 0 0 0 2 3 4 4 4 4 4 4 4 4 4 5 5 6 6 6 6 6 6 6 6 7 7 7 7 7 7 7 8 8 8 10 12 
Out degree:
1 1 2 2 2 2 2 2 2 3 3 3 3 3 3 4 4 4 4 4 4 4 4 5 5 5 5 5 5 5 6 7 8 9 9 10 10 10 11 13 

./165
Nodes: 40
Sum in & out: 194	194
In degree:
0 0 0 0 0 0 0 2 3 4 4 4 4 4 4 4 4 4 5 5 6 6 6 6 6 6 6 6 7 7 7 7 7 7 7 8 8 8 10 12 
Out degree:
1 1 2 2 2 2 2 2 2 3 3 3 3 3 3 4 4 4 4 4 4 4 4 5 5 5 5 5 5 5 6 7 8 9 9 10 10 10 11 13 

./166
Nodes: 40
Sum in & out: 257	257
In degree:
0 0 0 0 0 0 0 1 2 3 3 3 4 4 4 5 5 5 6 6 7 7 8 8 9 9 9 9 9 9 10 10 11 11 11 13 13 14 14 15 
Out degree:
2 2 2 2 3 3 3 3 3 3 3 4 4 4 5 5 5 6 6 6 7 7 7 8 8 8 8 8 8 9 9 9 9 10 10 10 11 11 13 13 

./167
Nodes: 40
Sum in & out: 257	257
In degree:
0 0 0 0 0 0 0 1 2 3 3 3 4 4 4 5 5 5 6 6 7 7 8 8 9 9 9 9 9 9 10 10 11 11 11 13 13 14 14 15 
Out degree:
2 2 2 2 3 3 3 3 3 3 3 4 4 4 5 5 5 6 6 6 7 7 7 8 8 8 8 8 8 9 9 9 9 10 10 10 11 11 13 13 

./168
Nodes: 40
Sum in & out: 257	257
In degree:
0 0 0 0 0 0 0 1 2 3 3 3 4 4 4 5 5 5 6 6 7 7 8 8 9 9 9 9 9 9 10 10 11 11 11 13 13 14 14 15 
Out degree:
2 2 2 2 3 3 3 3 3 3 3 4 4 4 5 5 5 6 6 6 7 7 7 8 8 8 8 8 8 9 9 9 9 9 10 11 11 11 13 13 

./169
Nodes: 40
Sum in & out: 257	257
In degree:
0 0 0 0 0 0 0 1 2 3 3 3 4 4 4 5 5 5 6 6 7 7 8 8 9 9 9 9 9 9 10 10 11 11 11 13 13 14 14 15 
Out degree:
2 2 2 2 3 3 3 3 3 3 3 4 4 4 5 5 5 6 6 6 7 7 7 8 8 8 8 8 8 9 9 9 9 10 10 10 11 11 13 13 

./17
Nodes: 40
Sum in & out: 242	242
In degree:
0 0 0 0 0 0 0 2 3 3 4 4 5 5 5 5 6 6 6 6 7 7 7 7 8 8 8 8 9 9 9 9 10 10 10 10 10 11 12 13 
Out degree:
1 1 2 2 2 2 3 3 3 3 3 3 3 4 4 4 5 5 5 5 6 6 6 6 6 7 7 8 8 8 9 9 9 10 11 11 11 12 14 15 

./170
Nodes: 40
Sum in & out: 257	257
In degree:
0 0 0 0 0 0 0 1 2 3 3 3 4 4 4 5 5 5 6 6 7 7 8 8 9 9 9 9 9 9 10 10 11 11 11 13 13 14 14 15 
Out degree:
2 2 2 2 3 3 3 3 3 3 3 4 4 4 5 5 5 6 6 6 7 7 7 8 8 8 8 8 8 9 9 9 9 10 10 10 11 11 13 13 

./171
Nodes: 40
Sum in & out: 144	144
In degree:
0 0 0 0 0 0 0 1 1 2 2 2 2 3 3 3 3 3 3 4 4 4 4 4 4 4 4 4 5 5 5 6 6 6 6 6 7 7 8 13 
Out degree:
0 1 1 1 2 2 2 2 2 2 2 2 2 2 2 2 2 2 2 3 3 3 3 3 3 4 4 4 4 5 5 5 6 6 7 7 7 9 9 11 

./172
Nodes: 40
Sum in & out: 144	144
In degree:
0 0 0 0 0 0 0 1 1 2 2 2 2 3 3 3 3 3 3 4 4 4 4 4 4 4 4 4 5 5 5 6 6 6 6 6 7 7 8 13 
Out degree:
0 1 1 1 2 2 2 2 2 2 2 2 2 2 2 2 2 2 2 3 3 3 3 3 3 4 4 4 4 5 5 5 6 6 7 7 7 9 9 11 

./173
Nodes: 40
Sum in & out: 144	144
In degree:
0 0 0 0 0 0 0 1 1 2 2 2 2 3 3 3 3 3 3 4 4 4 4 4 4 4 4 4 5 5 5 6 6 6 6 6 7 7 8 13 
Out degree:
0 1 1 1 2 2 2 2 2 2 2 2 2 2 2 2 2 2 2 3 3 3 3 3 3 4 4 4 4 5 5 5 6 6 7 7 7 9 9 11 

./174
Nodes: 40
Sum in & out: 144	144
In degree:
0 0 0 0 0 0 0 1 1 2 2 2 2 3 3 3 3 3 3 4 4 4 4 4 4 4 4 4 5 5 5 6 6 6 6 6 7 7 8 13 
Out degree:
0 1 1 1 2 2 2 2 2 2 2 2 2 2 2 2 2 2 2 3 3 3 3 3 3 4 4 4 4 5 5 5 6 6 7 7 7 9 9 11 

./175
Nodes: 40
Sum in & out: 144	144
In degree:
0 0 0 0 0 0 0 1 1 2 2 2 2 3 3 3 3 3 3 4 4 4 4 4 4 4 4 4 5 5 5 6 6 6 6 6 7 7 8 13 
Out degree:
0 1 1 1 2 2 2 2 2 2 2 2 2 2 2 2 2 2 2 3 3 3 3 3 3 4 4 4 4 5 5 5 6 6 7 7 7 9 9 11 

./176
Nodes: 40
Sum in & out: 187	187
In degree:
0 0 0 0 0 0 0 2 2 2 2 3 3 3 3 4 4 4 4 4 4 5 5 5 6 6 6 6 6 6 6 7 7 7 9 9 9 10 11 17 
Out degree:
1 2 2 2 2 2 2 3 3 3 3 3 3 4 4 4 4 4 4 4 4 4 5 5 5 5 5 6 6 6 6 6 6 7 7 7 8 8 10 12 

./177
Nodes: 40
Sum in & out: 187	187
In degree:
0 0 0 0 0 0 0 2 2 2 2 3 3 3 3 4 4 4 4 4 4 5 5 5 6 6 6 6 6 6 6 7 7 7 9 9 9 10 11 17 
Out degree:
1 2 2 2 2 2 2 3 3 3 3 3 3 4 4 4 4 4 4 4 4 4 5 5 5 5 5 6 6 6 6 6 6 7 7 7 8 8 11 11 

./178
Nodes: 40
Sum in & out: 187	187
In degree:
0 0 0 0 0 0 0 2 2 2 2 3 3 3 3 4 4 4 4 4 4 5 5 5 6 6 6 6 6 6 6 7 7 7 9 9 9 10 11 17 
Out degree:
1 2 2 2 2 2 2 3 3 3 3 3 3 4 4 4 4 4 4 4 4 4 5 5 5 5 5 6 6 6 6 6 6 7 7 7 8 8 10 12 

./179
Nodes: 40
Sum in & out: 187	187
In degree:
0 0 0 0 0 0 0 2 2 2 2 3 3 3 3 4 4 4 4 4 4 5 5 5 6 6 6 6 6 6 6 7 7 7 9 9 9 10 11 17 
Out degree:
1 2 2 2 2 2 2 3 3 3 3 3 3 4 4 4 4 4 4 4 4 4 5 5 5 5 5 6 6 6 6 6 6 7 7 7 8 8 10 12 

./18
Nodes: 40
Sum in & out: 242	242
In degree:
0 0 0 0 0 0 0 2 3 3 4 4 5 5 5 5 6 6 6 6 7 7 7 7 8 8 8 8 9 9 9 9 10 10 10 10 10 11 12 13 
Out degree:
1 1 2 2 2 2 3 3 3 3 3 3 4 4 4 4 5 5 5 6 6 6 6 6 6 7 7 8 8 8 9 9 9 10 11 11 11 11 14 14 

./180
Nodes: 40
Sum in & out: 187	187
In degree:
0 0 0 0 0 0 0 2 2 2 2 3 3 3 3 4 4 4 4 4 4 5 5 5 6 6 6 6 6 6 6 7 7 7 9 9 9 10 11 17 
Out degree:
1 2 2 2 2 2 2 3 3 3 3 3 3 4 4 4 4 4 4 4 4 4 5 5 5 5 5 6 6 6 6 6 6 7 7 7 8 8 10 12 

./181
Nodes: 40
Sum in & out: 247	247
In degree:
0 0 0 0 0 0 0 2 2 3 4 4 4 4 5 5 6 6 6 6 7 7 7 8 8 8 8 8 8 8 9 9 9 9 10 10 10 14 16 17 
Out degree:
1 1 1 2 2 3 3 3 3 4 4 4 4 4 5 5 5 5 5 5 5 6 6 6 6 6 6 6 6 7 7 9 10 11 11 11 11 16 16 16 

./182
Nodes: 40
Sum in & out: 247	247
In degree:
0 0 0 0 0 0 0 2 2 3 4 4 4 4 5 5 6 6 6 6 7 7 7 8 8 8 8 8 8 8 9 9 9 9 10 10 10 14 16 17 
Out degree:
1 1 1 2 2 3 3 3 3 4 4 4 4 4 5 5 5 5 5 5 5 6 6 6 6 6 6 6 6 7 7 9 10 11 11 11 11 16 16 16 

./183
Nodes: 40
Sum in & out: 247	247
In degree:
0 0 0 0 0 0 0 2 2 3 4 4 4 4 5 5 6 6 6 6 7 7 7 8 8 8 8 8 8 8 9 9 9 9 10 10 10 14 16 17 
Out degree:
1 1 1 2 2 3 3 3 3 4 4 4 4 4 5 5 5 5 5 5 5 6 6 6 6 6 6 6 6 7 7 9 10 11 11 11 11 16 16 16 

./184
Nodes: 40
Sum in & out: 247	247
In degree:
0 0 0 0 0 0 0 2 2 3 4 4 4 4 5 5 6 6 6 6 7 7 7 8 8 8 8 8 8 8 9 9 9 9 10 10 10 14 16 17 
Out degree:
1 1 1 2 2 3 3 3 3 4 4 4 4 4 5 5 5 5 5 5 5 6 6 6 6 6 6 6 6 7 7 9 10 11 11 11 11 16 16 16 

./185
Nodes: 40
Sum in & out: 247	247
In degree:
0 0 0 0 0 0 0 2 2 3 4 4 4 4 5 5 6 6 6 6 7 7 7 8 8 8 8 8 8 8 9 9 9 9 10 10 10 14 16 17 
Out degree:
1 1 1 2 2 3 3 3 3 4 4 4 4 4 5 5 5 5 5 5 5 6 6 6 6 6 6 6 6 7 7 9 10 11 11 11 11 16 16 16 

./186
Nodes: 40
Sum in & out: 294	294
In degree:
0 0 0 0 0 0 0 2 3 3 4 4 4 5 5 5 5 5 5 5 6 6 7 7 7 8 8 8 9 10 11 12 12 14 15 17 17 20 22 23 
Out degree:
1 1 1 2 2 2 3 3 3 3 3 3 4 4 5 6 6 7 7 7 8 9 9 9 9 10 10 10 10 11 11 11 11 12 12 12 13 14 15 15 

./187
Nodes: 40
Sum in & out: 295	295
In degree:
0 0 0 0 0 0 0 2 3 3 4 4 4 5 5 5 5 5 5 5 6 6 7 7 8 8 8 8 9 10 11 12 13 14 15 17 17 20 22 22 
Out degree:
1 1 1 2 2 2 3 3 3 3 3 3 4 4 5 6 6 7 7 7 9 9 9 9 9 10 10 10 10 11 11 11 11 12 12 12 12 15 15 15 

./188
Nodes: 40
Sum in & out: 296	296
In degree:
0 0 0 0 0 0 0 2 3 3 4 4 4 5 5 5 5 5 5 5 6 6 7 7 8 8 8 9 9 10 11 11 13 14 16 17 17 19 22 23 
Out degree:
1 1 1 2 2 2 3 3 3 3 3 3 4 4 5 6 6 7 7 7 9 9 9 9 9 10 10 10 10 11 11 11 11 12 12 12 13 15 15 15 

./189
Nodes: 40
Sum in & out: 296	296
In degree:
0 0 0 0 0 0 0 2 3 3 4 4 4 5 5 5 5 5 5 5 6 6 7 7 8 8 8 8 9 10 11 12 13 14 15 17 17 20 22 23 
Out degree:
1 1 1 2 2 2 3 3 3 3 3 3 4 4 5 6 6 7 7 7 9 9 9 9 9 10 10 10 10 11 11 11 11 12 12 12 13 14 15 16 

./19
Nodes: 40
Sum in & out: 242	242
In degree:
0 0 0 0 0 0 0 2 3 3 4 4 5 5 5 5 6 6 6 6 7 7 7 7 8 8 8 8 9 9 9 9 10 10 10 10 10 11 12 13 
Out degree:
1 1 2 2 2 2 3 3 3 3 3 3 3 4 4 4 5 5 5 5 6 6 6 6 6 7 7 8 8 8 9 9 9 10 11 11 11 13 13 15 

./190
Nodes: 40
Sum in & out: 296	296
In degree:
0 0 0 0 0 0 0 2 3 3 4 4 4 5 5 5 5 5 5 5 6 6 7 7 8 8 8 8 9 10 11 12 13 14 15 17 17 20 22 23 
Out degree:
1 1 1 2 2 2 3 3 3 3 3 3 4 4 5 6 6 7 7 7 9 9 9 9 9 10 10 10 10 11 11 11 11 12 12 12 13 14 15 16 

./191
Nodes: 40
Sum in & out: 172	172
In degree:
0 0 0 0 0 0 0 1 2 3 3 3 3 3 3 4 4 4 4 4 4 4 4 4 5 5 5 5 6 6 6 6 7 7 8 8 9 9 9 14 
Out degree:
2 2 2 2 3 3 3 3 3 3 3 3 3 3 3 3 3 3 3 4 4 4 4 4 4 4 5 5 5 5 5 5 6 6 7 8 8 8 9 9 

./192
Nodes: 40
Sum in & out: 172	172
In degree:
0 0 0 0 0 0 0 1 2 3 3 3 3 3 3 4 4 4 4 4 4 4 4 4 5 5 5 5 6 6 6 6 7 7 8 8 9 9 9 14 
Out degree:
2 2 2 2 3 3 3 3 3 3 3 3 3 3 3 3 3 3 3 4 4 4 4 4 4 4 5 5 5 5 5 5 6 6 7 8 8 8 9 9 

./193
Nodes: 40
Sum in & out: 172	172
In degree:
0 0 0 0 0 0 0 1 2 3 3 3 3 3 3 4 4 4 4 4 4 4 4 4 5 5 5 5 6 6 6 6 7 7 8 8 9 9 9 14 
Out degree:
2 2 2 2 3 3 3 3 3 3 3 3 3 3 3 3 3 3 3 4 4 4 4 4 4 4 5 5 5 5 5 5 6 6 7 8 8 8 9 9 

./194
Nodes: 40
Sum in & out: 172	172
In degree:
0 0 0 0 0 0 0 1 2 3 3 3 3 3 3 4 4 4 4 4 4 4 4 4 5 5 5 5 6 6 6 6 7 7 8 8 9 9 9 14 
Out degree:
2 2 2 2 3 3 3 3 3 3 3 3 3 3 3 3 3 3 3 4 4 4 4 4 4 4 5 5 5 5 5 5 6 6 7 8 8 8 9 9 

./195
Nodes: 40
Sum in & out: 172	172
In degree:
0 0 0 0 0 0 0 1 2 3 3 3 3 3 3 4 4 4 4 4 4 4 4 4 5 5 5 5 6 6 6 6 7 7 8 8 9 9 9 14 
Out degree:
2 2 2 2 3 3 3 3 3 3 3 3 3 3 3 3 3 3 3 4 4 4 4 4 4 4 5 5 5 5 5 5 6 6 7 8 8 8 9 9 

./196
Nodes: 40
Sum in & out: 176	176
In degree:
0 0 0 0 0 0 0 1 1 1 1 2 2 2 3 3 4 4 4 4 5 5 5 5 5 6 6 7 7 7 7 7 7 8 8 9 9 10 10 11 
Out degree:
1 1 1 1 2 2 2 2 2 3 3 3 3 3 3 3 3 3 4 4 4 4 4 4 4 4 5 5 5 6 6 6 7 7 8 8 8 8 11 13 

./197
Nodes: 40
Sum in & out: 176	176
In degree:
0 0 0 0 0 0 0 1 1 1 1 2 2 2 3 3 4 4 4 4 5 5 5 5 5 6 6 7 7 7 7 7 7 8 8 9 9 10 10 11 
Out degree:
1 1 1 1 2 2 2 2 2 3 3 3 3 3 3 3 3 3 4 4 4 4 4 4 4 4 5 5 5 5 6 6 7 7 8 8 8 9 11 13 

./198
Nodes: 40
Sum in & out: 176	176
In degree:
0 0 0 0 0 0 0 1 1 1 1 2 2 2 3 3 4 4 4 4 5 5 5 5 5 6 6 7 7 7 7 7 7 8 8 9 9 10 10 11 
Out degree:
1 1 1 1 2 2 2 2 2 3 3 3 3 3 3 3 3 3 4 4 4 4 4 4 4 4 5 5 5 6 6 6 7 7 8 8 8 8 11 13 

./199
Nodes: 40
Sum in & out: 176	176
In degree:
0 0 0 0 0 0 0 1 1 1 1 2 2 2 3 3 4 4 4 4 5 5 5 5 5 6 6 7 7 7 7 7 7 8 8 9 9 10 10 11 
Out degree:
1 1 1 1 2 2 2 2 2 3 3 3 3 3 3 3 3 3 4 4 4 4 4 4 4 4 5 5 5 6 6 6 7 7 8 8 8 8 11 13 

./2
Nodes: 40
Sum in & out: 169	169
In degree:
0 0 0 0 0 0 0 1 1 1 2 2 2 2 3 3 4 4 4 4 4 4 4 5 5 5 5 5 5 6 6 6 7 7 8 8 9 11 12 14 
Out degree:
1 1 1 1 1 1 1 1 2 2 2 2 2 2 2 2 2 2 3 3 3 3 3 4 4 4 4 4 4 4 5 5 5 5 8 9 14 15 16 16 

./20
Nodes: 40
Sum in & out: 242	242
In degree:
0 0 0 0 0 0 0 2 3 3 4 4 5 5 5 5 6 6 6 6 7 7 7 7 8 8 8 8 9 9 9 9 10 10 10 10 10 11 12 13 
Out degree:
1 1 2 2 2 2 3 3 3 3 3 3 3 4 4 4 5 5 5 5 6 6 6 6 6 7 7 8 8 8 9 9 9 10 11 11 11 12 14 15 

./200
Nodes: 40
Sum in & out: 176	176
In degree:
0 0 0 0 0 0 0 1 1 1 1 2 2 2 3 3 4 4 4 4 5 5 5 5 5 6 6 7 7 7 7 7 7 8 8 9 9 10 10 11 
Out degree:
1 1 1 1 2 2 2 2 2 3 3 3 3 3 3 3 3 3 4 4 4 4 4 4 4 4 5 5 5 6 6 6 7 7 8 8 8 8 11 13 

./201
Nodes: 40
Sum in & out: 237	237
In degree:
0 0 0 0 0 0 0 2 2 3 3 3 4 4 4 5 5 5 6 6 6 6 6 6 7 8 8 8 8 8 9 9 10 10 11 11 12 12 12 18 
Out degree:
1 2 2 2 3 3 3 3 3 4 4 4 4 5 5 5 5 5 6 6 6 6 6 6 7 7 7 7 8 8 8 8 8 8 9 9 9 9 10 16 

./202
Nodes: 40
Sum in & out: 237	237
In degree:
0 0 0 0 0 0 0 2 2 3 3 3 4 4 4 5 5 5 6 6 6 6 6 6 7 8 8 8 8 8 9 9 10 10 11 11 12 12 12 18 
Out degree:
1 2 2 2 3 3 3 3 3 4 4 4 4 5 5 5 5 5 6 6 6 6 6 6 7 7 7 7 8 8 8 8 8 8 9 9 9 9 10 16 

./203
Nodes: 40
Sum in & out: 237	237
In degree:
0 0 0 0 0 0 0 2 2 3 3 3 4 4 4 5 5 5 6 6 6 6 6 6 7 8 8 8 8 8 9 9 10 10 11 11 12 12 12 18 
Out degree:
1 2 2 2 3 3 3 3 3 4 4 4 4 5 5 5 5 5 6 6 6 6 6 6 7 7 7 7 8 8 8 8 8 8 9 9 9 9 10 16 

./204
Nodes: 40
Sum in & out: 237	237
In degree:
0 0 0 0 0 0 0 2 2 3 3 3 4 4 4 5 5 5 6 6 6 6 6 6 7 8 8 8 8 8 9 9 10 10 11 11 12 12 12 18 
Out degree:
1 2 2 2 3 3 3 3 3 4 4 4 4 5 5 5 5 5 6 6 6 6 6 6 7 7 7 7 8 8 8 8 8 8 9 9 9 9 10 16 

./205
Nodes: 40
Sum in & out: 237	237
In degree:
0 0 0 0 0 0 0 2 2 3 3 3 4 4 4 5 5 5 6 6 6 6 6 6 7 8 8 8 8 8 9 9 10 10 11 11 12 12 12 18 
Out degree:
1 2 2 2 3 3 3 3 3 4 4 4 4 5 5 5 5 5 6 6 6 6 6 6 7 7 7 7 8 8 8 8 8 8 9 9 9 9 10 16 

./206
Nodes: 40
Sum in & out: 217	217
In degree:
0 0 0 0 0 0 0 3 3 3 3 3 4 5 5 5 5 5 5 5 5 6 6 6 6 6 6 6 7 7 8 8 8 9 9 11 11 12 13 13 
Out degree:
1 2 2 2 2 2 3 3 3 4 4 4 4 4 4 4 4 5 5 5 5 5 5 5 6 6 6 6 6 6 7 8 8 8 8 8 9 10 12 16 

./207
Nodes: 40
Sum in & out: 217	217
In degree:
0 0 0 0 0 0 0 3 3 3 3 3 4 5 5 5 5 5 5 5 5 6 6 6 6 6 6 6 7 7 8 8 8 9 9 11 11 12 13 13 
Out degree:
1 2 2 2 2 2 3 3 3 4 4 4 4 4 4 4 4 5 5 5 5 5 5 5 6 6 6 6 6 6 7 8 8 8 8 8 9 10 12 16 

./208
Nodes: 40
Sum in & out: 217	217
In degree:
0 0 0 0 0 0 0 3 3 3 3 3 4 5 5 5 5 5 5 5 5 6 6 6 6 6 6 6 7 7 8 8 8 9 9 11 11 12 13 13 
Out degree:
1 2 2 2 2 2 3 3 3 4 4 4 4 4 4 4 4 5 5 5 5 5 5 5 6 6 6 6 6 6 7 8 8 8 8 8 9 11 11 16 

./209
Nodes: 40
Sum in & out: 217	217
In degree:
0 0 0 0 0 0 0 3 3 3 3 3 4 5 5 5 5 5 5 5 5 6 6 6 6 6 6 6 7 7 8 8 8 9 9 11 11 12 13 13 
Out degree:
1 2 2 2 2 2 3 3 3 4 4 4 4 4 4 4 4 5 5 5 5 5 5 5 6 6 6 6 6 6 7 8 8 8 8 8 9 10 12 16 

./21
Nodes: 40
Sum in & out: 230	230
In degree:
0 0 0 0 0 0 0 2 3 3 3 3 3 4 5 5 5 5 6 6 6 6 7 7 7 7 7 7 9 9 9 9 10 10 10 11 11 11 12 12 
Out degree:
1 1 1 2 2 2 2 3 3 3 3 4 4 5 5 5 5 5 5 5 5 6 7 7 7 7 7 7 7 8 8 8 8 8 8 9 9 10 10 18 

./210
Nodes: 40
Sum in & out: 217	217
In degree:
0 0 0 0 0 0 0 3 3 3 3 3 4 5 5 5 5 5 5 5 5 6 6 6 6 6 6 6 7 7 8 8 8 9 9 11 11 12 13 13 
Out degree:
1 2 2 2 2 2 3 3 3 4 4 4 4 4 4 4 4 5 5 5 5 5 5 5 6 6 6 6 6 6 7 8 8 8 8 8 9 10 12 16 

./211
Nodes: 40
Sum in & out: 139	139
In degree:
0 0 0 0 0 0 0 1 1 1 1 1 2 2 2 2 3 3 3 3 3 3 3 4 4 4 5 5 5 6 6 6 6 6 7 7 7 8 9 10 
Out degree:
1 1 1 2 2 2 2 2 2 2 2 2 2 2 3 3 3 3 3 3 3 4 4 4 4 4 5 5 5 5 5 5 5 5 5 5 5 5 6 7 

./212
Nodes: 40
Sum in & out: 139	139
In degree:
0 0 0 0 0 0 0 1 1 1 1 1 2 2 2 2 3 3 3 3 3 3 3 4 4 4 5 5 5 6 6 6 6 6 7 7 7 8 9 10 
Out degree:
1 1 1 2 2 2 2 2 2 2 2 2 2 2 3 3 3 3 3 3 3 4 4 4 4 4 5 5 5 5 5 5 5 5 5 5 5 5 6 7 

./213
Nodes: 40
Sum in & out: 139	139
In degree:
0 0 0 0 0 0 0 1 1 1 1 1 2 2 2 2 3 3 3 3 3 3 3 4 4 4 5 5 5 6 6 6 6 6 7 7 7 8 9 10 
Out degree:
1 1 1 2 2 2 2 2 2 2 2 2 2 2 3 3 3 3 3 3 3 4 4 4 4 4 5 5 5 5 5 5 5 5 5 5 5 5 6 7 

./214
Nodes: 40
Sum in & out: 139	139
In degree:
0 0 0 0 0 0 0 1 1 1 1 1 2 2 2 2 3 3 3 3 3 3 3 4 4 4 5 5 5 6 6 6 6 6 7 7 7 8 9 10 
Out degree:
1 1 1 2 2 2 2 2 2 2 2 2 2 2 3 3 3 3 3 3 3 4 4 4 4 4 5 5 5 5 5 5 5 5 5 5 5 5 6 7 

./215
Nodes: 40
Sum in & out: 139	139
In degree:
0 0 0 0 0 0 0 1 1 1 1 1 2 2 2 2 3 3 3 3 3 3 3 4 4 4 5 5 5 6 6 6 6 6 7 7 7 8 9 10 
Out degree:
1 1 1 2 2 2 2 2 2 2 2 2 2 2 3 3 3 3 3 3 3 4 4 4 4 4 5 5 5 5 5 5 5 5 5 5 5 5 6 7 

./216
Nodes: 40
Sum in & out: 158	158
In degree:
0 0 0 0 0 0 0 1 2 2 2 2 2 3 3 3 3 3 3 3 3 4 4 4 4 4 4 4 4 4 4 5 6 6 6 7 7 9 17 20 
Out degree:
1 1 1 1 1 2 2 2 2 2 2 2 2 2 2 2 2 2 3 3 3 3 3 3 4 4 4 5 5 5 5 6 6 6 6 7 8 10 11 17 

./217
Nodes: 40
Sum in & out: 158	158
In degree:
0 0 0 0 0 0 0 1 2 2 2 2 2 3 3 3 3 3 3 3 3 4 4 4 4 4 4 4 4 4 4 5 6 6 6 7 7 9 17 20 
Out degree:
1 1 1 1 1 2 2 2 2 2 2 2 2 2 2 2 2 2 3 3 3 3 3 3 4 4 4 5 5 5 5 6 6 6 6 7 8 10 11 17 

./218
Nodes: 40
Sum in & out: 157	157
In degree:
0 0 0 0 0 0 0 1 2 2 2 2 2 2 3 3 3 3 3 3 3 4 4 4 4 4 4 4 4 4 4 5 6 6 6 7 7 9 17 20 
Out degree:
1 1 1 1 1 2 2 2 2 2 2 2 2 2 2 2 2 2 3 3 3 3 3 3 4 4 4 5 5 5 5 6 6 6 6 7 8 10 11 16 

./219
Nodes: 40
Sum in & out: 158	158
In degree:
0 0 0 0 0 0 0 1 2 2 2 2 2 3 3 3 3 3 3 3 3 4 4 4 4 4 4 4 4 4 4 5 6 6 6 7 7 9 17 20 
Out degree:
1 1 1 1 1 2 2 2 2 2 2 2 2 2 2 2 2 2 2 3 3 3 3 3 4 4 4 5 5 5 5 6 6 6 6 8 8 10 11 17 

./22
Nodes: 40
Sum in & out: 230	230
In degree:
0 0 0 0 0 0 0 2 3 3 3 3 3 4 5 5 5 5 6 6 6 6 7 7 7 7 7 7 9 9 9 9 10 10 10 11 11 11 12 12 
Out degree:
1 1 1 2 2 2 2 3 3 3 3 4 4 5 5 5 5 5 5 5 5 6 7 7 7 7 7 7 7 8 8 8 8 8 8 9 9 10 10 18 

./220
Nodes: 40
Sum in & out: 157	157
In degree:
0 0 0 0 0 0 0 1 2 2 2 2 2 3 3 3 3 3 3 3 3 4 4 4 4 4 4 4 4 4 4 5 5 6 6 7 7 9 17 20 
Out degree:
1 1 1 1 1 2 2 2 2 2 2 2 2 2 2 2 2 2 3 3 3 3 3 3 4 4 4 5 5 5 5 6 6 6 6 7 8 10 11 16 

./221
Nodes: 40
Sum in & out: 198	198
In degree:
0 0 0 0 0 0 0 2 3 3 3 3 3 3 3 4 5 5 5 5 5 5 5 6 6 6 6 6 7 8 8 8 8 8 8 9 9 10 11 12 
Out degree:
1 1 1 2 2 3 3 3 3 4 4 4 4 4 4 4 4 5 5 5 5 5 5 5 6 6 6 6 6 6 6 6 6 6 7 7 9 9 10 10 

./222
Nodes: 40
Sum in & out: 199	199
In degree:
0 0 0 0 0 0 0 2 3 3 3 3 3 3 4 4 5 5 5 5 5 5 5 6 6 6 6 6 7 8 8 8 8 8 8 9 9 10 11 12 
Out degree:
1 1 1 2 2 3 3 3 3 4 4 4 4 4 4 4 4 5 5 5 5 5 5 5 6 6 6 6 6 6 6 6 6 6 7 7 9 10 10 10 

./223
Nodes: 40
Sum in & out: 198	198
In degree:
0 0 0 0 0 0 0 2 3 3 3 3 3 3 3 4 5 5 5 5 5 5 5 6 6 6 6 6 7 8 8 8 8 8 8 9 9 10 11 12 
Out degree:
1 1 1 2 2 3 3 3 3 4 4 4 4 4 4 4 4 5 5 5 5 5 5 5 6 6 6 6 6 6 6 6 6 6 7 7 9 9 10 10 

./224
Nodes: 40
Sum in & out: 198	198
In degree:
0 0 0 0 0 0 0 2 3 3 3 3 3 3 3 4 5 5 5 5 5 5 5 6 6 6 6 6 7 8 8 8 8 8 8 9 9 10 11 12 
Out degree:
1 1 1 2 2 3 3 3 3 4 4 4 4 4 4 4 4 5 5 5 5 5 5 5 6 6 6 6 6 6 6 6 6 6 7 7 9 9 10 10 

./225
Nodes: 40
Sum in & out: 198	198
In degree:
0 0 0 0 0 0 0 2 3 3 3 3 3 3 3 4 5 5 5 5 5 5 5 6 6 6 6 6 7 8 8 8 8 8 8 9 9 10 11 12 
Out degree:
1 1 1 2 2 3 3 3 3 4 4 4 4 4 4 4 4 5 5 5 5 5 5 5 6 6 6 6 6 6 6 6 6 6 7 7 9 9 10 10 

./226
Nodes: 40
Sum in & out: 159	159
In degree:
0 0 0 0 0 0 0 2 2 2 2 2 2 2 3 3 3 3 4 4 4 4 4 4 4 4 4 4 5 5 6 7 8 8 8 8 9 9 9 11 
Out degree:
1 1 1 1 1 1 1 1 2 2 2 2 2 2 2 2 2 2 3 3 3 4 4 4 4 4 5 5 5 5 5 6 7 7 7 7 8 11 11 13 

./227
Nodes: 40
Sum in & out: 159	159
In degree:
0 0 0 0 0 0 0 2 2 2 2 2 2 2 3 3 3 3 4 4 4 4 4 4 4 4 4 4 5 5 6 7 8 8 8 8 9 9 9 11 
Out degree:
1 1 1 1 1 1 1 1 2 2 2 2 2 2 2 2 2 2 3 3 3 4 4 4 4 4 5 5 5 5 5 6 7 7 7 7 8 11 11 13 

./228
Nodes: 40
Sum in & out: 159	159
In degree:
0 0 0 0 0 0 0 2 2 2 2 2 2 2 3 3 3 3 4 4 4 4 4 4 4 4 4 4 5 5 6 7 8 8 8 8 9 9 9 11 
Out degree:
1 1 1 1 1 1 1 1 2 2 2 2 2 2 2 2 2 2 3 3 3 4 4 4 4 4 5 5 5 5 5 6 7 7 7 7 8 11 11 13 

./229
Nodes: 40
Sum in & out: 159	159
In degree:
0 0 0 0 0 0 0 2 2 2 2 2 2 2 3 3 3 3 4 4 4 4 4 4 4 4 4 4 5 5 6 7 8 8 8 8 9 9 9 11 
Out degree:
1 1 1 1 1 1 1 1 2 2 2 2 2 2 2 2 2 2 3 3 3 4 4 4 4 4 5 5 5 5 5 6 7 7 7 7 8 11 11 13 

./23
Nodes: 40
Sum in & out: 230	230
In degree:
0 0 0 0 0 0 0 2 3 3 3 3 3 4 5 5 5 5 6 6 6 6 7 7 7 7 7 7 9 9 9 9 10 10 10 11 11 11 12 12 
Out degree:
1 1 1 2 2 2 2 3 3 3 3 4 4 5 5 5 5 5 5 5 5 6 7 7 7 7 7 7 8 8 8 8 8 8 8 9 9 10 10 17 

./230
Nodes: 40
Sum in & out: 159	159
In degree:
0 0 0 0 0 0 0 2 2 2 2 2 2 2 3 3 3 3 4 4 4 4 4 4 4 4 4 4 5 5 6 7 8 8 8 8 9 9 9 11 
Out degree:
1 1 1 1 1 1 1 1 2 2 2 2 2 2 2 2 2 2 3 3 3 4 4 4 4 4 5 5 5 5 5 6 7 7 7 7 8 11 11 13 

./231
Nodes: 40
Sum in & out: 208	208
In degree:
0 0 0 0 0 0 0 2 2 4 4 5 5 5 5 5 5 5 6 6 6 6 6 6 6 6 7 7 7 7 7 7 8 8 8 8 8 9 10 12 
Out degree:
1 1 1 2 2 2 2 2 2 3 3 3 3 3 3 3 4 4 4 5 5 5 5 5 5 5 6 6 6 6 6 7 7 8 9 9 11 11 14 19 

./232
Nodes: 40
Sum in & out: 208	208
In degree:
0 0 0 0 0 0 0 2 2 4 4 5 5 5 5 5 5 5 6 6 6 6 6 6 6 6 7 7 7 7 7 7 8 8 8 8 8 9 10 12 
Out degree:
1 1 1 2 2 2 2 2 2 3 3 3 3 3 3 3 4 4 4 5 5 5 5 5 5 5 6 6 6 6 6 7 7 8 9 9 11 12 14 18 

./233
Nodes: 40
Sum in & out: 208	208
In degree:
0 0 0 0 0 0 0 2 2 4 4 5 5 5 5 5 5 5 6 6 6 6 6 6 6 6 7 7 7 7 7 7 8 8 8 8 8 9 10 12 
Out degree:
1 1 1 2 2 2 2 2 2 3 3 3 3 3 3 3 4 4 4 5 5 5 5 5 5 5 6 6 6 6 6 7 7 8 9 9 11 11 14 19 

./234
Nodes: 40
Sum in & out: 208	208
In degree:
0 0 0 0 0 0 0 2 2 4 4 5 5 5 5 5 5 5 6 6 6 6 6 6 6 6 7 7 7 7 7 7 8 8 8 8 8 9 10 12 
Out degree:
1 1 1 2 2 2 2 2 2 3 3 3 3 3 3 3 4 4 4 5 5 5 5 5 5 5 6 6 6 6 6 7 7 8 9 9 11 11 14 19 

./235
Nodes: 40
Sum in & out: 208	208
In degree:
0 0 0 0 0 0 0 2 2 4 4 5 5 5 5 5 5 5 6 6 6 6 6 6 6 6 7 7 7 7 7 7 8 8 8 8 8 9 10 12 
Out degree:
1 1 1 2 2 2 2 2 2 3 3 3 3 3 3 3 4 4 4 5 5 5 5 5 5 5 6 6 6 6 6 7 7 8 9 9 11 11 14 19 

./236
Nodes: 40
Sum in & out: 184	184
In degree:
0 0 0 0 0 0 0 1 1 2 2 2 3 3 3 4 4 4 4 4 5 5 5 6 6 6 6 6 6 7 7 7 7 7 8 9 10 11 11 12 
Out degree:
0 1 1 1 1 2 2 3 3 3 3 3 3 3 3 3 3 3 4 4 4 4 5 5 5 5 5 5 5 6 6 6 7 9 9 9 10 10 10 10 

./237
Nodes: 40
Sum in & out: 184	184
In degree:
0 0 0 0 0 0 0 1 1 2 2 2 3 3 3 4 4 4 4 4 5 5 5 6 6 6 6 6 6 7 7 7 7 7 8 9 10 11 11 12 
Out degree:
0 1 1 1 1 2 2 3 3 3 3 3 3 3 3 3 3 3 4 4 4 4 5 5 5 5 5 5 5 6 6 6 7 9 9 9 10 10 10 10 

./238
Nodes: 40
Sum in & out: 184	184
In degree:
0 0 0 0 0 0 0 1 1 2 2 2 3 3 3 4 4 4 4 4 5 5 5 6 6 6 6 6 6 7 7 7 7 7 8 9 10 11 11 12 
Out degree:
0 1 1 1 1 2 2 3 3 3 3 3 3 3 3 3 3 3 4 4 4 4 5 5 5 5 5 5 5 6 6 6 7 9 9 9 10 10 10 10 

./239
Nodes: 40
Sum in & out: 184	184
In degree:
0 0 0 0 0 0 0 1 1 2 2 2 3 3 3 4 4 4 4 4 5 5 5 6 6 6 6 6 6 7 7 7 7 7 8 9 10 11 11 12 
Out degree:
0 1 1 1 1 2 2 3 3 3 3 3 3 3 3 3 3 3 4 4 4 4 5 5 5 5 5 5 5 6 6 6 7 9 9 9 10 10 10 10 

./24
Nodes: 40
Sum in & out: 229	229
In degree:
0 0 0 0 0 0 0 2 3 3 3 3 3 4 5 5 5 5 6 6 6 6 7 7 7 7 7 7 9 9 9 9 9 10 10 11 11 11 12 12 
Out degree:
1 1 1 2 2 2 2 3 3 3 3 4 4 5 5 5 5 5 5 5 5 6 6 7 7 7 7 7 7 8 8 8 8 8 8 9 9 10 10 18 

./240
Nodes: 40
Sum in & out: 184	184
In degree:
0 0 0 0 0 0 0 1 1 2 2 2 3 3 3 4 4 4 4 4 5 5 5 6 6 6 6 6 6 7 7 7 7 7 8 9 10 11 11 12 
Out degree:
0 1 1 1 1 2 2 3 3 3 3 3 3 3 3 3 3 3 4 4 4 4 5 5 5 5 5 5 5 6 6 6 7 9 9 9 10 10 10 10 

./241
Nodes: 40
Sum in & out: 230	230
In degree:
0 0 0 0 0 0 0 1 2 2 3 3 3 3 3 3 4 4 4 4 5 5 6 6 6 6 7 7 8 8 9 9 12 12 12 13 14 14 15 17 
Out degree:
1 1 2 2 2 2 3 3 3 3 3 3 4 4 4 5 5 5 5 5 5 5 5 6 6 6 6 7 7 7 7 8 8 9 11 12 12 12 13 13 

./242
Nodes: 40
Sum in & out: 230	230
In degree:
0 0 0 0 0 0 0 1 2 2 3 3 3 3 3 3 4 4 4 4 5 5 6 6 6 6 7 7 8 8 9 9 12 12 12 13 14 14 15 17 
Out degree:
1 1 2 2 2 2 3 3 3 3 3 3 4 4 4 5 5 5 5 5 5 5 6 6 6 6 6 7 7 7 7 8 8 9 11 11 12 12 13 13 

./243
Nodes: 40
Sum in & out: 230	230
In degree:
0 0 0 0 0 0 0 1 2 2 3 3 3 3 3 3 4 4 4 4 5 5 6 6 6 6 7 7 8 8 9 9 12 12 12 13 14 14 15 17 
Out degree:
1 1 2 2 2 2 3 3 3 3 3 3 4 4 4 5 5 5 5 5 5 5 6 6 6 6 6 7 7 7 7 8 8 9 11 11 12 12 13 13 

./244
Nodes: 40
Sum in & out: 231	231
In degree:
0 0 0 0 0 0 0 1 2 2 3 3 3 3 3 3 4 4 4 4 5 5 6 6 6 6 7 7 8 8 9 9 12 12 13 13 14 14 15 17 
Out degree:
1 1 2 2 2 2 3 3 3 3 3 3 4 4 4 5 5 5 5 5 5 5 6 6 6 6 6 7 7 7 7 8 8 9 11 11 12 13 13 13 

./245
Nodes: 40
Sum in & out: 229	229
In degree:
0 0 0 0 0 0 0 1 1 2 3 3 3 3 3 3 4 4 4 4 5 5 6 6 6 6 7 7 8 8 9 9 12 12 12 13 14 14 15 17 
Out degree:
1 1 2 2 2 2 3 3 3 3 3 3 4 4 4 5 5 5 5 5 5 5 6 6 6 6 6 7 7 7 7 8 8 9 11 11 12 12 12 13 

./246
Nodes: 40
Sum in & out: 242	242
In degree:
0 0 0 0 0 0 0 2 3 3 4 4 5 5 5 5 5 6 6 6 6 7 7 7 7 7 7 8 8 8 9 10 10 10 10 11 12 12 13 14 
Out degree:
1 1 2 2 2 3 3 3 3 3 3 3 3 4 4 4 4 4 5 5 5 5 5 5 6 6 6 7 7 8 8 8 9 10 13 13 14 14 15 16 

./247
Nodes: 40
Sum in & out: 242	242
In degree:
0 0 0 0 0 0 0 2 3 3 4 4 5 5 5 5 5 6 6 6 6 7 7 7 7 7 7 8 8 8 9 10 10 10 10 11 12 12 13 14 
Out degree:
1 1 2 2 2 3 3 3 3 3 3 3 3 4 4 4 4 5 5 5 5 5 5 5 6 6 6 7 7 8 8 8 9 10 13 13 14 14 14 16 

./248
Nodes: 40
Sum in & out: 243	243
In degree:
0 0 0 0 0 0 0 2 3 3 4 4 5 5 5 5 5 6 6 6 6 7 7 7 7 7 7 8 8 8 9 10 10 10 10 11 12 13 13 14 
Out degree:
1 1 2 2 2 3 3 3 3 3 3 3 3 4 4 4 4 4 5 5 5 5 5 5 6 6 6 7 7 8 8 8 9 10 13 13 14 14 16 16 

./249
Nodes: 40
Sum in & out: 241	241
In degree:
0 0 0 0 0 0 0 2 3 3 4 4 5 5 5 5 5 5 6 6 6 7 7 7 7 7 7 8 8 8 9 10 10 10 10 11 12 12 13 14 
Out degree:
1 1 2 2 2 3 3 3 3 3 3 3 3 4 4 4 4 4 5 5 5 5 5 5 6 6 6 7 7 8 8 8 9 10 13 13 14 14 15 15 

./25
Nodes: 40
Sum in & out: 230	230
In degree:
0 0 0 0 0 0 0 2 3 3 3 3 3 4 5 5 5 5 6 6 6 6 7 7 7 7 7 7 9 9 9 9 10 10 10 11 11 11 12 12 
Out degree:
1 1 1 2 2 2 2 3 3 3 3 4 4 5 5 5 5 5 5 5 5 6 7 7 7 7 7 7 7 8 8 8 8 8 8 9 9 10 10 18 

./250
Nodes: 40
Sum in & out: 242	242
In degree:
0 0 0 0 0 0 0 2 3 3 4 4 5 5 5 5 5 6 6 6 6 7 7 7 7 7 7 8 8 8 9 10 10 10 10 11 12 12 13 14 
Out degree:
1 1 2 2 2 3 3 3 3 3 3 3 3 4 4 4 4 4 5 5 5 5 5 5 6 6 6 7 7 8 8 8 9 10 13 13 14 14 15 16 

./251
Nodes: 40
Sum in & out: 218	218
In degree:
0 0 0 0 0 0 0 2 2 2 3 3 4 5 5 5 6 6 6 6 6 6 6 6 6 7 7 7 7 8 8 8 9 9 10 10 10 10 11 12 
Out degree:
1 2 2 2 2 2 2 3 3 3 3 3 4 4 4 4 5 5 5 5 5 5 5 5 6 6 6 6 6 7 8 8 8 8 9 10 11 11 12 12 

./252
Nodes: 40
Sum in & out: 218	218
In degree:
0 0 0 0 0 0 0 2 2 2 3 3 4 5 5 5 6 6 6 6 6 6 6 6 6 7 7 7 7 8 8 8 9 9 10 10 10 10 11 12 
Out degree:
1 2 2 2 2 2 2 3 3 3 3 3 4 4 4 4 5 5 5 5 5 5 5 5 6 6 6 6 6 7 8 8 8 8 9 10 11 11 12 12 

./253
Nodes: 40
Sum in & out: 218	218
In degree:
0 0 0 0 0 0 0 2 2 2 3 3 4 5 5 5 6 6 6 6 6 6 6 6 6 7 7 7 7 8 8 8 9 9 10 10 10 10 11 12 
Out degree:
1 2 2 2 2 2 2 3 3 3 3 3 4 4 4 4 5 5 5 5 5 5 5 5 6 6 6 6 6 7 8 8 8 8 9 10 11 11 12 12 

./254
Nodes: 40
Sum in & out: 218	218
In degree:
0 0 0 0 0 0 0 2 2 2 3 3 4 5 5 5 6 6 6 6 6 6 6 6 6 7 7 7 7 8 8 8 9 9 10 10 10 10 11 12 
Out degree:
1 2 2 2 2 2 2 3 3 3 3 3 4 4 4 4 5 5 5 5 5 5 5 5 6 6 6 6 6 7 8 8 8 8 9 10 11 11 12 12 

./255
Nodes: 40
Sum in & out: 218	218
In degree:
0 0 0 0 0 0 0 2 2 2 3 3 4 5 5 5 6 6 6 6 6 6 6 6 6 7 7 7 7 8 8 8 9 9 10 10 10 10 11 12 
Out degree:
1 2 2 2 2 2 2 3 3 3 3 3 4 4 4 4 5 5 5 5 5 5 5 5 6 6 6 6 6 7 7 8 8 8 9 10 11 12 12 12 

./256
Nodes: 40
Sum in & out: 235	235
In degree:
0 0 0 0 0 0 0 3 3 3 3 4 5 5 5 5 5 5 6 6 6 7 7 7 8 8 8 8 8 8 8 8 9 9 10 10 11 12 12 13 
Out degree:
1 2 2 2 2 2 2 3 3 3 4 4 4 4 4 4 5 5 5 5 6 6 6 6 6 7 8 8 8 8 8 8 9 9 9 10 10 11 13 13 

./257
Nodes: 40
Sum in & out: 235	235
In degree:
0 0 0 0 0 0 0 3 3 3 3 4 5 5 5 5 5 5 6 6 6 7 7 7 8 8 8 8 8 8 8 8 9 9 10 10 11 12 12 13 
Out degree:
1 2 2 2 2 2 2 3 3 3 4 4 4 4 4 4 5 5 5 5 6 6 6 6 6 7 8 8 8 8 8 8 9 9 9 10 10 11 13 13 

./258
Nodes: 40
Sum in & out: 235	235
In degree:
0 0 0 0 0 0 0 3 3 3 3 4 5 5 5 5 5 5 6 6 6 7 7 7 8 8 8 8 8 8 8 8 9 9 10 10 11 12 12 13 
Out degree:
1 2 2 2 2 2 2 3 3 3 4 4 4 4 4 4 5 5 5 5 6 6 6 6 6 7 8 8 8 8 8 8 9 9 9 10 10 11 13 13 

./259
Nodes: 40
Sum in & out: 235	235
In degree:
0 0 0 0 0 0 0 3 3 3 3 4 5 5 5 5 5 5 6 6 6 7 7 7 8 8 8 8 8 8 8 8 9 9 10 10 11 12 12 13 
Out degree:
1 2 2 2 2 2 2 3 3 3 4 4 4 4 4 4 5 5 5 5 6 6 6 6 6 7 8 8 8 8 8 8 9 9 9 10 10 11 13 13 

./26
Nodes: 40
Sum in & out: 170	170
In degree:
0 0 0 0 0 0 0 1 1 1 2 3 3 3 3 3 3 3 3 4 4 4 4 4 5 5 5 6 6 6 6 6 7 7 7 7 8 11 14 15 
Out degree:
1 1 2 2 2 2 2 2 2 3 3 3 3 3 3 4 4 4 4 4 4 4 4 4 5 5 5 5 5 6 6 6 6 6 6 7 7 8 8 9 

./260
Nodes: 40
Sum in & out: 235	235
In degree:
0 0 0 0 0 0 0 3 3 3 3 4 5 5 5 5 5 5 6 6 6 7 7 7 8 8 8 8 8 8 8 8 9 9 10 10 11 12 12 13 
Out degree:
1 2 2 2 2 2 2 3 3 3 4 4 4 4 4 4 5 5 5 5 6 6 6 6 6 7 8 8 8 8 8 8 9 9 9 10 10 11 13 13 

./261
Nodes: 40
Sum in & out: 191	191
In degree:
0 0 0 0 0 0 0 0 3 3 3 3 4 4 4 4 4 4 4 4 5 5 5 5 5 6 6 6 7 7 7 8 8 8 8 9 10 10 10 12 
Out degree:
0 1 1 2 2 2 2 2 2 2 3 3 3 3 3 3 4 4 4 4 4 4 5 5 5 5 5 5 6 6 6 7 7 8 9 9 9 11 11 14 

./262
Nodes: 40
Sum in & out: 192	192
In degree:
0 0 0 0 0 0 0 1 3 3 3 3 4 4 4 4 4 4 4 4 5 5 5 5 5 6 6 6 7 7 7 8 8 8 8 9 10 10 10 12 
Out degree:
1 1 1 2 2 2 2 2 2 2 3 3 3 3 3 3 4 4 4 4 4 4 5 5 5 5 5 5 6 6 6 7 7 8 9 9 9 11 11 14 

./263
Nodes: 40
Sum in & out: 191	191
In degree:
0 0 0 0 0 0 0 0 3 3 3 3 4 4 4 4 4 4 4 4 5 5 5 5 5 6 6 6 7 7 7 8 8 8 8 9 10 10 10 12 
Out degree:
0 1 1 2 2 2 2 2 2 2 3 3 3 3 3 3 4 4 4 4 4 4 5 5 5 5 5 5 6 6 6 7 7 8 9 9 9 11 11 14 

./264
Nodes: 40
Sum in & out: 191	191
In degree:
0 0 0 0 0 0 0 0 3 3 3 3 4 4 4 4 4 4 4 4 5 5 5 5 5 6 6 6 7 7 7 8 8 8 8 9 10 10 10 12 
Out degree:
0 1 1 2 2 2 2 2 2 2 3 3 3 3 3 3 4 4 4 4 4 4 5 5 5 5 5 5 6 6 6 7 7 8 9 9 9 11 11 14 

./265
Nodes: 40
Sum in & out: 191	191
In degree:
0 0 0 0 0 0 0 0 3 3 3 3 4 4 4 4 4 4 4 4 5 5 5 5 5 6 6 6 7 7 7 8 8 8 8 9 10 10 10 12 
Out degree:
0 1 1 2 2 2 2 2 2 2 3 3 3 3 3 3 4 4 4 4 4 4 5 5 5 5 5 5 6 6 6 7 7 8 9 9 9 11 11 14 

./266
Nodes: 39
Sum in & out: 294	294
In degree:
0 0 0 0 0 0 0 2 3 4 5 5 5 5 5 6 6 7 8 8 8 8 9 9 9 10 10 10 10 10 11 11 12 12 13 15 19 19 20 
Out degree:
1 1 1 2 2 3 3 4 4 5 6 6 6 7 7 7 7 7 7 8 8 8 8 9 9 9 10 10 10 10 10 10 11 11 11 11 13 15 17 

./267
Nodes: 39
Sum in & out: 294	294
In degree:
0 0 0 0 0 0 0 2 3 4 5 5 5 5 5 6 6 7 8 8 8 8 9 9 9 10 10 10 10 10 11 11 12 12 13 15 19 19 20 
Out degree:
1 1 1 2 2 3 3 4 4 5 6 6 6 7 7 7 7 7 7 8 8 8 8 9 9 9 10 10 10 10 10 10 11 11 11 11 13 15 17 

./268
Nodes: 39
Sum in & out: 294	294
In degree:
0 0 0 0 0 0 0 2 3 4 5 5 5 5 5 6 6 7 8 8 8 8 9 9 9 10 10 10 10 10 11 11 12 12 13 15 19 19 20 
Out degree:
1 1 1 2 2 3 3 4 4 5 6 6 6 7 7 7 7 7 7 8 8 8 8 9 9 9 10 10 10 10 10 10 11 11 11 11 13 15 17 

./269
Nodes: 39
Sum in & out: 293	293
In degree:
0 0 0 0 0 0 0 2 3 4 5 5 5 5 5 6 6 7 8 8 8 8 9 9 9 10 10 10 10 10 11 11 12 12 13 15 18 19 20 
Out degree:
0 1 1 2 2 3 3 4 4 5 6 6 6 7 7 7 7 7 7 8 8 8 8 9 9 9 10 10 10 10 10 10 11 11 11 11 13 16 16 

./27
Nodes: 40
Sum in & out: 170	170
In degree:
0 0 0 0 0 0 0 1 1 1 2 3 3 3 3 3 3 3 3 4 4 4 4 4 5 5 5 6 6 6 6 6 7 7 7 7 8 11 14 15 
Out degree:
1 1 2 2 2 2 2 2 2 3 3 3 3 3 3 4 4 4 4 4 4 4 4 4 5 5 5 5 5 6 6 6 6 6 6 7 7 8 8 9 

./270
Nodes: 39
Sum in & out: 294	294
In degree:
0 0 0 0 0 0 0 2 3 4 5 5 5 5 5 6 6 7 8 8 8 8 9 9 9 10 10 10 10 10 11 11 12 12 13 15 19 19 20 
Out degree:
1 1 1 2 2 3 3 4 4 5 6 6 6 7 7 7 7 7 7 8 8 8 8 9 9 9 10 10 10 10 10 10 11 11 11 11 13 15 17 

./271
Nodes: 40
Sum in & out: 215	215
In degree:
0 0 0 0 0 0 0 1 1 3 3 4 4 4 5 5 5 6 6 6 6 7 7 7 7 7 7 7 7 7 8 8 8 8 9 9 10 11 11 11 
Out degree:
1 2 2 2 2 2 2 2 3 3 3 3 3 3 3 3 4 5 5 5 5 5 5 5 6 6 6 6 8 8 8 8 8 9 9 10 10 11 11 13 

./272
Nodes: 40
Sum in & out: 215	215
In degree:
0 0 0 0 0 0 0 1 1 3 3 4 4 4 5 5 5 6 6 6 6 7 7 7 7 7 7 7 7 7 8 8 8 8 9 9 10 11 11 11 
Out degree:
1 2 2 2 2 2 2 2 3 3 3 3 3 3 3 3 4 5 5 5 5 5 5 5 6 6 6 6 8 8 8 8 8 9 9 10 10 11 11 13 

./273
Nodes: 40
Sum in & out: 215	215
In degree:
0 0 0 0 0 0 0 1 1 3 3 4 4 4 5 5 5 6 6 6 6 7 7 7 7 7 7 7 7 7 8 8 8 8 9 9 10 11 11 11 
Out degree:
1 2 2 2 2 2 2 2 3 3 3 3 3 3 3 3 4 5 5 5 5 5 5 5 6 6 6 6 8 8 8 8 8 9 9 10 10 11 11 13 

./274
Nodes: 40
Sum in & out: 215	215
In degree:
0 0 0 0 0 0 0 1 1 3 3 4 4 4 5 5 5 6 6 6 6 7 7 7 7 7 7 7 7 7 8 8 8 8 9 9 10 11 11 11 
Out degree:
1 2 2 2 2 2 2 2 3 3 3 3 3 3 3 3 4 5 5 5 5 5 5 5 6 6 6 6 8 8 8 8 8 9 9 10 10 11 11 13 

./275
Nodes: 40
Sum in & out: 215	215
In degree:
0 0 0 0 0 0 0 1 1 3 3 4 4 4 5 5 5 6 6 6 6 7 7 7 7 7 7 7 7 7 8 8 8 8 9 9 10 11 11 11 
Out degree:
1 2 2 2 2 2 2 2 3 3 3 3 3 3 3 3 4 5 5 5 5 5 5 5 6 6 6 6 8 8 8 8 8 9 9 10 10 11 11 13 

./276
Nodes: 40
Sum in & out: 183	183
In degree:
0 0 0 0 0 0 0 2 2 3 3 3 3 3 3 4 4 4 4 4 4 5 5 5 5 5 5 6 6 6 6 6 7 8 8 9 11 11 11 12 
Out degree:
1 1 1 1 2 2 2 2 2 2 2 3 3 3 3 4 4 4 4 4 4 4 4 4 4 5 5 6 6 6 7 7 7 7 8 8 8 9 10 14 

./277
Nodes: 40
Sum in & out: 183	183
In degree:
0 0 0 0 0 0 0 2 2 3 3 3 3 3 3 4 4 4 4 4 4 5 5 5 5 5 5 6 6 6 6 6 7 8 8 9 11 11 11 12 
Out degree:
1 1 1 1 2 2 2 2 2 2 2 3 3 3 3 4 4 4 4 4 4 4 4 4 4 5 5 6 6 6 7 7 7 7 8 8 8 9 10 14 

./278
Nodes: 40
Sum in & out: 183	183
In degree:
0 0 0 0 0 0 0 2 2 3 3 3 3 3 3 4 4 4 4 4 4 5 5 5 5 5 5 6 6 6 6 6 7 8 8 9 11 11 11 12 
Out degree:
1 1 1 1 2 2 2 2 2 2 2 3 3 3 3 4 4 4 4 4 4 4 4 4 4 5 5 6 6 6 7 7 7 7 8 8 9 9 9 14 

./279
Nodes: 40
Sum in & out: 183	183
In degree:
0 0 0 0 0 0 0 2 2 3 3 3 3 3 3 4 4 4 4 4 4 5 5 5 5 5 5 6 6 6 6 6 7 8 8 9 11 11 11 12 
Out degree:
1 1 1 1 2 2 2 2 2 2 2 3 3 3 3 4 4 4 4 4 4 4 4 4 4 5 5 6 6 6 7 7 7 7 8 8 8 9 10 14 

./28
Nodes: 40
Sum in & out: 170	170
In degree:
0 0 0 0 0 0 0 1 1 1 2 3 3 3 3 3 3 3 3 4 4 4 4 4 5 5 5 6 6 6 6 6 7 7 7 7 8 11 14 15 
Out degree:
1 1 2 2 2 2 2 2 2 3 3 3 3 3 3 4 4 4 4 4 4 4 4 4 5 5 5 5 5 6 6 6 6 6 6 7 7 8 8 9 

./280
Nodes: 40
Sum in & out: 183	183
In degree:
0 0 0 0 0 0 0 2 2 3 3 3 3 3 3 4 4 4 4 4 4 5 5 5 5 5 5 6 6 6 6 6 7 8 8 9 11 11 11 12 
Out degree:
1 1 1 1 2 2 2 2 2 2 2 3 3 3 3 4 4 4 4 4 4 4 4 4 4 5 5 6 6 6 6 7 7 7 8 8 9 9 10 14 

./281
Nodes: 40
Sum in & out: 158	158
In degree:
0 0 0 0 0 0 0 2 2 2 2 2 3 3 3 3 3 3 3 3 4 4 4 5 5 5 5 5 5 5 6 6 6 7 7 7 7 8 10 13 
Out degree:
1 1 1 1 1 1 1 2 2 2 2 2 2 2 2 2 2 3 3 3 3 3 4 4 4 4 5 5 5 6 6 6 6 7 7 8 8 9 10 12 

./282
Nodes: 40
Sum in & out: 159	159
In degree:
0 0 0 0 0 0 0 2 2 2 2 2 3 3 3 3 3 3 3 3 4 4 4 5 5 5 5 5 5 5 6 6 7 7 7 7 7 8 10 13 
Out degree:
1 1 1 1 1 1 1 2 2 2 2 2 2 2 2 2 2 3 3 3 3 3 4 4 4 4 5 5 5 6 6 6 6 7 7 8 9 9 10 12 

./283
Nodes: 40
Sum in & out: 159	159
In degree:
0 0 0 0 0 0 0 2 2 2 2 2 3 3 3 3 3 3 3 3 4 4 4 5 5 5 5 5 5 5 6 6 7 7 7 7 7 8 10 13 
Out degree:
1 1 1 1 1 1 1 2 2 2 2 2 2 2 2 2 2 3 3 3 3 3 4 4 4 4 5 5 5 6 6 6 6 7 7 8 9 9 10 12 

./284
Nodes: 40
Sum in & out: 159	159
In degree:
0 0 0 0 0 0 0 2 2 2 2 2 3 3 3 3 3 3 3 3 4 4 4 5 5 5 5 5 5 5 6 6 7 7 7 7 7 8 10 13 
Out degree:
1 1 1 1 1 1 1 2 2 2 2 2 2 2 2 2 2 3 3 3 3 3 4 4 4 4 5 5 5 6 6 6 6 7 7 8 9 9 10 12 

./285
Nodes: 40
Sum in & out: 159	159
In degree:
0 0 0 0 0 0 0 2 2 2 2 2 3 3 3 3 3 3 3 3 4 4 4 5 5 5 5 5 5 5 6 6 7 7 7 7 7 8 10 13 
Out degree:
1 1 1 1 1 1 1 2 2 2 2 2 2 2 2 2 2 3 3 3 3 3 4 4 4 4 5 5 5 6 6 6 6 7 7 8 9 9 10 12 

./286
Nodes: 40
Sum in & out: 166	166
In degree:
0 0 0 0 0 0 0 3 3 3 3 3 3 3 3 3 4 4 4 4 4 4 4 4 4 5 5 5 5 5 5 5 6 6 6 8 10 10 10 12 
Out degree:
1 2 2 2 2 2 3 3 3 3 3 3 3 3 3 3 3 3 4 4 4 4 4 4 4 5 5 5 5 5 5 5 5 5 6 6 6 6 7 15 

./287
Nodes: 40
Sum in & out: 166	166
In degree:
0 0 0 0 0 0 0 3 3 3 3 3 3 3 3 3 4 4 4 4 4 4 4 4 4 5 5 5 5 5 5 5 6 6 6 8 10 10 10 12 
Out degree:
1 2 2 2 2 2 3 3 3 3 3 3 3 3 3 3 3 3 4 4 4 4 4 4 4 5 5 5 5 5 5 5 5 5 6 6 6 6 7 15 

./288
Nodes: 40
Sum in & out: 166	166
In degree:
0 0 0 0 0 0 0 3 3 3 3 3 3 3 3 3 4 4 4 4 4 4 4 4 4 5 5 5 5 5 5 5 6 6 6 8 10 10 10 12 
Out degree:
1 2 2 2 2 2 3 3 3 3 3 3 3 3 3 3 3 3 4 4 4 4 4 4 4 5 5 5 5 5 5 5 5 5 6 6 6 6 7 15 

./289
Nodes: 40
Sum in & out: 166	166
In degree:
0 0 0 0 0 0 0 3 3 3 3 3 3 3 3 3 4 4 4 4 4 4 4 4 4 5 5 5 5 5 5 5 6 6 6 8 10 10 10 12 
Out degree:
1 2 2 2 2 2 3 3 3 3 3 3 3 3 3 3 3 3 4 4 4 4 4 4 4 5 5 5 5 5 5 5 5 5 6 6 6 6 7 15 

./29
Nodes: 40
Sum in & out: 170	170
In degree:
0 0 0 0 0 0 0 1 1 1 2 3 3 3 3 3 3 3 3 4 4 4 4 4 5 5 5 6 6 6 6 6 7 7 7 7 8 11 14 15 
Out degree:
1 1 2 2 2 2 2 2 2 3 3 3 3 3 3 4 4 4 4 4 4 4 4 4 5 5 5 5 5 6 6 6 6 6 7 7 7 7 8 9 

./290
Nodes: 40
Sum in & out: 166	166
In degree:
0 0 0 0 0 0 0 3 3 3 3 3 3 3 3 3 4 4 4 4 4 4 4 4 4 5 5 5 5 5 5 5 6 6 6 8 10 10 10 12 
Out degree:
1 2 2 2 2 2 3 3 3 3 3 3 3 3 3 3 3 3 4 4 4 4 4 4 4 5 5 5 5 5 5 5 5 5 6 6 6 6 7 15 

./291
Nodes: 40
Sum in & out: 172	172
In degree:
0 0 0 0 0 0 0 1 2 2 2 3 3 3 3 3 3 4 4 4 4 5 5 5 6 6 6 6 6 6 7 7 7 7 7 7 8 8 11 11 
Out degree:
1 1 1 1 2 2 2 2 2 2 3 3 3 3 3 3 3 3 3 4 4 4 4 5 5 5 5 5 5 6 6 6 6 6 7 8 9 9 9 11 

./292
Nodes: 40
Sum in & out: 172	172
In degree:
0 0 0 0 0 0 0 1 2 2 2 3 3 3 3 3 3 4 4 4 4 5 5 5 6 6 6 6 6 6 7 7 7 7 7 7 8 8 11 11 
Out degree:
1 1 1 1 2 2 2 2 2 2 3 3 3 3 3 3 3 3 3 4 4 4 4 5 5 5 5 5 5 6 6 6 6 6 7 8 9 9 9 11 

./293
Nodes: 40
Sum in & out: 172	172
In degree:
0 0 0 0 0 0 0 1 2 2 2 3 3 3 3 3 3 4 4 4 4 5 5 5 6 6 6 6 6 6 7 7 7 7 7 7 8 8 11 11 
Out degree:
1 1 1 1 2 2 2 2 2 2 3 3 3 3 3 3 3 3 3 4 4 4 4 5 5 5 5 5 5 6 6 6 6 6 7 8 9 9 9 11 

./294
Nodes: 40
Sum in & out: 172	172
In degree:
0 0 0 0 0 0 0 1 2 2 2 3 3 3 3 3 3 4 4 4 4 5 5 5 6 6 6 6 6 6 7 7 7 7 7 7 8 8 11 11 
Out degree:
1 1 1 1 2 2 2 2 2 2 3 3 3 3 3 3 3 3 3 4 4 4 4 5 5 5 5 5 5 6 6 6 6 6 7 8 9 9 9 11 

./295
Nodes: 40
Sum in & out: 172	172
In degree:
0 0 0 0 0 0 0 1 2 2 2 3 3 3 3 3 3 4 4 4 4 5 5 5 6 6 6 6 6 6 7 7 7 7 7 7 8 8 11 11 
Out degree:
1 1 1 1 2 2 2 2 2 2 3 3 3 3 3 3 3 3 3 4 4 4 4 5 5 5 5 5 5 6 6 6 6 6 7 8 9 9 9 11 

./296
Nodes: 40
Sum in & out: 228	228
In degree:
0 0 0 0 0 0 0 1 1 4 4 4 4 4 4 5 5 5 5 5 6 6 6 6 6 6 6 6 7 7 8 9 10 10 10 11 12 14 14 17 
Out degree:
1 1 1 2 3 3 3 3 3 3 3 4 4 4 4 5 5 5 5 5 5 5 5 5 6 6 6 7 7 8 8 8 8 8 8 9 9 10 16 17 

./297
Nodes: 40
Sum in & out: 228	228
In degree:
0 0 0 0 0 0 0 1 1 4 4 4 4 4 4 5 5 5 5 5 6 6 6 6 6 6 6 6 7 7 8 9 10 10 10 11 12 14 14 17 
Out degree:
1 1 1 2 3 3 3 3 3 3 3 4 4 4 4 5 5 5 5 5 5 5 5 5 6 6 6 7 7 8 8 8 8 8 8 9 9 10 16 17 

./298
Nodes: 40
Sum in & out: 228	228
In degree:
0 0 0 0 0 0 0 1 1 4 4 4 4 4 4 5 5 5 5 5 6 6 6 6 6 6 6 6 7 7 8 9 10 10 10 11 12 14 14 17 
Out degree:
1 1 1 2 3 3 3 3 3 3 3 4 4 4 4 5 5 5 5 5 5 5 5 5 6 6 6 7 7 8 8 8 8 8 8 9 9 10 16 17 

./299
Nodes: 40
Sum in & out: 228	228
In degree:
0 0 0 0 0 0 0 1 1 4 4 4 4 4 4 5 5 5 5 5 6 6 6 6 6 6 6 6 7 7 8 9 10 10 10 11 12 14 14 17 
Out degree:
1 1 1 2 3 3 3 3 3 3 3 4 4 4 4 5 5 5 5 5 5 5 5 5 6 6 6 7 7 8 8 8 8 8 8 9 9 10 16 17 

./3
Nodes: 40
Sum in & out: 170	170
In degree:
0 0 0 0 0 0 0 1 1 1 2 2 2 2 3 3 4 4 4 4 4 4 4 5 5 5 5 5 5 6 6 6 7 7 8 8 10 11 12 14 
Out degree:
1 1 1 1 1 1 1 1 2 2 2 2 2 2 2 2 2 2 3 3 3 3 3 4 4 4 4 4 4 4 5 5 5 5 8 9 14 15 16 17 

./30
Nodes: 40
Sum in & out: 170	170
In degree:
0 0 0 0 0 0 0 1 1 1 2 3 3 3 3 3 3 3 3 4 4 4 4 4 5 5 5 6 6 6 6 6 7 7 7 7 8 11 14 15 
Out degree:
1 1 2 2 2 2 2 2 2 3 3 3 3 3 3 4 4 4 4 4 4 4 4 4 5 5 5 5 5 6 6 6 6 6 6 7 7 8 8 9 

./300
Nodes: 40
Sum in & out: 228	228
In degree:
0 0 0 0 0 0 0 1 1 4 4 4 4 4 4 5 5 5 5 5 6 6 6 6 6 6 6 6 7 7 8 9 10 10 10 11 12 14 14 17 
Out degree:
1 1 1 2 3 3 3 3 3 3 3 4 4 4 4 5 5 5 5 5 5 5 5 5 6 6 6 7 7 8 8 8 8 8 8 9 9 10 16 17 

./301
Nodes: 40
Sum in & out: 192	192
In degree:
0 0 0 0 0 0 0 2 2 3 3 3 3 4 4 4 4 5 5 5 5 5 6 6 6 6 6 6 6 6 7 7 7 7 7 9 9 10 12 12 
Out degree:
2 2 2 2 2 3 3 3 3 3 3 3 3 4 4 4 4 4 4 4 4 4 4 5 5 5 5 5 5 6 6 6 6 6 8 9 10 10 10 11 

./302
Nodes: 40
Sum in & out: 192	192
In degree:
0 0 0 0 0 0 0 2 2 3 3 3 3 4 4 4 4 5 5 5 5 5 6 6 6 6 6 6 6 6 7 7 7 7 7 9 9 10 12 12 
Out degree:
2 2 2 2 2 3 3 3 3 3 3 3 3 4 4 4 4 4 4 4 4 4 4 5 5 5 5 5 5 6 6 6 6 6 8 9 10 10 10 11 

./303
Nodes: 40
Sum in & out: 192	192
In degree:
0 0 0 0 0 0 0 2 2 3 3 3 3 4 4 4 4 5 5 5 5 5 6 6 6 6 6 6 6 6 7 7 7 7 7 9 9 10 12 12 
Out degree:
2 2 2 2 2 3 3 3 3 3 3 3 3 4 4 4 4 4 4 4 4 4 4 5 5 5 5 5 5 6 6 6 6 6 8 9 10 10 10 11 

./304
Nodes: 40
Sum in & out: 192	192
In degree:
0 0 0 0 0 0 0 2 2 3 3 3 3 4 4 4 4 5 5 5 5 5 6 6 6 6 6 6 6 6 7 7 7 7 7 9 9 10 12 12 
Out degree:
2 2 2 2 2 3 3 3 3 3 3 3 3 4 4 4 4 4 4 4 4 4 4 5 5 5 5 5 5 6 6 6 6 6 8 9 10 10 10 11 

./305
Nodes: 40
Sum in & out: 192	192
In degree:
0 0 0 0 0 0 0 2 2 3 3 3 3 4 4 4 4 5 5 5 5 5 6 6 6 6 6 6 6 6 7 7 7 7 7 9 9 10 12 12 
Out degree:
2 2 2 2 2 3 3 3 3 3 3 3 3 4 4 4 4 4 4 4 4 4 4 5 5 5 5 5 5 6 6 6 6 6 8 9 10 10 10 11 

./306
Nodes: 39
Sum in & out: 210	210
In degree:
0 0 0 0 0 0 0 1 2 2 3 3 4 4 4 4 5 5 6 6 6 7 7 7 7 7 7 7 7 8 9 9 9 9 9 11 11 12 12 
Out degree:
1 1 1 2 2 2 2 2 2 3 3 3 3 3 4 4 4 4 4 4 4 4 5 5 5 6 6 7 8 8 8 8 9 10 10 12 13 14 14 

./307
Nodes: 39
Sum in & out: 208	208
In degree:
0 0 0 0 0 0 0 0 2 2 3 3 4 4 4 4 5 5 6 6 6 7 7 7 7 7 7 7 7 8 9 9 9 9 9 10 11 12 12 
Out degree:
1 1 1 2 2 2 2 2 2 3 3 3 3 3 4 4 4 4 4 4 4 4 5 5 5 6 6 7 8 8 8 8 9 10 10 10 13 14 14 

./308
Nodes: 39
Sum in & out: 210	210
In degree:
0 0 0 0 0 0 0 1 2 2 3 3 4 4 4 4 5 5 6 6 6 7 7 7 7 7 7 7 7 8 9 9 9 9 9 11 11 12 12 
Out degree:
1 1 1 2 2 2 2 2 2 3 3 3 3 3 4 4 4 4 4 4 4 4 5 5 5 6 6 7 8 8 8 8 9 10 10 12 13 14 14 

./309
Nodes: 39
Sum in & out: 211	211
In degree:
0 0 0 0 0 0 0 1 2 2 3 3 4 4 4 4 5 5 6 6 6 7 7 7 7 7 7 7 7 8 9 9 9 9 10 11 11 12 12 
Out degree:
1 1 2 2 2 2 2 2 2 3 3 3 3 3 4 4 4 4 4 4 4 4 5 5 5 6 6 7 8 8 8 8 9 10 10 12 13 14 14 

./31
Nodes: 40
Sum in & out: 178	178
In degree:
0 0 0 0 0 0 0 2 2 2 2 3 3 3 3 3 3 4 4 4 4 4 5 5 5 6 6 6 6 6 7 7 7 8 8 8 10 10 11 11 
Out degree:
1 2 2 2 2 2 2 3 3 3 3 4 4 4 4 4 4 4 4 4 4 4 4 5 5 5 5 5 5 6 6 6 6 6 6 7 7 8 8 9 

./310
Nodes: 39
Sum in & out: 209	209
In degree:
0 0 0 0 0 0 0 1 2 2 3 3 4 4 4 4 5 5 6 6 6 6 7 7 7 7 7 7 7 8 9 9 9 9 9 11 11 12 12 
Out degree:
1 1 1 2 2 2 2 2 2 3 3 3 3 3 4 4 4 4 4 4 4 4 5 5 5 6 6 7 8 8 8 8 9 10 10 12 12 14 14 

./311
Nodes: 40
Sum in & out: 229	229
In degree:
0 0 0 0 0 0 0 1 2 2 3 3 3 4 4 4 5 6 6 6 6 6 6 6 7 7 7 7 7 8 8 8 8 9 9 11 13 13 16 18 
Out degree:
1 1 2 2 2 3 3 3 3 3 3 3 3 4 5 5 5 5 5 5 6 6 6 6 6 6 6 7 7 7 8 8 8 8 10 10 11 11 13 13 

./312
Nodes: 40
Sum in & out: 228	228
In degree:
0 0 0 0 0 0 0 1 2 2 3 3 3 4 4 4 5 6 6 6 6 6 6 6 7 7 7 7 7 8 8 8 8 9 9 11 13 13 16 17 
Out degree:
1 1 2 2 2 2 3 3 3 3 3 3 3 4 5 5 5 5 5 5 6 6 6 6 6 6 6 7 7 7 8 8 8 8 10 10 11 11 13 13 

./313
Nodes: 40
Sum in & out: 229	229
In degree:
0 0 0 0 0 0 0 1 2 2 3 3 3 4 4 4 5 6 6 6 6 6 6 6 7 7 7 7 7 8 8 8 8 9 9 11 13 13 16 18 
Out degree:
1 1 2 2 2 3 3 3 3 3 3 3 3 4 5 5 5 5 5 5 6 6 6 6 6 6 6 7 7 7 8 8 8 8 10 10 11 11 13 13 

./314
Nodes: 40
Sum in & out: 228	228
In degree:
0 0 0 0 0 0 0 1 2 2 3 3 3 3 4 4 5 6 6 6 6 6 6 6 7 7 7 7 7 8 8 8 8 9 9 11 13 13 16 18 
Out degree:
1 1 2 2 2 3 3 3 3 3 3 3 3 4 5 5 5 5 5 5 6 6 6 6 6 6 6 7 7 7 8 8 8 8 10 10 10 11 13 13 

./315
Nodes: 40
Sum in & out: 229	229
In degree:
0 0 0 0 0 0 0 1 2 2 3 3 3 4 4 4 5 6 6 6 6 6 6 6 7 7 7 7 7 8 8 8 8 9 9 11 13 13 16 18 
Out degree:
1 1 2 2 2 3 3 3 3 3 3 3 3 4 5 5 5 5 5 5 6 6 6 6 6 6 6 7 7 7 8 8 8 8 10 10 11 11 13 13 

./316
Nodes: 39
Sum in & out: 206	206
In degree:
0 0 0 0 0 0 0 1 2 2 2 3 4 4 4 4 4 4 5 5 5 5 6 7 7 8 8 8 9 9 9 9 10 10 10 10 10 11 11 
Out degree:
1 2 2 2 2 2 2 2 3 3 3 4 4 4 4 4 4 4 5 5 6 6 6 6 6 7 7 7 7 8 8 8 8 8 8 9 9 10 10 

./317
Nodes: 39
Sum in & out: 206	206
In degree:
0 0 0 0 0 0 0 1 2 2 2 3 4 4 4 4 4 4 5 5 5 5 6 7 7 8 8 8 9 9 9 9 10 10 10 10 10 11 11 
Out degree:
1 2 2 2 2 2 2 2 3 3 3 4 4 4 4 4 4 4 5 5 6 6 6 6 6 7 7 7 7 8 8 8 8 8 8 9 9 10 10 

./318
Nodes: 39
Sum in & out: 206	206
In degree:
0 0 0 0 0 0 0 1 2 2 2 3 4 4 4 4 4 4 5 5 5 5 6 7 7 8 8 8 9 9 9 9 10 10 10 10 10 11 11 
Out degree:
1 2 2 2 2 2 2 2 3 3 3 4 4 4 4 4 4 4 5 5 6 6 6 6 6 7 7 7 7 8 8 8 8 8 8 9 9 10 10 

./319
Nodes: 39
Sum in & out: 206	206
In degree:
0 0 0 0 0 0 0 1 2 2 2 3 4 4 4 4 4 4 5 5 5 5 6 7 7 8 8 8 9 9 9 9 10 10 10 10 10 11 11 
Out degree:
1 2 2 2 2 2 2 2 3 3 3 4 4 4 4 4 4 4 5 5 6 6 6 6 6 7 7 7 7 8 8 8 8 8 8 9 9 10 10 

./32
Nodes: 40
Sum in & out: 178	178
In degree:
0 0 0 0 0 0 0 2 2 2 2 3 3 3 3 3 3 4 4 4 4 4 5 5 5 6 6 6 6 6 7 7 7 8 8 8 10 10 11 11 
Out degree:
1 2 2 2 2 2 2 3 3 3 3 4 4 4 4 4 4 4 4 4 4 4 4 5 5 5 5 5 5 6 6 6 6 6 6 7 7 8 8 9 

./320
Nodes: 39
Sum in & out: 206	206
In degree:
0 0 0 0 0 0 0 1 2 2 2 3 4 4 4 4 4 4 5 5 5 5 6 7 7 8 8 8 9 9 9 9 10 10 10 10 10 11 11 
Out degree:
1 2 2 2 2 2 2 2 3 3 3 4 4 4 4 4 4 4 5 5 6 6 6 6 6 7 7 7 7 8 8 8 8 8 8 9 9 10 10 

./321
Nodes: 40
Sum in & out: 197	197
In degree:
0 0 0 0 0 0 0 1 2 2 3 3 3 3 3 4 4 5 5 5 5 5 5 5 6 6 6 6 6 6 6 7 7 7 8 9 11 11 14 18 
Out degree:
1 1 2 2 2 2 2 3 3 3 3 3 3 3 3 4 4 4 4 4 4 5 5 5 5 5 6 6 7 7 7 7 7 8 8 8 9 10 11 11 

./322
Nodes: 40
Sum in & out: 197	197
In degree:
0 0 0 0 0 0 0 1 2 2 3 3 3 3 3 4 4 5 5 5 5 5 5 5 6 6 6 6 6 6 6 7 7 7 8 9 11 11 14 18 
Out degree:
1 1 2 2 2 2 2 3 3 3 3 3 3 3 3 4 4 4 4 4 4 5 5 5 5 5 6 6 7 7 7 7 7 8 8 8 9 10 11 11 

./323
Nodes: 40
Sum in & out: 197	197
In degree:
0 0 0 0 0 0 0 1 2 2 3 3 3 3 3 4 4 5 5 5 5 5 5 5 6 6 6 6 6 6 6 7 7 7 8 9 11 11 14 18 
Out degree:
1 1 2 2 2 2 2 3 3 3 3 3 3 3 3 4 4 4 4 4 4 5 5 5 5 5 6 6 7 7 7 7 7 8 8 8 9 10 11 11 

./324
Nodes: 40
Sum in & out: 197	197
In degree:
0 0 0 0 0 0 0 1 2 2 3 3 3 3 3 4 4 5 5 5 5 5 5 5 6 6 6 6 6 6 6 7 7 7 8 9 11 11 14 18 
Out degree:
1 1 2 2 2 2 2 3 3 3 3 3 3 3 3 4 4 4 4 4 4 5 5 5 5 5 6 6 7 7 7 7 7 8 8 8 9 10 11 11 

./325
Nodes: 40
Sum in & out: 197	197
In degree:
0 0 0 0 0 0 0 1 2 2 3 3 3 3 3 4 4 5 5 5 5 5 5 5 6 6 6 6 6 6 6 7 7 7 8 9 11 11 14 18 
Out degree:
1 1 2 2 2 2 2 3 3 3 3 3 3 3 3 4 4 4 4 4 4 5 5 5 5 5 6 6 7 7 7 7 7 8 8 8 9 10 11 11 

./326
Nodes: 40
Sum in & out: 327	327
In degree:
0 0 0 0 0 0 0 1 1 2 2 2 3 3 4 4 4 5 5 6 6 6 7 7 8 8 10 12 13 13 14 16 17 18 19 20 21 23 23 24 
Out degree:
1 1 2 2 2 2 2 3 3 4 6 6 6 6 6 7 7 7 7 7 9 9 9 10 10 10 11 11 11 11 12 12 13 13 13 15 15 15 15 16 

./327
Nodes: 40
Sum in & out: 325	325
In degree:
0 0 0 0 0 0 0 1 1 2 2 3 3 3 4 4 4 5 5 6 6 6 7 7 8 8 10 12 13 13 13 15 16 18 19 20 21 23 23 24 
Out degree:
1 1 2 2 2 2 2 3 3 4 5 6 6 6 6 7 7 7 7 7 9 9 9 10 10 10 11 11 11 11 12 12 13 13 13 14 15 15 15 16 

./328
Nodes: 40
Sum in & out: 324	324
In degree:
0 0 0 0 0 0 0 1 1 2 2 2 3 3 4 4 4 5 5 6 6 6 7 7 8 8 10 12 13 13 13 15 16 18 19 20 21 23 23 24 
Out degree:
1 1 2 2 2 2 2 3 3 4 6 6 6 6 6 7 7 7 7 7 9 9 9 10 10 10 11 11 11 11 12 12 13 13 13 14 14 14 15 16 

./329
Nodes: 40
Sum in & out: 327	327
In degree:
0 0 0 0 0 0 0 1 2 2 2 3 3 3 4 4 4 5 5 6 6 6 7 7 8 8 10 12 13 13 13 15 17 18 19 20 21 23 23 24 
Out degree:
1 1 2 2 2 2 2 3 3 4 6 6 6 6 6 7 7 7 7 7 9 9 9 10 10 10 11 11 11 12 13 13 13 13 13 13 14 15 15 16 

./33
Nodes: 40
Sum in & out: 178	178
In degree:
0 0 0 0 0 0 0 2 2 2 2 3 3 3 3 3 3 4 4 4 4 4 5 5 5 6 6 6 6 6 7 7 7 8 8 8 10 10 11 11 
Out degree:
1 2 2 2 2 2 2 3 3 3 3 4 4 4 4 4 4 4 4 4 4 4 4 5 5 5 5 5 5 6 6 6 6 6 6 7 7 8 8 9 

./330
Nodes: 40
Sum in & out: 326	326
In degree:
0 0 0 0 0 0 0 1 1 2 2 2 3 3 4 4 4 5 5 6 6 6 7 7 8 8 10 12 13 13 14 15 17 18 19 20 21 23 23 24 
Out degree:
1 1 2 2 2 2 2 3 3 4 6 6 6 6 6 7 7 7 7 7 9 9 9 10 10 10 11 11 11 11 12 12 13 13 13 15 15 15 15 15 

./331
Nodes: 40
Sum in & out: 221	221
In degree:
0 0 0 0 0 0 0 2 3 3 5 6 6 6 6 6 6 6 6 6 6 6 6 6 6 6 6 7 7 7 7 7 7 8 9 9 9 11 12 12 
Out degree:
1 2 2 2 2 2 2 3 3 3 4 4 4 4 4 4 4 4 4 5 5 5 5 6 6 7 7 8 8 8 8 8 9 9 9 9 9 10 11 11 

./332
Nodes: 40
Sum in & out: 221	221
In degree:
0 0 0 0 0 0 0 2 3 3 5 6 6 6 6 6 6 6 6 6 6 6 6 6 6 6 6 7 7 7 7 7 7 8 9 9 9 11 12 12 
Out degree:
1 2 2 2 2 2 2 3 3 3 4 4 4 4 4 4 4 4 4 5 5 5 5 6 6 7 7 8 8 8 8 8 9 9 9 9 9 10 11 11 

./333
Nodes: 40
Sum in & out: 221	221
In degree:
0 0 0 0 0 0 0 2 3 3 5 6 6 6 6 6 6 6 6 6 6 6 6 6 6 6 6 7 7 7 7 7 7 8 9 9 9 11 12 12 
Out degree:
1 2 2 2 2 2 2 3 3 3 4 4 4 4 4 4 4 4 4 5 5 5 5 6 6 7 7 8 8 8 8 8 9 9 9 9 9 10 11 11 

./334
Nodes: 40
Sum in & out: 221	221
In degree:
0 0 0 0 0 0 0 2 3 3 5 6 6 6 6 6 6 6 6 6 6 6 6 6 6 6 6 7 7 7 7 7 7 8 9 9 9 11 12 12 
Out degree:
1 2 2 2 2 2 2 3 3 3 4 4 4 4 4 4 4 4 4 5 5 5 5 6 6 7 7 8 8 8 8 8 9 9 9 9 9 10 11 11 

./335
Nodes: 40
Sum in & out: 221	221
In degree:
0 0 0 0 0 0 0 2 3 3 5 6 6 6 6 6 6 6 6 6 6 6 6 6 6 6 6 7 7 7 7 7 7 8 9 9 9 11 12 12 
Out degree:
1 2 2 2 2 2 2 3 3 3 4 4 4 4 4 4 4 4 4 5 5 5 5 6 6 7 7 8 8 8 8 8 9 9 9 9 9 10 11 11 

./336
Nodes: 40
Sum in & out: 162	162
In degree:
0 0 0 0 0 0 0 1 2 2 2 2 2 3 3 3 3 3 3 4 4 5 5 5 5 5 6 6 6 6 7 7 7 7 7 7 7 8 9 10 
Out degree:
1 1 1 1 2 2 2 2 2 2 2 3 3 3 3 3 3 3 4 4 4 4 4 4 4 4 4 4 5 5 5 5 5 6 7 7 7 9 10 12 

./337
Nodes: 40
Sum in & out: 162	162
In degree:
0 0 0 0 0 0 0 1 2 2 2 2 2 3 3 3 3 3 3 4 4 5 5 5 5 5 6 6 6 6 7 7 7 7 7 7 7 8 9 10 
Out degree:
1 1 1 1 2 2 2 2 2 2 2 3 3 3 3 3 3 3 4 4 4 4 4 4 4 4 4 4 5 5 5 5 5 6 7 7 7 9 10 12 

./338
Nodes: 40
Sum in & out: 162	162
In degree:
0 0 0 0 0 0 0 1 2 2 2 2 2 3 3 3 3 3 3 4 4 5 5 5 5 5 6 6 6 6 7 7 7 7 7 7 7 8 9 10 
Out degree:
1 1 1 1 2 2 2 2 2 2 2 3 3 3 3 3 3 3 4 4 4 4 4 4 4 4 4 4 5 5 5 5 5 6 7 7 7 9 11 11 

./339
Nodes: 40
Sum in & out: 162	162
In degree:
0 0 0 0 0 0 0 1 2 2 2 2 2 3 3 3 3 3 3 4 4 5 5 5 5 5 6 6 6 6 7 7 7 7 7 7 7 8 9 10 
Out degree:
1 1 1 1 2 2 2 2 2 2 2 3 3 3 3 3 3 3 4 4 4 4 4 4 4 4 4 4 5 5 5 5 5 6 7 7 7 9 10 12 

./34
Nodes: 40
Sum in & out: 178	178
In degree:
0 0 0 0 0 0 0 2 2 2 2 3 3 3 3 3 3 4 4 4 4 4 5 5 5 6 6 6 6 6 7 7 7 8 8 8 10 10 11 11 
Out degree:
1 2 2 2 2 2 2 3 3 3 3 4 4 4 4 4 4 4 4 4 4 4 4 5 5 5 5 5 5 6 6 6 6 6 6 7 7 8 8 9 

./340
Nodes: 40
Sum in & out: 162	162
In degree:
0 0 0 0 0 0 0 1 2 2 2 2 2 3 3 3 3 3 3 4 4 5 5 5 5 5 6 6 6 6 7 7 7 7 7 7 7 8 9 10 
Out degree:
1 1 1 1 2 2 2 2 2 2 3 3 3 3 3 3 3 3 4 4 4 4 4 4 4 4 4 4 5 5 5 5 5 6 7 7 7 9 9 12 

./341
Nodes: 40
Sum in & out: 247	247
In degree:
0 0 0 0 0 0 0 2 3 4 4 5 5 5 6 6 6 6 6 6 6 6 7 7 7 8 9 9 9 9 9 9 9 9 9 10 12 12 12 15 
Out degree:
1 1 2 2 3 3 3 3 3 3 4 4 4 4 4 4 5 5 5 5 6 6 6 6 6 6 7 8 8 8 9 9 9 10 10 11 11 12 13 18 

./342
Nodes: 40
Sum in & out: 246	246
In degree:
0 0 0 0 0 0 0 2 3 4 4 5 5 5 5 6 6 6 6 6 6 6 7 7 7 8 9 9 9 9 9 9 9 9 9 10 12 12 12 15 
Out degree:
1 1 2 2 3 3 3 3 3 3 4 4 4 4 4 4 5 5 5 5 6 6 6 6 6 6 7 8 8 8 9 9 9 9 10 11 11 12 13 18 

./343
Nodes: 40
Sum in & out: 246	246
In degree:
0 0 0 0 0 0 0 2 3 4 4 5 5 5 5 6 6 6 6 6 6 6 7 7 7 8 9 9 9 9 9 9 9 9 9 10 12 12 12 15 
Out degree:
1 1 2 2 3 3 3 3 3 3 4 4 4 4 4 4 5 5 5 5 6 6 6 6 6 6 7 8 8 8 9 9 9 9 10 11 11 12 13 18 

./344
Nodes: 40
Sum in & out: 246	246
In degree:
0 0 0 0 0 0 0 2 3 4 4 5 5 5 5 6 6 6 6 6 6 6 7 7 7 8 9 9 9 9 9 9 9 9 9 10 12 12 12 15 
Out degree:
1 1 2 2 3 3 3 3 3 3 4 4 4 4 4 4 5 5 5 5 6 6 6 6 6 6 7 8 8 8 9 9 9 9 10 11 11 13 13 17 

./345
Nodes: 40
Sum in & out: 246	246
In degree:
0 0 0 0 0 0 0 2 3 4 4 5 5 5 5 6 6 6 6 6 6 6 7 7 7 8 9 9 9 9 9 9 9 9 9 10 12 12 12 15 
Out degree:
1 1 2 2 3 3 3 3 3 3 4 4 4 4 4 4 5 5 5 5 6 6 6 6 6 6 7 8 8 8 9 9 9 9 10 11 11 12 13 18 

./346
Nodes: 40
Sum in & out: 191	191
In degree:
0 0 0 0 0 0 0 1 1 2 2 3 3 3 3 4 4 4 5 5 5 5 5 6 6 6 6 7 7 7 7 7 7 8 8 8 8 10 12 16 
Out degree:
0 1 1 1 1 1 1 1 2 2 2 2 2 2 2 2 3 3 3 3 4 4 4 4 4 4 5 5 6 6 7 7 8 8 10 12 13 15 15 15 

./347
Nodes: 40
Sum in & out: 193	193
In degree:
0 0 0 0 0 0 0 1 1 2 2 3 3 3 3 4 4 4 5 5 5 5 6 6 6 6 6 7 7 7 7 7 7 8 8 8 8 10 13 16 
Out degree:
0 1 1 1 1 1 1 1 2 2 2 2 2 2 2 2 3 3 3 3 4 4 4 4 4 4 5 5 6 6 7 8 8 8 11 12 13 15 15 15 

./348
Nodes: 40
Sum in & out: 192	192
In degree:
0 0 0 0 0 0 0 1 1 2 2 3 3 3 3 4 4 4 5 5 5 5 5 6 6 6 6 7 7 7 7 7 7 8 8 8 8 10 13 16 
Out degree:
0 1 1 1 1 1 1 1 2 2 2 2 2 2 2 2 3 3 3 3 4 4 4 4 4 4 5 5 6 6 7 8 8 8 11 12 13 14 15 15 

./349
Nodes: 40
Sum in & out: 193	193
In degree:
0 0 0 0 0 0 0 1 1 2 3 3 3 3 3 4 4 4 5 5 5 5 5 6 6 6 6 7 7 7 7 7 7 8 8 8 8 10 13 16 
Out degree:
0 1 1 1 1 1 1 1 2 2 2 2 2 2 2 2 3 3 3 3 4 4 4 4 4 4 5 5 6 6 7 8 8 8 12 12 13 14 15 15 

./35
Nodes: 40
Sum in & out: 178	178
In degree:
0 0 0 0 0 0 0 2 2 2 2 3 3 3 3 3 3 4 4 4 4 4 5 5 5 6 6 6 6 6 7 7 7 8 8 8 10 10 11 11 
Out degree:
1 2 2 2 2 2 2 3 3 3 3 4 4 4 4 4 4 4 4 4 4 4 4 5 5 5 5 5 5 6 6 6 6 6 6 7 7 8 8 9 

./350
Nodes: 40
Sum in & out: 192	192
In degree:
0 0 0 0 0 0 0 1 1 2 2 3 3 3 3 4 4 4 5 5 5 5 5 6 6 6 6 7 7 7 7 7 7 8 8 8 8 10 13 16 
Out degree:
0 1 1 1 1 1 1 1 2 2 2 2 2 2 2 2 3 3 3 3 4 4 4 4 4 4 5 5 6 6 7 8 8 8 11 11 14 14 15 15 

./351
Nodes: 40
Sum in & out: 248	248
In degree:
0 0 0 0 0 0 0 1 2 2 2 2 4 4 4 4 4 4 4 5 5 6 6 6 7 8 8 8 9 9 10 11 12 13 13 13 14 15 16 17 
Out degree:
1 1 1 1 1 2 2 2 2 2 3 3 3 3 3 4 4 4 4 4 5 5 5 7 7 8 9 9 10 10 10 11 12 12 12 12 12 12 15 15 

./352
Nodes: 40
Sum in & out: 247	247
In degree:
0 0 0 0 0 0 0 1 2 2 2 2 4 4 4 4 4 4 4 5 5 6 6 6 7 8 8 8 9 9 10 11 12 13 13 13 14 15 15 17 
Out degree:
1 1 1 1 1 2 2 2 2 2 3 3 3 3 3 4 4 4 4 4 5 5 5 7 7 8 9 9 9 10 10 11 11 12 12 12 12 13 15 15 

./353
Nodes: 40
Sum in & out: 248	248
In degree:
0 0 0 0 0 0 0 1 2 2 2 2 4 4 4 4 4 4 4 5 5 6 6 6 7 8 8 8 9 9 10 11 12 13 13 13 14 15 16 17 
Out degree:
1 1 1 1 1 2 2 2 2 2 3 3 3 3 3 4 4 4 4 4 5 5 5 7 7 8 9 9 9 10 10 11 12 12 12 12 12 13 15 15 

./354
Nodes: 40
Sum in & out: 248	248
In degree:
0 0 0 0 0 0 0 1 2 2 2 2 4 4 4 4 4 4 4 5 5 6 6 6 7 8 8 8 9 9 10 11 12 13 13 13 14 15 16 17 
Out degree:
1 1 1 1 1 2 2 2 2 2 3 3 3 3 3 4 4 4 4 4 5 5 6 7 7 8 9 9 9 10 10 11 11 12 12 12 12 13 15 15 

./355
Nodes: 40
Sum in & out: 248	248
In degree:
0 0 0 0 0 0 0 1 2 2 2 2 4 4 4 4 4 4 4 5 5 6 6 6 7 8 8 8 9 9 10 11 12 13 13 13 14 15 16 17 
Out degree:
1 1 1 1 1 2 2 2 2 2 3 3 3 3 3 4 4 4 4 4 5 5 5 7 7 8 9 9 9 10 10 11 12 12 12 12 12 13 15 15 

./356
Nodes: 40
Sum in & out: 220	220
In degree:
0 0 0 0 0 0 0 2 2 3 3 4 4 4 4 5 5 5 5 5 5 6 7 7 7 7 7 7 8 8 8 8 8 9 9 10 10 11 13 14 
Out degree:
0 2 2 2 2 3 3 3 3 4 4 4 4 4 4 4 4 4 5 5 5 5 6 6 6 7 7 7 7 7 7 7 7 7 8 8 8 11 14 14 

./357
Nodes: 40
Sum in & out: 220	220
In degree:
0 0 0 0 0 0 0 2 2 3 3 4 4 4 4 5 5 5 5 5 5 6 7 7 7 7 7 7 8 8 8 8 8 9 9 10 10 11 13 14 
Out degree:
0 2 2 2 2 3 3 3 3 4 4 4 4 4 4 4 4 4 5 5 5 5 6 6 6 7 7 7 7 7 7 7 7 7 8 8 8 11 14 14 

./358
Nodes: 40
Sum in & out: 221	221
In degree:
0 0 0 0 0 0 0 2 2 3 3 4 4 4 4 5 5 5 5 5 5 6 7 7 7 7 7 7 8 8 8 8 8 9 9 10 10 12 13 14 
Out degree:
0 2 2 2 2 3 3 3 3 4 4 4 4 4 4 4 4 4 5 5 5 5 6 6 6 7 7 7 7 7 7 7 7 7 8 8 9 11 14 14 

./359
Nodes: 40
Sum in & out: 220	220
In degree:
0 0 0 0 0 0 0 2 2 3 3 4 4 4 4 5 5 5 5 5 5 6 7 7 7 7 7 7 8 8 8 8 8 9 9 10 10 11 13 14 
Out degree:
0 2 2 2 2 3 3 3 3 4 4 4 4 4 4 4 4 4 5 5 5 5 6 6 6 7 7 7 7 7 7 7 7 7 8 8 8 11 14 14 

./36
Nodes: 40
Sum in & out: 175	175
In degree:
0 0 0 0 0 0 0 1 1 2 3 3 3 3 3 3 3 4 4 4 4 4 4 4 5 5 5 5 5 6 7 7 9 9 9 9 9 10 11 11 
Out degree:
1 1 2 2 2 2 2 2 3 3 3 3 3 3 3 3 4 4 4 4 4 4 5 5 5 5 5 5 5 5 5 5 5 6 6 7 8 8 10 13 

./360
Nodes: 40
Sum in & out: 220	220
In degree:
0 0 0 0 0 0 0 2 2 3 3 4 4 4 4 5 5 5 5 5 5 6 7 7 7 7 7 7 8 8 8 8 8 9 9 10 10 11 13 14 
Out degree:
0 2 2 2 2 3 3 3 3 4 4 4 4 4 4 4 4 4 5 5 5 5 6 6 6 7 7 7 7 7 7 7 7 7 8 8 8 11 14 14 

./361
Nodes: 40
Sum in & out: 232	232
In degree:
0 0 0 0 0 0 0 0 1 2 3 3 3 5 5 5 5 6 6 6 7 7 7 7 8 8 8 8 8 9 9 9 10 10 10 10 10 12 12 13 
Out degree:
2 2 3 3 3 3 3 3 3 3 4 4 4 4 4 4 4 5 5 5 5 6 6 6 6 6 6 6 6 7 7 7 8 8 9 10 13 13 13 13 

./362
Nodes: 40
Sum in & out: 232	232
In degree:
0 0 0 0 0 0 0 0 1 2 3 3 3 5 5 5 5 6 6 6 7 7 7 7 8 8 8 8 8 9 9 9 10 10 10 10 10 12 12 13 
Out degree:
2 2 3 3 3 3 3 3 3 4 4 4 4 4 4 4 4 5 5 5 5 6 6 6 6 6 6 6 6 7 7 7 8 8 9 10 12 13 13 13 

./363
Nodes: 40
Sum in & out: 232	232
In degree:
0 0 0 0 0 0 0 0 1 2 3 3 3 5 5 5 5 6 6 6 7 7 7 7 8 8 8 8 8 9 9 9 10 10 10 10 10 12 12 13 
Out degree:
2 2 3 3 3 3 3 3 3 4 4 4 4 4 4 4 4 5 5 5 5 6 6 6 6 6 6 6 6 7 7 7 8 8 9 10 12 13 13 13 

./364
Nodes: 40
Sum in & out: 232	232
In degree:
0 0 0 0 0 0 0 0 1 2 3 3 3 5 5 5 5 6 6 6 7 7 7 7 8 8 8 8 8 9 9 9 10 10 10 10 10 12 12 13 
Out degree:
2 2 3 3 3 3 3 3 3 4 4 4 4 4 4 4 4 5 5 5 5 6 6 6 6 6 6 6 6 7 7 7 8 8 9 10 12 13 13 13 

./365
Nodes: 40
Sum in & out: 232	232
In degree:
0 0 0 0 0 0 0 0 1 2 3 3 3 5 5 5 5 6 6 6 7 7 7 7 8 8 8 8 8 9 9 9 10 10 10 10 10 12 12 13 
Out degree:
2 2 3 3 3 3 3 3 3 4 4 4 4 4 4 4 4 5 5 5 5 6 6 6 6 6 6 6 6 7 7 7 8 9 9 9 12 13 13 13 

./366
Nodes: 39
Sum in & out: 178	178
In degree:
0 0 0 0 0 0 0 1 1 3 3 3 3 3 4 4 4 4 4 4 4 5 5 6 6 6 6 6 7 7 7 7 7 7 8 8 11 12 12 
Out degree:
1 1 2 2 2 2 2 2 3 3 3 3 3 3 3 3 4 4 4 4 4 4 5 5 5 5 5 6 6 6 6 7 7 7 8 8 8 11 11 

./367
Nodes: 39
Sum in & out: 178	178
In degree:
0 0 0 0 0 0 0 1 1 3 3 3 3 3 4 4 4 4 4 4 4 5 5 6 6 6 6 6 7 7 7 7 7 7 8 8 11 12 12 
Out degree:
1 1 2 2 2 2 2 2 3 3 3 3 3 3 3 3 4 4 4 4 4 4 5 5 5 5 5 6 6 6 6 7 7 7 8 8 8 11 11 

./368
Nodes: 39
Sum in & out: 178	178
In degree:
0 0 0 0 0 0 0 1 1 3 3 3 3 3 4 4 4 4 4 4 4 5 5 6 6 6 6 6 7 7 7 7 7 7 8 8 11 12 12 
Out degree:
1 1 2 2 2 2 2 2 3 3 3 3 3 3 3 3 4 4 4 4 4 4 5 5 5 5 5 6 6 6 6 7 7 7 8 8 8 11 11 

./369
Nodes: 39
Sum in & out: 178	178
In degree:
0 0 0 0 0 0 0 1 1 3 3 3 3 3 4 4 4 4 4 4 4 5 5 6 6 6 6 6 7 7 7 7 7 7 8 8 11 12 12 
Out degree:
1 1 2 2 2 2 2 2 3 3 3 3 3 3 3 3 4 4 4 4 4 4 5 5 5 5 5 6 6 6 6 7 7 7 8 8 8 11 11 

./37
Nodes: 40
Sum in & out: 175	175
In degree:
0 0 0 0 0 0 0 1 1 2 3 3 3 3 3 3 3 4 4 4 4 4 4 4 5 5 5 5 5 6 7 7 9 9 9 9 9 10 11 11 
Out degree:
1 1 2 2 2 2 2 2 3 3 3 3 3 3 3 3 4 4 4 4 4 4 5 5 5 5 5 5 5 5 5 5 5 6 6 7 8 8 10 13 

./370
Nodes: 39
Sum in & out: 178	178
In degree:
0 0 0 0 0 0 0 1 1 3 3 3 3 3 4 4 4 4 4 4 4 5 5 6 6 6 6 6 7 7 7 7 7 7 8 8 11 12 12 
Out degree:
1 1 2 2 2 2 2 2 3 3 3 3 3 3 3 3 4 4 4 4 4 4 5 5 5 5 5 6 6 6 6 7 7 7 8 8 8 11 11 

./371
Nodes: 40
Sum in & out: 171	171
In degree:
0 0 0 0 0 0 0 2 3 3 3 3 3 3 3 4 4 4 4 4 4 4 4 4 5 5 5 5 5 6 6 6 6 7 7 7 7 8 8 19 
Out degree:
1 1 1 1 2 2 2 2 2 2 2 2 2 2 2 2 2 3 3 3 3 3 3 3 3 4 4 4 5 5 5 5 5 6 7 7 8 12 13 27 

./372
Nodes: 40
Sum in & out: 172	172
In degree:
0 0 0 0 0 0 0 2 3 3 3 3 3 3 3 4 4 4 4 4 4 4 4 4 5 5 5 5 5 6 6 6 6 7 7 7 7 8 8 20 
Out degree:
1 1 1 2 2 2 2 2 2 2 2 2 2 2 2 2 2 3 3 3 3 3 3 3 3 4 4 4 5 5 5 5 5 6 7 7 8 12 13 27 

./373
Nodes: 40
Sum in & out: 172	172
In degree:
0 0 0 0 0 0 0 2 3 3 3 3 3 3 3 4 4 4 4 4 4 4 4 4 5 5 5 5 6 6 6 6 6 7 7 7 7 8 8 19 
Out degree:
1 1 1 1 2 2 2 2 2 2 2 2 2 2 2 2 2 3 3 3 3 3 3 3 3 4 4 4 5 5 5 5 5 6 7 7 8 12 13 28 

./374
Nodes: 40
Sum in & out: 172	172
In degree:
0 0 0 0 0 0 0 2 3 3 3 3 3 3 3 4 4 4 4 4 4 4 4 4 5 5 5 5 5 6 6 6 6 7 7 7 7 8 8 20 
Out degree:
1 1 1 1 2 2 2 2 2 2 2 2 2 2 2 2 2 3 3 3 3 3 3 3 3 4 4 4 5 5 5 5 5 6 7 7 9 12 13 27 

./375
Nodes: 40
Sum in & out: 172	172
In degree:
0 0 0 0 0 0 0 2 3 3 3 3 3 3 3 4 4 4 4 4 4 4 4 4 5 5 5 5 5 6 6 6 6 7 7 7 7 8 8 20 
Out degree:
1 1 1 1 2 2 2 2 2 2 2 2 2 2 2 2 2 3 3 3 3 3 3 3 3 4 4 4 5 5 5 5 5 6 7 7 8 12 13 28 

./376
Nodes: 40
Sum in & out: 204	204
In degree:
0 0 0 0 0 0 0 1 1 2 2 2 3 3 3 3 3 4 4 4 4 4 5 5 6 6 6 6 7 8 8 10 10 11 11 11 12 13 13 13 
Out degree:
1 1 1 2 2 2 2 2 2 3 3 3 3 4 4 4 5 5 5 5 5 5 5 6 6 6 6 6 6 6 7 7 7 8 8 9 10 10 11 11 

./377
Nodes: 40
Sum in & out: 204	204
In degree:
0 0 0 0 0 0 0 1 1 2 2 2 3 3 3 3 3 4 4 4 4 4 5 5 6 6 6 6 7 8 8 10 10 11 11 11 12 13 13 13 
Out degree:
1 1 1 2 2 2 2 2 2 3 3 3 3 4 4 4 5 5 5 5 5 5 5 5 6 6 6 6 6 6 7 7 7 8 8 9 10 11 11 11 

./378
Nodes: 40
Sum in & out: 203	203
In degree:
0 0 0 0 0 0 0 1 1 2 2 2 3 3 3 3 3 4 4 4 4 4 5 5 6 6 6 6 7 8 8 9 10 11 11 11 12 13 13 13 
Out degree:
1 1 1 2 2 2 2 2 2 3 3 3 3 4 4 4 5 5 5 5 5 5 5 5 6 6 6 6 6 6 7 7 7 8 8 9 9 11 11 11 

./379
Nodes: 40
Sum in & out: 204	204
In degree:
0 0 0 0 0 0 0 1 1 2 2 2 3 3 3 3 3 4 4 4 4 4 5 5 6 6 6 6 7 8 8 10 10 11 11 11 12 13 13 13 
Out degree:
1 1 2 2 2 2 2 2 2 3 3 3 3 4 4 4 5 5 5 5 5 5 5 5 6 6 6 6 6 6 7 7 7 8 8 9 9 11 11 11 

./38
Nodes: 40
Sum in & out: 175	175
In degree:
0 0 0 0 0 0 0 1 1 2 3 3 3 3 3 3 3 4 4 4 4 4 4 4 5 5 5 5 5 6 7 7 9 9 9 9 9 10 11 11 
Out degree:
1 1 2 2 2 2 2 2 3 3 3 3 3 3 3 3 4 4 4 4 4 4 5 5 5 5 5 5 5 5 5 5 5 6 6 7 8 8 10 13 

./380
Nodes: 40
Sum in & out: 204	204
In degree:
0 0 0 0 0 0 0 1 1 2 2 2 3 3 3 3 3 4 4 4 4 4 5 5 6 6 6 6 7 8 8 10 10 11 11 11 12 13 13 13 
Out degree:
1 1 1 2 2 2 2 2 2 3 3 3 3 3 4 4 5 5 5 5 5 5 5 5 6 6 6 6 6 6 7 7 7 9 9 9 9 11 11 11 

./381
Nodes: 40
Sum in & out: 166	166
In degree:
0 0 0 0 0 0 0 1 2 2 3 3 3 3 3 4 4 4 4 4 4 4 5 5 5 5 5 5 5 5 6 6 7 7 7 7 8 9 9 12 
Out degree:
1 1 1 2 2 2 2 2 2 2 2 2 2 3 3 3 3 3 3 3 3 3 4 4 4 4 4 4 5 5 5 5 6 6 6 8 8 10 10 18 

./382
Nodes: 40
Sum in & out: 166	166
In degree:
0 0 0 0 0 0 0 1 2 2 3 3 3 3 3 4 4 4 4 4 4 4 5 5 5 5 5 5 5 5 6 6 7 7 7 7 8 9 9 12 
Out degree:
1 1 1 2 2 2 2 2 2 2 2 2 3 3 3 3 3 3 3 3 3 3 4 4 4 4 4 4 5 5 5 5 6 6 6 7 8 10 10 18 

./383
Nodes: 40
Sum in & out: 166	166
In degree:
0 0 0 0 0 0 0 1 2 2 3 3 3 3 3 4 4 4 4 4 4 4 5 5 5 5 5 5 5 5 6 6 7 7 7 7 8 9 9 12 
Out degree:
1 1 1 2 2 2 2 2 2 2 2 2 3 3 3 3 3 3 3 3 3 3 4 4 4 4 4 4 5 5 5 5 6 6 6 7 8 10 10 18 

./384
Nodes: 40
Sum in & out: 166	166
In degree:
0 0 0 0 0 0 0 1 2 2 3 3 3 3 3 4 4 4 4 4 4 4 5 5 5 5 5 5 5 5 6 6 7 7 7 7 8 9 9 12 
Out degree:
1 1 1 2 2 2 2 2 2 2 2 2 3 3 3 3 3 3 3 3 3 3 4 4 4 4 4 4 5 5 5 5 6 6 6 7 8 10 10 18 

./385
Nodes: 40
Sum in & out: 166	166
In degree:
0 0 0 0 0 0 0 1 2 2 3 3 3 3 3 4 4 4 4 4 4 4 5 5 5 5 5 5 5 5 6 6 7 7 7 7 8 9 9 12 
Out degree:
1 1 1 2 2 2 2 2 2 2 2 2 3 3 3 3 3 3 3 3 3 3 4 4 4 4 4 4 5 5 5 5 6 6 6 7 8 10 10 18 

./386
Nodes: 40
Sum in & out: 215	215
In degree:
0 0 0 0 0 0 0 1 1 1 2 3 3 3 4 4 4 4 4 4 5 5 5 5 5 6 6 6 7 8 8 9 10 12 12 12 13 14 14 15 
Out degree:
1 1 1 1 1 1 2 2 3 3 3 3 3 3 3 3 4 4 4 4 5 5 5 6 6 6 7 8 8 8 9 10 10 10 10 10 10 10 11 11 

./387
Nodes: 40
Sum in & out: 215	215
In degree:
0 0 0 0 0 0 0 1 1 1 2 3 3 3 4 4 4 4 4 4 5 5 5 5 5 6 6 6 7 8 8 9 10 12 12 12 13 14 14 15 
Out degree:
1 1 1 1 1 1 2 2 3 3 3 3 3 3 3 3 4 4 4 4 5 5 5 6 6 6 7 8 8 8 9 10 10 10 10 10 10 10 11 11 

./388
Nodes: 40
Sum in & out: 215	215
In degree:
0 0 0 0 0 0 0 1 1 1 2 3 3 3 4 4 4 4 4 4 5 5 5 5 5 6 6 6 7 8 8 9 10 12 12 12 13 14 14 15 
Out degree:
1 1 1 1 1 1 2 2 3 3 3 3 3 3 3 3 4 4 4 4 5 5 5 6 6 6 7 8 8 8 9 10 10 10 10 10 10 10 11 11 

./389
Nodes: 40
Sum in & out: 215	215
In degree:
0 0 0 0 0 0 0 1 1 1 2 3 3 3 4 4 4 4 4 4 5 5 5 5 5 6 6 6 7 8 8 9 10 12 12 12 13 14 14 15 
Out degree:
1 1 1 1 1 1 2 2 3 3 3 3 3 3 3 3 4 4 4 4 5 5 5 6 6 6 7 8 8 8 9 10 10 10 10 10 10 10 11 11 

./39
Nodes: 40
Sum in & out: 175	175
In degree:
0 0 0 0 0 0 0 1 1 2 3 3 3 3 3 3 3 4 4 4 4 4 4 4 5 5 5 5 5 6 7 7 9 9 9 9 9 10 11 11 
Out degree:
1 1 2 2 2 2 2 2 3 3 3 3 3 3 3 3 4 4 4 4 4 4 5 5 5 5 5 5 5 5 5 5 5 6 6 7 8 8 10 13 

./390
Nodes: 40
Sum in & out: 215	215
In degree:
0 0 0 0 0 0 0 1 1 1 2 3 3 3 4 4 4 4 4 4 5 5 5 5 5 6 6 6 7 8 8 9 10 12 12 12 13 14 14 15 
Out degree:
1 1 1 1 1 1 2 2 3 3 3 3 3 3 3 3 4 4 4 4 5 5 5 6 6 6 7 8 8 8 9 10 10 10 10 10 10 10 11 11 

./391
Nodes: 40
Sum in & out: 218	218
In degree:
0 0 0 0 0 0 0 2 2 4 4 4 4 5 5 5 6 6 6 6 6 6 6 6 7 7 7 7 7 8 8 8 9 9 9 9 9 10 10 11 
Out degree:
1 1 2 2 2 2 2 2 3 3 3 3 3 3 3 3 4 4 4 4 4 4 4 4 5 6 6 6 7 8 8 8 8 8 11 11 11 12 13 20 

./392
Nodes: 40
Sum in & out: 218	218
In degree:
0 0 0 0 0 0 0 2 2 4 4 4 4 5 5 5 6 6 6 6 6 6 6 6 7 7 7 7 7 8 8 8 9 9 9 9 9 10 10 11 
Out degree:
1 1 2 2 2 2 2 2 3 3 3 3 3 3 3 3 4 4 4 4 4 4 4 4 5 6 6 6 7 8 8 8 8 8 11 11 11 12 13 20 

./393
Nodes: 40
Sum in & out: 218	218
In degree:
0 0 0 0 0 0 0 2 2 4 4 4 4 5 5 5 6 6 6 6 6 6 6 6 7 7 7 7 7 8 8 8 9 9 9 9 9 10 10 11 
Out degree:
1 1 2 2 2 2 2 2 3 3 3 3 3 3 3 3 4 4 4 4 4 4 4 4 5 6 6 6 7 8 8 8 8 8 11 11 11 12 13 20 

./394
Nodes: 40
Sum in & out: 218	218
In degree:
0 0 0 0 0 0 0 2 2 4 4 4 4 5 5 5 6 6 6 6 6 6 6 6 7 7 7 7 7 8 8 8 9 9 9 9 9 10 10 11 
Out degree:
1 1 2 2 2 2 2 2 3 3 3 3 3 3 3 3 4 4 4 4 4 4 4 4 5 6 6 6 7 8 8 8 8 8 11 11 11 12 13 20 

./395
Nodes: 40
Sum in & out: 218	218
In degree:
0 0 0 0 0 0 0 2 2 4 4 4 4 5 5 5 6 6 6 6 6 6 6 6 7 7 7 7 7 8 8 8 9 9 9 9 9 10 10 11 
Out degree:
1 1 2 2 2 2 2 2 3 3 3 3 3 3 3 3 4 4 4 4 4 4 4 4 5 6 6 6 7 8 8 8 8 8 11 11 11 12 13 20 

./396
Nodes: 40
Sum in & out: 160	160
In degree:
0 0 0 0 0 0 0 1 1 2 2 3 3 3 3 3 3 4 4 4 4 4 4 4 4 5 5 5 5 5 5 6 6 6 7 7 8 10 11 13 
Out degree:
1 1 1 1 2 2 2 2 2 2 2 2 2 2 2 2 2 2 2 3 3 3 3 3 4 4 4 4 5 5 6 6 6 6 6 7 8 8 13 19 

./397
Nodes: 40
Sum in & out: 160	160
In degree:
0 0 0 0 0 0 0 1 1 2 2 3 3 3 3 3 3 4 4 4 4 4 4 4 4 5 5 5 5 5 5 6 6 6 7 7 8 10 11 13 
Out degree:
1 1 1 1 2 2 2 2 2 2 2 2 2 2 2 2 2 2 2 3 3 3 3 3 4 4 4 4 5 5 6 6 6 6 6 7 8 8 13 19 

./398
Nodes: 40
Sum in & out: 160	160
In degree:
0 0 0 0 0 0 0 1 1 2 2 3 3 3 3 3 3 4 4 4 4 4 4 4 4 5 5 5 5 5 5 6 6 6 7 7 8 10 11 13 
Out degree:
1 1 1 1 2 2 2 2 2 2 2 2 2 2 2 2 2 2 2 3 3 3 3 3 4 4 4 4 5 5 6 6 6 6 6 7 8 8 13 19 

./399
Nodes: 40
Sum in & out: 159	159
In degree:
0 0 0 0 0 0 0 1 1 2 2 3 3 3 3 3 3 3 4 4 4 4 4 4 4 5 5 5 5 5 5 6 6 6 7 7 8 10 11 13 
Out degree:
1 1 1 1 2 2 2 2 2 2 2 2 2 2 2 2 2 2 2 3 3 3 3 3 4 4 4 4 5 5 6 6 6 6 6 7 8 8 13 18 

./4
Nodes: 40
Sum in & out: 170	170
In degree:
0 0 0 0 0 0 0 1 1 1 2 2 2 2 3 3 4 4 4 4 4 4 4 5 5 5 5 5 5 6 6 6 7 7 8 8 10 11 12 14 
Out degree:
1 1 1 1 1 1 1 1 2 2 2 2 2 2 2 2 2 2 3 3 3 3 3 4 4 4 4 4 4 4 5 5 5 5 8 9 14 15 16 17 

./40
Nodes: 40
Sum in & out: 175	175
In degree:
0 0 0 0 0 0 0 1 1 2 3 3 3 3 3 3 3 4 4 4 4 4 4 4 5 5 5 5 5 6 7 7 9 9 9 9 9 10 11 11 
Out degree:
1 1 2 2 2 2 2 2 3 3 3 3 3 3 3 3 4 4 4 4 4 4 5 5 5 5 5 5 5 5 5 5 5 6 6 7 8 8 10 13 

./400
Nodes: 40
Sum in & out: 160	160
In degree:
0 0 0 0 0 0 0 1 1 2 2 3 3 3 3 3 3 4 4 4 4 4 4 4 4 5 5 5 5 5 5 6 6 6 7 7 8 10 11 13 
Out degree:
1 1 1 1 2 2 2 2 2 2 2 2 2 2 2 2 2 2 2 3 3 3 3 3 4 4 4 4 5 5 6 6 6 6 6 7 8 8 13 19 

./401
Nodes: 40
Sum in & out: 249	249
In degree:
0 0 0 0 0 0 0 1 2 3 4 4 4 4 5 5 5 5 5 6 6 6 8 8 8 8 9 9 10 10 10 10 10 10 10 12 12 12 13 15 
Out degree:
1 1 1 1 2 2 2 2 2 3 3 3 3 3 4 4 4 5 5 5 5 5 5 5 6 7 7 8 8 9 9 11 12 12 13 13 13 13 16 16 

./402
Nodes: 40
Sum in & out: 251	251
In degree:
0 0 0 0 0 0 0 1 2 3 4 4 5 5 5 5 5 5 5 6 6 6 8 8 8 8 9 9 10 10 10 10 10 10 10 12 12 12 13 15 
Out degree:
1 1 1 1 2 2 2 2 2 3 3 3 3 3 4 4 4 5 5 5 5 5 5 6 6 7 7 7 8 9 9 11 12 12 12 14 14 14 16 16 

./403
Nodes: 40
Sum in & out: 251	251
In degree:
0 0 0 0 0 0 0 1 2 3 4 4 5 5 5 5 5 5 5 6 6 6 8 8 8 8 9 9 10 10 10 10 10 10 10 12 12 12 13 15 
Out degree:
1 1 1 1 2 2 2 2 2 3 3 3 3 3 4 4 4 5 5 5 5 5 5 5 6 7 7 8 8 9 9 11 12 12 13 13 14 14 16 16 

./404
Nodes: 40
Sum in & out: 251	251
In degree:
0 0 0 0 0 0 0 1 2 3 4 4 5 5 5 5 5 5 5 6 6 7 8 8 8 8 9 9 10 10 10 10 10 10 10 11 12 12 13 15 
Out degree:
1 1 1 1 2 2 2 2 2 3 3 3 3 3 4 4 4 5 5 5 5 5 5 5 6 7 7 8 8 9 9 11 12 12 12 14 15 15 15 15 

./405
Nodes: 40
Sum in & out: 249	249
In degree:
0 0 0 0 0 0 0 1 2 3 3 4 4 5 5 5 5 5 5 6 6 6 8 8 8 8 9 9 10 10 10 10 10 10 10 12 12 12 13 15 
Out degree:
1 1 1 1 2 2 2 2 2 3 3 3 3 3 4 4 4 5 5 5 5 5 5 5 6 7 7 8 8 9 9 11 12 12 13 13 13 13 16 16 

./406
Nodes: 40
Sum in & out: 293	293
In degree:
0 0 0 0 0 0 0 2 3 3 4 5 6 6 7 7 7 7 7 8 8 8 9 9 9 10 10 10 10 10 10 10 11 11 12 12 12 16 16 18 
Out degree:
1 2 2 2 3 4 4 4 5 5 5 5 5 5 6 6 6 6 6 6 6 6 6 7 7 7 8 9 9 9 9 9 10 12 12 15 16 16 16 16 

./407
Nodes: 40
Sum in & out: 293	293
In degree:
0 0 0 0 0 0 0 2 3 3 4 5 6 6 7 7 7 7 7 8 8 8 9 9 9 10 10 10 10 10 10 10 11 11 12 12 12 16 16 18 
Out degree:
1 2 2 2 3 4 4 4 5 5 5 5 5 6 6 6 6 6 6 6 6 6 6 7 7 7 8 9 9 9 9 9 10 12 12 15 15 15 16 17 

./408
Nodes: 40
Sum in & out: 293	293
In degree:
0 0 0 0 0 0 0 2 3 3 4 5 6 6 7 7 7 7 7 8 8 8 9 9 9 10 10 10 10 10 10 10 11 11 12 12 12 16 16 18 
Out degree:
1 2 2 2 3 4 4 4 5 5 5 5 5 6 6 6 6 6 6 6 6 6 6 7 7 7 8 9 9 9 9 9 10 12 12 15 15 15 16 17 

./409
Nodes: 40
Sum in & out: 292	292
In degree:
0 0 0 0 0 0 0 2 3 3 4 5 6 6 7 7 7 7 7 8 8 8 9 9 9 10 10 10 10 10 10 10 11 11 12 12 12 16 16 17 
Out degree:
1 2 2 2 3 4 4 4 5 5 5 5 5 6 6 6 6 6 6 6 6 6 6 7 7 7 8 8 9 9 9 9 10 12 12 15 15 15 16 17 

./41
Nodes: 40
Sum in & out: 193	193
In degree:
0 0 0 0 0 0 0 2 3 3 3 4 4 4 4 4 4 4 5 5 5 5 5 5 6 6 6 6 7 7 7 7 7 8 8 8 8 9 11 13 
Out degree:
1 1 1 2 2 2 2 2 3 3 3 3 3 3 3 3 4 4 4 5 5 5 5 5 5 6 6 6 6 6 6 7 7 8 8 8 8 9 9 14 

./410
Nodes: 40
Sum in & out: 291	291
In degree:
0 0 0 0 0 0 0 2 3 3 4 5 6 6 6 7 7 7 7 8 8 8 9 9 9 10 10 10 10 10 10 10 11 11 12 12 12 16 16 17 
Out degree:
1 2 2 2 3 4 4 4 5 5 5 5 5 6 6 6 6 6 6 6 6 6 6 7 7 7 8 9 9 9 9 9 11 11 11 15 15 15 16 16 

./411
Nodes: 40
Sum in & out: 187	187
In degree:
0 0 0 0 0 0 0 2 2 3 3 3 3 4 4 4 5 5 5 5 5 5 5 5 5 6 6 6 6 6 7 7 7 8 8 8 9 9 9 12 
Out degree:
0 1 1 2 2 2 2 2 2 2 3 3 3 3 3 3 3 3 3 3 4 4 4 4 5 5 5 5 6 6 6 7 8 8 9 10 11 11 11 12 

./412
Nodes: 40
Sum in & out: 187	187
In degree:
0 0 0 0 0 0 0 2 2 3 3 3 3 4 4 4 5 5 5 5 5 5 5 5 5 6 6 6 6 6 7 7 7 8 8 8 9 9 9 12 
Out degree:
0 1 1 2 2 2 2 2 2 2 3 3 3 3 3 3 3 3 3 3 4 4 4 4 5 5 5 5 6 6 6 7 8 8 9 10 11 11 11 12 

./413
Nodes: 40
Sum in & out: 187	187
In degree:
0 0 0 0 0 0 0 2 2 3 3 3 3 4 4 4 5 5 5 5 5 5 5 5 5 6 6 6 6 6 7 7 7 8 8 8 9 9 9 12 
Out degree:
0 1 1 2 2 2 2 2 2 2 3 3 3 3 3 3 3 3 3 3 4 4 4 4 5 5 5 5 6 6 6 7 8 8 9 10 11 11 11 12 

./414
Nodes: 40
Sum in & out: 187	187
In degree:
0 0 0 0 0 0 0 2 2 3 3 3 3 4 4 4 5 5 5 5 5 5 5 5 5 6 6 6 6 6 7 7 7 8 8 8 9 9 9 12 
Out degree:
0 1 1 2 2 2 2 2 2 2 3 3 3 3 3 3 3 3 3 3 4 4 4 4 5 5 5 5 6 6 6 7 8 8 9 10 11 11 11 12 

./415
Nodes: 40
Sum in & out: 187	187
In degree:
0 0 0 0 0 0 0 2 2 3 3 3 3 4 4 4 5 5 5 5 5 5 5 5 5 6 6 6 6 6 7 7 7 8 8 8 9 9 9 12 
Out degree:
0 1 1 2 2 2 2 2 2 2 3 3 3 3 3 3 3 3 3 3 4 4 4 4 5 5 5 5 6 6 6 7 8 8 9 10 11 11 11 12 

./416
Nodes: 40
Sum in & out: 240	240
In degree:
0 0 0 0 0 0 0 2 2 2 2 4 4 4 4 5 5 5 5 5 5 6 6 6 7 7 7 7 8 8 8 9 10 10 12 12 13 15 16 19 
Out degree:
1 1 2 2 2 2 2 2 2 2 3 4 4 4 5 5 5 5 6 6 6 7 7 7 7 7 7 7 8 8 8 8 8 9 9 10 10 12 12 18 

./417
Nodes: 40
Sum in & out: 240	240
In degree:
0 0 0 0 0 0 0 2 2 2 2 4 4 4 4 4 5 5 5 5 5 6 6 6 7 7 7 8 8 8 8 9 10 10 12 12 13 15 16 19 
Out degree:
1 1 2 2 2 2 2 2 2 2 3 4 4 4 5 5 5 5 6 6 6 7 7 7 7 7 7 7 8 8 8 8 8 9 9 10 11 11 11 19 

./418
Nodes: 40
Sum in & out: 241	241
In degree:
0 0 0 0 0 0 0 2 2 2 2 4 4 4 4 5 5 5 5 5 5 6 6 6 7 7 7 8 8 8 8 9 10 10 12 12 13 15 16 19 
Out degree:
1 1 2 2 2 2 2 2 2 2 3 4 4 4 5 5 5 5 6 6 6 7 7 7 7 7 7 7 8 8 8 8 8 9 9 10 10 12 12 19 

./419
Nodes: 40
Sum in & out: 241	241
In degree:
0 0 0 0 0 0 0 2 2 2 2 4 4 4 4 5 5 5 5 5 5 6 6 6 7 7 7 8 8 8 8 9 10 10 12 12 13 15 16 19 
Out degree:
1 1 2 2 2 2 2 2 2 2 3 4 4 4 5 5 5 5 6 6 6 7 7 7 7 7 7 7 8 8 8 8 8 9 9 10 10 12 12 19 

./42
Nodes: 40
Sum in & out: 194	194
In degree:
0 0 0 0 0 0 0 2 3 3 3 4 4 4 4 4 4 5 5 5 5 5 5 5 6 6 6 6 7 7 7 7 7 8 8 8 8 9 11 13 
Out degree:
1 1 1 2 2 2 2 2 3 3 3 3 3 3 3 3 4 4 4 5 5 5 5 5 5 6 6 6 6 6 6 7 7 8 8 8 8 9 10 14 

./420
Nodes: 40
Sum in & out: 241	241
In degree:
0 0 0 0 0 0 0 2 2 2 2 4 4 4 4 5 5 5 5 5 5 6 6 6 7 7 7 8 8 8 8 9 10 10 12 12 13 15 16 19 
Out degree:
1 1 2 2 2 2 2 2 2 2 3 4 4 4 5 5 5 5 6 6 6 7 7 7 7 7 7 7 8 8 8 8 8 9 9 10 10 12 12 19 

./421
Nodes: 40
Sum in & out: 197	197
In degree:
0 0 0 0 0 0 0 2 3 3 3 3 3 3 4 4 4 4 4 4 4 5 5 6 6 6 6 6 7 7 7 7 8 8 9 10 10 11 11 14 
Out degree:
2 2 2 2 2 2 2 2 3 3 3 3 3 4 4 4 4 4 4 4 5 5 5 5 5 5 5 6 6 7 7 7 7 7 8 8 8 10 11 11 

./422
Nodes: 40
Sum in & out: 198	198
In degree:
0 0 0 0 0 0 0 2 3 3 3 3 3 3 4 4 4 4 4 4 4 5 5 6 6 6 6 6 7 7 7 7 8 8 9 10 10 11 11 15 
Out degree:
2 2 2 2 2 2 2 2 3 3 3 3 3 4 4 4 4 4 4 4 5 5 5 5 5 5 5 6 6 7 7 7 7 7 8 8 9 10 11 11 

./423
Nodes: 40
Sum in & out: 198	198
In degree:
0 0 0 0 0 0 0 2 3 3 3 3 3 3 4 4 4 4 4 4 4 5 5 6 6 6 6 6 7 7 7 7 8 8 9 10 10 11 11 15 
Out degree:
2 2 2 2 2 2 2 2 3 3 3 3 3 4 4 4 4 4 4 4 5 5 5 5 5 5 5 6 6 7 7 7 7 7 8 8 9 10 11 11 

./424
Nodes: 40
Sum in & out: 198	198
In degree:
0 0 0 0 0 0 0 2 3 3 3 3 3 3 4 4 4 4 4 4 4 5 5 6 6 6 6 6 7 7 7 7 8 8 9 10 10 11 11 15 
Out degree:
2 2 2 2 2 2 2 2 3 3 3 3 3 4 4 4 4 4 4 4 5 5 5 5 5 5 5 6 6 7 7 7 7 7 8 8 9 10 11 11 

./425
Nodes: 40
Sum in & out: 198	198
In degree:
0 0 0 0 0 0 0 2 3 3 3 3 3 3 4 4 4 4 4 4 4 5 5 6 6 6 6 6 7 7 7 7 8 8 9 10 10 11 11 15 
Out degree:
2 2 2 2 2 2 2 2 3 3 3 3 3 4 4 4 4 4 4 4 5 5 5 5 5 5 5 6 6 7 7 7 7 7 8 8 9 10 11 11 

./426
Nodes: 40
Sum in & out: 231	231
In degree:
0 0 0 0 0 0 0 1 3 3 4 4 4 5 5 5 5 5 5 6 6 6 6 6 6 7 7 7 8 8 8 9 9 10 11 11 12 13 13 13 
Out degree:
1 1 2 2 2 3 3 3 3 3 3 4 4 4 4 4 4 4 4 4 5 5 6 6 7 8 8 8 8 8 9 9 9 10 10 10 10 11 11 11 

./427
Nodes: 40
Sum in & out: 231	231
In degree:
0 0 0 0 0 0 0 1 3 3 4 4 4 5 5 5 5 5 5 6 6 6 6 6 6 7 7 7 8 8 8 9 9 10 11 11 12 13 13 13 
Out degree:
1 1 2 2 2 3 3 3 3 3 3 4 4 4 4 4 4 4 4 4 5 5 6 6 7 8 8 8 8 8 9 9 9 10 10 10 10 11 11 11 

./428
Nodes: 40
Sum in & out: 231	231
In degree:
0 0 0 0 0 0 0 1 3 3 4 4 4 5 5 5 5 5 5 6 6 6 6 6 6 7 7 7 8 8 8 9 9 10 11 11 12 13 13 13 
Out degree:
1 1 2 2 2 3 3 3 3 3 3 4 4 4 4 4 4 4 4 4 5 5 6 6 7 8 8 8 8 8 9 9 9 10 10 10 10 11 11 11 

./429
Nodes: 40
Sum in & out: 231	231
In degree:
0 0 0 0 0 0 0 1 3 3 4 4 4 5 5 5 5 5 5 6 6 6 6 6 6 7 7 7 8 8 8 9 9 10 11 11 12 13 13 13 
Out degree:
1 1 2 2 2 3 3 3 3 3 3 4 4 4 4 4 4 4 4 4 5 5 6 6 7 8 8 8 8 8 9 9 9 10 10 10 10 11 11 11 

./43
Nodes: 40
Sum in & out: 194	194
In degree:
0 0 0 0 0 0 0 2 3 3 3 4 4 4 4 4 4 5 5 5 5 5 5 5 6 6 6 6 7 7 7 7 7 8 8 8 8 9 11 13 
Out degree:
1 1 1 2 2 2 2 2 3 3 3 3 3 3 3 3 4 4 4 5 5 5 5 5 5 6 6 6 6 6 6 7 7 8 8 8 8 9 10 14 

./430
Nodes: 40
Sum in & out: 231	231
In degree:
0 0 0 0 0 0 0 1 3 3 4 4 4 5 5 5 5 5 5 6 6 6 6 6 6 7 7 7 8 8 8 9 9 10 11 11 12 13 13 13 
Out degree:
1 1 2 2 2 3 3 3 3 3 3 4 4 4 4 4 4 4 4 4 5 5 6 6 7 8 8 8 8 8 9 9 9 10 10 10 10 11 11 11 

./431
Nodes: 40
Sum in & out: 180	180
In degree:
0 0 0 0 0 0 0 0 1 2 2 3 3 3 3 3 4 4 5 5 6 6 6 6 6 6 6 7 7 7 7 7 7 8 8 8 8 8 9 9 
Out degree:
1 1 1 1 1 1 2 2 2 2 2 3 3 3 3 3 3 3 3 4 4 4 4 4 4 5 5 5 5 5 6 6 6 6 7 8 8 12 16 16 

./432
Nodes: 40
Sum in & out: 180	180
In degree:
0 0 0 0 0 0 0 0 1 2 2 3 3 3 3 3 4 4 5 5 6 6 6 6 6 6 6 7 7 7 7 7 7 8 8 8 8 8 9 9 
Out degree:
1 1 1 1 1 1 2 2 2 2 2 3 3 3 3 3 3 3 3 4 4 4 4 4 4 5 5 5 5 5 6 6 6 6 7 8 8 12 16 16 

./433
Nodes: 40
Sum in & out: 180	180
In degree:
0 0 0 0 0 0 0 0 1 2 2 3 3 3 3 3 4 4 5 5 6 6 6 6 6 6 6 7 7 7 7 7 7 8 8 8 8 8 9 9 
Out degree:
1 1 1 1 1 1 2 2 2 2 2 3 3 3 3 3 3 3 3 4 4 4 4 4 4 5 5 5 5 5 6 6 6 6 7 8 8 12 16 16 

./434
Nodes: 40
Sum in & out: 180	180
In degree:
0 0 0 0 0 0 0 0 1 2 2 3 3 3 3 3 4 4 5 5 6 6 6 6 6 6 6 7 7 7 7 7 7 8 8 8 8 8 9 9 
Out degree:
1 1 1 1 1 1 2 2 2 2 2 3 3 3 3 3 3 3 3 4 4 4 4 4 4 5 5 5 5 5 6 6 6 6 7 8 8 12 16 16 

./435
Nodes: 40
Sum in & out: 180	180
In degree:
0 0 0 0 0 0 0 0 1 2 2 3 3 3 3 3 4 4 5 5 6 6 6 6 6 6 6 7 7 7 7 7 7 8 8 8 8 8 9 9 
Out degree:
1 1 1 1 1 1 2 2 2 2 2 3 3 3 3 3 3 3 3 4 4 4 4 4 4 5 5 5 5 5 6 6 6 6 7 8 8 12 16 16 

./436
Nodes: 40
Sum in & out: 265	265
In degree:
0 0 0 0 0 0 0 3 3 4 4 4 5 6 6 7 7 7 7 7 8 8 8 8 8 8 8 9 9 10 10 10 11 11 11 11 11 11 12 13 
Out degree:
1 2 2 2 2 3 4 4 4 4 4 4 5 5 5 5 5 6 6 6 6 6 6 7 7 7 8 8 8 8 8 9 10 10 10 11 13 13 14 17 

./437
Nodes: 40
Sum in & out: 265	265
In degree:
0 0 0 0 0 0 0 3 3 4 4 4 5 6 6 7 7 7 7 7 8 8 8 8 8 8 8 9 9 10 10 10 11 11 11 11 11 11 12 13 
Out degree:
1 2 2 2 2 3 4 4 4 4 4 4 5 5 5 5 5 6 6 6 6 6 6 7 7 7 8 8 8 8 8 9 10 10 10 11 13 13 14 17 

./438
Nodes: 40
Sum in & out: 264	264
In degree:
0 0 0 0 0 0 0 3 3 4 4 4 5 6 6 7 7 7 7 7 8 8 8 8 8 8 8 9 9 9 10 10 11 11 11 11 11 11 12 13 
Out degree:
1 2 2 2 2 3 4 4 4 4 4 4 5 5 5 5 5 6 6 6 6 6 6 7 7 7 8 8 8 8 8 9 10 10 10 11 13 13 15 15 

./439
Nodes: 40
Sum in & out: 265	265
In degree:
0 0 0 0 0 0 0 3 3 4 4 4 5 6 6 7 7 7 7 7 8 8 8 8 8 8 8 9 9 10 10 10 11 11 11 11 11 11 12 13 
Out degree:
1 2 2 2 2 3 4 4 4 4 4 4 5 5 5 5 5 6 6 6 6 6 6 7 7 7 8 8 8 8 8 9 10 10 10 11 13 13 14 17 

./44
Nodes: 40
Sum in & out: 194	194
In degree:
0 0 0 0 0 0 0 2 3 3 3 4 4 4 4 4 4 5 5 5 5 5 5 5 6 6 6 6 7 7 7 7 7 8 8 8 8 9 11 13 
Out degree:
1 1 1 2 2 2 2 2 3 3 3 3 3 3 3 3 4 4 4 5 5 5 5 5 5 6 6 6 6 6 6 7 7 8 8 8 8 9 10 14 

./440
Nodes: 40
Sum in & out: 264	264
In degree:
0 0 0 0 0 0 0 3 3 4 4 4 5 6 6 7 7 7 7 7 8 8 8 8 8 8 8 9 9 9 10 10 11 11 11 11 11 11 12 13 
Out degree:
1 2 2 2 2 3 4 4 4 4 4 4 5 5 5 5 5 6 6 6 6 6 6 7 7 7 8 8 8 8 8 9 10 10 10 11 13 13 13 17 

./441
Nodes: 40
Sum in & out: 193	193
In degree:
0 0 0 0 0 0 0 2 3 3 4 4 4 4 4 4 4 4 5 5 5 5 5 5 6 6 6 6 7 7 7 8 8 8 8 8 9 9 10 10 
Out degree:
1 1 1 1 2 2 2 2 2 3 3 3 3 3 3 3 3 3 4 4 4 5 5 5 5 5 5 5 5 6 6 7 7 7 9 9 10 11 11 17 

./442
Nodes: 40
Sum in & out: 193	193
In degree:
0 0 0 0 0 0 0 2 3 3 4 4 4 4 4 4 4 4 5 5 5 5 5 5 6 6 6 6 7 7 7 8 8 8 8 8 9 9 10 10 
Out degree:
1 1 1 1 2 2 2 2 2 3 3 3 3 3 3 3 3 3 4 4 4 5 5 5 5 5 5 5 5 6 6 7 7 7 9 9 10 11 11 17 

./443
Nodes: 40
Sum in & out: 193	193
In degree:
0 0 0 0 0 0 0 2 3 3 4 4 4 4 4 4 4 4 5 5 5 5 5 5 6 6 6 6 7 7 7 8 8 8 8 8 9 9 10 10 
Out degree:
1 1 1 1 2 2 2 2 2 3 3 3 3 3 3 3 3 3 4 4 4 5 5 5 5 5 5 5 5 6 6 7 7 7 9 9 10 11 11 17 

./444
Nodes: 40
Sum in & out: 193	193
In degree:
0 0 0 0 0 0 0 2 3 3 4 4 4 4 4 4 4 4 5 5 5 5 5 5 6 6 6 6 7 7 7 8 8 8 8 8 9 9 10 10 
Out degree:
1 1 1 1 2 2 2 2 2 3 3 3 3 3 3 3 3 3 4 4 4 5 5 5 5 5 5 5 5 6 6 7 7 7 9 9 10 11 11 17 

./445
Nodes: 40
Sum in & out: 193	193
In degree:
0 0 0 0 0 0 0 2 3 3 4 4 4 4 4 4 4 4 5 5 5 5 5 5 6 6 6 6 7 7 7 8 8 8 8 8 9 9 10 10 
Out degree:
1 1 1 1 2 2 2 2 2 3 3 3 3 3 3 3 3 3 4 4 4 5 5 5 5 5 5 5 5 6 6 7 7 7 9 9 10 11 11 17 

./446
Nodes: 40
Sum in & out: 263	263
In degree:
0 0 0 0 0 0 0 1 2 2 3 4 4 5 5 5 6 6 6 6 6 6 7 7 7 7 8 8 8 9 10 11 12 12 12 13 14 15 18 18 
Out degree:
1 2 2 2 2 3 4 4 5 5 5 5 6 6 6 6 6 6 6 6 7 7 7 7 7 7 7 8 8 8 8 8 8 9 9 9 10 10 13 18 

./447
Nodes: 40
Sum in & out: 263	263
In degree:
0 0 0 0 0 0 0 1 2 2 3 4 4 5 5 5 6 6 6 6 6 6 7 7 7 7 8 8 8 9 10 11 12 12 12 13 14 15 18 18 
Out degree:
1 2 2 2 2 3 4 4 5 5 5 5 6 6 6 6 6 6 6 6 7 7 7 7 7 7 7 8 8 8 8 8 8 9 9 9 10 10 13 18 

./448
Nodes: 40
Sum in & out: 263	263
In degree:
0 0 0 0 0 0 0 1 2 2 3 4 4 5 5 5 6 6 6 6 6 6 7 7 7 7 8 8 8 9 10 11 12 12 12 13 14 15 18 18 
Out degree:
1 2 2 2 2 3 4 4 5 5 5 5 6 6 6 6 6 6 6 6 7 7 7 7 7 7 7 8 8 8 8 8 8 9 9 9 10 10 13 18 

./449
Nodes: 40
Sum in & out: 262	262
In degree:
0 0 0 0 0 0 0 1 2 2 3 4 4 5 5 5 6 6 6 6 6 6 7 7 7 7 8 8 8 9 10 11 12 12 12 13 14 15 17 18 
Out degree:
1 2 2 2 2 3 4 4 5 5 5 5 6 6 6 6 6 6 6 6 7 7 7 7 7 7 7 8 8 8 8 8 8 9 9 9 10 10 13 17 

./45
Nodes: 40
Sum in & out: 194	194
In degree:
0 0 0 0 0 0 0 2 3 3 3 4 4 4 4 4 4 5 5 5 5 5 5 5 6 6 6 6 7 7 7 7 7 8 8 8 8 9 11 13 
Out degree:
1 1 1 2 2 2 2 2 3 3 3 3 3 3 3 3 4 4 4 5 5 5 5 5 5 6 6 6 6 6 6 7 7 8 8 8 8 9 10 14 

./450
Nodes: 40
Sum in & out: 263	263
In degree:
0 0 0 0 0 0 0 1 2 2 3 4 4 5 5 5 6 6 6 6 6 6 7 7 7 7 8 8 8 9 10 11 12 12 12 13 14 15 18 18 
Out degree:
1 2 2 2 2 3 4 4 5 5 5 5 6 6 6 6 6 6 6 6 7 7 7 7 7 7 7 8 8 8 8 8 8 9 9 9 10 10 13 18 

./451
Nodes: 40
Sum in & out: 213	213
In degree:
0 0 0 0 0 0 0 2 2 2 2 2 2 2 2 4 4 4 5 6 6 6 6 6 6 6 7 7 7 8 9 9 10 10 11 11 11 11 12 15 
Out degree:
1 1 1 2 2 2 2 2 3 3 3 3 3 4 4 4 4 4 5 5 5 5 5 5 5 5 6 6 6 6 7 8 8 8 9 10 12 13 13 13 

./452
Nodes: 40
Sum in & out: 213	213
In degree:
0 0 0 0 0 0 0 2 2 2 2 2 2 2 2 4 4 4 5 6 6 6 6 6 6 6 7 7 7 8 9 9 10 10 11 11 11 11 12 15 
Out degree:
1 1 1 2 2 2 2 2 3 3 3 3 3 4 4 4 4 4 5 5 5 5 5 5 5 5 6 6 6 6 7 8 8 8 9 10 12 13 13 13 

./453
Nodes: 40
Sum in & out: 213	213
In degree:
0 0 0 0 0 0 0 2 2 2 2 2 2 2 2 4 4 4 5 6 6 6 6 6 6 6 7 7 7 8 9 9 10 10 11 11 11 11 12 15 
Out degree:
1 1 1 2 2 2 2 2 3 3 3 3 3 4 4 4 4 4 5 5 5 5 5 5 5 5 6 6 6 6 7 7 8 8 9 10 13 13 13 13 

./454
Nodes: 40
Sum in & out: 213	213
In degree:
0 0 0 0 0 0 0 2 2 2 2 2 2 2 2 4 4 4 5 6 6 6 6 6 6 6 7 7 7 8 9 9 10 10 11 11 11 11 12 15 
Out degree:
1 1 1 2 2 2 2 2 3 3 3 3 3 4 4 4 4 4 5 5 5 5 5 5 5 5 6 6 6 6 7 7 8 8 9 10 13 13 13 13 

./455
Nodes: 40
Sum in & out: 213	213
In degree:
0 0 0 0 0 0 0 2 2 2 2 2 2 2 2 4 4 4 5 6 6 6 6 6 6 6 7 7 7 8 9 9 10 10 11 11 11 11 12 15 
Out degree:
1 1 1 2 2 2 2 2 3 3 3 3 3 4 4 4 4 4 5 5 5 5 5 5 5 5 6 6 6 6 7 8 8 8 9 10 12 13 13 13 

./456
Nodes: 40
Sum in & out: 179	179
In degree:
0 0 0 0 0 0 0 1 2 2 2 3 3 3 4 4 4 4 4 5 5 5 5 5 5 6 6 6 6 6 7 7 7 7 7 8 8 10 11 11 
Out degree:
1 1 1 1 2 2 2 2 2 2 2 3 3 3 4 4 4 4 4 4 4 4 4 4 5 5 5 5 6 6 6 6 6 6 7 8 8 9 12 12 

./457
Nodes: 40
Sum in & out: 179	179
In degree:
0 0 0 0 0 0 0 1 2 2 2 3 3 3 4 4 4 4 4 5 5 5 5 5 5 6 6 6 6 6 7 7 7 7 7 8 8 10 11 11 
Out degree:
1 1 1 1 2 2 2 2 2 2 2 3 3 3 4 4 4 4 4 4 4 4 4 4 5 5 5 5 6 6 6 6 6 6 7 8 8 9 12 12 

./458
Nodes: 40
Sum in & out: 179	179
In degree:
0 0 0 0 0 0 0 1 2 2 2 3 3 3 4 4 4 4 4 5 5 5 5 5 5 6 6 6 6 6 7 7 7 7 7 8 8 10 11 11 
Out degree:
1 1 1 1 2 2 2 2 2 2 2 3 3 3 4 4 4 4 4 4 4 4 4 4 5 5 5 5 6 6 6 6 6 6 7 8 8 9 12 12 

./459
Nodes: 40
Sum in & out: 179	179
In degree:
0 0 0 0 0 0 0 1 2 2 2 3 3 3 4 4 4 4 4 5 5 5 5 5 5 6 6 6 6 6 7 7 7 7 7 8 8 10 11 11 
Out degree:
1 1 1 1 2 2 2 2 2 2 2 3 3 3 4 4 4 4 4 4 4 4 4 4 5 5 5 6 6 6 6 6 6 6 7 8 8 8 12 12 

./46
Nodes: 40
Sum in & out: 206	206
In degree:
0 0 0 0 0 0 0 0 3 3 4 4 4 4 4 5 5 5 5 5 5 5 6 6 6 7 7 7 7 8 8 8 8 8 8 9 9 10 10 13 
Out degree:
1 1 1 2 2 3 3 3 3 3 3 4 4 4 4 4 4 4 5 5 5 5 5 6 6 6 6 6 6 6 6 7 7 7 7 8 9 9 13 13 

./460
Nodes: 40
Sum in & out: 179	179
In degree:
0 0 0 0 0 0 0 1 2 2 2 3 3 3 4 4 4 4 4 5 5 5 5 5 5 6 6 6 6 6 7 7 7 7 7 8 8 10 11 11 
Out degree:
1 1 1 1 2 2 2 2 2 2 2 3 3 3 4 4 4 4 4 4 4 4 4 4 5 5 5 5 6 6 6 6 6 6 7 8 8 9 12 12 

./461
Nodes: 40
Sum in & out: 182	182
In degree:
0 0 0 0 0 0 0 0 2 3 3 3 3 4 4 4 4 4 4 4 4 5 5 5 5 5 6 6 6 7 7 8 8 8 8 9 9 9 10 10 
Out degree:
1 1 1 1 1 1 1 2 2 2 2 3 3 3 3 3 4 4 4 5 5 5 5 5 5 5 5 5 6 6 6 7 7 8 8 8 8 9 10 12 

./462
Nodes: 40
Sum in & out: 182	182
In degree:
0 0 0 0 0 0 0 0 2 3 3 3 3 4 4 4 4 4 4 4 4 5 5 5 5 5 6 6 6 7 7 8 8 8 8 9 9 9 10 10 
Out degree:
1 1 1 1 1 1 1 2 2 2 2 3 3 3 3 3 4 4 4 5 5 5 5 5 5 5 5 5 6 6 6 7 7 8 8 8 8 9 10 12 

./463
Nodes: 40
Sum in & out: 182	182
In degree:
0 0 0 0 0 0 0 0 2 3 3 3 3 4 4 4 4 4 4 4 4 5 5 5 5 5 6 6 6 7 7 8 8 8 8 9 9 9 10 10 
Out degree:
1 1 1 1 1 1 1 2 2 2 2 3 3 3 3 3 4 4 4 5 5 5 5 5 5 5 5 5 6 6 6 7 7 8 8 8 8 9 10 12 

./464
Nodes: 40
Sum in & out: 182	182
In degree:
0 0 0 0 0 0 0 0 2 3 3 3 3 4 4 4 4 4 4 4 4 5 5 5 5 5 6 6 6 7 7 8 8 8 8 9 9 9 10 10 
Out degree:
1 1 1 1 1 1 1 2 2 2 2 3 3 3 3 3 4 4 4 5 5 5 5 5 5 5 5 5 6 6 6 7 7 8 8 8 8 9 10 12 

./465
Nodes: 40
Sum in & out: 182	182
In degree:
0 0 0 0 0 0 0 0 2 3 3 3 3 4 4 4 4 4 4 4 4 5 5 5 5 5 6 6 6 7 7 8 8 8 8 9 9 9 10 10 
Out degree:
1 1 1 1 1 1 1 2 2 2 2 3 3 3 3 3 4 4 4 5 5 5 5 5 5 5 5 5 6 6 6 7 7 8 8 8 8 9 10 12 

./466
Nodes: 40
Sum in & out: 180	180
In degree:
0 0 0 0 0 0 0 2 2 2 3 3 3 4 4 4 4 4 4 4 4 5 5 5 5 5 5 6 6 6 7 7 7 8 8 8 8 8 9 15 
Out degree:
1 1 2 2 2 3 3 3 3 3 3 3 3 3 4 4 4 4 4 4 4 4 5 5 5 5 5 5 5 6 6 6 6 6 6 7 7 9 9 10 

./467
Nodes: 40
Sum in & out: 180	180
In degree:
0 0 0 0 0 0 0 2 2 2 3 3 3 4 4 4 4 4 4 4 4 5 5 5 5 5 5 6 6 6 7 7 7 8 8 8 8 8 9 15 
Out degree:
1 1 2 2 2 3 3 3 3 3 3 3 3 3 4 4 4 4 4 4 4 4 5 5 5 5 5 5 5 6 6 6 6 6 6 7 7 9 9 10 

./468
Nodes: 40
Sum in & out: 180	180
In degree:
0 0 0 0 0 0 0 2 2 2 3 3 3 4 4 4 4 4 4 4 4 5 5 5 5 5 5 6 6 6 7 7 7 8 8 8 8 8 9 15 
Out degree:
1 1 2 2 2 3 3 3 3 3 3 3 3 3 4 4 4 4 4 4 4 4 5 5 5 5 5 5 5 6 6 6 6 6 6 7 7 9 9 10 

./469
Nodes: 40
Sum in & out: 180	180
In degree:
0 0 0 0 0 0 0 2 2 2 3 3 3 4 4 4 4 4 4 4 4 5 5 5 5 5 5 6 6 6 7 7 7 8 8 8 8 8 9 15 
Out degree:
1 1 2 2 2 3 3 3 3 3 3 3 3 3 4 4 4 4 4 4 4 4 5 5 5 5 5 5 5 6 6 6 6 6 6 7 7 9 9 10 

./47
Nodes: 40
Sum in & out: 207	207
In degree:
0 0 0 0 0 0 0 0 3 3 4 4 4 4 4 5 5 5 5 5 5 6 6 6 6 7 7 7 7 8 8 8 8 8 8 9 9 10 10 13 
Out degree:
1 1 1 2 2 3 3 3 3 3 3 4 4 4 4 4 4 4 5 5 5 5 5 6 6 6 6 6 6 6 6 7 7 7 7 8 9 9 13 14 

./470
Nodes: 40
Sum in & out: 180	180
In degree:
0 0 0 0 0 0 0 2 2 2 3 3 3 4 4 4 4 4 4 4 4 5 5 5 5 5 5 6 6 6 7 7 7 8 8 8 8 8 9 15 
Out degree:
1 1 2 2 2 3 3 3 3 3 3 3 3 3 4 4 4 4 4 4 4 4 5 5 5 5 5 5 5 6 6 6 6 6 6 7 7 9 9 10 

./471
Nodes: 40
Sum in & out: 200	200
In degree:
0 0 0 0 0 0 0 3 3 3 3 3 4 4 4 4 4 4 5 5 5 5 5 6 6 6 6 7 7 7 7 7 8 8 9 9 9 10 11 13 
Out degree:
1 1 1 2 2 2 2 2 2 2 3 3 3 4 4 4 4 4 4 5 5 5 5 6 6 6 7 7 7 7 7 7 7 7 8 8 9 9 11 11 

./472
Nodes: 40
Sum in & out: 200	200
In degree:
0 0 0 0 0 0 0 3 3 3 3 3 4 4 4 4 4 4 5 5 5 5 5 6 6 6 6 7 7 7 7 7 8 8 9 9 9 10 11 13 
Out degree:
1 1 1 2 2 2 2 2 2 2 3 3 3 4 4 4 4 4 4 5 5 5 5 6 6 6 7 7 7 7 7 7 7 7 8 8 9 9 11 11 

./473
Nodes: 40
Sum in & out: 200	200
In degree:
0 0 0 0 0 0 0 3 3 3 3 3 4 4 4 4 4 4 5 5 5 5 5 6 6 6 6 7 7 7 7 7 8 8 9 9 9 10 11 13 
Out degree:
1 1 1 2 2 2 2 2 2 2 3 3 3 4 4 4 4 4 4 5 5 5 5 6 6 6 7 7 7 7 7 7 7 7 8 8 9 9 11 11 

./474
Nodes: 40
Sum in & out: 200	200
In degree:
0 0 0 0 0 0 0 3 3 3 3 3 4 4 4 4 4 4 5 5 5 5 5 6 6 6 6 7 7 7 7 7 8 8 9 9 9 10 11 13 
Out degree:
1 1 1 2 2 2 2 2 2 2 3 3 3 4 4 4 4 4 4 5 5 5 5 6 6 6 7 7 7 7 7 7 7 7 8 8 9 9 11 11 

./475
Nodes: 40
Sum in & out: 200	200
In degree:
0 0 0 0 0 0 0 3 3 3 3 3 4 4 4 4 4 4 5 5 5 5 5 6 6 6 6 7 7 7 7 7 8 8 9 9 9 10 11 13 
Out degree:
1 1 1 2 2 2 2 2 2 2 3 3 3 4 4 4 4 4 4 5 5 5 5 6 6 6 7 7 7 7 7 7 7 7 8 8 9 9 11 11 

./476
Nodes: 40
Sum in & out: 268	268
In degree:
0 0 0 0 0 0 0 1 1 3 4 5 5 5 5 5 5 6 6 6 6 6 6 7 7 9 9 10 10 11 11 12 12 13 13 13 13 13 14 16 
Out degree:
1 2 2 2 2 3 4 4 4 4 4 4 4 4 4 4 5 5 5 6 6 7 7 7 8 8 8 9 9 9 9 9 9 9 11 11 11 15 15 18 

./477
Nodes: 40
Sum in & out: 268	268
In degree:
0 0 0 0 0 0 0 1 1 3 4 5 5 5 5 5 5 6 6 6 6 6 6 7 7 9 9 10 10 11 11 12 12 13 13 13 13 13 14 16 
Out degree:
1 2 2 2 3 4 4 4 4 4 4 4 4 4 4 4 5 5 5 6 6 7 7 7 8 8 8 8 8 8 8 9 9 9 11 11 11 15 16 19 

./478
Nodes: 40
Sum in & out: 267	267
In degree:
0 0 0 0 0 0 0 1 1 3 4 5 5 5 5 5 5 6 6 6 6 6 6 7 7 9 9 10 10 11 11 12 12 13 13 13 13 13 14 15 
Out degree:
1 2 2 2 3 4 4 4 4 4 4 4 4 4 4 4 5 5 5 6 6 7 7 7 8 8 8 8 8 8 8 9 9 9 11 11 11 15 16 18 

./479
Nodes: 40
Sum in & out: 267	267
In degree:
0 0 0 0 0 0 0 0 1 3 4 5 5 5 5 5 5 6 6 6 6 6 6 7 7 9 9 10 10 11 11 12 12 13 13 13 13 13 14 16 
Out degree:
1 2 2 2 3 4 4 4 4 4 4 4 4 4 4 4 5 5 5 6 6 7 7 7 8 8 8 8 8 8 8 9 9 9 11 11 11 14 16 19 

./48
Nodes: 40
Sum in & out: 207	207
In degree:
0 0 0 0 0 0 0 0 3 3 4 4 4 4 4 5 5 5 5 5 5 6 6 6 6 7 7 7 7 8 8 8 8 8 8 9 9 10 10 13 
Out degree:
1 1 1 2 2 3 3 3 3 3 3 4 4 4 4 4 4 4 5 5 5 5 5 6 6 6 6 6 6 6 6 7 7 7 7 8 9 9 13 14 

./480
Nodes: 40
Sum in & out: 268	268
In degree:
0 0 0 0 0 0 0 1 1 3 4 5 5 5 5 5 5 6 6 6 6 6 6 7 7 9 9 10 10 11 11 12 12 13 13 13 13 13 14 16 
Out degree:
1 2 2 2 3 4 4 4 4 4 4 4 4 4 4 4 5 5 5 6 6 7 7 7 8 8 8 8 8 8 8 9 9 9 11 11 11 15 16 19 

./481
Nodes: 40
Sum in & out: 226	226
In degree:
0 0 0 0 0 0 0 2 3 3 3 3 3 4 5 5 5 6 6 6 6 6 7 7 7 7 7 7 8 8 8 9 9 9 9 10 10 11 12 15 
Out degree:
1 2 2 2 2 2 3 3 3 3 3 3 3 3 4 4 4 4 4 4 4 5 5 5 5 5 5 5 6 7 7 7 7 8 12 12 14 14 17 17 

./482
Nodes: 40
Sum in & out: 226	226
In degree:
0 0 0 0 0 0 0 2 3 3 3 3 3 4 5 5 5 6 6 6 6 6 7 7 7 7 7 7 8 8 8 9 9 9 9 10 10 11 12 15 
Out degree:
1 2 2 2 2 2 3 3 3 3 3 3 3 3 4 4 4 4 4 4 4 5 5 5 5 5 5 5 6 7 7 7 7 8 12 12 14 14 17 17 

./483
Nodes: 40
Sum in & out: 226	226
In degree:
0 0 0 0 0 0 0 2 3 3 3 3 3 4 5 5 5 6 6 6 6 6 7 7 7 7 7 7 8 8 8 9 9 9 9 10 10 11 12 15 
Out degree:
1 2 2 2 2 2 3 3 3 3 3 3 3 3 4 4 4 4 4 4 4 5 5 5 5 5 5 6 6 7 7 7 7 8 12 12 14 14 16 17 

./484
Nodes: 40
Sum in & out: 226	226
In degree:
0 0 0 0 0 0 0 2 3 3 3 3 3 4 5 5 5 6 6 6 6 6 7 7 7 7 7 7 8 8 8 9 9 9 9 10 10 11 12 15 
Out degree:
1 2 2 2 2 2 3 3 3 3 3 3 3 3 4 4 4 4 4 4 4 5 5 5 5 5 5 5 6 7 7 7 7 8 12 12 14 14 17 17 

./485
Nodes: 40
Sum in & out: 226	226
In degree:
0 0 0 0 0 0 0 2 3 3 3 3 3 4 5 5 5 6 6 6 6 6 7 7 7 7 7 7 8 8 8 9 9 9 9 10 10 11 12 15 
Out degree:
1 2 2 2 2 2 3 3 3 3 3 3 3 3 4 4 4 4 4 4 4 5 5 5 5 5 5 5 6 7 7 7 7 8 12 12 14 14 17 17 

./486
Nodes: 40
Sum in & out: 224	224
In degree:
0 0 0 0 0 0 0 1 2 3 3 4 4 5 5 5 5 5 6 6 6 7 7 7 7 7 7 7 8 8 9 9 9 9 9 10 10 10 10 14 
Out degree:
0 1 1 1 1 2 2 2 3 3 3 4 4 4 4 4 4 4 4 4 5 5 6 6 6 6 7 7 7 7 7 7 8 9 9 12 12 14 14 15 

./487
Nodes: 40
Sum in & out: 223	223
In degree:
0 0 0 0 0 0 0 1 2 3 3 4 4 4 5 5 5 5 6 6 6 7 7 7 7 7 7 7 8 8 9 9 9 9 9 10 10 10 10 14 
Out degree:
0 1 1 1 2 2 2 2 3 3 3 4 4 4 4 4 4 4 4 4 5 5 6 6 6 6 7 7 7 7 7 7 8 8 8 12 12 14 14 15 

./488
Nodes: 40
Sum in & out: 223	223
In degree:
0 0 0 0 0 0 0 1 2 3 3 4 4 4 5 5 5 5 6 6 6 7 7 7 7 7 7 7 8 8 9 9 9 9 9 10 10 10 10 14 
Out degree:
0 1 1 1 2 2 2 2 3 3 3 4 4 4 4 4 4 4 4 4 5 5 6 6 6 6 7 7 7 7 7 7 8 8 8 12 12 14 14 15 

./489
Nodes: 40
Sum in & out: 223	223
In degree:
0 0 0 0 0 0 0 1 2 3 3 4 4 4 5 5 5 5 6 6 6 7 7 7 7 7 7 7 8 8 9 9 9 9 9 10 10 10 10 14 
Out degree:
0 1 1 1 2 2 2 2 3 3 3 4 4 4 4 4 4 4 4 4 5 5 6 6 6 6 7 7 7 7 7 7 8 8 8 12 12 14 14 15 

./49
Nodes: 40
Sum in & out: 207	207
In degree:
0 0 0 0 0 0 0 0 3 3 4 4 4 4 4 5 5 5 5 5 5 6 6 6 6 7 7 7 7 8 8 8 8 8 8 9 9 10 10 13 
Out degree:
1 1 1 2 2 3 3 3 3 3 3 4 4 4 4 4 4 4 5 5 5 5 5 6 6 6 6 6 6 6 6 7 7 7 7 8 9 9 13 14 

./490
Nodes: 40
Sum in & out: 222	222
In degree:
0 0 0 0 0 0 0 1 2 3 3 4 4 4 5 5 5 5 6 6 6 7 7 7 7 7 7 7 8 8 9 9 9 9 9 9 10 10 10 14 
Out degree:
0 1 1 1 2 2 2 2 3 3 3 4 4 4 4 4 4 4 4 4 5 5 6 6 6 6 7 7 7 7 7 7 8 8 8 12 12 14 14 14 

./491
Nodes: 40
Sum in & out: 194	194
In degree:
0 0 0 0 0 0 0 3 3 3 4 4 4 4 4 4 4 4 4 5 5 5 5 6 6 6 6 7 7 7 7 7 8 8 8 8 9 9 9 11 
Out degree:
1 1 2 2 2 2 3 3 3 3 3 3 3 4 4 4 4 4 5 5 5 5 5 5 5 5 5 6 6 6 6 6 6 6 8 8 10 10 10 10 

./492
Nodes: 40
Sum in & out: 194	194
In degree:
0 0 0 0 0 0 0 3 3 3 4 4 4 4 4 4 4 4 4 5 5 5 5 6 6 6 6 7 7 7 7 7 8 8 8 8 9 9 9 11 
Out degree:
1 1 2 2 2 2 3 3 3 3 3 3 3 4 4 4 4 4 5 5 5 5 5 5 5 5 5 6 6 6 6 6 6 6 8 8 10 10 10 10 

./493
Nodes: 40
Sum in & out: 194	194
In degree:
0 0 0 0 0 0 0 3 3 3 4 4 4 4 4 4 4 4 4 5 5 5 5 6 6 6 6 7 7 7 7 7 8 8 8 8 9 9 9 11 
Out degree:
1 1 2 2 2 2 3 3 3 3 3 3 3 4 4 4 4 4 5 5 5 5 5 5 5 5 5 6 6 6 6 6 6 6 8 8 10 10 10 10 

./494
Nodes: 40
Sum in & out: 194	194
In degree:
0 0 0 0 0 0 0 3 3 3 4 4 4 4 4 4 4 4 4 5 5 5 5 6 6 6 6 7 7 7 7 7 8 8 8 8 9 9 9 11 
Out degree:
1 1 2 2 2 2 3 3 3 3 3 3 3 4 4 4 4 4 5 5 5 5 5 5 5 5 5 6 6 6 6 6 6 6 8 8 10 10 10 10 

./495
Nodes: 40
Sum in & out: 194	194
In degree:
0 0 0 0 0 0 0 3 3 3 4 4 4 4 4 4 4 4 4 5 5 5 5 6 6 6 6 7 7 7 7 7 8 8 8 8 9 9 9 11 
Out degree:
1 1 2 2 2 2 3 3 3 3 3 3 3 4 4 4 4 4 5 5 5 5 5 5 5 5 5 6 6 6 6 6 6 6 8 8 10 10 10 10 

./496
Nodes: 40
Sum in & out: 324	324
In degree:
0 0 0 0 0 0 0 2 3 3 3 4 4 5 6 6 7 8 8 8 9 9 9 10 10 11 11 11 12 13 13 13 14 14 15 15 15 17 18 18 
Out degree:
1 1 2 3 3 4 4 4 5 5 5 6 6 6 7 7 7 7 7 7 8 8 9 9 10 10 10 10 10 11 11 11 11 11 12 13 14 16 16 17 

./497
Nodes: 40
Sum in & out: 324	324
In degree:
0 0 0 0 0 0 0 2 3 3 3 4 4 5 6 6 7 8 8 8 9 9 9 10 10 11 11 11 12 13 13 13 14 14 15 15 15 17 18 18 
Out degree:
1 1 2 3 3 4 4 4 5 5 5 6 6 6 7 7 7 7 7 7 8 8 9 9 10 10 10 10 10 11 11 11 11 11 12 13 14 16 16 17 

./498
Nodes: 40
Sum in & out: 324	324
In degree:
0 0 0 0 0 0 0 2 3 3 3 4 4 5 6 6 7 8 8 8 9 9 9 10 10 11 11 11 12 13 13 13 14 14 15 15 15 17 18 18 
Out degree:
1 1 2 3 3 4 4 4 5 5 5 6 6 6 7 7 7 7 7 7 8 8 9 9 10 10 10 10 10 11 11 11 11 11 12 13 14 16 16 17 

./499
Nodes: 40
Sum in & out: 323	323
In degree:
0 0 0 0 0 0 0 2 3 3 3 4 4 5 6 6 7 7 8 8 9 9 9 10 10 11 11 11 12 13 13 13 14 14 15 15 15 17 18 18 
Out degree:
1 1 2 3 3 4 4 4 5 5 5 6 6 6 7 7 7 7 7 7 8 8 9 9 10 10 10 10 10 11 11 11 11 11 12 13 15 15 15 17 

./5
Nodes: 40
Sum in & out: 170	170
In degree:
0 0 0 0 0 0 0 1 1 1 2 2 2 2 3 3 4 4 4 4 4 4 4 5 5 5 5 5 5 6 6 6 7 7 8 8 10 11 12 14 
Out degree:
1 1 1 1 1 1 1 1 2 2 2 2 2 2 2 2 2 2 3 3 3 3 3 4 4 4 4 4 4 4 5 5 5 5 8 9 14 15 16 17 

./50
Nodes: 40
Sum in & out: 206	206
In degree:
0 0 0 0 0 0 0 0 3 3 4 4 4 4 4 5 5 5 5 5 5 6 6 6 6 7 7 7 7 8 8 8 8 8 8 9 9 10 10 12 
Out degree:
1 1 1 2 2 3 3 3 3 3 3 4 4 4 4 4 4 4 5 5 5 5 5 6 6 6 6 6 6 6 6 7 7 7 7 8 9 9 13 13 

./500
Nodes: 40
Sum in & out: 325	325
In degree:
0 0 0 0 0 0 0 2 3 3 3 4 4 5 6 6 7 8 8 8 9 9 9 10 10 11 11 11 12 13 13 13 14 14 15 15 16 17 18 18 
Out degree:
1 1 2 3 3 4 4 4 5 5 5 6 6 6 7 7 7 7 7 7 8 8 9 9 10 10 10 10 10 11 11 11 11 11 12 14 14 16 16 17 

./51
Nodes: 40
Sum in & out: 183	183
In degree:
0 0 0 0 0 0 0 1 2 2 3 3 3 3 3 3 3 4 4 4 4 4 5 5 5 5 5 6 6 7 7 7 8 8 8 9 9 9 13 15 
Out degree:
1 1 2 2 2 2 2 2 3 3 3 3 3 3 3 4 4 4 4 4 4 4 5 5 5 5 5 6 6 6 6 6 7 7 8 8 8 9 9 9 

./52
Nodes: 40
Sum in & out: 183	183
In degree:
0 0 0 0 0 0 0 1 2 2 3 3 3 3 3 3 3 4 4 4 4 4 5 5 5 5 5 6 6 7 7 7 8 8 8 9 9 9 13 15 
Out degree:
1 1 2 2 2 2 2 2 3 3 3 3 3 3 3 4 4 4 4 4 4 4 5 5 5 5 5 6 6 6 6 6 7 7 8 8 8 9 9 9 

./53
Nodes: 40
Sum in & out: 183	183
In degree:
0 0 0 0 0 0 0 1 2 2 3 3 3 3 3 3 3 4 4 4 4 4 5 5 5 5 5 6 6 7 7 7 8 8 8 9 9 9 13 15 
Out degree:
1 1 2 2 2 2 2 2 3 3 3 3 3 3 3 4 4 4 4 4 4 4 5 5 5 5 5 6 6 6 6 6 7 7 8 8 8 9 9 9 

./54
Nodes: 40
Sum in & out: 183	183
In degree:
0 0 0 0 0 0 0 1 2 2 3 3 3 3 3 3 3 4 4 4 4 4 5 5 5 5 5 6 6 7 7 7 8 8 8 9 9 9 13 15 
Out degree:
1 1 2 2 2 2 2 2 3 3 3 3 3 3 3 4 4 4 4 4 4 4 5 5 5 5 5 6 6 6 6 6 7 7 8 8 8 9 9 9 

./55
Nodes: 40
Sum in & out: 183	183
In degree:
0 0 0 0 0 0 0 1 2 2 3 3 3 3 3 3 3 4 4 4 4 4 5 5 5 5 5 6 6 7 7 7 8 8 8 9 9 9 13 15 
Out degree:
1 1 2 2 2 2 2 2 3 3 3 3 3 3 3 4 4 4 4 4 4 4 5 5 5 5 5 6 6 6 6 6 7 7 8 8 8 9 9 9 

./56
Nodes: 40
Sum in & out: 209	209
In degree:
0 0 0 0 0 0 0 1 2 2 2 3 3 3 4 5 5 5 6 6 6 6 6 6 6 7 7 7 7 7 8 8 8 8 9 10 11 11 12 12 
Out degree:
1 1 2 2 2 2 3 3 4 4 4 4 5 5 5 5 5 5 5 5 5 6 6 6 6 6 6 6 6 6 6 7 7 7 7 8 8 8 10 10 

./57
Nodes: 40
Sum in & out: 209	209
In degree:
0 0 0 0 0 0 0 1 2 2 2 3 3 3 4 5 5 5 6 6 6 6 6 6 6 7 7 7 7 7 8 8 8 8 9 10 11 11 12 12 
Out degree:
1 1 2 2 2 2 3 3 4 4 4 4 5 5 5 5 5 5 5 5 5 6 6 6 6 6 6 6 6 6 6 7 7 7 7 8 8 8 9 11 

./58
Nodes: 40
Sum in & out: 209	209
In degree:
0 0 0 0 0 0 0 1 2 2 2 3 3 3 4 5 5 5 6 6 6 6 6 6 6 7 7 7 7 7 8 8 8 8 9 10 11 11 12 12 
Out degree:
1 1 2 2 2 2 3 3 4 4 4 4 5 5 5 5 5 5 5 5 5 6 6 6 6 6 6 6 6 6 6 7 7 7 7 8 8 8 9 11 

./59
Nodes: 40
Sum in & out: 209	209
In degree:
0 0 0 0 0 0 0 1 2 2 2 3 3 3 4 5 5 5 6 6 6 6 6 6 6 7 7 7 7 7 8 8 8 8 9 10 11 11 12 12 
Out degree:
1 1 2 2 2 2 3 3 4 4 4 4 5 5 5 5 5 5 5 5 5 6 6 6 6 6 6 6 6 6 6 7 7 7 7 8 8 8 9 11 

./6
Nodes: 40
Sum in & out: 162	162
In degree:
0 0 0 0 0 0 0 1 2 2 2 2 3 3 3 3 3 4 4 4 4 4 4 4 5 5 5 5 5 5 5 6 6 6 8 8 9 10 11 11 
Out degree:
1 1 1 1 1 2 2 2 2 2 3 3 3 3 3 3 3 3 3 4 4 4 4 4 4 4 5 5 5 5 5 5 6 6 6 7 8 8 8 13 

./60
Nodes: 40
Sum in & out: 209	209
In degree:
0 0 0 0 0 0 0 1 2 2 2 3 3 3 4 5 5 5 6 6 6 6 6 6 6 7 7 7 7 7 8 8 8 8 9 10 11 11 12 12 
Out degree:
1 1 2 2 2 2 3 3 4 4 4 4 5 5 5 5 5 5 5 5 5 6 6 6 6 6 6 6 6 6 6 7 7 7 7 8 8 8 9 11 

./61
Nodes: 40
Sum in & out: 233	233
In degree:
0 0 0 0 0 0 0 1 1 1 2 3 3 4 4 4 5 5 5 5 5 6 6 7 8 8 8 9 9 9 10 10 10 10 10 11 11 13 14 16 
Out degree:
0 1 1 2 2 2 2 2 2 3 3 3 3 3 3 3 4 4 5 6 6 6 6 7 7 7 7 7 8 9 10 10 10 10 10 11 12 12 12 12 

./62
Nodes: 40
Sum in & out: 233	233
In degree:
0 0 0 0 0 0 0 1 1 1 2 3 3 4 4 4 5 5 5 5 6 6 6 7 8 8 8 9 9 9 10 10 10 10 10 11 11 13 14 15 
Out degree:
0 1 1 2 2 2 2 2 2 3 3 3 3 3 3 3 4 4 5 6 6 6 6 7 7 7 7 7 8 9 10 10 10 10 10 11 12 12 12 12 

./63
Nodes: 40
Sum in & out: 233	233
In degree:
0 0 0 0 0 0 0 1 1 1 2 3 3 4 4 4 5 5 5 5 5 6 6 7 8 8 8 9 9 9 10 10 10 10 10 11 11 13 14 16 
Out degree:
0 1 1 2 2 2 2 2 2 3 3 3 3 3 3 3 4 4 5 6 6 6 6 7 7 7 7 7 8 9 10 10 10 10 10 11 12 12 12 12 

./64
Nodes: 40
Sum in & out: 233	233
In degree:
0 0 0 0 0 0 0 1 1 1 2 3 3 4 4 4 5 5 5 5 5 6 6 7 8 8 8 9 9 9 10 10 10 10 10 11 11 13 14 16 
Out degree:
0 1 1 2 2 2 2 2 2 3 3 3 3 3 3 3 4 4 5 6 6 6 6 7 7 7 7 7 8 9 10 10 10 10 10 11 12 12 12 12 

./65
Nodes: 40
Sum in & out: 233	233
In degree:
0 0 0 0 0 0 0 1 1 1 2 3 3 4 4 4 5 5 5 5 5 6 6 7 8 8 8 9 9 9 10 10 10 10 10 11 11 13 14 16 
Out degree:
0 1 1 2 2 2 2 2 2 3 3 3 3 3 3 3 4 4 5 6 6 6 6 7 7 7 7 7 8 9 10 10 10 10 10 11 12 12 12 12 

./66
Nodes: 40
Sum in & out: 213	213
In degree:
0 0 0 0 0 0 0 2 3 3 3 4 4 4 4 4 4 4 4 5 5 5 6 6 6 7 7 7 8 8 8 8 8 9 9 10 10 11 12 15 
Out degree:
1 1 2 2 2 3 3 3 3 3 3 4 4 4 4 4 4 4 4 4 5 5 5 5 5 6 6 6 6 7 7 8 8 9 9 9 10 11 12 12 

./67
Nodes: 40
Sum in & out: 213	213
In degree:
0 0 0 0 0 0 0 2 3 3 3 4 4 4 4 4 4 4 4 5 5 5 6 6 6 7 7 7 8 8 8 8 8 9 9 10 10 11 12 15 
Out degree:
1 1 2 2 2 3 3 3 3 3 3 4 4 4 4 4 4 4 4 4 5 5 5 5 5 6 6 6 6 7 7 8 8 9 9 9 10 11 12 12 

./68
Nodes: 40
Sum in & out: 213	213
In degree:
0 0 0 0 0 0 0 2 3 3 3 4 4 4 4 4 4 4 4 5 5 5 6 6 6 7 7 7 8 8 8 8 8 9 9 10 10 11 12 15 
Out degree:
1 1 2 2 2 3 3 3 3 3 3 4 4 4 4 4 4 4 4 4 5 5 5 5 5 6 6 6 6 7 7 8 8 9 9 9 10 11 12 12 

./69
Nodes: 40
Sum in & out: 213	213
In degree:
0 0 0 0 0 0 0 2 3 3 3 4 4 4 4 4 4 4 4 5 5 5 6 6 6 7 7 7 8 8 8 8 8 9 9 10 10 11 12 15 
Out degree:
1 1 2 2 2 3 3 3 3 3 3 4 4 4 4 4 4 4 4 4 5 5 5 5 5 6 6 6 6 7 7 8 8 9 9 9 10 11 12 12 

./7
Nodes: 40
Sum in & out: 162	162
In degree:
0 0 0 0 0 0 0 1 2 2 2 2 3 3 3 3 3 4 4 4 4 4 4 4 5 5 5 5 5 5 5 6 6 6 8 8 9 10 11 11 
Out degree:
1 1 1 1 1 2 2 2 2 2 3 3 3 3 3 3 3 3 3 4 4 4 4 4 4 4 5 5 5 5 5 5 6 6 6 7 8 8 8 13 

./70
Nodes: 40
Sum in & out: 213	213
In degree:
0 0 0 0 0 0 0 2 3 3 3 4 4 4 4 4 4 4 4 5 5 5 6 6 6 7 7 7 8 8 8 8 8 9 9 10 10 11 12 15 
Out degree:
1 1 2 2 2 3 3 3 3 3 3 4 4 4 4 4 4 4 4 4 5 5 5 5 5 6 6 6 6 7 7 8 8 9 9 9 10 11 12 12 

./71
Nodes: 40
Sum in & out: 196	196
In degree:
0 0 0 0 0 0 0 1 2 2 3 3 3 3 4 4 4 4 5 5 5 5 6 6 6 6 6 6 7 7 7 8 8 9 9 10 10 10 11 11 
Out degree:
1 1 1 1 2 2 3 3 3 3 3 3 3 3 4 4 4 5 5 5 5 5 5 5 5 5 5 6 6 6 6 6 7 8 8 8 10 10 10 11 

./72
Nodes: 40
Sum in & out: 196	196
In degree:
0 0 0 0 0 0 0 1 2 2 3 3 3 3 4 4 4 4 5 5 5 5 6 6 6 6 6 6 7 7 7 8 8 9 9 10 10 10 11 11 
Out degree:
1 1 1 1 2 2 3 3 3 3 3 3 3 3 4 4 4 5 5 5 5 5 5 5 5 5 5 6 6 6 6 6 7 8 8 8 10 10 10 11 

./73
Nodes: 40
Sum in & out: 196	196
In degree:
0 0 0 0 0 0 0 1 2 2 3 3 3 3 4 4 4 4 5 5 5 5 6 6 6 6 6 6 7 7 7 8 8 9 9 10 10 10 11 11 
Out degree:
1 1 1 1 2 2 3 3 3 3 3 3 3 3 4 4 4 5 5 5 5 5 5 5 5 5 5 6 6 6 6 6 7 8 8 8 10 10 10 11 

./74
Nodes: 40
Sum in & out: 196	196
In degree:
0 0 0 0 0 0 0 1 2 2 3 3 3 3 4 4 4 4 5 5 5 5 6 6 6 6 6 6 7 7 7 8 8 9 9 10 10 10 11 11 
Out degree:
1 1 1 1 2 2 3 3 3 3 3 3 3 3 4 4 4 5 5 5 5 5 5 5 5 5 5 6 6 6 6 6 7 8 8 8 10 10 10 11 

./75
Nodes: 40
Sum in & out: 196	196
In degree:
0 0 0 0 0 0 0 1 2 2 3 3 3 3 4 4 4 4 5 5 5 5 6 6 6 6 6 6 7 7 7 8 8 9 9 10 10 10 11 11 
Out degree:
1 1 1 1 2 2 3 3 3 3 3 3 3 3 4 4 4 5 5 5 5 5 5 5 5 5 5 6 6 6 6 6 7 8 8 8 10 10 10 11 

./76
Nodes: 39
Sum in & out: 155	155
In degree:
0 0 0 0 0 0 0 1 1 2 2 2 2 2 3 3 3 3 3 3 3 3 4 4 4 4 5 5 6 6 6 6 7 8 8 9 9 14 14 
Out degree:
0 0 1 1 1 2 2 2 2 2 2 2 2 3 3 3 3 3 3 3 3 4 4 4 4 4 4 4 5 5 6 7 8 8 8 9 9 9 10 

./77
Nodes: 39
Sum in & out: 155	155
In degree:
0 0 0 0 0 0 0 1 1 2 2 2 2 2 3 3 3 3 3 3 3 3 4 4 4 4 5 5 6 6 6 6 7 8 8 9 9 14 14 
Out degree:
0 0 1 1 1 2 2 2 2 2 2 2 2 3 3 3 3 3 3 3 3 4 4 4 4 4 4 4 5 5 6 7 8 8 8 9 9 9 10 

./78
Nodes: 39
Sum in & out: 155	155
In degree:
0 0 0 0 0 0 0 1 1 2 2 2 2 2 3 3 3 3 3 3 3 3 4 4 4 4 5 5 6 6 6 6 7 8 8 9 9 14 14 
Out degree:
0 0 1 1 1 2 2 2 2 2 2 2 2 3 3 3 3 3 3 3 3 4 4 4 4 4 4 4 5 5 6 7 8 8 8 9 9 9 10 

./79
Nodes: 39
Sum in & out: 155	155
In degree:
0 0 0 0 0 0 0 1 1 2 2 2 2 2 3 3 3 3 3 3 3 3 4 4 4 4 5 5 6 6 6 6 7 8 8 9 9 14 14 
Out degree:
0 0 1 1 1 2 2 2 2 2 2 2 2 3 3 3 3 3 3 3 3 4 4 4 4 4 4 4 5 5 6 7 8 8 8 9 9 9 10 

./8
Nodes: 40
Sum in & out: 162	162
In degree:
0 0 0 0 0 0 0 1 2 2 2 2 3 3 3 3 3 4 4 4 4 4 4 4 5 5 5 5 5 5 5 6 6 6 8 8 9 10 11 11 
Out degree:
1 1 1 1 1 2 2 2 2 2 3 3 3 3 3 3 3 3 3 4 4 4 4 4 4 4 5 5 5 5 5 5 6 6 6 7 8 8 8 13 

./80
Nodes: 39
Sum in & out: 155	155
In degree:
0 0 0 0 0 0 0 1 1 2 2 2 2 2 3 3 3 3 3 3 3 3 4 4 4 4 5 5 6 6 6 6 7 8 8 9 9 14 14 
Out degree:
0 0 1 1 1 2 2 2 2 2 2 2 2 3 3 3 3 3 3 3 4 4 4 4 4 4 4 4 5 5 6 8 8 8 8 8 8 9 10 

./81
Nodes: 40
Sum in & out: 152	152
In degree:
0 0 0 0 0 0 0 1 1 2 2 2 2 3 3 3 3 4 4 4 4 4 5 5 5 5 5 5 5 6 6 6 6 6 6 7 7 7 7 11 
Out degree:
1 1 2 2 2 2 2 2 2 2 3 3 3 3 3 3 3 3 3 3 3 3 4 4 4 4 4 4 4 5 5 5 5 5 6 6 6 8 9 10 

./82
Nodes: 40
Sum in & out: 152	152
In degree:
0 0 0 0 0 0 0 1 1 2 2 2 2 3 3 3 3 4 4 4 4 4 5 5 5 5 5 5 5 6 6 6 6 6 6 7 7 7 7 11 
Out degree:
1 1 2 2 2 2 2 2 2 2 3 3 3 3 3 3 3 3 3 3 3 3 4 4 4 4 4 4 4 5 5 5 5 5 6 6 6 8 9 10 

./83
Nodes: 40
Sum in & out: 152	152
In degree:
0 0 0 0 0 0 0 1 1 2 2 2 2 3 3 3 3 4 4 4 4 4 5 5 5 5 5 5 5 6 6 6 6 6 6 7 7 7 7 11 
Out degree:
1 1 2 2 2 2 2 2 2 2 3 3 3 3 3 3 3 3 3 3 3 3 4 4 4 4 4 4 4 5 5 5 5 5 6 6 6 8 9 10 

./84
Nodes: 40
Sum in & out: 152	152
In degree:
0 0 0 0 0 0 0 1 1 2 2 2 2 3 3 3 3 4 4 4 4 4 5 5 5 5 5 5 5 6 6 6 6 6 6 7 7 7 7 11 
Out degree:
1 1 2 2 2 2 2 2 2 2 3 3 3 3 3 3 3 3 3 3 3 3 4 4 4 4 4 4 4 5 5 5 5 5 6 6 6 8 9 10 

./85
Nodes: 40
Sum in & out: 152	152
In degree:
0 0 0 0 0 0 0 1 1 2 2 2 2 3 3 3 3 4 4 4 4 4 5 5 5 5 5 5 5 6 6 6 6 6 6 7 7 7 7 11 
Out degree:
1 1 2 2 2 2 2 2 2 2 3 3 3 3 3 3 3 3 3 3 3 3 4 4 4 4 4 4 4 5 5 5 5 5 6 6 6 8 9 10 

./86
Nodes: 40
Sum in & out: 230	230
In degree:
0 0 0 0 0 0 0 2 3 3 3 3 4 4 4 4 5 5 5 6 6 6 7 7 7 7 8 8 8 9 9 9 10 10 11 11 11 11 11 13 
Out degree:
1 1 1 1 2 2 2 3 3 3 3 3 3 3 4 4 4 5 5 5 5 6 6 6 7 7 8 8 8 8 9 9 9 9 10 10 10 11 12 14 

./87
Nodes: 40
Sum in & out: 230	230
In degree:
0 0 0 0 0 0 0 2 3 3 3 3 4 4 4 4 5 5 5 6 6 6 7 7 7 7 8 8 8 9 9 9 10 10 11 11 11 11 11 13 
Out degree:
1 1 1 1 2 2 2 3 3 3 3 3 3 3 4 4 4 5 5 5 5 6 6 6 7 7 8 8 8 8 9 9 9 9 10 10 10 11 12 14 

./88
Nodes: 40
Sum in & out: 230	230
In degree:
0 0 0 0 0 0 0 2 3 3 3 3 4 4 4 4 5 5 5 6 6 6 7 7 7 7 8 8 8 9 9 9 10 10 11 11 11 11 11 13 
Out degree:
1 1 1 1 2 2 2 3 3 3 3 3 3 3 4 4 4 5 5 5 6 6 6 6 7 7 8 8 8 8 9 9 9 9 10 10 10 11 11 14 

./89
Nodes: 40
Sum in & out: 230	230
In degree:
0 0 0 0 0 0 0 2 3 3 3 3 4 4 4 4 5 5 5 6 6 6 7 7 7 7 8 8 8 9 9 9 10 10 11 11 11 11 11 13 
Out degree:
1 1 1 1 2 2 2 3 3 3 3 3 3 3 4 4 4 5 5 5 5 6 6 6 7 7 8 8 8 8 9 9 9 9 10 10 10 11 13 13 

./9
Nodes: 40
Sum in & out: 162	162
In degree:
0 0 0 0 0 0 0 1 2 2 2 2 3 3 3 3 3 4 4 4 4 4 4 4 5 5 5 5 5 5 5 6 6 6 8 8 9 10 11 11 
Out degree:
1 1 1 1 1 2 2 2 2 2 3 3 3 3 3 3 3 3 3 4 4 4 4 4 4 4 5 5 5 5 5 5 6 6 6 7 8 8 8 13 

./90
Nodes: 40
Sum in & out: 230	230
In degree:
0 0 0 0 0 0 0 2 3 3 3 3 4 4 4 4 5 5 5 6 6 6 7 7 7 7 8 8 8 9 9 9 10 10 11 11 11 11 11 13 
Out degree:
1 1 1 1 2 2 2 3 3 3 3 3 3 3 4 4 4 5 5 5 5 6 6 6 7 7 8 8 8 8 9 9 9 9 10 10 10 11 12 14 

./91
Nodes: 40
Sum in & out: 187	187
In degree:
0 0 0 0 0 0 0 3 3 3 4 4 4 4 4 4 4 4 4 5 5 5 5 5 5 5 5 5 6 6 6 6 7 7 8 9 10 10 11 11 
Out degree:
1 1 1 2 2 2 2 2 3 3 4 4 4 4 4 4 4 4 4 4 5 5 5 5 5 5 5 5 5 6 6 6 6 6 7 7 8 9 9 13 

./92
Nodes: 40
Sum in & out: 187	187
In degree:
0 0 0 0 0 0 0 3 3 3 4 4 4 4 4 4 4 4 4 5 5 5 5 5 5 5 5 5 6 6 6 6 7 7 8 9 10 10 11 11 
Out degree:
1 1 1 2 2 2 2 2 3 3 4 4 4 4 4 4 4 4 4 4 5 5 5 5 5 5 5 5 5 6 6 6 6 6 7 7 8 9 9 13 

./93
Nodes: 40
Sum in & out: 187	187
In degree:
0 0 0 0 0 0 0 3 3 3 4 4 4 4 4 4 4 4 4 5 5 5 5 5 5 5 5 5 6 6 6 6 7 7 8 9 10 10 11 11 
Out degree:
1 1 1 2 2 2 2 2 3 3 4 4 4 4 4 4 4 4 4 4 5 5 5 5 5 5 5 5 5 6 6 6 6 6 7 7 8 9 9 13 

./94
Nodes: 40
Sum in & out: 187	187
In degree:
0 0 0 0 0 0 0 3 3 3 4 4 4 4 4 4 4 4 4 5 5 5 5 5 5 5 5 5 6 6 6 6 7 7 8 9 10 10 11 11 
Out degree:
1 1 1 2 2 2 2 2 3 3 4 4 4 4 4 4 4 4 4 4 5 5 5 5 5 5 5 5 5 6 6 6 6 6 7 7 8 9 9 13 

./95
Nodes: 40
Sum in & out: 187	187
In degree:
0 0 0 0 0 0 0 3 3 3 4 4 4 4 4 4 4 4 4 5 5 5 5 5 5 5 5 5 6 6 6 6 7 7 8 9 10 10 11 11 
Out degree:
1 1 1 2 2 2 2 2 3 3 4 4 4 4 4 4 4 4 4 4 5 5 5 5 5 5 5 5 5 6 6 6 6 6 7 7 8 9 9 13 

./96
Nodes: 40
Sum in & out: 221	221
In degree:
0 0 0 0 0 0 0 4 4 4 4 4 4 4 4 4 5 5 5 5 5 6 6 6 7 7 7 7 7 8 8 8 8 9 9 9 10 11 12 15 
Out degree:
1 2 2 2 2 2 2 2 3 3 3 3 3 3 3 4 4 4 4 5 5 5 5 5 5 5 6 6 6 7 7 7 9 11 12 12 12 12 13 14 

./97
Nodes: 40
Sum in & out: 221	221
In degree:
0 0 0 0 0 0 0 4 4 4 4 4 4 4 4 4 5 5 5 5 5 6 6 6 7 7 7 7 7 8 8 8 8 9 9 9 10 11 12 15 
Out degree:
1 2 2 2 2 2 2 2 3 3 3 3 3 3 3 4 4 4 4 5 5 5 5 5 5 5 6 6 6 7 7 7 9 11 12 12 12 12 13 14 

./98
Nodes: 40
Sum in & out: 221	221
In degree:
0 0 0 0 0 0 0 4 4 4 4 4 4 4 4 4 5 5 5 5 5 6 6 6 7 7 7 7 7 8 8 8 8 9 9 9 10 11 12 15 
Out degree:
1 2 2 2 2 2 2 2 3 3 3 3 3 3 3 4 4 4 4 5 5 5 5 5 5 5 6 6 6 7 7 7 9 11 12 12 12 12 13 14 

./99
Nodes: 40
Sum in & out: 220	220
In degree:
0 0 0 0 0 0 0 4 4 4 4 4 4 4 4 4 5 5 5 5 5 6 6 6 7 7 7 7 7 8 8 8 8 8 9 9 10 11 12 15 
Out degree:
1 2 2 2 2 2 2 2 3 3 3 3 3 3 3 4 4 4 4 5 5 5 5 5 5 5 6 6 6 7 7 7 9 11 12 12 12 12 13 13 
