# Supplementary material for: Selection Shapes Transcriptional Logic and Regulatory Specialization in Genetic Networks
Source: PLoS One. 2016 Feb 29;11(2):e0150340. doi: 10.1371/journal.pone.0150340 (PMC4771205; doi:10.1371/journal.pone.0150340)
Supplement: S1 Data — This includes all data generated from the analysis of the networks. (ZIP) [file pone.0150340.s005.zip › data_144/rand_majority_6_144_255_s1_g1/fitness.hist]

# fitness
0.799347	170	170
0.871636	162	162
0.887071	221	221
0.729432	231	231
0.84015	231	231
0.894817	231	231
0.874083	231	231
0.781543	231	231
0.889953	181	181
0.800801	181	181
0.840573	181	181
0.816594	181	181
0.762989	226	226
0.914998	181	181
0.838144	184	184
0.874601	184	184
0.843561	184	184
0.879466	184	184
0.92061	184	184
0.90597	170	170
0.732198	170	170
0.788634	170	170
0.878746	170	170
0.841939	226	226
0.841451	170	170
0.903044	222	222
0.811559	222	222
0.776473	222	222
0.821122	222	222
0.84479	222	222
0.900114	162	162
0.87849	162	162
0.948044	162	162
0.877387	162	162
0.848632	226	226
0.837165	162	162
0.848951	186	186
0.869965	185	185
0.867276	186	186
0.849864	186	186
0.870388	186	186
0.68639	211	211
0.905918	211	211
0.932704	211	211
0.829719	211	211
0.83795	226	226
0.947914	211	211
0.737542	210	210
0.872257	210	210
0.859681	210	210
0.90671	210	210
0.917125	210	210
0.863295	251	251
0.907331	251	251
0.94072	251	251
0.94155	251	251
0.871729	226	226
0.87123	250	250
0.875068	235	235
0.927981	235	235
0.830517	235	235
0.813863	235	235
0.861039	235	235
0.825365	294	294
0.850744	293	293
0.789725	293	293
0.833418	293	293
0.807116	242	242
0.820659	293	293
0.861231	194	194
0.890328	194	194
0.813158	194	194
0.81609	194	194
0.760353	194	194
0.813673	257	257
0.867237	257	257
0.922924	257	257
0.900096	257	257
0.813655	242	242
0.827511	257	257
0.896679	144	144
0.907514	144	144
0.878244	144	144
0.916299	144	144
0.887357	144	144
0.908223	187	187
0.919393	187	187
0.934934	187	187
0.820909	187	187
0.891636	242	242
0.778039	187	187
0.895521	247	247
0.878523	247	247
0.787298	247	247
0.822375	247	247
0.807764	247	247
0.841379	294	294
0.760445	295	295
0.87477	296	296
0.859944	296	296
0.867676	242	242
0.887158	296	296
0.919481	172	172
0.858369	172	172
0.928479	172	172
0.861015	172	172
0.928783	172	172
0.845229	176	176
0.872739	176	176
0.902442	176	176
0.937954	176	176
0.813429	169	169
0.815111	242	242
0.902383	176	176
0.755877	237	237
0.821823	237	237
0.868339	237	237
0.851549	237	237
0.910072	237	237
0.874214	217	217
0.844222	217	217
0.857208	217	217
0.862581	217	217
0.86171	230	230
0.919428	217	217
0.903945	139	139
0.947366	139	139
0.840973	139	139
0.897655	139	139
0.854907	139	139
0.783715	158	158
0.890131	158	158
0.909535	157	157
0.884693	158	158
0.916513	230	230
0.845792	157	157
0.88014	198	198
0.817863	199	199
0.958024	198	198
0.823016	198	198
0.847144	198	198
0.914548	159	159
0.925494	159	159
0.860506	159	159
0.83084	159	159
0.894232	230	230
0.879707	159	159
0.693127	208	208
0.800798	208	208
0.788416	208	208
0.764261	208	208
0.837951	208	208
0.829214	184	184
0.840408	184	184
0.802034	184	184
0.901969	184	184
0.909171	229	229
0.941558	184	184
0.862087	230	230
0.896996	230	230
0.842014	230	230
0.899368	231	231
0.792285	229	229
0.922098	242	242
0.823073	242	242
0.834631	243	243
0.894332	241	241
0.908569	230	230
0.797642	242	242
0.865733	218	218
0.808336	218	218
0.828911	218	218
0.929287	218	218
0.834983	218	218
0.764938	235	235
0.747951	235	235
0.847055	235	235
0.842956	235	235
0.807962	170	170
0.776037	235	235
0.892858	191	191
0.853498	192	192
0.836382	191	191
0.7823	191	191
0.86921	191	191
0.913384	294	294
0.874219	294	294
0.887115	294	294
0.85372	293	293
0.843734	170	170
0.991793	294	294
0.890642	215	215
0.973548	215	215
0.839349	215	215
0.942804	215	215
0.812547	215	215
0.90799	183	183
0.765853	183	183
0.882572	183	183
0.837639	183	183
0.854072	170	170
0.775058	183	183
0.828403	158	158
0.774505	159	159
0.841135	159	159
0.845221	159	159
0.884741	159	159
0.820704	166	166
0.935706	166	166
0.799429	166	166
0.903421	166	166
0.81917	170	170
0.80965	166	166
0.747442	172	172
0.865752	172	172
0.932462	172	172
0.82588	172	172
0.902859	172	172
0.86201	228	228
0.836764	228	228
0.834118	228	228
0.944756	228	228
0.869293	170	170
0.983046	170	170
0.874043	228	228
0.825558	192	192
0.830331	192	192
0.878212	192	192
0.886891	192	192
0.872255	192	192
0.845766	210	210
0.824265	208	208
0.881182	210	210
0.924911	211	211
0.934902	178	178
0.863519	209	209
0.868785	229	229
0.923117	228	228
0.897929	229	229
0.881627	228	228
0.825514	229	229
0.87565	206	206
0.885475	206	206
0.732663	206	206
0.87689	206	206
0.890235	178	178
0.872599	206	206
0.829833	197	197
0.888903	197	197
0.833975	197	197
0.870378	197	197
0.811667	197	197
0.788468	327	327
0.891405	325	325
0.837027	324	324
0.725871	327	327
0.917757	178	178
0.902621	326	326
0.849943	221	221
0.838385	221	221
0.836226	221	221
0.903541	221	221
0.842189	221	221
0.921467	162	162
0.889616	162	162
0.893203	162	162
0.875452	162	162
0.888691	178	178
0.737712	162	162
0.871854	247	247
0.82328	246	246
0.83431	246	246
0.895937	246	246
0.926571	246	246
0.826983	191	191
0.908265	193	193
0.885568	192	192
0.93079	193	193
0.904978	178	178
0.739111	192	192
0.808724	248	248
0.83911	247	247
0.902355	248	248
0.867887	248	248
0.886067	248	248
0.869285	220	220
0.823141	220	220
0.879113	221	221
0.933968	220	220
0.883107	175	175
0.859425	220	220
0.835894	232	232
0.782104	232	232
0.790458	232	232
0.824639	232	232
0.891148	232	232
0.903254	178	178
0.894695	178	178
0.852733	178	178
0.932509	178	178
0.838221	175	175
0.816684	178	178
0.913602	171	171
0.836303	172	172
0.903052	172	172
0.918614	172	172
0.834453	172	172
0.830447	204	204
0.816858	204	204
0.891647	203	203
0.901425	204	204
0.890629	175	175
0.875044	204	204
0.819317	166	166
0.822062	166	166
0.856841	166	166
0.866697	166	166
0.790404	166	166
0.918672	215	215
0.826554	215	215
0.864045	215	215
0.765958	215	215
0.837897	175	175
0.925741	215	215
0.865815	218	218
0.809117	218	218
0.847292	218	218
0.931642	218	218
0.753211	218	218
0.85497	160	160
0.862576	160	160
0.895487	160	160
0.876005	159	159
0.946448	170	170
0.920837	175	175
0.82871	160	160
0.912535	249	249
0.85466	251	251
0.960938	251	251
0.872633	251	251
0.829035	249	249
0.829946	293	293
0.802346	293	293
0.79297	293	293
0.971579	292	292
0.8737	193	193
0.810891	291	291
0.755369	187	187
0.810726	187	187
0.819784	187	187
0.89555	187	187
0.905421	187	187
0.796308	240	240
0.865437	240	240
0.887519	241	241
0.858046	241	241
0.886567	194	194
0.933004	241	241
0.848508	197	197
0.809519	198	198
0.931073	198	198
0.794913	198	198
0.826767	198	198
0.905376	231	231
0.780248	231	231
0.880714	231	231
0.729389	231	231
0.899065	194	194
0.920633	231	231
0.859374	180	180
0.867946	180	180
0.820807	180	180
0.817416	180	180
0.865945	180	180
0.828442	265	265
0.833805	265	265
0.843263	264	264
0.837383	265	265
0.832717	194	194
0.810741	264	264
0.945595	193	193
0.893809	193	193
0.898859	193	193
0.754865	193	193
0.875604	193	193
0.840093	263	263
0.773212	263	263
0.842846	263	263
0.776059	262	262
0.826085	194	194
0.757128	263	263
0.84888	213	213
0.837883	213	213
0.919144	213	213
0.744499	213	213
0.901337	213	213
0.785108	179	179
0.741738	179	179
0.831942	179	179
0.831799	179	179
0.836306	206	206
0.882052	179	179
0.832721	182	182
0.799232	182	182
0.690209	182	182
0.775152	182	182
0.927416	182	182
0.876972	180	180
0.844824	180	180
0.835088	180	180
0.83992	180	180
0.858626	207	207
0.841803	180	180
0.869845	200	200
0.914076	200	200
0.934783	200	200
0.869305	200	200
0.792252	200	200
0.760785	268	268
0.792008	268	268
0.832056	267	267
0.88778	267	267
0.82875	207	207
0.878547	268	268
0.907731	226	226
0.95567	226	226
0.911802	226	226
0.922315	226	226
0.749909	226	226
0.948574	224	224
0.902323	223	223
0.838439	223	223
0.834584	223	223
0.920562	207	207
0.862411	222	222
0.846504	194	194
0.873431	194	194
0.866511	194	194
0.899674	194	194
0.833099	194	194
0.885754	324	324
0.882002	324	324
0.794807	324	324
0.880887	323	323
0.882206	170	170
0.871401	206	206
0.728302	325	325
0.914599	183	183
0.800527	183	183
0.857662	183	183
0.868361	183	183
0.913194	183	183
0.783526	209	209
0.714907	209	209
0.838573	209	209
0.802124	209	209
0.924768	162	162
0.861153	209	209
0.890073	233	233
0.887369	233	233
0.821613	233	233
0.850375	233	233
0.877915	233	233
0.810098	213	213
0.8262	213	213
0.938371	213	213
0.871997	213	213
0.83807	162	162
0.955336	213	213
0.801847	196	196
0.875106	196	196
0.820222	196	196
0.889104	196	196
0.841378	196	196
0.825305	155	155
0.912696	155	155
0.817198	155	155
0.905534	155	155
0.837783	162	162
0.947132	155	155
0.973806	152	152
0.856494	152	152
0.866707	152	152
0.895881	152	152
0.8659	152	152
0.859866	230	230
0.808168	230	230
0.950313	230	230
0.892008	230	230
0.827832	162	162
0.883162	230	230
0.861012	187	187
0.875419	187	187
0.826602	187	187
0.814381	187	187
0.861238	187	187
0.907811	221	221
0.780151	221	221
0.811413	221	221
0.871797	220	220
