# Supplementary material for: Selection Shapes Transcriptional Logic and Regulatory Specialization in Genetic Networks
Source: PLoS One. 2016 Feb 29;11(2):e0150340. doi: 10.1371/journal.pone.0150340 (PMC4771205; doi:10.1371/journal.pone.0150340)
Supplement: S1 Data — This includes all data generated from the analysis of the networks. (ZIP) [file pone.0150340.s005.zip › data_144/rand_majority_6_144_255_s1_g1/maxrnapactivity]

0.000123395
0.00151169
0.0371383
0.0794424
0.76279
0.188831
0.183664
0.189323
0.00127226
0.0460194
0.743194
0.876272
0.795011
0.998783
0.332362
0.0335952
0.362485
0.0551933
0.911426
0.00112929
0.0549178
0.987445
0.441191
0.135674
0.432998
0.575614
0.775308
0.276514
0.714017
0.816637
0.0109887
0.000621564
0.173178
0.0301867
0.480241
0.159606
0.0881747
0.0515497
0.860974
0.0762652

0.163839
0.0026165
0.000665695
0.00204936
0.866347
0.366073
0.000123395
0.00198106
0.226261
0.0116475
0.00120468
0.00182342
0.788857
0.376978
0.191618
0.00135992
0.697729
2.17593e-05
0.235311
0.410552
0.00078033
0.507201
0.412384
0.756831
0.00196876
0.896443
0.000802337
0.00470986
0.807227
0.000925294
0.932272
0.0554767
0.49752
0.580132
0.787409
0.0131781
0.0771995
0.0205666
0.941439
0.00933705

0.0072756
0.888563
0.00291684
0.00479959
0.000248652
0.905648
0.0113848
0.011506
0.00673971
0.000357509
0.00927353
0.123192
0.00177743
0.112912
0.0482773
0.17413
0.0354714
0.00827471
0.000251522
0.818759
0.893272
0.699592
0.0152088
0.955038
0.0112931
0.00619703
0.390087
0.00642991
0.306314
0.00171164
0.603151
0.725032
0.779214
0.0526205
0.0392751
0.000952191
0.470398
0.042528
0.0432824
0.00927792

0.711314
0.00594416
0.000621713
0.00569488
0.914762
0.0297109
0.000999726
0.851006
0.983731
0.0327973
0.566401
0.566983
0.981538
0.730037
0.0809656
0.16477
0.998424
0.0111138
0.267876
0.843837
0.984591
0.631247
0.00434549
0.149841
0.0622144
0.921993
0.241073
0.984713
0.0207645
0.0627983
0.054811
0.000361057
0.656254
0.998053
0.82346
0.000563221
0.607434
0.984774
0.586473
0.0109255

0.0169852
0.00985709
0.000629422
0.000181459
0.00334128
0.0266525
0.00989093
0.0996793
0.0495026
0.183598
0.15474
0.0149784
0.15244
0.0576042
0.453443
0.573771
0.969909
0.224737
0.133582
0.636924
0.0312644
0.0337349
0.142188
0.488474
0.0262668
0.0794063
0.266526
0.0218948
0.26868
0.231742
0.00257332
0.0712384
0.0931548
0.161986
0.227492
0.00469248
0.216231
0.00519373
0.00229488
0.00293565

0.743249
0.79972
0.0120052
0.836377
0.000876665
0.00839701
0.79366
0.00679059
0.291973
0.5177
0.107762
0.619312
0.045714
0.289509
0.14375
0.445886
0.150419
0.00121874
0.724194
0.0371071
0.836007
0.0432666
0.0400018
0.097557
0.058702
0.529592
0.121221
0.012727
0.0356356
0.012991
0.850413
0.258979
0.0136488
0.0130416
0.616611
0.553649
0.0422805
0.107771
0.0771911
0.954997

0.000507021
0.00135575
0.358615
0.00033281
0.000123395
0.944029
0.00028453
0.00188266
0.0287399
0.0544271
0.0941609
0.111561
0.0010475
0.00138291
0.0192255
0.321941
0.0497085
0.866653
0.67208
0.0420901
0.00567245
0.149685
0.00481269
0.00146012
0.100469
0.512429
0.543993
0.0767351
0.0320837
0.00233198
0.213903
0.0202169
0.0125131
0.967107
0.335311
0.151277
0.73264
0.0309988
0.110361
0.0649814

0.0820536
0.173278
0.930944
0.381552
0.0609507
0.886616
0.0330435
0.0400497
0.00130989
0.040904
0.558989
0.0968391
0.998942
0.20747
0.834031
0.584483
0.912685
0.0288946
0.101055
0.00502226
0.0334306
0.0414432
0.246115
0.00947228
0.00605055
0.140273
0.0274144
0.765219
0.0560397
0.587698
0.559879
0.169792
0.353537
0.819876
0.289629
0.171884
0.0276416
0.291965
0.313629
0.108114

0.0191245
0.904156
0.000484014
0.119286
0.000123395
0.00134934
0.00128082
0.73384
0.0152005
0.0525219
0.0024914
0.00376822
0.0915018
0.130716
0.0375493
0.00329586
0.000297636
0.173384
0.000590399
0.00115458
0.0144521
0.000982812
0.536179
0.0819142
0.572356
0.36323
0.00348139
0.00321557
0.0168544
0.00951475
0.00051089
0.00972467
0.00276453
0.0055829
0.00517825
0.439611
0.0112545
0.0854081
0.000219452
0.000245765

0.437018
0.00129238
0.0964045
0.333895
0.795313
0.620026
0.160303
0.373626
0.44095
0.0813293
0.144497
0.987933
0.991188
0.254304
0.99607
0.129634
0.870302
0.421283
0.985533
0.097666
0.0661557
0.225261
0.0888687
0.319711
0.0259272
0.259835
0.0378623
0.11663
0.981002
0.0107413
0.00410058
0.000617254
0.803222
0.404028
0.879765
0.105177
0.638539
0.00275164
0.996071
0.559582

0.00218272
0.00186623
0.019972
0.00535304
0.0214564
0.796205
0.0698516
0.443545
0.0991356
0.752914
0.839513
0.956268
0.0788767
0.229923
0.0100998
0.243288
0.0126756
0.000702203
0.0185858
0.692938
0.943971
0.0913015
0.970013
0.180092
0.0121248
0.00688738
0.910836
0.15373
0.226777
0.870172
0.00214326
0.643801
0.0202796
0.557737
0.000747283
0.895548
0.000141757
0.000524862
0.206219
0.180039

0.127973
0.513478
0.00769162
0.93575
0.00198242
0.944746
0.000531827
0.0107447
0.207891
0.496474
0.212787
0.0692788
0.713649
0.012659
0.210277
0.93968
0.046377
0.0942013
0.000686984
0.27544
0.695968
0.206603
0.966546
0.00347364
0.0150316
0.601131
0.0320045
0.197677
0.00157508
0.00502837
0.986945
0.667255
0.00217243
0.250151
2.11456e-05
0.00446109
0.522752
0.070662
0.037708
0.982605

0.000167297
0.0189506
0.00888931
0.330909
0.100075
0.0108313
0.861144
0.994094
0.00134742
0.221303
0.58243
0.357072
0.384845
0.173865
0.317115
0.656675
0.0847551
0.00129638
0.602235
0.0285239
0.0535137
0.000168173
0.0326154
0.529359
0.391584
0.0339866
0.4429
0.781859
0.570094
0.582515
0.392169
0.133708
0.2023
0.0339379
0.0757558
0.0531126
0.386424
0.0384657
0.332359
0.000109862

0.897785
0.000198152
0.544305
0.194741
0.0817538
0.000216626
0.00175084
0.00129754
0.0474994
0.457635
0.389687
0.499392
0.0985456
0.061898
0.913973
0.128631
0.00113075
0.0815216
0.922605
0.0150454
0.0631405
0.0301675
0.46124
0.157004
0.0336336
0.0693043
0.312644
0.540298
0.291325
0.0693801
0.0168499
0.0398513
0.0109686
0.0700237
0.0141023
0.420491
0.000311034
0.00861833
0.483753
0.576964

0.00033274
0.196882
0.0655152
0.607126
0.318623
0.0143056
0.000623278
0.00413733
0.110991
0.00576234
0.205902
0.0603591
0.0983773
0.506229
0.695933
0.00526142
0.614129
0.495893
0.127064
0.000183445
0.0109495
0.053432
0.0135096
0.525386
0.200022
0.013215
0.0427978
0.000973123
0.0640138
0.0278542
0.0275398
0.0431329
0.00578281
0.19206
0.257073
0.000534088
0.0185167
0.221433
0.113949
0.407385

0.00312457
0.558333
0.086576
0.000308842
0.00302091
0.0688343
0.934403
0.00488515
0.720998
0.000742375
0.238542
0.050851
0.00334831
0.218334
0.000450474
0.0167762
0.0319629
0.118572
0.423796
0.34007
0.645121
0.00873911
0.00700505
0.22948
0.628399
0.211829
0.0302758
0.625588
0.00474875
0.0050648
0.0200708
0.208901
0.102402
0.970398
0.584534
0.264672
0.0181475
0.517775
0.0504052
0.948281

0.117461
0.0164176
0.762695
0.000306164
0.00239089
0.00440562
0.000940091
0.281131
0.0339467
0.253425
0.702145
0.375417
0.95415
0.927583
0.874929
1.27532e-05
0.119991
0.48489
0.0141671
0.154457
0.00100001
0.162171
0.325134
0.0110584
0.351543
0.149816
0.802234
0.447264
0.8544
0.138253
0.174767
0.145365
0.00276223
0.180647
0.129599
0.587165
0.0920738
0.0405792
0.0413637
0.00677387

0.942694
0.0204152
0.088763
0.0024874
0.0201157
0.683998
0.000212931
0.0485676
0.228179
0.540458
0.138906
0.173278
0.00922335
0.033364
0.776201
0.563629
0.739004
0.176791
0.0407542
0.000986197
0.0894901
0.375475
0.0284201
0.594557
0.0041375
0.605206
0.0244315
0.293317
0.165973
0.620358
0.111911
0.0361116
0.669216
0.297459
0.378419
0.0900662
0.870509
0.693739
0.101509
0.487136

0.000989092
0.000873105
0.00146516
0.0446703
0.00035389
0.000153029
0.00456788
0.227061
0.011368
0.0887208
0.0672143
0.981201
0.164063
0.0269107
0.0512616
0.0390172
0.009935
0.00809518
0.00367124
0.00864203
0.0221001
0.0550195
0.23296
0.0188483
0.022619
0.0233355
0.0195072
0.0433473
0.0067757
0.0420323
0.954829
0.0113447
0.0962806
0.414684
0.0733351
0.00471498
0.081003
0.954769
0.192506
0.00962525

0.00149098
0.398152
0.00693952
0.000154035
0.211234
0.000927448
0.000668736
0.191646
0.143532
0.00162443
0.000520907
0.0279456
0.244984
0.00113539
0.00554822
0.00309299
0.00296643
0.0176416
0.220916
0.30226
0.116302
0.00396657
0.000401986
0.00453151
0.391881
0.0205202
0.0279188
0.409798
0.780308
0.00408081
0.383114
0.09609
0.164441
0.000110564
0.522585
0.305697
0.0216822
0.00835187
0.00348072
0.0431982

0.755283
0.488897
0.00366391
0.945804
0.0415137
0.0150726
0.800653
0.000380513
0.632252
0.543082
0.00219143
0.000748264
0.00820204
0.00332781
0.122099
0.0157384
0.23509
0.349441
0.0279654
0.307798
0.00174144
0.340153
0.486266
0.83717
0.191799
0.183235
0.676663
0.581099
0.0577103
0.125608
0.375993
0.0006295
0.498329
0.00231667
0.137311
0.0110144
0.000242604
0.0326896
0.0176134
0.0120865

0.899164
0.599074
0.00394898
0.251635
0.00489663
0.00366523
0.00379839
0.334788
0.0464152
0.167838
0.0270865
0.892542
0.00704543
0.994521
0.746549
0.998253
0.0111958
0.00103464
0.0523331
0.454084
0.175724
0.029001
0.0820208
0.696984
0.170102
0.00100085
0.346064
0.810138
0.220454
0.0515862
0.843717
0.999018
0.000384927
0.602444
0.919704
0.00140557
0.76744
0.0560232
0.807429
0.0725951

0.952574
0.0443129
0.612437
0.21114
0.000251796
0.00568571
0.000209643
0.779429
0.624265
0.89752
0.940576
0.0226154
0.534488
0.0920649
0.226459
0.0655263
0.393619
0.0984108
0.249725
0.000465639
0.00557517
0.0442634
0.774554
0.00285695
0.00335015
0.175799
0.182692
0.993188
0.00211711
0.00197486
0.16451
0.59313
0.0221629
0.0899356
0.00106749
0.0856598
0.616082
0.337638
0.719037
0.319085

0.0155438
0.0562291
0.0227144
0.60041
0.828603
0.000185356
0.94746
0.00238583
0.736092
0.837236
0.62896
0.138311
0.132046
0.00637745
0.0353267
0.0270217
0.0107258
0.906769
0.000490644
0.0154699
0.884022
0.0313078
0.909605
0.0118346
0.827942
0.00226679
0.804669
0.0292046
0.912176
0.00521702
0.761291
0.00333603
0.993761
0.409611
0.416817
0.00146965
0.0358562
0.00780699
0.466115
0.00326559

0.00448418
0.824197
0.0911941
0.00470625
0.934342
0.870275
0.0241154
0.534963
0.0535572
0.0287355
0.0903384
0.632886
0.0111804
0.623686
0.0612917
0.945038
0.000128267
0.637141
0.0616905
0.434932
0.880975
0.961547
0.00564019
0.0201158
0.171549
0.00712632
0.464361
0.410734
0.0154363
0.236252
0.0189827
0.960291
0.937366
0.00178533
0.40643
0.467876
0.122849
0.677657
0.00823438
0.789184

0.000164809
0.0612574
0.882088
0.0013066
0.89134
0.00110039
0.935998
0.00634448
0.5877
0.014371
0.204847
0.981614
0.966707
0.87865
0.0635004
0.0439577
0.124879
0.132033
0.000358931
0.146279
0.0014812
0.137945
0.431732
0.0319834
0.00434451
0.891237
0.000106472
6.12843e-05
0.0116353
0.0111649
0.842954
0.883283
0.83022
0.00465928
0.885644
0.457286
0.000976593
0.142499
0.391591
0.00266151

0.200649
0.0684839
0.12511
0.628392
0.663407
0.000385145
0.000488446
0.240427
0.0217149
0.0221614
0.126521
0.0275345
0.946525
0.160984
0.263634
0.000261604
0.0680721
0.875624
0.0446348
0.647995
0.954247
0.267506
0.000731074
0.0392245
1.90381e-05
0.938334
0.141114
0.228959
0.0003186
0.0895889
0.714775
0.894709
0.995886
0.621646
0.000154703
0.377931
0.0105319
0.00615312
0.062085
0.0898273

0.0471343
0.00127068
0.783258
0.00223204
0.00117741
0.952574
0.000978862
0.0415075
0.124851
0.691711
0.741243
0.992232
0.716814
0.00567626
0.765747
0.0223524
0.814122
0.394105
0.00117528
0.190048
0.741132
0.291699
0.000109246
0.0669685
0.0126912
0.00272238
0.00188123
0.318567
0.99715
0.738021
0.254818
0.00155306
0.415552
0.0649213
0.144803
0.0422059
0.0800239
0.46046
0.00412281
0.997841

0.952574
0.47018
0.000357975
0.274324
0.0611922
0.070644
0.000159141
0.103423
0.167949
0.98939
0.584063
0.561228
0.566056
0.418954
0.700353
0.0459857
0.508845
0.677005
0.13475
0.640898
0.0126691
0.561338
0.404788
0.000233903
0.09618
0.401372
0.725442
0.721755
0.437028
0.950218
0.881466
0.011138
0.160387
0.878552
0.0288374
0.42519
0.300865
0.173328
0.464675
0.00613329

0.112941
0.000262759
0.629483
0.0966585
0.0886093
0.862372
0.945572
0.865195
0.00888727
0.0271086
0.847557
0.985664
0.276477
0.0159172
0.0761625
0.415012
0.787181
0.000591482
0.00764538
0.393999
0.850137
0.124399
0.170699
0.584992
0.0976456
0.0339192
0.380928
0.00110101
0.177623
0.851408
0.293019
0.841502
0.140596
0.329797
0.826189
0.030694
0.0925539
0.0064493
0.173959
0.101003

0.34023
0.721913
0.581987
0.00219718
0.000765607
0.31393
0.000573736
0.233245
0.959792
0.00320761
0.703622
0.212243
0.0887179
0.681158
0.538818
0.00702011
0.0583674
0.00107951
0.0264345
0.000821701
0.000554285
0.505237
0.000400958
0.81333
0.937484
0.0690942
0.00945111
0.575924
0.0061615
0.548293
0.314161
0.467603
0.015764
0.000194148
0.00923406
0.00686039
2.57676e-05
0.232081
0.00287606
0.717363

0.150518
0.078272
0.606921
0.538905
0.0193607
0.207107
0.63037
0.966717
0.0585319
0.150331
0.0886547
0.886456
0.398437
0.0158849
0.0792915
0.719709
0.476203
0.0177208
0.808899
0.000462274
0.0605163
0.206606
0.0828211
0.138179
0.00664047
0.0213823
0.000779345
0.870697
0.694571
0.619372
0.166051
0.0953877
0.799656
0.00264747
0.887264
0.0898612
0.0758637
0.515572
0.0560645
0.0612286

0.815432
0.86016
0.248724
0.708209
0.0185828
0.0152351
0.379085
0.0287336
0.120611
0.241013
0.964915
0.804517
0.965516
0.971721
0.960502
0.458224
0.951023
0.173082
0.519771
0.939674
0.956437
0.0173012
0.573463
0.836162
0.944681
0.927796
0.103771
0.000589638
0.0675039
0.00063137
0.940856
0.554331
0.927318
0.992611
0.031087
0.761128
0.453773
0.891634
0.966533
0.907711

0.0742152
0.110832
0.00753441
0.00414531
0.0758779
0.892393
0.0111471
0.00143254
0.976234
0.0377715
0.168061
0.0123933
0.252598
0.18285
0.240094
0.00185307
0.00386083
0.00839759
0.137335
0.523299
0.129869
0.0406745
0.115607
0.823182
0.291143
0.16491
0.914406
0.0481498
0.162121
0.316699
0.607413
0.000809036
0.244249
0.0588811
0.641065
0.781892
0.451644
0.102707
0.0940295
0.0668683

0.019624
0.453401
0.838325
0.0643248
0.00303941
0.000131654
0.635159
0.0596492
0.848747
0.365821
0.000138852
0.00143536
0.443548
0.105655
0.714895
0.231522
0.548353
0.255763
0.529022
0.531011
0.208185
0.28463
0.808566
0.320373
0.464444
0.290505
0.498417
0.37136
0.226749
0.0464499
0.0721335
0.611689
0.199769
0.300012
0.277261
0.60132
0.451862
0.100141
0.0737626
0.140181

0.000587113
0.000123395
0.635368
0.650036
0.00370461
0.00752686
0.000740761
0.904548
0.00673047
0.00102767
0.737353
0.00944544
0.00766692
0.0132895
0.00587851
0.0210396
0.000109586
0.000755233
0.0602315
0.027838
0.00324214
5.89782e-05
0.980345
0.00113185
0.0955502
0.0711515
0.00165903
0.102029
0.00363982
0.943411
0.024015
0.454673
6.2718e-05
0.000287447
0.967536
0.00325562
0.374175
0.000421687
0.000447831
0.0160544

0.0326718
0.0143355
0.000745279
0.617394
0.00804242
0.000397241
0.0604239
0.275869
0.150568
0.0562618
0.996841
1.24844e-05
0.923246
0.151398
0.998071
0.97006
0.00353251
0.0133939
0.98793
0.00309523
0.794571
0.968899
0.887471
0.00652819
0.342895
0.000519993
0.99942
0.599768
0.97084
0.0775125
0.71356
0.943043
0.878365
0.00285164
0.200137
0.0578779
0.881332
0.0564472
0.877405
0.169427

0.686905
0.00365779
0.000315851
0.58903
0.00546946
0.00440071
0.00142226
0.00109968
0.313249
0.0199662
0.211724
0.0050281
0.000304589
0.0604517
0.0096531
0.00472726
0.0077833
0.00194461
0.0568631
0.973938
0.0671574
0.00935911
0.00799424
0.00668073
0.00296148
0.747513
0.0544595
0.00502634
0.0100044
0.0316272
0.0026628
0.000103242
0.00194081
0.000905463
0.00197452
0.00324072
0.0316539
0.00887968
0.791774
0.019775

0.825529
0.0280566
0.0170374
0.0109514
0.887949
0.164412
0.00563211
0.879076
0.225646
0.932565
0.093215
0.991387
0.915204
0.0202196
0.930714
0.161324
0.0292036
0.00782883
0.0398223
0.108261
0.00429419
0.257358
0.0173207
0.448761
0.0168273
0.122826
0.707226
0.8312
0.152444
0.129859
0.000536204
0.987699
0.000396346
0.928205
0.873529
0.991318
0.0035418
0.248309
0.111168
0.0626673

0.000953412
0.0448827
0.000456551
0.000136828
0.063712
0.000875612
0.938706
0.0163796
0.0137415
0.100379
0.716266
0.00560028
0.77174
0.896823
0.000889865
0.151284
0.00201393
0.121972
0.939802
0.89659
0.0016776
0.261727
0.00400398
0.000151593
0.00240291
0.00413105
0.000155751
0.874701
0.119523
0.927158
0.945489
0.167127
0.191431
0.311124
0.626992
0.983218
0.184267
0.272816
0.921634
0.00111051

0.00378771
0.379134
0.000543736
0.499122
0.896873
0.887743
0.000229982
0.0466078
0.112324
0.708881
0.0243596
0.110739
0.0596167
0.00191388
0.446412
0.865441
0.00276616
0.391465
0.0339916
0.11645
0.642875
0.0211983
0.494262
0.00602794
0.142147
0.371023
0.0410339
0.220733
0.404881
0.0126776
0.266641
0.0402431
8.37487e-05
0.0272745
0.477302
0.241886
0.195666
0.0256177
0.584658
0.229901

0.00729001
0.858778
0.00274004
0.952574
0.000766625
0.0140722
0.226241
2.22213e-05
0.0770499
0.112307
0.873045
0.462907
0.426235
0.645397
0.0535738
0.298674
0.910719
0.413659
0.000191066
0.145476
0.201704
0.0168509
0.214674
0.711835
0.00123432
0.112261
0.0316458
0.00736795
0.0117433
0.636753
6.63186e-05
0.540932
0.314807
0.0234343
0.686692
0.325273
0.966866
0.208252
0.0139302
8.28023e-05

0.175446
0.697005
0.549379
0.712964
0.000753436
0.883384
0.000478905
0.838426
7.98192e-05
0.601543
0.996681
7.61668e-05
0.017226
0.974782
0.00763026
0.0144356
0.00442796
0.949302
0.977745
0.19419
7.11272e-05
0.997242
0.957261
0.08873
0.917262
0.343039
0.0722415
0.00283818
9.58723e-05
0.0169405
0.212253
0.859958
0.210635
0.0149726
0.219782
0.0205892
0.973007
0.00400248
0.000118967
0.17934

0.0417551
0.0205582
0.000661328
0.135448
0.000729245
0.214932
0.871998
0.843774
0.348699
0.0852294
0.408519
0.272722
0.0040883
0.0490862
0.0697142
0.00778363
0.0260979
0.141992
0.325653
0.0704282
0.00367082
0.0191526
0.0102038
0.730453
0.0231902
0.123807
0.0047365
0.0055801
0.0557254
0.242838
0.0100504
0.251856
0.000106288
0.736047
0.0872147
0.102146
0.00311277
0.00316459
0.012445
0.000614371

0.302659
0.0114972
0.215568
0.00916592
0.32583
0.265145
0.00069462
0.0046208
0.00323696
0.00148146
5.15013e-05
0.00410067
0.00348347
0.414565
0.00142475
0.106742
0.00646682
0.000541398
0.000292453
0.040374
0.00237797
0.000163789
0.00937235
0.000611703
0.000638535
0.98008
0.978656
0.0987805
0.0103968
0.0053743
0.0206584
0.153904
0.00337267
0.65439
0.00231091
1.38554e-05
0.695864
0.00234976
0.221108
3.41809e-05

0.0347974
0.0131879
0.0018921
0.0522508
0.00037888
0.441841
0.32318
0.034904
0.332453
0.072206
0.232468
0.110386
0.321598
0.412097
0.078344
0.394031
0.0982796
0.0054541
0.083744
0.757886
0.732974
0.929697
0.189145
0.062146
0.000540424
0.552704
0.0327132
0.924449
0.00362479
0.0929165
0.00229426
0.572001
0.296432
0.0963962
0.00352709
0.214456
0.810057
0.0674996
0.245824
0.105948

0.672412
0.800562
0.00337005
0.00130067
0.00358365
0.916514
0.0168777
0.857482
0.902888
0.174276
0.0125264
0.268485
0.0167338
0.000815215
0.191651
0.00376544
0.970647
0.00101123
0.000554015
0.000795532
0.000712307
0.00271192
0.00893983
0.00189327
0.574691
0.832188
0.0542091
0.939428
0.786544
0.000118255
0.900189
0.162743
0.409513
0.544881
0.00943563
0.742472
0.000743965
0.000551743
0.00868818
0.000400214

0.00363294
0.468855
0.206186
0.090413
0.605851
0.00117134
0.0354692
0.0395038
0.0456685
0.00995133
0.00712132
0.0447337
0.252824
0.0942167
0.0354818
0.426011
0.383785
0.0202568
0.0680985
0.742133
0.455381
0.0227583
0.0136444
0.262869
0.376787
0.951077
0.0163703
0.87348
0.707071
0.877242
0.00968646
0.257572
0.380384
0.095602
0.10213
0.980311
0.0507252
0.773441
0.248993
0.835112

0.000302231
0.766441
0.000185246
0.0426093
0.000475864
0.00146812
0.00581452
0.00834814
0.0104375
0.00065786
0.000506191
0.000136772
0.00773746
0.0648333
0.00114227
9.2981e-05
0.0202129
0.838447
0.000115342
0.952274
0.00449899
0.00216082
0.0042218
0.000125516
0.000361874
0.00150904
0.37504
0.00521704
0.0276526
0.000172109
0.97267
5.68402e-05
0.411714
0.493459
0.00526179
0.0343388
0.0220478
0.00676808
0.00425966
0.00170175

0.000362647
0.000708364
0.950114
0.000563915
0.000838132
0.000959927
0.0124214
0.104346
0.00079312
0.0621864
0.018036
0.000470172
0.000598964
0.0148825
0.00481729
0.0017685
0.000455656
0.000413966
0.00219579
0.201938
0.000717951
0.000106124
0.00531518
0.00328606
0.00412608
0.000473401
0.600244
0.000247184
0.00148076
0.00114922
3.55063e-05
0.94324
0.700036
0.0008083
0.00424581
0.164112
9.81711e-05
0.954131
0.182416
0.0288603

0.937439
0.606299
0.00171324
0.908102
0.516127
0.0205371
0.159925
0.114347
0.217527
0.00430751
0.0293053
0.718678
0.294397
0.956618
0.697555
0.231734
0.965958
0.00151664
0.000764817
0.895885
0.0815425
0.200397
0.00186229
0.00344439
0.0651099
0.951365
0.0357532
0.0038079
0.046971
0.56583
0.864783
0.912878
0.0133206
0.876611
0.44782
0.753198
0.0012703
0.353489
0.284604
0.0101962

0.672589
0.947047
0.0115421
0.832611
0.0085788
0.0179754
0.00599721
0.0153897
0.0356186
0.755488
0.415549
0.188146
0.775228
0.152065
0.967106
0.369132
0.00607817
0.316287
9.76203e-05
0.089283
0.0861723
0.385089
0.280113
0.030229
0.322277
0.48632
0.209576
0.258068
0.456189
0.0549665
0.0177834
0.000679751
0.000836783
0.00266534
0.11201
0.31716
0.236381
0.995264
0.151957
0.12967

0.013939
0.925059
0.847692
0.673381
0.218459
0.51549
0.777083
0.0453665
0.32435
0.0324055
0.594509
0.7579
0.328096
0.624148
0.176839
0.674952
0.00120469
0.557323
0.991312
0.640601
0.0428438
0.170315
0.126378
0.438418
0.00743863
0.121025
0.0072102
0.23298
0.508473
0.101667
0.972452
0.814397
0.271011
0.991514
0.00932532
0.0281025
0.0524452
0.989561
0.898524
0.60447

0.158825
0.0756527
0.000481687
0.100183
0.952574
0.204143
0.0021683
0.240619
0.00568555
0.307234
0.558811
0.0690027
0.373346
0.0420208
0.000734263
0.823142
0.0125976
0.371
0.0628607
0.211246
0.0056905
0.25814
0.293787
0.549266
0.0722038
0.00308804
0.280083
0.0217733
0.0655368
0.000414973
0.0413204
0.00228353
0.0132815
0.381205
0.000366556
0.0219078
0.679137
0.0945277
0.0171671
0.0647867

0.00874611
0.000949402
0.76897
0.0110116
0.0568689
0.0542606
0.00020499
0.940905
0.00255723
0.000639662
0.000792025
0.175904
0.000190631
0.168075
0.784729
0.14428
0.328116
0.0344975
0.0471271
0.166754
0.0209655
0.106916
0.184529
0.663244
0.0178499
0.922603
0.260799
0.120867
0.138243
0.00901415
0.00584791
0.000645836
0.783779
0.0133432
0.0252276
0.000310984
0.0077485
0.157128
0.67153
0.94426

0.125083
0.000335082
0.447217
0.000246043
0.952574
0.0322656
0.952574
0.554479
0.0190257
0.802489
0.548668
0.069733
0.0579335
0.257701
0.556206
0.573986
0.0123854
0.26271
0.0135461
0.0855455
0.13246
0.884939
0.0438183
0.00383177
0.0528839
0.0127267
0.985904
0.490274
0.409169
0.00136318
0.777071
0.105269
0.0170789
0.0801768
0.348215
0.0918925
0.0669107
0.0309358
0.712817
0.56696

0.92963
0.000461233
0.854297
0.000664443
0.0174492
0.926679
0.100585
0.497349
0.529211
0.98892
0.121478
0.290411
0.596916
0.250237
0.133862
0.000765974
0.508665
0.506407
0.000721823
0.963127
0.860029
0.00850543
0.741196
0.00218946
0.0366036
0.0023522
0.901385
0.500089
0.407342
0.797349
0.000199019
0.0407748
0.94091
0.807235
0.174091
0.598499
0.0664325
0.00194842
0.000781614
0.53686

0.706952
0.000437804
0.00611705
0.839408
0.952574
0.00393405
0.000123395
0.166823
0.54504
0.997581
0.292794
0.751091
0.00818204
0.550658
0.99847
0.0156297
0.987975
0.280057
0.271867
0.0499717
0.999646
0.255405
0.204288
0.999649
0.769805
0.071604
0.00190203
0.000878977
0.615897
0.948527
0.532605
0.139868
0.757983
0.634583
0.000641969
0.0069579
0.124186
0.577075
0.174226
0.000780886

0.00598775
0.000800894
0.924613
0.86364
0.00639285
0.0016832
0.0361098
0.822711
0.166369
0.224493
0.0943642
0.0077631
0.079105
0.148833
0.163705
0.0565587
0.0342375
0.258722
0.00126128
0.0453801
0.966969
0.657741
0.369394
0.0151707
0.0218554
0.00786426
0.105815
0.286082
0.00327076
0.001002
0.553021
0.029957
0.150427
0.0170042
0.362419
0.0408449
0.0175728
0.0037586
0.0134775
0.0876907

0.924324
0.331135
0.875333
0.451457
0.615597
0.0141407
0.402092
0.329369
0.0671792
0.429566
0.675642
0.910377
0.366868
0.31575
0.0727484
0.325358
0.393527
0.700079
0.305201
0.968262
0.216326
0.790869
0.0256674
0.995262
0.703948
0.0220306
0.483419
0.405401
0.957567
0.982343
0.419509
0.668895
0.656393
0.405327
0.199534
0.764027
0.152303
0.0925359
0.0253089
0.71413

0.000443198
0.253718
0.418406
0.00437705
0.524895
0.00294986
0.00222842
0.103512
0.0945396
0.0452237
0.0234377
0.0259811
0.0231684
0.00596244
0.0107515
0.686511
0.121859
0.000887332
0.16302
0.274144
0.355445
0.0368291
0.0137427
0.099223
0.119052
0.111485
0.0162816
0.728
0.179794
0.00605134
0.333491
0.475858
0.444602
0.0121811
0.543599
0.399578
0.0165997
0.0183579
0.108205
0.592438

0.118816
0.868456
0.0377044
0.012552
0.000215895
0.000496679
0.945992
0.0195971
0.00984239
0.0384026
0.0129462
0.523308
0.00582013
0.0955591
0.0043066
0.987467
0.0245743
0.0958251
0.0640972
0.973131
0.00790794
0.00211162
0.0104519
0.000485288
0.00404163
0.0787847
0.0991664
0.000873523
0.850856
0.99098
0.00141996
0.0347868
0.92247
0.991424
0.0765744
0.108476
0.00983941
0.000260109
0.00991492
0.0227512

0.766159
0.0532588
0.888516
0.360239
0.000361289
0.0016985
0.760035
0.191753
0.0130778
0.916565
0.10878
0.0120743
0.000155445
0.361451
0.00742086
0.000162101
0.16343
6.18322e-05
0.000566678
0.0638826
0.00256722
0.000388506
0.905723
0.421521
0.934728
0.107586
0.968848
0.000255719
0.65222
0.302543
0.890999
0.0321066
0.00931463
0.506115
0.0319629
0.00773286
0.0186364
0.851325
0.843846
0.171257

0.00094529
0.0192248
0.185944
0.00326446
0.254608
0.000413628
0.528203
0.206178
0.00439462
0.13381
0.771941
0.0877555
0.000703218
0.0114155
0.0161046
0.890185
0.123906
0.00604902
0.333373
0.116339
0.975481
0.377519
0.0146259
0.152642
0.019924
0.00697004
0.792835
0.331607
0.0698133
0.467847
0.0398285
0.795764
0.167988
0.324984
0.712417
4.06157e-05
0.0840347
0.30972
0.000561184
0.6772

0.949001
0.244876
0.0780458
0.106245
0.20023
0.339828
0.000744658
0.248179
0.102465
0.313268
0.326972
0.67004
0.177845
0.282007
0.012747
0.33001
0.46451
0.0186493
0.0451008
0.243384
0.338149
0.0564651
0.934595
0.000159793
0.341681
0.517422
0.28911
0.000198776
0.000779843
0.432025
0.479629
0.73084
0.464961
0.174633
0.921247
0.00034763
0.235444
0.450678
0.158867
0.0448018

0.00070782
0.000340563
0.832532
0.00148216
0.745105
0.00310143
0.00317292
0.00128297
0.00137826
0.0244346
0.0165578
0.0753286
0.0385959
0.00822572
0.845136
0.000388244
0.0198842
0.0186537
0.0207017
0.0816212
0.051616
0.0105031
0.527866
0.0835211
0.00777535
0.000828736
0.860404
0.363414
0.231828
0.00296424
0.0217939
0.019544
0.925221
0.928815
0.0294201
0.0769577
0.492135
0.669368
0.00577257
0.239053

0.00019601
0.000508662
0.757718
0.00181113
0.81542
0.0274766
0.0159978
0.174912
0.0222645
0.32926
0.00795464
0.000548061
0.000327412
0.868653
0.0071038
0.00109306
0.0167973
0.0323865
0.246065
0.0724037
0.114895
0.00091474
0.000430235
0.0280345
0.0036135
0.99783
0.0287202
0.0017649
0.0794865
0.0778439
0.0482859
0.0375667
0.0016157
0.0012138
0.000137678
0.130769
0.107334
0.799543
0.892292
0.0168926

0.000211518
0.0104949
0.0280289
0.630756
0.866697
0.840269
0.952574
0.258013
0.845174
0.0268007
0.202227
0.432294
0.216309
0.243868
0.805983
0.601948
0.491187
0.343823
0.178815
0.173096
0.336625
0.284984
0.0715873
0.000819288
0.0202902
0.99852
0.118702
0.431358
0.438834
0.135651
0.00053868
0.623735
0.0393477
0.678041
0.561599
0.89486
0.17858
0.81648
0.00551597
0.329887

0.00267504
0.0612293
0.033475
0.952574
0.798488
0.00191786
0.0676984
0.0968263
0.00360573
0.0495604
0.225257
0.00403288
0.343995
0.0928933
0.0297154
0.554285
0.00174181
0.00927077
0.132789
0.017651
0.196313
0.0235832
0.169825
0.125468
0.0241223
0.139578
0.010423
0.0251287
0.221745
0.107713
0.470802
0.248321
0.029213
0.015276
0.970281
0.0714337
0.161666
0.0326305
0.0113187
0.411465

0.000544828
0.421891
0.0456038
0.0277911
0.0031087
0.348112
0.395261
0.237986
0.0557886
0.0474024
0.62096
0.199592
0.460025
0.0905338
0.473869
0.0510046
0.730448
0.481099
0.00157598
0.448308
0.0223525
0.0776049
0.497995
0.855007
0.886956
0.101858
0.276222
0.486735
0.000323972
0.0424796
0.00383774
0.351801
0.216765
0.0759946
0.00892343
0.188014
0.863856
0.126673
0.395159
0.0523042

0.036346
0.430641
0.000136037
0.0582367
0.220376
0.946809
0.0132585
0.746158
0.156588
0.99629
0.260659
0.330843
0.572521
0.013756
0.241844
0.792113
0.000971631
0.287951
0.853184
0.450684
0.201777
0.846003
0.628865
0.618062
0.664114
0.000449163
0.419005
0.727113
0.47653
0.15027
0.131346
0.956024
0.0159076
0.896006
0.124857
0.468816
0.314589
0.00522153
0.098385
0.00345139

0.630598
0.051207
0.0967305
0.00732272
0.000189816
0.000889177
0.504251
0.00638031
0.00318704
0.00432274
0.0352457
0.10633
0.946593
0.762973
0.00279138
0.519773
0.0193144
0.0166121
0.013727
0.0444746
0.767107
0.0308787
0.178104
0.858322
0.00381862
0.00949231
0.00036821
0.014981
0.020056
0.00368289
0.141451
0.290957
0.0219535
0.024333
0.00239052
0.914559
0.00668058
0.0428446
0.000227478
0.183682

0.000286306
0.183612
0.00234484
0.548678
0.000123395
0.000596123
0.00175966
0.649843
0.694909
0.433962
0.00304932
0.0094815
0.0784327
0.0682207
0.919192
0.00644271
0.0738763
0.22937
0.155771
0.0476818
0.0456251
0.00265901
0.349211
0.0726975
0.0711786
0.483674
0.00287329
0.0376494
0.350383
0.0206561
0.0795367
0.739785
0.0119817
0.0219826
0.0370432
0.00240621
0.128363
0.00142461
0.0861946
0.0570546

0.000945605
0.695656
0.000196699
0.0189193
0.00169715
0.000123395
0.636723
0.000184776
0.000134767
0.00229179
0.310432
0.000793193
0.701577
0.00129711
0.536765
0.917536
0.000139671
0.000138135
0.00321084
0.000228825
4.64004e-05
0.564902
0.60315
0.000499615
0.000294646
0.786703
0.0202823
0.00190735
0.000268439
0.000115062
0.000767055
0.974121
0.0796563
0.00292952
0.00132161
0.0421226
0.000194641
0.920318
0.00089865
0.946367

0.591481
0.0020022
0.021371
0.000887745
0.000631701
0.00270673
0.345166
0.143483
0.0165677
0.0047363
0.219686
0.330493
0.266405
0.00397996
0.0289982
0.000352987
0.00255836
0.21134
0.230938
0.00946971
0.0107357
0.106753
0.485007
0.00363597
0.145634
0.474711
0.0198653
0.000425642
0.199815
0.285378
0.0332345
0.00566634
0.0102646
0.0151719
0.001174
0.112915
0.111819
0.106867
0.0192318
0.0181489

0.094161
0.945358
0.0663999
0.70392
0.00300831
0.722911
0.862535
0.00241845
0.0176175
0.395213
0.0494302
0.0139948
0.0127774
0.94711
0.0241097
0.987059
0.933892
0.00366902
0.386461
0.892924
0.00945818
0.432084
0.727678
0.0515989
0.0401732
0.0293083
0.000438232
0.0152103
0.89826
0.532516
0.0315493
0.500873
0.8658
0.362191
0.0691023
0.962458
0.00206883
0.00401082
0.458423
0.0325433

0.0536517
0.0575133
0.23867
0.000123395
0.0523608
0.00204273
0.0080188
0.343652
0.0178363
0.0216662
0.244575
0.784342
0.51197
0.00390749
0.209335
0.450081
0.0432972
0.535618
0.525791
0.0163688
0.238198
0.0147101
0.387088
0.462488
0.583034
0.10001
0.731157
0.266801
0.311634
0.00314631
0.0025032
0.0393159
0.558101
0.148762
0.425185
0.140357
0.0163127
0.50673
0.0325519
0.0130498

0.000233794
0.0455176
0.000150251
0.457034
0.00184275
0.87753
0.449758
0.521419
0.669983
0.444387
0.00241054
0.00498633
0.000984977
0.750769
0.000330273
0.00694812
0.697813
0.0017369
0.0069511
0.918706
0.00928156
0.143995
8.12025e-05
0.145615
0.000452876
0.426197
0.257408
0.318942
0.0130518
0.367701
0.000935834
0.0102504
0.273365
0.00320178
0.219816
0.141332
0.518454
0.000905988
0.98276
0.103093

0.000325181
0.952574
0.000924558
0.889098
0.0094393
0.391855
0.687025
0.209309
0.953338
0.977867
0.000213672
0.000374763
0.0032068
0.0724557
0.428385
0.00132558
0.00735625
0.345131
0.00652166
0.00145971
0.000966401
0.395208
0.144062
0.000366733
6.0728e-05
0.221552
0.00278864
0.980814
0.033871
0.320604
0.00221436
0.00292167
0.0130287
0.224668
0.00075861
0.188579
0.855262
0.00104009
0.00917606
0.0379628

0.374429
0.000217281
0.816567
0.177423
0.000328037
0.878184
0.309507
0.0270189
0.691052
0.990103
0.0211366
0.323936
0.687735
0.796359
0.95634
0.990778
0.0699721
0.496922
0.121462
0.970292
0.984764
0.00546267
0.0625115
0.653401
0.990972
0.0763649
0.993494
0.192212
0.958433
0.998658
0.479746
0.913009
0.972637
0.94312
6.99029e-06
0.932906
0.874644
0.441291
0.915327
0.0294059

0.0241428
0.0737356
0.00826502
0.928542
0.000218423
0.0067896
0.491453
0.57915
0.0911436
0.0542542
0.640308
0.24416
0.415794
0.000837279
0.136401
0.00669009
0.0192534
0.030401
0.215327
0.0047269
0.595173
0.0112894
0.632423
0.0181453
0.00225735
0.1018
0.00548671
0.170174
0.442808
0.573962
0.512073
6.59389e-07
0.0496304
0.516841
0.0933256
0.0261786
0.465819
0.385773
0.761233
0.555321

0.929478
0.482639
0.804422
0.484548
0.503882
0.00023714
0.0484784
0.00120018
0.974393
0.57403
0.0744521
3.64339e-05
0.758827
0.947014
0.932661
0.842688
0.353521
0.00080791
0.996068
0.000165928
0.321138
0.0829095
0.384248
0.345532
0.845111
0.902755
0.0790122
0.660581
0.0473433
0.276566
0.914513
0.219053
0.0263386
0.453433
0.352912
0.199695
0.85886
0.146349
0.967455
0.119483

0.345156
0.0172576
0.0466681
0.000708037
0.952574
0.00258734
0.00391207
0.533959
0.0639488
0.34994
0.504272
0.900741
0.300638
0.00888064
0.392002
0.567145
0.640908
0.0462456
0.500656
0.463309
0.083593
0.945255
0.436323
0.063956
0.66776
0.078388
0.0649187
0.160232
0.0600317
0.565729
0.627439
0.000204847
0.0662607
0.452551
0.446176
0.101962
0.0975112
0.405196
0.0355167
0.978096

0.000691045
0.947912
0.00979913
0.591376
0.0595895
0.769764
0.000142457
0.436863
0.000252194
0.398745
0.328944
0.26627
0.119072
0.62551
0.000338491
0.935178
0.723412
0.129301
0.929389
0.0141474
0.917111
0.479375
0.938224
0.133769
0.923693
0.913692
0.401258
0.983432
0.363261
0.205866
0.0912826
0.00150346
0.974431
0.000283406
0.495897
9.90866e-05
0.0069595
0.551013
0.291344
0.936632

0.0403087
0.563103
0.0257176
0.000608258
0.0246492
0.0105465
0.450974
0.0154698
0.919995
0.0470473
0.0120994
0.422553
0.00661646
0.0274962
0.00157921
0.56459
0.00841315
0.160542
0.282572
0.0433
0.0842565
0.193529
0.0219135
0.92733
0.560886
0.0467201
0.0263039
0.00958974
0.0256185
0.0016931
0.248335
0.0177103
0.412451
0.0187739
0.0263972
0.102997
0.0154982
0.00349846
0.185284
0.0837652

0.0194903
0.0038193
0.545088
0.0563516
0.00878466
0.0110955
0.000370729
0.44635
0.00357073
0.12497
0.0234143
0.495748
0.00808171
0.0618213
0.796739
0.00269338
0.868951
0.00300297
0.000627054
0.00327168
0.0469387
0.621397
0.0671311
0.144967
0.174799
0.779414
0.728615
0.87142
0.547716
0.90322
0.522435
0.431674
0.00136506
0.631233
0.00252219
0.0271437
0.151788
0.0438454
0.219142
0.051788

0.0264947
0.611143
0.00253731
0.0128912
0.0126644
0.836186
0.920525
0.0394273
0.0255951
0.100774
0.0549385
0.819068
0.00920389
0.000154594
0.459542
0.0158806
0.0528082
0.205499
0.0418285
0.962197
0.985033
0.255403
0.000438669
0.0098886
0.0739986
0.16055
0.526478
0.428917
0.255071
0.717418
0.9804
0.0246165
0.651934
0.00324912
0.877951
0.00967554
0.909021
0.201936
0.99127
0.00353849

0.00511887
0.00426286
0.0295128
0.0327924
0.891946
0.00150831
0.00126415
0.00070262
0.726117
0.0109544
0.00212419
0.00484647
0.020286
0.870101
0.016471
0.0788593
0.000561693
0.00111433
0.00845334
0.0130145
0.00921855
0.207129
0.00056832
0.00956173
0.0926895
0.00431745
0.0899933
0.5306
0.00321788
0.599568
0.139173
0.00230995
0.0107985
0.0299887
0.0547041
0.872884
0.0421555
0.000769689
0.0493118
0.604009

0.000178775
0.0296235
0.000204131
0.353684
0.105399
0.501496
0.247175
0.281207
0.0507107
0.203878
0.000465802
0.589912
0.00178265
0.000391258
0.518546
0.144776
0.0024124
0.0193288
0.00301948
0.265442
3.88229e-05
0.924403
0.449829
0.0376743
0.000299951
0.15466
0.115498
0.576112
0.119974
0.000123316
0.000182007
0.0864341
0.138957
0.441355
0.36281
0.0556172
0.103835
0.00769135
0.413911
0.00284913

0.0437221
0.564742
0.456772
0.595146
0.148424
0.805667
0.000514844
0.00395418
0.278942
0.00653916
0.194293
0.00415946
0.0105018
0.17582
0.00398047
0.0318336
0.0155803
0.0825005
0.00237238
0.922085
0.0141749
0.0550115
0.12194
0.714746
0.478815
0.29328
0.148518
0.00834519
0.280381
0.000145612
0.0328254
0.0495171
0.896995
0.0396257
0.211339
0.0648479
0.264801
0.469993
0.0729755
0.0604883

0.0012649
0.0558703
0.180498
0.512903
0.594735
0.3581
0.914365
0.0225497
0.000721807
0.312063
0.0037242
0.0135718
0.00273622
0.781795
4.22179e-05
0.151295
0.181961
0.35609
0.741007
0.0411474
0.778765
0.0374146
6.69456e-06
0.125669
0.546506
0.0567517
0.238281
0.00428245
0.388922
0.196732
0.207259
0.55132
0.807837
0.000655838
0.0726329
0.844391
0.796055
0.0656841
0.820316
0.998028

0.833147
0.004414
0.952574
0.00105149
0.0116507
0.00107645
0.0144281
0.054882
0.00649214
0.526852
0.0413378
0.0540034
0.00393472
0.311951
0.572077
0.158705
0.916578
0.182541
0.280921
0.542865
0.244135
0.0204748
0.68994
0.0275824
0.113571
0.342531
0.000856727
0.775369
0.319047
0.503804
0.465361
0.137328
0.46939
0.286517
0.455584
0.000491376
0.949097
0.191852
0.438934
0.270803

0.248055
0.000154338
0.251079
0.000271799
0.178243
0.915515
0.407368
0.0174203
0.000340674
0.0365472
0.0359236
0.103475
0.955878
0.0805266
0.320662
0.528346
0.837717
0.609089
0.779854
0.000523195
0.317965
0.00434442
0.981331
0.327763
0.825016
0.589245
0.527405
0.832684
0.998493
0.0017029
0.985626
0.977934
0.0968943
0.605462
0.271479
0.980684
0.00141648
0.171602
0.9554
0.796949

0.00213868
0.651135
0.0244683
0.012509
0.0246161
0.00799173
0.00103684
0.0107892
0.0744559
0.116611
0.24542
0.00668434
0.479177
0.821446
0.00819421
0.00253238
0.0992303
0.00123578
0.0184862
0.000159333
0.010514
0.0741255
0.00199989
0.000425284
0.230753
0.000511172
0.531981
0.00633576
0.0563957
0.00134182
0.0622449
0.000810984
0.0189703
0.499566
0.104636
0.0116529
0.015254
0.000402287
0.00189163
0.00189305

0.353782
0.00135042
0.72896
0.6912
0.00119513
0.575686
0.0223918
0.0862629
0.068432
0.106784
0.979411
0.610954
0.598112
0.00517906
0.0447698
0.243684
0.0205777
0.0329104
0.757842
0.953744
0.097649
0.106984
0.544202
0.0503798
0.00683833
0.0018009
0.0010684
0.0272403
0.0295833
0.843831
0.0186244
0.0695577
0.0165112
0.588267
0.147312
0.0584306
0.251539
0.893071
0.992267
0.347576

0.65262
0.0370631
0.0005733
0.000625824
0.00125551
0.0128337
0.784657
0.229249
0.0425723
0.402924
0.601783
0.758003
0.627305
0.551321
0.866332
0.00805451
0.622578
0.35275
0.415279
0.126981
0.0230218
0.299353
0.0202825
0.150267
0.00758664
0.0661966
0.522268
0.562254
0.443159
0.00420029
0.067348
0.326352
0.160864
0.0066053
0.206556
0.440755
0.0322192
0.584401
0.0536694
0.664348

0.00889728
0.502105
0.00719703
0.546397
0.555432
0.625299
0.000452427
0.807663
0.55472
0.192419
0.870202
0.977577
0.000289993
0.98271
0.0314275
0.906455
0.00924434
0.94122
0.0245431
0.0952526
0.341574
0.039367
0.973912
0.128267
0.106887
0.191436
0.687314
0.000700172
0.171936
0.0165769
0.246082
0.00220546
0.000583505
0.0007157
0.608273
0.0915013
0.185782
0.455039
8.27265e-05
0.00144549

0.000861472
0.0240686
0.00206454
0.000692512
0.000207661
0.000518115
0.000123395
0.665531
0.000929418
0.801966
0.000259948
0.865667
6.47347e-05
0.00985388
0.0192731
0.684127
0.016714
0.955264
0.00147247
0.000130833
0.0384586
0.00840593
0.0003177
0.0151819
0.0022827
0.000118486
0.000267784
0.0058099
0.741976
0.282706
0.294367
0.144279
0.0187883
0.026483
0.0355617
0.165383
0.0680338
0.00369875
0.00426216
0.0859783

0.000156676
0.637516
0.0591403
0.0722155
0.751462
0.0305268
0.515936
0.234165
0.85097
0.00016871
0.580363
0.00193616
0.0401156
0.39914
0.0602749
0.43933
0.0583668
0.00223058
0.125378
0.476998
0.910105
0.11724
0.866674
0.446295
0.171041
0.129933
0.449379
0.000866404
0.00512304
9.2787e-05
0.0684246
0.00354591
0.0963421
0.105396
0.237078
0.0227559
0.762843
0.142478
2.42614e-05
0.938891

0.000548576
0.779676
0.000284623
0.0356813
0.000388295
0.583486
0.0258627
0.0253488
0.0547379
0.348031
0.906876
0.0551596
0.0551526
0.138768
0.0560093
0.0291532
0.052253
0.138357
0.327863
0.0771318
0.0159831
0.884589
0.0428032
0.337516
0.00119593
0.0602129
7.68424e-05
0.370637
0.011587
0.036279
0.526009
0.079511
0.15313
0.000233976
0.808597
0.137317
0.339519
0.0395836
0.300149
0.0884863

0.000133355
0.00108485
0.952574
0.5979
0.570104
0.000204999
0.567028
0.20815
0.975634
0.353423
0.00113429
0.222784
0.523957
0.0012773
0.56686
0.00518859
0.00893159
0.00950374
9.58571e-05
0.00326459
0.392294
0.000898634
0.867938
0.408961
0.218581
0.384691
0.738361
0.00059518
0.000964954
0.00667095
0.0218661
0.000110546
0.233404
4.92435e-05
0.0118393
0.349487
0.663935
0.00839834
0.795014
0.417909

0.879176
0.000381656
0.00465214
0.277701
0.00149524
0.0706308
0.579147
0.257975
0.659025
0.0594399
0.171642
0.16114
0.000913157
0.00601122
0.00211569
0.000547105
0.23853
0.338529
0.000347843
0.101257
0.45584
0.113774
0.00150588
0.00334361
0.0113521
0.000746703
0.0644543
0.299887
0.327706
0.0317622
0.0520902
0.250804
0.0970289
0.0979159
0.819073
0.0523513
0.00214333
0.250304
0.21717
0.000237331

0.000202784
0.0436342
0.00373754
0.00123641
0.000468773
0.00165486
0.94762
0.98368
0.990911
0.010108
0.98843
0.319725
0.353167
0.154953
0.116376
0.999079
0.0415963
0.000480356
0.683791
0.995938
0.564023
0.0520466
0.00187684
0.0670557
0.807906
0.994152
0.966983
0.993955
0.339329
0.00498605
0.00351222
0.00428639
0.919877
0.000634049
0.279178
0.882548
0.384757
0.622411
0.00186447
0.519364

0.053715
0.952574
0.60233
0.291767
0.000489941
0.000510641
0.00784502
0.782386
0.145628
0.647304
0.0179814
0.0158121
0.335161
0.0935608
0.0971939
0.165386
0.901422
0.000944977
0.361736
0.370724
0.0822964
0.00136858
0.176643
0.201123
0.886335
0.0523958
0.946691
0.128675
0.0044656
0.342466
0.249621
0.509916
0.418754
0.582404
2.00482e-05
0.0960268
0.00511847
0.121281
0.639186
0.054816

0.00799799
0.787001
0.0109071
0.000985568
0.0834141
0.00592
0.0832847
0.0272152
0.249663
0.106575
0.0221236
0.261736
0.0508322
0.0148943
0.0175122
0.957857
0.0857284
0.0523095
0.923164
0.480558
0.202018
0.099225
0.228029
0.517222
0.0537573
0.477365
0.0111006
0.511598
0.126938
0.00254112
0.912433
0.287562
0.0215093
0.0176663
0.0143743
0.278506
0.0168578
0.388231
0.140487
0.0679604

0.0157355
0.000818756
0.000495445
0.000284533
0.00445143
0.00100615
0.8716
0.000590383
0.000314716
0.0035806
0.000200795
0.000743164
0.00322088
0.00727678
0.0479971
0.00541932
0.000167289
0.000222919
0.00229182
0.0414308
0.0310714
0.204042
0.00105772
0.00625556
0.00447428
0.00150256
0.000347456
0.443654
0.000178508
0.275084
0.00693504
0.000124716
0.00904408
0.00553088
0.432525
0.123113
0.00161901
0.00337724
0.000445243
0.0282244

0.470308
0.650793
0.113989
0.0667988
0.328817
0.00666678
0.142596
0.00639782
0.191912
0.705347
0.0500983
0.276597
0.108864
0.144412
0.211191
0.533562
0.428466
0.155281
0.925977
0.256812
0.370039
0.272617
0.0369296
0.581465
0.874745
0.298274
0.0887779
0.982495
0.0538577
0.692687
0.197261
0.503507
0.00424089
0.166043
0.238129
0.867779
0.0101842
0.43448
0.220051
0.799542

0.00720162
0.803163
0.796059
0.161562
0.0299232
0.0164527
0.00033579
0.00426483
0.0411007
0.0829243
0.631018
0.0399584
0.0217625
0.0391262
0.0580864
0.000567457
0.410171
0.463211
0.93404
0.459443
0.107793
0.00125703
0.734617
0.333555
0.0652376
0.872391
0.0452715
0.00506118
0.0233158
0.527025
0.0626476
0.173044
0.0626254
0.00597293
0.00707072
0.418795
0.0151372
0.97837
0.0712397
0.10684

0.555064
0.214255
0.00436026
0.00165981
0.0209299
0.000579278
0.498228
0.0453405
0.00914855
0.640065
0.322692
0.00301393
0.0141143
0.00367094
0.0100933
0.754652
0.793198
0.234868
0.012661
0.000403692
0.945557
0.000541635
0.110757
0.00727428
0.496113
0.231122
0.027853
0.129743
0.837171
0.781403
0.366039
0.396329
0.195276
0.579403
0.382064
0.000123173
0.0352939
0.0343797
0.610306
0.00760037

0.903112
0.467984
0.464145
0.706944
0.000781561
0.0239225
0.000422754
0.999316
0.983133
0.178752
0.00165272
8.56762e-05
0.000345644
0.812119
0.995546
0.959088
6.23782e-05
0.846781
0.951937
0.754946
0.0741202
0.0189144
0.000177996
0.182553
0.0798852
6.52634e-06
0.0507046
0.000184984
0.82892
0.00171447
0.796891
0.846417
0.747047
0.993383
0.991677
0.0705867
0.98836
0.00927937
0.150089
0.0454517

0.0589322
0.084449
0.850735
0.335419
0.0999303
0.952574
0.830819
0.57655
0.999492
0.78588
0.407002
0.513215
0.269131
0.00554436
0.0285824
0.0175561
0.976861
0.0151694
0.000965712
0.00359744
0.147866
0.950632
0.273406
0.256168
0.979789
0.22706
0.124488
0.137877
0.989357
0.232719
0.0412862
0.194003
0.0325428
0.996318
0.00786888
0.120091
0.0178796
0.310206
0.156939
0.387777

0.0192915
0.952574
0.000378988
0.311492
0.122148
0.681803
0.149351
0.9775
0.00208782
0.00302077
0.0868445
0.000649906
0.00776999
0.330554
0.0115338
0.748049
0.252562
0.010907
0.00224532
0.799245
0.00679832
0.0503908
0.000521892
0.91572
0.00384886
0.00541894
0.582515
0.00325951
0.0870208
0.332516
0.000635749
0.0580047
0.00489315
0.00437084
0.00279486
0.00653847
0.0106751
0.0927531
0.467213
0.000234217

0.000339545
0.704493
0.471973
0.952574
0.836559
0.107089
0.0235993
0.0430946
0.134169
0.012358
0.479505
0.000126722
0.455026
0.860076
0.00236832
0.112181
2.66673e-05
0.107373
0.864983
0.601974
0.0340821
0.883981
0.772263
0.0304416
0.967234
0.742821
0.0191028
0.000247158
0.420816
0.796834
0.758573
0.0121265
0.5078
0.0882375
0.497156
0.999448
0.581096
0.000530833
0.187351
0.624019

0.00101087
0.59789
0.699906
0.00113667
0.830061
0.00126328
0.00759105
0.601226
0.0017925
0.711333
0.808078
0.377961
0.394019
0.264121
0.626285
0.720768
0.516585
0.836054
0.60062
0.153068
0.904743
0.755706
0.556099
0.00235313
0.000387346
0.781682
0.154337
0.669648
0.258136
0.424771
0.0379492
0.000469384
0.0031711
0.00150957
0.474451
0.218657
0.00537859
0.0554121
0.732964
0.0493516

0.487724
0.127713
0.041703
0.000234336
0.0168415
0.0533225
0.000123395
0.608852
0.105734
0.279705
0.511079
0.0825764
0.771062
0.610064
0.0397275
0.171636
0.34826
0.692456
0.000187446
0.381049
7.76078e-06
0.135727
0.0016753
0.00551637
0.0138179
0.351155
0.964291
0.00478465
0.421483
0.612477
0.000237785
0.156107
0.000469113
0.000183199
0.45609
0.38121
0.317382
0.125277
0.724153
0.0813782

0.00301846
0.000723121
0.920071
0.00171065
0.0484274
0.0287321
0.0561003
0.614767
0.596444
0.41669
0.513218
0.416992
0.0164934
0.416369
0.285446
0.177624
0.0134597
0.0161383
0.686889
0.688783
0.950748
0.672269
0.754846
0.0177405
0.000482778
0.00351525
0.00542378
0.584912
0.217288
0.217354
0.445957
0.362581
0.769107
0.0676127
0.548717
0.0330693
0.73017
0.280277
0.0359573
0.462357

0.056252
0.191051
0.729203
0.116186
0.768938
0.350406
0.0173097
0.190554
0.928615
0.411813
0.295868
0.662363
0.548302
0.164641
0.253915
0.0715186
0.616231
0.25335
0.00293966
0.996754
0.35965
0.00165815
0.848713
0.382794
0.542949
0.929756
0.693846
0.0802208
0.497125
0.660418
0.83074
0.187462
0.210121
0.995177
0.298811
0.332506
0.464667
0.0875255
0.832029
0.834338

0.142727
0.378559
0.906034
0.442737
0.619451
0.0807313
0.00206828
0.121362
0.168561
0.789608
0.555104
0.611135
0.123704
0.0740681
0.605138
0.309225
0.340405
0.160738
0.150954
0.150456
0.125175
0.344362
0.15385
0.988639
0.826142
0.871678
0.000179564
0.200788
0.101742
0.00973323
0.136654
0.0023681
0.628796
0.0869889
0.578649
0.218406
0.000615401
0.0857863
0.860123
0.00121015

0.0480536
0.157424
0.0389798
0.133096
0.00124745
0.937831
0.159881
0.00854763
0.401563
0.793303
0.050919
0.605224
0.127042
0.441195
0.0954902
0.0091505
0.0126827
0.0271372
0.0165724
0.0902142
0.00874776
0.156033
0.993871
0.00720915
0.925514
0.00787574
0.081856
0.00845547
0.0680566
0.00302699
0.110859
0.0082953
0.0384981
0.593324
0.0103916
0.0216483
0.00741643
0.950159
0.0292323
0.0380591

0.00284591
0.00019339
0.00139772
0.284179
0.000328494
0.0356847
0.889901
0.0125497
0.374053
0.316746
0.770981
0.145441
0.391508
0.28582
0.403241
0.777989
0.00505189
0.240627
0.784511
0.000302091
0.11416
0.00222716
0.00137752
0.68095
0.711354
0.511922
0.0741236
0.121703
0.000130641
0.732612
0.273383
0.216917
0.386901
0.000109919
0.414511
0.690732
0.876002
0.384461
0.0322806
0.068614

0.58606
0.522644
0.000563931
0.165885
0.303014
0.146582
0.00737985
0.278536
0.0629244
0.530113
0.0766358
0.659071
0.0898955
0.620188
0.00494596
0.258848
0.458703
0.211473
0.0587879
0.117927
0.451533
0.37415
0.0579861
0.259895
0.429387
0.411733
0.119356
0.0248015
0.255059
0.569287
0.814786
0.387889
0.85317
0.0521867
0.123813
0.203245
0.00382185
0.77501
0.252411
0.192129

0.607719
0.000131826
0.0838315
0.000318401
0.0370461
0.0246541
0.634624
0.00122874
0.328435
0.00155173
0.7213
0.553305
0.00601425
0.523915
0.55426
0.00718345
0.562874
0.240505
0.552418
0.0160198
0.53195
0.0147327
7.66957e-05
0.0249865
4.32104e-05
0.214069
0.968161
0.48669
0.0473187
0.0666407
0.00193128
0.884113
0.101702
0.00024556
0.108417
0.203338
0.299061
0.0923239
0.383068
0.386503

0.905247
0.000517845
0.867377
0.846673
0.0142093
0.921504
0.0116971
0.0342477
0.0339
0.00646592
0.0619003
0.298547
0.0524709
0.96565
0.00397131
0.407185
0.00267527
0.0398406
0.0446865
0.017448
0.0313778
0.0246176
0.03049
0.00512445
0.147881
0.000375697
0.451026
0.181243
0.632417
0.196528
0.302656
0.0167666
0.0787857
0.389521
0.0129315
0.975413
0.0013274
0.000596211
0.138458
0.995024

0.322596
0.00121687
0.0712071
0.916013
0.00149263
0.520166
0.709214
0.814569
0.810586
0.0293523
0.181121
0.263203
0.966522
0.0266316
0.445831
0.0258663
0.93032
0.503908
0.950477
0.100658
0.243919
0.746667
0.250063
0.223186
0.28232
0.792887
0.239255
0.686622
0.991205
0.305203
0.000587165
0.802573
0.340242
0.790184
0.0257191
0.11507
0.00681923
0.750551
0.137719
0.5474

0.00452492
0.000430726
0.0091185
0.946992
0.905176
0.912734
0.00228457
0.0563892
0.0347742
0.693785
0.462038
0.801138
0.00996552
0.00303276
0.000943259
0.907953
2.10904e-05
0.083122
0.382353
0.0627461
0.0290899
0.225704
0.20044
0.78387
0.048723
0.0581187
0.247841
0.0635631
0.0417208
0.94044
0.570963
0.0712627
0.0181972
0.0601329
0.026782
0.0234595
0.414232
0.00113019
0.090609
0.0934032

0.0850614
0.369624
0.0107169
0.478857
0.170578
0.00626131
0.000191001
0.0095528
0.00485652
0.384549
0.180448
0.00644916
0.00917735
0.0868825
0.401727
0.774862
0.47469
0.129973
0.563758
0.56135
0.155074
0.00303966
0.025658
0.800797
0.104287
0.180245
0.354205
0.0422572
0.286563
0.0823717
0.010241
0.0193012
0.804054
0.104181
0.336523
0.753608
0.650866
0.316266
0.142633
0.00468887

0.000150319
0.000413508
0.0050907
0.828476
0.047476
0.00176344
0.00404126
0.00656438
0.00634479
0.0298913
0.0799483
0.0229401
0.297354
0.000175642
0.00457578
0.000723431
0.0155066
0.979199
0.278352
0.000852978
0.00977004
0.000983793
4.05343e-05
0.881304
0.0734624
0.000989418
0.000753937
0.061633
0.469296
0.0106728
0.970635
0.473515
0.040067
0.98721
0.250138
0.297545
0.0484009
0.750088
0.0191427
0.410028

0.182254
0.284134
0.0131817
0.135129
0.0617984
0.850401
0.928211
0.348868
0.404716
0.346585
0.282622
0.113558
0.230334
0.705498
0.137146
0.134697
0.959954
0.872601
0.693295
0.0623947
0.559837
0.494606
0.017866
0.255374
0.0922558
0.567448
0.486284
0.632756
0.000118839
0.47037
0.480929
0.998513
0.776008
0.00142857
0.72356
0.144088
0.328879
0.240289
0.300295
0.414994

0.308437
0.880843
0.000374181
0.281673
0.000670629
0.862553
0.000366337
0.000312683
0.00214129
0.783833
0.000206902
0.952766
0.295103
0.952212
0.0134586
0.957543
0.291677
0.00157143
0.960194
0.000119023
0.996237
9.14246e-06
0.00127153
1.53617e-05
0.851588
0.902455
0.000144734
0.81253
0.211808
0.874546
0.000114238
0.928538
0.213381
0.000416042
0.39478
0.00152106
0.791781
0.000937844
0.438985
0.158864

0.402216
0.0647974
0.0156905
0.107963
0.639819
0.0415484
0.0132113
0.0049086
0.00721614
0.347061
0.5862
0.0111338
0.00145447
0.0441572
0.0492929
0.981579
0.339671
0.0185612
0.36923
0.015668
0.0145967
0.00254554
0.28212
0.0539822
0.316272
0.0331468
0.00202995
0.348661
0.00948326
0.419718
0.163838
0.00905008
0.191176
0.0128695
0.259922
0.0315227
0.515081
0.0554394
0.302038
0.127104

0.554403
0.0199029
0.00475395
0.0037046
0.00701389
0.000219539
0.0693348
0.301565
0.00244742
0.0332351
0.525956
0.391554
0.0379629
0.00886962
0.395776
0.88846
0.181895
0.431827
0.00174729
0.213739
0.00473313
0.0464739
0.0362481
0.013224
0.0421485
0.0596484
0.0119498
0.0445365
0.00523271
0.0261263
0.0106155
0.0255047
0.0220053
0.0114947
0.0109709
0.0440739
0.00974823
0.0256251
0.614321
0.0169078

0.000609394
0.899545
0.0412915
0.160122
0.851232
0.207389
0.00386904
0.000354137
0.258599
0.57415
0.0218916
0.010677
0.152288
0.0693241
0.975484
0.628199
0.989242
0.00166716
0.00512588
0.0259467
0.990544
0.000387191
0.235274
0.0029369
0.0556749
0.63592
0.970616
0.0301943
0.33031
0.752105
0.0110083
0.0117843
0.369657
0.586378
0.976645
0.968738
0.0279188
0.168631
0.00177826
0.00428816

0.656518
0.000170803
0.898753
0.769496
0.000695005
0.936023
0.354893
0.00436783
0.121582
0.00144286
0.0534553
0.170334
0.8941
0.0384102
0.00332784
0.000223382
0.00887668
0.16886
0.000163902
6.49465e-05
0.925534
0.264194
0.561634
0.00020289
0.0690359
4.98804e-05
0.00114658
0.00210963
0.000431397
0.305317
0.866208
0.858515
0.115266
0.295034
0.0162218
0.0354177
0.856998
0.00275561
0.00186718
0.2486

0.061958
0.748626
0.305017
0.0280139
0.000902519
0.00472651
0.000266685
0.89659
0.000552244
0.0100668
0.014595
0.0353234
0.580489
0.0751993
0.945119
0.0087606
0.00295204
0.824457
0.0530753
0.000344647
0.0693934
0.934372
0.049205
0.963691
0.00259051
0.945245
0.903712
0.168113
0.764368
0.96516
0.828634
0.870679
0.765464
0.978219
0.894575
0.00433285
0.0138209
0.716983
0.0855703
0.0865194

0.00537359
0.281784
0.208555
0.0561821
0.441834
0.731748
0.0723315
0.0194273
0.300704
0.474347
0.479848
0.614652
0.202755
0.357096
0.457552
0.653675
0.0629941
0.516937
0.825725
0.398048
0.0855992
0.469523
0.561545
0.0110844
0.0523645
0.0272977
0.413109
0.371801
0.325687
0.284166
0.124379
0.461219
0.198917
0.330825
0.337347
0.650955
0.0567687
0.178305
0.00936864
0.129749

0.235543
0.0123065
0.91995
0.197144
0.514506
0.0138796
0.905487
0.00992094
0.235848
0.00105244
0.887535
0.902233
0.85062
0.107378
0.00718641
0.382575
0.626537
0.154748
0.000262496
0.146883
0.00222251
0.147921
0.92034
0.170033
0.919879
0.000775379
0.394033
0.97348
0.843505
0.387342
0.0214189
0.654556
0.454565
0.226951
0.777463
0.690655
0.111477
0.016965
0.852303
0.716669

0.100742
0.000235195
0.044167
0.936632
0.0993153
0.000227837
0.00271125
0.996542
0.0568478
0.999055
0.0695048
0.0500592
0.568878
0.0017971
0.00623259
0.952943
0.22257
0.893097
0.0804892
0.0139992
0.496459
0.440616
0.477103
0.0829789
0.0601088
0.70744
0.898681
0.846755
0.118267
0.0678732
0.869972
0.0143925
0.282537
0.00078487
0.228395
0.949103
0.00870822
0.0356171
0.998723
0.94775

0.814375
0.352532
0.0274923
0.000166238
0.406222
0.00278562
0.671968
0.0136651
0.805742
0.0407575
0.018734
0.108625
0.034562
0.229324
0.228029
0.184899
7.55534e-05
0.567545
0.376074
0.0220403
0.0410102
0.962198
0.152469
0.484819
0.702014
0.232133
0.645448
0.777741
0.195871
0.00623771
0.0149338
0.0187945
0.603086
0.000185215
0.822458
0.589442
0.283491
0.614194
0.330855
0.00210617

0.00240897
0.000504155
0.264329
0.330713
0.00140286
0.00036332
0.00654153
0.0249752
0.0029247
0.00228597
0.0189966
0.00291014
0.00524416
0.0153604
0.0407764
0.0241904
0.000595074
0.035334
0.185942
0.000231714
0.220466
0.00383735
0.373497
0.00870428
0.000252573
0.000146434
0.0338791
0.200955
0.295922
0.00282229
0.00553922
0.000361043
0.0313462
0.0393648
0.00287266
0.166929
0.100778
0.194987
0.000985334
0.390425

0.124046
0.00181707
0.938022
0.0108599
0.930466
0.00668539
0.0142547
0.810136
0.0429386
0.828451
0.294319
0.6361
0.30967
0.895419
0.197081
0.00676794
0.00732633
0.223169
0.757174
0.670807
0.876515
0.0170105
0.281928
0.520302
0.00819918
0.380561
0.941612
0.0442476
0.773615
0.306965
0.289289
0.0336632
0.20617
0.0187431
0.0561472
0.00622953
0.000316159
0.045608
0.0695306
0.134006

0.0209304
0.0186217
0.0153282
0.952574
0.0144474
0.844466
0.015074
0.0451032
0.00629451
0.00190981
0.00102108
0.817448
0.315433
0.00262928
0.00352662
0.0108339
0.0209136
0.0192653
0.0380945
0.148097
0.197921
0.0249507
0.803538
0.00185143
0.118007
0.0218221
0.00408542
0.262223
0.000914034
0.215804
0.671622
0.0533197
0.340524
0.0651812
0.0657109
0.000692916
0.34902
0.00949361
0.0720482
0.146924

0.00019231
0.322666
0.0167274
0.819854
0.577716
0.605262
0.35633
0.912926
0.661537
0.00112598
0.561522
0.024634
0.941599
0.000125057
0.417581
0.000182867
0.0372616
0.225055
0.0520855
0.0173327
0.0621927
0.0405252
0.835234
0.898636
0.977422
0.085192
0.0375602
0.0052059
7.34176e-05
0.0719145
0.0566572
0.0604273
0.879733
0.248095
0.00670487
0.015631
0.714354
0.427635
0.197187
0.61883

0.00311949
0.686766
0.041816
0.00531958
0.948717
0.00602698
0.506467
0.000348987
0.299996
0.0499043
0.00109482
0.225918
0.000872699
0.363802
0.04638
0.000390425
0.018712
0.00557852
0.0231314
0.216039
0.00683506
0.0190974
0.0211986
0.367
0.390928
0.0400008
0.49123
0.0343702
0.0227304
0.595311
0.0519635
0.760982
0.545861
0.410037
0.0157116
0.876208
0.344872
0.106258
0.0227344
0.6186

0.000884106
0.042123
0.0278645
0.682363
0.00959808
0.000897574
0.000813717
0.691396
0.0462794
0.211956
0.00703075
0.691367
0.939336
0.00141994
0.0232796
0.970482
0.987703
0.992542
0.474806
0.238323
0.885239
0.706955
0.0103595
0.0137081
0.00576646
0.365294
0.955356
0.624906
0.00720151
0.0764645
0.0171643
0.00627019
0.786684
0.908077
0.65231
0.210324
0.0946802
0.406817
0.818318
0.052216

0.000207253
0.000251868
0.333755
0.253365
0.000183236
0.943677
0.735074
0.00279527
0.513321
0.952615
0.00104252
0.00102891
0.195092
0.00396703
0.61945
7.40255e-05
0.00710343
0.43625
0.768687
0.0326083
0.262909
0.503706
0.664688
0.00196937
0.00150455
0.202505
0.215858
5.23455e-05
0.00126996
0.0134883
0.000737152
0.00176088
0.000248567
0.000975829
0.711576
0.0578246
0.612609
0.00750449
0.653209
0.00107066

0.0027699
0.00711664
0.000284179
0.286229
0.870084
0.245493
0.0417062
0.00837145
0.00384556
0.00371394
0.282565
0.103163
0.478595
0.161001
0.0138306
4.80752e-05
0.0224232
0.991568
0.00158182
0.581468
0.35522
0.244419
0.000569938
0.00165257
0.0119443
0.00021917
0.000846407
7.2913e-05
0.00260844
0.00677684
0.861941
0.407321
0.99498
0.0557175
0.0661256
0.240512
0.00193626
0.0190649
0.993758
0.000746404

0.00365021
0.00277994
0.000123395
0.853238
0.218588
0.00566329
0.706723
0.110437
0.0498957
0.0196165
0.386295
0.0889252
0.199331
0.000434332
0.0441773
0.00287453
0.0001283
0.131371
0.00235379
0.0477988
0.217192
0.00950353
0.0549219
0.00770242
0.0518389
0.0787034
0.0593026
0.0131035
0.0136453
0.313749
0.00203119
0.671797
0.0673136
0.0496594
0.121417
0.000922394
0.416441
0.0318493
0.195622
0.00187105

0.433684
0.504846
0.898177
0.00149977
0.642315
0.107767
0.00022302
0.0121433
0.780387
0.00309479
0.00282665
0.646483
0.703236
0.010366
0.00196825
0.436066
0.767143
7.32674e-05
0.907443
0.936744
0.0196554
0.0979141
0.0043722
0.470811
0.000725652
0.00116326
0.0376628
0.0288492
0.0116862
0.316161
0.786307
0.617232
0.16256
0.150045
0.512286
0.00684054
0.946049
0.000599619
0.0602079
0.0990263

0.000583127
0.13402
0.000868955
0.00282632
0.000492092
0.482371
0.757484
0.202153
0.0889371
0.00692546
0.0445667
0.350236
0.537855
0.280839
0.00551285
0.971742
0.0024219
0.775322
0.299429
0.0189095
0.00767653
0.0197086
0.896671
0.00956367
0.204317
0.0431139
0.312527
0.633822
0.505479
0.431434
0.0359457
0.783841
0.0156954
0.57722
0.654879
0.400908
0.692045
0.0353453
0.727906
0.0387537

0.00135777
0.884288
0.000123395
0.59323
0.000480438
0.942647
0.0509535
0.716439
0.200297
0.96144
0.183606
0.0692979
0.335862
0.868457
0.0393601
0.0105726
0.446081
0.00693446
0.0706939
0.00340034
0.574607
0.00193661
0.745487
0.0372475
0.212132
0.928733
0.0331959
0.0252084
0.00024898
0.00159764
0.0122489
0.00447684
0.025284
0.00667352
0.00113765
0.0808075
0.000582971
0.00654324
0.000846492
0.108165

0.0594977
0.00622685
0.00280396
0.00151686
0.00124107
0.00121264
0.704545
0.00876948
0.0102224
0.70362
0.0203857
8.38067e-05
0.0289819
0.00142458
0.958657
0.00138704
0.00128859
6.5557e-06
0.852288
0.00062132
0.785239
0.00293204
0.0244106
0.0737926
0.3526
0.184138
0.00641402
0.0227654
0.600012
0.0746868
0.079425
6.53418e-05
0.00316649
0.00049558
0.0434348
0.303501
0.0101972
0.0167774
0.818183
0.000222767

0.000976421
0.751952
0.00138608
0.0316071
0.042552
0.92587
0.190866
0.74213
0.0386492
0.0352163
0.0474231
0.000474218
0.0160587
0.030607
0.0131694
0.311114
0.329329
0.0356335
0.969714
0.726718
0.902678
0.718223
0.985115
0.66871
0.000296596
0.00297985
0.0029916
0.0257563
0.756799
0.388609
0.00282822
0.00331607
0.0396669
0.412396
0.483081
0.117346
0.0330878
0.0368938
0.513297
0.948681

0.000463878
0.0131743
0.00744564
0.0218797
0.0182063
0.00382035
0.0209346
0.959742
0.548366
0.0261362
0.241055
0.0934827
0.0217814
0.0524436
0.03385
0.000914161
0.443833
0.301951
0.000398889
0.0199723
0.129267
0.00890268
0.273167
0.0355051
0.197654
0.101786
0.00145671
0.134733
0.780731
0.885215
0.000171226
0.0665844
0.00695216
0.044483
0.0997428
0.0194747
0.00599428
0.0218055
0.0938675
0.00797163

0.0952428
0.832655
0.0102741
0.0190443
0.0108622
0.456254
0.0321751
0.374766
0.219374
0.224019
0.764039
0.513326
0.887847
0.0520391
0.405064
0.0314188
0.498635
0.542313
0.0328091
0.979702
0.0341764
0.53937
0.2994
0.0351124
0.877544
0.213907
0.386562
0.0860237
0.00580814
0.154587
0.514524
0.0824385
0.0176533
0.456139
0.0241648
0.235671
0.953451
0.493773
0.975148
0.150695

0.000427036
0.000141277
0.00101257
0.892351
0.000799712
0.000253343
0.00110303
0.02895
0.000671094
0.0134704
0.00117189
0.57992
0.000973755
0.00229195
0.00371378
0.0264331
0.999298
0.0270124
0.164684
0.0410364
0.457953
0.611626
0.0232771
0.000503761
0.0011613
0.233822
0.000903381
0.316653
0.00732075
0.0112948
0.00904324
0.000429812
0.000283084
0.0874814
0.0464495
0.0741709
0.0439304
0.00663866
0.0872253
0.00259719

0.00293128
0.00018663
0.00276761
0.208365
0.0868372
0.0326673
0.000218766
0.133612
0.0041566
0.344788
0.00435311
0.0816596
0.327726
0.498922
0.00414609
0.132595
0.0530065
0.0950396
0.366751
0.0359069
0.790244
0.809346
0.0886933
0.0108821
0.018343
5.50201e-05
0.881821
0.0236255
0.117815
0.0213908
0.115741
0.112568
0.000806049
0.0269069
0.37764
0.0101698
0.181598
0.00501145
0.576393
0.0675098

0.197557
0.0486808
0.000796278
0.947694
0.327174
0.000308683
0.026744
0.710718
0.247309
0.0419705
0.644293
0.00195169
0.171799
0.268176
0.00598319
0.315541
0.361996
0.0111837
0.0227272
0.0156763
0.114624
0.00482742
0.10357
0.00374303
0.161224
0.560198
0.0475298
0.00422828
0.00296162
0.15628
0.424342
0.10861
0.952743
0.781151
0.0441382
0.476101
0.115942
0.237452
0.443121
0.00246871

0.0401395
0.602949
0.00754479
0.680192
0.00211774
0.384347
0.00123215
0.766139
0.00561943
0.0211974
0.00461694
0.883242
0.156278
0.00629075
0.701156
0.0139231
0.632284
0.941181
0.387382
0.473406
0.294841
0.981335
0.179945
0.294081
0.0209407
0.0208318
0.00412725
0.096363
0.983824
0.389537
0.153336
0.000196036
0.186774
0.00231114
0.00785694
7.41154e-05
0.188988
0.605977
0.101255
0.00589937

0.0135808
0.927341
0.000683516
0.0115653
0.00908885
0.00463451
0.0135869
8.99846e-05
0.00634242
0.0404917
0.321468
0.834688
0.0103274
0.131879
0.00394103
0.221111
0.053705
0.0637187
0.115733
0.976921
0.00350298
0.177752
0.139543
0.931276
0.095899
0.0269848
0.038981
0.188159
0.58725
0.0104443
8.01608e-05
0.0517803
0.106572
0.969446
0.145908
0.00983161
0.00172568
0.264167
0.0452666
0.00265313

0.000126218
0.899875
0.00178217
0.000226808
0.00348548
0.142465
0.000737555
0.00452997
0.00302434
0.902876
0.00783499
0.102275
0.746729
0.188914
0.138594
0.990406
0.041407
0.622844
0.342118
0.0400686
0.104749
0.00987543
0.0566887
0.0258337
0.0787936
0.552121
0.000603597
0.00656009
0.866055
0.000806977
0.712351
0.853999
0.000512279
0.00204674
0.00719395
0.0185107
0.0671814
0.577584
0.0378936
0.844363

0.0530944
0.862005
0.0309063
0.000803961
0.0081815
0.0112142
0.000345902
0.230984
0.233938
0.222663
0.330262
0.252866
0.945944
0.264615
0.796032
0.0027909
0.020245
0.0153172
0.000462931
0.598205
0.759023
0.653114
0.286499
0.0354918
0.0393857
0.400848
0.124931
0.00624056
0.0086658
0.00776189
0.655472
0.569244
0.0332776
0.088673
0.661355
0.813271
0.975472
0.00695758
0.0416059
0.000335248

0.236462
0.00784489
0.00898984
0.00021175
0.405788
0.836585
0.0119707
0.327497
0.782151
0.106612
0.167118
0.656032
0.0265821
0.379936
0.527745
0.0145615
0.993441
0.107466
0.0001017
0.804097
0.162641
0.502143
0.235081
0.00711751
0.0136053
0.273759
0.531612
0.0906447
0.13225
0.0563595
0.029031
0.15802
0.354817
0.00017143
9.25535e-05
0.877443
1.52162e-06
0.0011464
0.175492
0.137048

0.686124
0.000237057
0.000442562
0.000140509
0.00160098
0.196352
0.816695
0.414034
0.059483
0.0045478
0.00336551
0.996487
0.69061
0.0420742
0.00283378
0.00817752
0.027451
0.000343875
0.00158185
0.188722
0.995215
0.903394
0.00610884
0.000222374
0.0743328
0.178054
0.00621658
0.0472057
0.80219
0.801601
0.00447407
0.907959
0.971313
0.00894834
0.213991
0.967573
0.079257
0.0181511
0.749158
0.166148

0.106506
0.847931
0.369681
0.00152799
0.754144
0.000751896
0.000721531
0.730218
0.977602
0.971412
0.299159
0.0417138
0.0296415
0.0163507
0.0130759
0.00030161
0.0837981
0.0314879
0.00756071
0.0126504
0.228984
0.01128
0.97778
0.852961
0.0101286
0.0246094
0.0122036
0.00935956
0.995119
0.00933596
0.000466469
0.00621259
0.156135
0.0447408
0.920953
0.00148032
0.0170251
0.0735495
0.36338
0.181464

0.426269
0.000971888
0.350367
0.244829
0.438539
0.0967974
0.164627
0.562678
0.19697
0.0133808
0.134398
0.183601
0.311907
0.507482
0.186388
0.470667
0.0122752
0.205808
0.0194622
0.235796
0.446021
0.878715
0.246026
0.117505
0.00652473
0.846287
0.572388
0.00619982
0.192727
0.260875
0.0854261
0.529892
0.385671
0.462889
0.377748
0.66448
0.166089
0.380136
0.354793
0.796465

0.813186
0.00581971
0.952574
0.321249
0.0199879
0.00575752
0.821483
0.24143
0.0202752
0.890273
0.023818
0.185662
0.0344775
0.996423
0.140761
0.0202809
0.4976
0.103207
0.774824
0.387937
0.162325
0.0750303
0.111
0.0188899
0.153823
0.813422
0.155147
0.78749
0.159554
0.22727
0.349754
0.0849858
0.00392664
0.67826
0.0650954
0.485478
0.320381
0.90752
0.00475172
0.145781

0.678999
0.874934
0.00285688
0.948912
0.211453
0.00025594
0.00645732
0.0912066
0.348738
0.00855922
0.991992
0.24591
0.00932229
0.206059
0.0177431
0.676985
0.182017
0.000466517
0.65014
0.972712
0.0512106
0.391131
0.000848296
5.1584e-05
0.00241224
0.0033882
0.0360276
0.131909
0.00146019
0.149813
0.982305
0.0901126
0.342584
0.00706511
0.00448368
7.09586e-05
0.768053
0.000443615
0.0337841
0.0587542

0.159059
0.152797
0.734741
0.367521
0.200514
0.885877
0.023602
0.0139573
0.0277545
0.268405
0.0707619
0.000709049
0.737596
0.0534952
0.166679
0.118505
0.0432409
0.149955
0.0585671
0.0623443
0.00525136
0.0579535
0.0591917
0.067932
0.193464
0.0269766
0.438031
0.830153
0.750576
0.846727
0.279981
0.0491103
0.968973
0.513639
0.0493556
0.873351
0.319615
0.249785
0.70507
0.0992815

0.0196534
0.062672
0.352996
0.0718543
0.00408955
0.891196
0.134354
0.0513391
0.642769
0.713646
0.342667
0.00235867
0.504619
0.0026131
0.55854
0.361612
0.986048
0.000125234
0.814615
0.467244
0.672615
0.183008
0.973117
0.906583
0.338159
0.143102
0.0331703
0.637564
0.151663
0.00659887
0.34912
0.0929613
0.241304
0.344293
0.287512
0.000994842
0.0135637
0.882613
0.741868
0.773352

0.00618982
0.878006
0.00683092
0.0314168
0.000402497
0.000400717
0.00119441
0.506371
0.00215906
0.0343507
0.0191361
0.00166445
0.00174192
0.0262918
0.567102
0.432984
0.558715
0.00476209
0.9562
0.844895
0.386323
0.00759221
0.916152
0.972355
0.762924
0.950609
0.753254
0.999296
0.195245
0.260639
0.0254311
0.0181467
0.130417
0.743801
0.994467
0.0723472
0.191246
0.0258325
0.00140538
0.040527

0.0533093
0.000778237
0.873469
0.0026149
0.00522949
0.236717
0.000721954
0.629575
0.0448718
0.0206751
7.6854e-05
0.000666889
0.178402
0.0275436
0.00102474
0.792683
0.847488
0.000773206
0.00100736
0.00185024
0.0246462
0.101941
0.266902
0.0283312
0.000510819
0.971909
0.119381
0.33658
0.26573
0.0275964
0.346239
0.349973
0.923129
0.00789601
0.657495
4.04664e-05
0.0606131
0.0187702
0.00486505
0.975928

0.303115
0.386382
0.685177
0.752209
0.000132142
0.00137001
0.889409
0.0230851
0.00254036
0.00229315
0.00535418
0.919136
0.400015
0.932305
0.442254
0.00134957
0.0507048
0.386549
0.204736
0.957731
0.000659064
0.000623885
0.00363155
0.404367
0.50312
0.00227627
0.848646
0.395587
0.00270586
0.472531
0.0300514
0.00237928
0.398758
0.001599
0.00143149
0.000596515
0.001107
0.00291155
0.0767896
0.000577012

0.24198
0.119201
0.00312757
0.000123395
0.27071
0.86811
0.00142145
0.128171
0.00645385
0.0293208
0.000702655
0.00509135
0.0326768
0.378907
0.0994366
0.0661692
0.0898885
0.280262
0.495616
0.00941514
0.176206
0.00770697
0.386916
0.232813
0.00876498
0.502938
0.0107565
0.0603863
0.00534595
0.0975666
0.0799046
0.0964862
0.0591006
0.0123919
0.213518
0.0919657
0.355131
0.000554529
0.0163282
0.156427

0.000346242
0.00306149
0.0160735
0.000602504
0.188629
0.789827
0.0233894
0.0734534
0.710467
0.156001
0.572919
0.478398
0.617174
0.152329
0.373534
0.928525
0.964449
0.00698021
0.0130416
0.220867
0.653858
0.943175
0.650608
0.587142
0.0819674
0.00197191
0.162308
0.00207837
0.99573
0.39039
0.204626
0.00242048
0.0123278
0.0968168
0.491956
0.46359
0.813954
0.472255
0.0857691
0.438004

0.00202624
0.371918
0.000349095
0.21929
0.0356236
0.000362672
0.0866054
0.44654
9.99232e-06
0.0157473
0.947752
0.769507
0.0910473
1.97678e-05
0.176202
0.665492
0.519907
0.512916
0.764793
0.0998837
0.680528
0.556387
0.170024
3.54413e-05
0.157444
0.31603
0.00441006
0.144562
0.615716
0.0386823
0.123099
0.284796
0.806986
0.034877
0.1966
0.0775285
0.406935
0.38516
0.232495
0.140212

0.0169555
0.0018984
0.00258886
0.0273829
0.860069
0.474809
0.200024
0.638002
0.00885515
0.530826
0.825435
0.348115
0.0135232
0.0311933
0.0830025
0.000608611
0.560821
0.00470446
0.293909
0.363206
0.327639
0.0807583
0.993662
0.496505
0.0970413
0.613492
0.955242
0.371809
0.032382
0.272416
0.389181
0.206974
0.0376713
0.166071
0.0959181
0.297462
0.317664
0.893921
0.559175
0.368748

0.00035933
0.771851
0.255466
0.000699139
0.000698276
0.352289
0.217029
0.051642
0.581136
0.00521257
0.000234613
0.00170584
0.147809
0.0189528
0.00173066
0.00931178
0.833161
0.00276507
0.590109
0.00729727
0.44967
0.00124801
0.137843
0.000781257
0.272583
0.0309273
0.00489147
0.14209
0.874895
0.149395
0.561726
0.35201
0.0307327
0.000999761
0.017108
0.00862377
0.000803551
0.00490028
0.00281471
0.0732093

0.86451
0.316635
0.00162804
0.00113773
0.474796
0.0930732
0.000620943
9.23276e-05
0.00015916
0.00280788
0.986906
0.0200946
0.0469643
0.910835
0.0100118
0.166329
0.915914
0.185108
0.00254997
0.217625
0.201948
0.121373
0.295101
0.72926
0.293259
5.26982e-05
0.00014592
0.158259
0.000125349
0.485108
0.0871446
0.000667959
0.00628722
0.369081
1.57319e-05
0.000367015
0.00379879
0.000351684
0.00357507
0.00416485

0.126319
0.014499
0.213848
0.0232308
0.0146624
0.579999
0.00506667
0.399244
0.00946227
0.390821
0.97213
0.973417
0.0341463
0.994631
0.273892
0.825315
0.196076
0.179158
0.18365
0.748056
0.00216006
0.297911
0.00359069
0.0800444
0.933726
0.457482
0.372904
0.181812
0.0952258
0.969051
0.995528
0.985602
0.382613
0.305033
0.0590945
0.405358
0.807735
0.14733
0.0283573
0.441816

0.924273
0.0250705
0.00420676
0.938082
0.0164303
0.0179726
0.0172313
0.0797095
0.0432012
0.641012
0.156191
0.0455994
0.292723
0.709994
0.00321724
0.858289
0.00027145
0.0713623
0.00283039
0.979733
0.477227
0.00976517
0.0860916
0.00564707
0.78706
0.0486157
0.899279
0.187043
0.00388355
0.036383
0.000804158
0.00451049
0.0016161
0.00336685
0.981408
0.871172
0.234754
0.895598
0.0437755
0.918812

0.00012343
0.0165887
0.198141
0.182516
0.162061
0.00109378
0.000486701
0.203628
0.0835177
0.515337
0.26658
0.128502
0.234396
0.321365
0.0313291
0.551264
0.0758949
0.0052927
0.140856
0.110603
0.0253281
0.226071
0.0644092
0.000318521
0.500136
0.624934
0.657266
0.546362
0.353364
0.355634
0.168687
0.874449
0.861871
0.30839
0.710504
0.139538
0.0912441
0.422501
0.263388
0.738768

0.00662093
0.000478139
0.00119699
0.000602252
0.874545
0.00278194
0.0133974
0.000448539
0.00108209
0.629804
0.220954
0.169434
0.365263
0.00277048
0.0282882
0.000477385
0.884235
0.0146079
0.770736
0.018308
0.0838069
0.0930566
0.126908
0.0622106
0.0463115
0.151001
0.753617
0.0651535
0.915767
0.269354
0.755109
0.177763
0.109764
0.0421193
0.142783
0.638506
0.139358
0.13184
0.00242972
0.151545

0.00298174
0.000344453
0.0171721
0.925422
0.0669727
0.283381
0.00527165
0.00204477
0.00509552
0.0304751
0.983699
0.265399
0.126846
0.369622
0.00338465
0.0963084
0.011008
0.112194
0.0012147
0.00013276
0.760045
0.209178
7.67341e-05
0.227122
0.086382
0.252198
0.000957898
0.173757
0.170551
0.0101941
0.00196647
0.0344911
0.941865
0.788304
0.0198789
0.946022
0.142445
0.538118
0.00221539
0.194826

0.614584
0.169226
0.24577
0.0420607
0.00189557
0.00522642
0.927672
0.0017526
0.127171
0.981019
0.276926
0.170039
0.251066
0.0632371
0.174949
0.647778
0.0115749
0.384706
0.440949
0.883602
0.13426
0.502675
0.857808
0.813583
0.261557
0.199265
0.143786
0.814013
0.64333
0.44353
0.0724514
0.0357096
0.499168
0.307648
0.859509
0.00323768
0.996733
0.646168
0.680767
0.56326

0.0021013
0.349687
0.79338
0.165333
0.00662668
0.371269
0.249245
0.000111979
0.0732442
0.0223264
0.028029
0.000282889
0.00498824
0.413758
0.77787
0.00053613
0.186963
0.000486237
0.842609
0.552889
0.0360755
0.0079243
0.197969
0.606611
0.841947
0.000967384
0.946413
0.983958
0.000362838
0.0304634
0.145825
0.921657
0.0249602
0.208167
0.426992
0.775798
0.000223636
0.991171
0.090552
0.0561652

0.85015
0.000383567
0.918137
0.00193054
0.840107
0.000178173
0.00812615
0.0772621
0.00505367
0.00204793
0.000209012
0.526881
0.0368014
0.00181936
0.00160165
0.00205786
0.000287998
0.0033216
0.0093366
0.0251858
0.00278578
0.0196192
0.00821986
0.00484456
0.00128316
0.0512349
0.939744
0.856579
0.0362974
0.0517632
0.255191
0.0249418
0.856654
0.00179185
0.895619
0.00442956
0.0248952
0.00876507
0.00253643

0.25645
0.356359
0.000870078
0.00756265
0.00629969
0.699359
0.104126
0.0299082
0.353613
0.893006
0.92992
0.0176611
0.12163
0.000686423
0.00225188
0.936107
0.0126276
0.988523
0.056349
0.0192844
0.00711095
0.00547965
0.0807832
0.120119
0.00750685
0.00180774
0.00180347
0.0471095
0.000586
0.679185
0.00538706
0.177917
0.140942
0.0429658
0.216164
0.259995
0.086464
0.116531
0.161015

0.000791409
0.661507
0.000442658
0.0104361
0.226101
0.00894511
0.952574
0.000925869
0.150011
0.127446
0.0215948
0.812301
0.686646
0.0340178
0.48682
0.000449341
0.118431
0.938155
0.0420038
0.341628
0.718047
0.000312861
0.653755
0.0140961
0.0110614
0.798394
0.151243
0.114023
0.0717269
0.664615
0.121308
0.863957
0.852094
0.100954
0.515625
0.574532
0.0936895
0.0342587
0.00377581

0.888605
0.91845
0.00719258
0.00501298
0.00706611
0.000630247
0.616515
0.214264
0.310948
0.45391
0.453686
0.00304842
0.352474
0.492165
0.107111
0.411346
0.890439
0.199373
0.0566071
0.0624874
0.410245
0.367286
0.913459
0.993172
0.0128532
0.242576
0.0484948
0.0584317
0.0769601
0.610541
0.0485589
0.178245
0.0223885
0.220981
0.799683
0.00699977
0.00186872
0.00962554
0.157231

0.000499399
0.0144682
0.000366803
0.879089
0.000356053
0.00103227
0.0221013
0.980079
0.0270682
0.282665
6.23643e-05
0.139919
0.0261617
0.0019122
0.634255
0.909257
0.12
0.486552
0.000403942
0.00131575
0.772181
0.632705
0.0209748
0.0366152
0.130417
0.592752
0.00241775
0.0233199
0.967093
0.00017401
0.000236962
0.00343539
0.0471662
0.33673
0.000309543
0.290974
0.977854
0.0851108
0.751306
0.535867

0.952574
0.000544975
0.870823
0.0059752
0.301982
0.930286
0.000630188
0.000657767
0.615071
0.589069
0.000966506
2.15869e-05
0.000271341
0.051213
0.00489502
0.00129225
0.0733281
0.980774
0.211437
0.99673
0.012578
0.0438505
0.979923
0.949012
0.173498
0.0252837
0.00137229
0.00129003
0.96205
0.339866
0.981838
0.000710693
0.566597
0.903267
0.418551
0.998469
0.000682459
0.0296292
0.232327

0.946777
0.000243857
0.00778384
0.00301869
0.00811369
0.155156
0.601552
0.00250001
0.0098865
0.00786064
0.028525
0.0136483
0.0318545
0.011808
0.0157948
0.00176379
0.0975015
0.904914
0.492748
0.0052372
0.887698
0.390886
0.878391
0.871553
0.833488
0.0050886
0.0732776
0.00353698
0.0170984
0.0588335
0.00519357
0.029323
0.891381
0.012643
0.164687
0.927968
0.414572
0.100536
0.0181015
0.0800232

0.00578149
0.00028779
0.857563
0.00043179
0.00132594
0.941086
0.139914
0.000804644
0.596788
0.0140091
0.000434751
0.00192802
0.00395124
0.00150851
0.000123355
0.0441976
0.00599143
0.0460863
0.0678601
0.41754
0.230385
0.0284162
0.232334
0.00108442
0.162196
0.470322
0.527112
0.0176781
0.984567
0.535661
0.064246
0.393146
0.0022786
0.00861127
0.00443334
0.00220674
0.00072895
0.553516
0.825232
0.687443

0.567323
0.0180854
0.733321
0.733357
0.0090142
0.168627
0.000339654
0.000516467
0.163281
0.0106417
0.0787174
0.364229
0.0660697
0.954096
0.955826
0.0125427
0.000508091
0.0427786
0.0022907
0.443272
0.000398324
0.834188
0.000394197
0.160068
0.00110931
0.133944
0.134313
0.000138867
0.936251
0.00036521
0.393307
0.88608
0.142133
0.440519
0.384434
0.243219
0.00713939
0.791507
0.000936189
0.00395815

0.514809
0.929691
0.00276791
0.000942002
0.00175936
0.136057
0.00312643
0.0504519
0.149481
0.149615
0.959571
0.151912
0.146916
0.387212
0.541408
0.177331
0.0716545
0.678796
0.0853266
0.0119297
0.213266
0.000116167
0.115156
0.0381938
0.86092
0.435514
0.0623141
0.372941
0.0838971
0.00169409
0.435571
0.166765
0.045115
0.0123782
0.000897766
0.889705
0.0666482
0.0218914
0.177913
0.0268144

0.754185
0.0841784
0.00062108
0.688982
0.000469203
0.000615315
0.51508
0.665757
0.135811
0.43468
0.027814
0.806084
0.520463
0.00971856
0.00627368
0.331766
0.43578
0.00795558
0.0231635
0.00611929
0.195756
0.111826
0.132625
0.276564
0.646211
0.000889899
0.00811406
0.281378
0.107504
0.0143528
0.0115138
0.776353
0.008334
0.777583
0.150632
0.157959
0.0250294
0.724251
0.0442978
0.274884

0.000511273
0.0148626
0.000386211
0.127896
0.00921762
0.671418
0.000337153
0.121487
0.661908
0.715163
0.00813927
0.0016566
0.000124668
0.753107
0.00254511
0.815853
0.390767
0.0049462
0.000116944
0.0559743
0.000969756
0.311962
0.951913
0.0901689
0.245162
0.000119619
0.992665
0.415838
0.114128
0.671991
0.587552
0.203839
0.983724
0.947717
0.0148456
0.161474
0.0426348
2.9952e-05
0.00366484
0.00799443

0.000396211
0.386796
0.00397654
0.638879
0.0457328
0.493243
0.000449677
0.0746356
0.000255006
0.321124
0.127965
0.0223837
0.0366717
0.918427
0.0121011
0.584294
0.650261
0.0111439
0.113143
0.0143864
0.036906
0.466896
0.177497
0.449142
0.000165901
0.0208574
0.000930149
0.000172922
0.000353777
0.00502318
0.596029
0.0495017
0.127822
0.329268
0.00303384
0.00085162
0.480844
0.210949
0.525933
0.00421665

0.862831
0.942544
0.149887
0.0129233
0.808447
0.00301799
0.00185234
0.00851109
0.961654
0.0688042
0.453399
0.00796681
0.560063
0.994137
0.576889
0.0201667
0.989904
0.794938
0.665798
0.222486
0.957733
0.468759
0.191745
0.00416894
0.0458506
0.0381833
0.597662
0.0440365
0.842719
0.00437793
0.0581579
0.534876
0.599995
0.697053
0.00642771
5.35318e-06
0.0278615
0.429823
0.986604
0.266977

0.000417071
0.000383814
0.334846
0.00171197
0.101795
0.910101
0.509764
0.00773631
0.0137733
0.0465878
0.283211
0.663272
0.000909033
0.127965
0.9868
0.010131
0.0114213
0.464926
0.680268
0.00829959
0.00164445
0.708531
0.00170835
0.0307478
0.0231156
0.000163903
0.0543296
0.0105569
0.495763
0.941407
0.338086
0.0494755
0.000803458
0.892703
0.333236
0.96814
0.00211708
0.00558024
0.00355683
0.0204514

0.000778234
0.000532764
0.010034
0.000123395
0.00679807
0.481177
0.419572
0.178849
0.0115709
0.000244821
0.233338
0.0841217
0.00244148
0.00291442
0.00129801
0.00270521
0.106805
0.000982688
0.0819439
0.0975644
0.012156
0.158667
0.000302577
0.00308135
0.18784
0.000386698
0.346542
0.0114962
0.023935
0.00130178
0.00981472
0.000325651
0.0015005
0.00262441
0.572225
0.000182571
0.402105
0.00185225
0.0982204
0.00961408

0.00038122
0.00528614
0.00460752
0.039232
0.0358149
0.0063075
0.952574
0.0252186
0.724825
0.0640347
0.0435982
0.00504032
0.0233229
0.0117046
0.0646673
0.531093
0.327092
0.00313458
0.761337
0.145642
0.736762
0.0095261
0.00519269
0.671942
0.645977
0.0177012
0.0875671
0.0857292
0.0401294
0.229657
0.0175143
0.00384682
0.0538033
0.466381
0.0118166
0.7062
0.0013118
0.0547856
0.157844
0.794851

0.815686
0.729165
0.448689
0.00103562
0.00156962
0.713933
0.000214762
0.0877866
0.930381
0.000967322
0.00527145
0.305779
0.0718933
0.918449
0.749694
0.533969
0.845697
0.994409
0.00184134
0.646567
0.825577
0.0401545
0.935063
0.478025
0.175904
0.842648
0.645522
0.495834
0.729825
0.15178
0.00225462
0.0194791
0.000129198
0.15113
0.0666456
0.434773
0.334521
0.86618
0.858734
0.0863484

0.002192
0.000499944
0.000485843
0.895808
0.274355
0.0251648
0.463769
0.0193422
0.140824
0.00015399
0.109608
0.168084
0.358685
0.0788501
0.000648584
0.112077
0.000424356
0.00143187
0.139058
0.00111556
0.000119479
0.000435095
0.856145
0.0530661
0.049919
0.000280844
0.00211941
0.00579397
0.359752
0.0195317
0.0021408
0.0358868
0.249364
0.0534552
0.142776
0.119249
0.127323
0.0226042
0.445978
0.742174

0.0076271
0.77835
0.0168788
0.455014
0.00382309
0.00274158
0.952574
0.485813
0.62512
0.345657
0.918185
0.984148
0.0037975
0.883065
0.164705
0.0309857
0.930353
0.000139421
0.965016
0.00267951
0.895689
0.382045
0.0993121
0.737649
0.0130603
0.0121964
0.383956
0.972842
0.194588
0.219282
0.268525
0.985187
0.114808
0.963688
0.258642
0.400742
0.375256
0.953749
0.158006
0.0506255

0.319797
0.000297495
0.401298
0.00219845
0.715684
0.000329056
0.882957
0.758012
0.476379
0.0898282
0.969244
0.0121878
0.00218467
0.0241076
0.49659
0.00747391
0.0332639
0.0061964
0.850555
0.208262
0.56268
0.00420108
0.570018
0.869318
0.787696
0.0769863
0.964915
0.576383
0.641542
0.957933
0.477089
0.819755
0.000246486
0.000552555
0.0327002
0.530239
0.768635
0.00357624
0.00137275
0.0045003

0.000177721
0.174032
0.106805
0.000474801
0.000140256
0.00197584
0.000214605
0.0170986
0.00190605
0.768338
0.114639
0.0439663
0.409176
1.73596e-05
0.104806
0.0617973
5.12851e-05
0.00266638
0.292376
0.625761
0.707862
0.033477
0.25014
0.00109957
7.88836e-05
0.451742
0.0046055
0.00125546
0.0028277
3.47168e-05
4.56584e-05
0.910109
0.291069
0.164462
0.419544
0.00415905
0.0104251
9.6043e-05
0.302197
0.301964

0.848647
0.00019864
0.257115
0.0771096
0.0277528
0.00261894
0.0476544
0.0366902
0.0191824
0.03104
0.0391368
0.315137
0.0100585
0.00466268
0.0681509
0.0435456
0.003021
0.212052
0.0201884
0.00238219
0.0485822
0.190635
0.0945148
0.0154524
0.0122128
0.0938839
0.189362
0.00745434
0.0859659
0.137474
0.917983
0.00562966
0.0248348
0.00951402
0.0691447
0.0349829
0.143135
0.0126111
0.257891
0.246796

0.00472523
0.141224
0.383626
0.000240988
0.0220414
0.164137
0.00122503
0.0987621
0.0657214
0.00667931
0.056439
0.00102046
0.0561531
0.0135016
0.276121
0.212705
0.0492398
0.20695
0.511177
0.448981
0.246086
0.56946
0.00783837
0.535023
0.135555
0.00253819
0.56786
0.213437
0.523857
0.0047799
0.226942
0.0681665
0.981757
0.765164
0.0150204
0.0183072
0.453236
0.688381
0.188195
0.00503782

0.885499
0.00147461
0.00824787
0.888758
0.229169
0.0946648
0.256839
0.676939
0.308284
0.0861731
0.0413696
0.795382
0.376601
0.548218
0.373689
0.012909
0.0114373
0.66669
0.0114939
0.00911379
0.255201
0.0050207
0.653108
0.142843
0.00833175
0.0232298
0.0100668
0.656145
0.0152834
0.012799
0.0491531
0.21453
0.0182331
0.733785
0.0325925
0.00669717
0.093869
8.43053e-05
0.580365
0.0562208

0.000123395
0.000216044
0.838642
0.168742
0.00209056
0.0276235
0.00285003
0.0855751
0.0344131
0.318689
0.817767
0.217591
0.308644
0.0384257
0.961076
0.124146
0.633237
0.971844
0.0486561
0.0250928
0.390115
0.382403
0.0317172
0.346405
0.000348642
0.236824
0.0010257
0.298759
0.0134012
0.756448
0.0115973
0.00025921
0.488154
0.909389
0.0733568
0.600326
0.336554
0.0385038
0.239623
0.256646

0.83889
0.0416657
0.00275903
0.0246597
0.878106
0.050063
0.0110057
0.511545
0.917679
0.0926015
0.215908
0.00800748
0.00612322
0.73255
0.95159
0.99153
0.0425722
0.996057
0.00674314
0.15236
0.0118453
0.0113424
0.428953
0.276695
0.0449583
0.945555
0.0266154
0.0101725
0.988234
0.000438025
0.210183
0.0274026
0.710191
0.145829
0.00378278
0.290277
0.0882591
0.0660064
0.0782556
0.913988

0.738464
0.193918
0.000530357
0.884975
0.000708503
0.00020116
0.758878
0.181089
0.817322
0.604601
0.342869
0.578433
0.398602
0.546916
0.380863
0.000562485
0.987802
0.12723
0.0479749
0.178679
0.339343
0.529724
0.00636953
0.0782973
0.949461
0.203506
0.760786
0.570667
0.534026
0.752161
0.604606
0.657405
0.23416
0.054053
0.00120521
0.495106
0.000833766
0.643193
0.000152031
0.948551

0.859655
0.663695
0.126367
0.952574
0.00127771
0.000123395
0.000218852
0.0357968
0.000309677
0.0529325
0.00386314
0.00892156
9.37258e-05
0.647404
0.290066
0.357824
0.231343
0.00417088
0.124682
0.640083
0.514627
0.34585
0.697055
0.0310884
1.13264e-05
0.140928
0.000203484
0.0162053
0.228112
0.124904
0.000330603
0.00278333
0.00152027
0.915353
0.175054
0.962945
0.897431
0.457783
0.0312844
0.0158974

0.000166657
0.00107644
0.00019475
0.0422365
0.0137064
0.774567
0.000290718
0.04902
0.458865
0.587317
0.123604
0.363776
0.058738
0.0387141
0.00745969
0.576538
0.0011654
0.389434
0.251052
0.00474118
0.293551
0.156728
0.166176
0.340366
0.112012
0.170149
0.000221441
0.000148867
0.187172
0.142065
0.000683105
0.000183167
0.0483044
0.269925
0.00693228
0.490027
0.153608
0.162209
0.0781714
0.00242534

0.0495343
0.0372313
0.809277
0.225035
0.900805
0.0625636
0.00214174
0.529757
0.699753
0.103926
0.92391
0.59079
0.0796523
0.142796
0.280379
0.0413096
0.00797842
0.669465
0.374733
0.00989958
0.295448
0.506858
0.781735
0.909682
0.0240636
0.258848
0.476833
0.125707
0.253503
0.167861
0.00136243
0.0880434
0.186119
0.823445
0.0758036
0.478898
0.0471564
0.374949
0.849066
0.350368

0.00042223
0.033893
0.00120268
0.000334987
0.0505846
0.421072
0.0590504
0.0380845
0.0685732
0.00398921
0.00662127
0.0327275
0.000685669
0.384281
0.0270638
0.00256913
0.00146987
0.00555904
0.000386177
0.0484133
0.144597
0.000101447
0.128351
0.0641699
0.41623
0.122833
0.0146467
0.0588027
0.154042
0.861241
0.344468
0.173426
0.942487
0.114494
0.0963198
0.00107073
0.0195845
0.059392
0.000391212
0.234955

0.00117598
0.380494
0.00356096
0.000615196
0.000201899
0.0707735
0.460053
0.635146
0.033677
0.0130279
0.188871
0.823306
0.00774737
0.0246817
0.00895033
0.0820995
0.000324276
0.00552681
0.556718
0.00663377
0.00541515
0.000841196
0.0120914
0.00412723
0.478914
0.589026
0.000361615
0.000798675
0.00543792
0.0876384
0.000183999
0.0687489
0.0274805
0.00581112
0.00363732
0.00295958
0.00133363
0.0087467
0.629062
0.417914

0.00683267
0.000208662
0.000210758
0.000639738
0.136797
0.638789
0.00039884
0.945532
0.0684491
0.700135
0.171463
0.167033
0.214766
0.151429
0.0139075
0.54202
0.167367
0.519354
0.0402491
0.188419
0.402313
0.304524
0.0652091
0.195193
0.406984
0.29903
0.157704
0.608625
0.00841989
0.0709083
0.805504
0.14807
0.0876923
0.0203226
0.0716408
0.168823
0.781992
0.000322255
0.347651
0.0937048

0.0841088
0.000124713
0.00966417
0.000946254
0.000226409
0.0121808
0.836019
0.00883065
0.224243
0.000274335
0.454091
0.000200301
0.000643599
0.0323769
0.0353426
0.000363275
0.0310166
0.00460435
0.0216934
0.00402616
0.00250807
0.000755016
0.00551794
0.0815917
0.0536458
0.0107875
0.365349
0.592899
0.0387764
0.348833
0.175992
0.0505783
0.00872661
0.488008
0.000221286
0.00986203
0.403849
0.000152672
0.000156224
0.000181951

0.00639898
0.00306666
0.163568
0.000303958
0.465784
0.00812213
0.0134687
0.0231865
0.0544822
2.79444e-05
0.0464952
0.0053748
0.00342927
0.000251479
0.138642
0.246465
0.259477
0.000187002
0.00125721
0.0960729
0.000370399
0.915228
0.0606544
0.000521746
0.0340136
0.0495305
0.000791808
0.0063166
0.252851
0.860998
0.111228
0.0220169
0.000959185
0.362383
0.507804
0.0228072
0.00867607
0.00165283
0.00559844
0.728939

0.00144678
0.0231874
0.00396083
0.010346
0.000294322
0.769428
0.0242212
0.000243166
0.797313
0.00169971
0.652364
0.0306666
0.0121123
0.480043
0.866943
0.0406779
0.0528032
0.00370747
0.205561
0.0788463
0.952713
0.0276948
0.0108145
0.0249251
0.00525223
0.146867
0.77486
0.740862
0.324394
0.163286
0.650957
0.105544
0.272127
0.0177294
0.81335
0.208225
0.00765552
0.00817503
0.434094
0.00805712

0.00108716
0.00026419
0.849593
0.000834333
0.709353
0.00210977
0.00258709
0.00165433
0.00012329
0.000182598
0.0040463
0.00136185
0.358517
0.00952805
0.000988521
0.00668367
0.000146752
0.000557124
0.00760051
0.0147429
0.912152
0.891145
0.297247
0.804582
0.00176367
0.664604
0.0189285
0.000685912
0.000206142
0.110284
0.00113529
0.00118658
0.000129821
0.905041
0.946017
0.00104606
0.00391294
0.00414821
0.00104606
0.0410089

0.000328911
0.846884
0.24431
0.76789
0.817762
0.0172839
0.289153
0.000209521
0.0169584
0.690743
0.0195357
0.503592
0.243984
0.00165794
0.00348743
0.0413211
0.0266682
0.206849
0.154158
0.34068
0.0706135
0.863824
0.000635443
0.10082
0.126962
7.42369e-05
0.0280317
0.491489
0.193183
0.00286946
0.863582
0.604244
0.00431704
0.000410515
0.0969859
0.020476
0.63196
0.16302
0.611973
0.891768

0.0027603
0.653286
0.894859
0.0392419
0.0522108
0.914738
0.91497
0.0109341
0.659325
0.0584726
0.133038
0.0408666
0.893674
0.598652
0.00448369
0.97965
0.956689
0.0356054
0.0097615
0.0304697
0.151257
0.12251
0.92281
0.0215769
0.95151
0.0457863
0.0187134
0.006947
0.246975
0.136459
0.00269078
0.680836
0.644674
0.845363
0.0515638
0.220313
0.068377
0.187673
0.985524
0.0206732

0.000897503
0.0103712
0.00736401
0.441317
0.167441
0.0026284
0.00139638
0.16041
0.0102402
0.107479
0.0605336
0.0861968
0.0744106
0.355604
0.466021
0.00722363
0.0174006
0.00644669
0.0882126
0.460614
0.730855
0.59692
0.507
0.0358403
0.259564
0.0440498
0.0428899
0.644817
0.251037
0.00118772
0.0141125
0.684279
0.00369792
0.580759
0.00248974
0.0173394
0.0240089
0.0499458
0.0418123
0.00616094

0.814441
0.0187115
0.000228687
0.302376
0.00935718
0.0193023
0.0182371
0.0263695
0.000214334
0.00206579
0.0245889
0.831158
0.00098693
0.000894009
0.599354
0.00511935
0.00344305
0.0194883
0.000685796
0.203924
0.000560316
0.000915498
0.00308246
0.00401545
0.330814
0.293753
0.0642395
0.00190264
0.019225
0.000197304
0.034404
0.0545442
0.00431877
0.138465
0.381943
0.00146695
0.0736513
0.451363
0.0031907
0.00106943

0.00705025
0.00240653
0.1502
0.925627
0.00243016
0.952574
0.00570549
0.0253547
0.844564
0.0481093
0.631153
0.013452
0.0167554
0.667326
0.0861703
0.857828
0.0424079
0.0123529
0.00162234
0.294492
0.591774
0.0595335
0.0390467
0.0668462
0.700133
0.0206586
0.0259294
0.0204181
9.231e-05
0.0289755
0.672602
0.987396
0.132487
0.0309629
0.967931
1.82431e-05
0.535654
0.299154
0.944684
0.00724233

0.129295
0.952574
0.322875
0.932748
0.00599304
0.00137798
0.745974
0.000112477
0.280744
0.00761896
0.00046494
0.0216463
0.864995
0.916321
0.88012
0.350453
0.0320601
0.994681
0.000705338
6.06609e-05
3.97763e-05
0.00219158
0.691818
0.709642
0.0137444
0.576418
0.929572
0.942318
0.00685619
0.934442
0.0976213
0.0800538
0.000845203
0.00354587
0.949488
0.0676596
0.0291889
0.000629291
0.485799
0.836332

0.00319105
0.76595
0.00712953
0.000184459
0.00194462
0.0145365
0.00146358
0.00378387
0.811705
0.0011475
0.0134769
0.015942
0.959396
0.00139264
0.307821
0.969014
0.93785
0.310366
0.0131404
0.0508216
0.0434811
0.123644
0.00348812
0.00128949
0.0211507
0.0187341
0.0777396
0.00274284
0.18529
0.000489217
0.000575741
0.105868
0.0185461
0.000862096
1.81997e-05
0.00116518
0.000948462
0.0515362
0.0346864
0.0379648

0.0644452
0.0145328
0.000153916
0.621378
0.000226038
0.000885498
0.000634021
0.478211
0.0508134
6.81576e-05
0.00137686
0.968813
0.425191
0.971455
0.0178778
0.169049
0.973927
0.0855557
0.979568
0.896952
0.918441
0.901005
0.975738
0.000766492
0.532749
0.842208
0.226405
0.00132083
0.160235
0.984401
0.0440998
0.0469256
0.0689795
0.00503819
0.00530514
0.00599192
0.815162
0.657166
0.0044511

0.249651
0.000560543
0.836077
0.583516
0.739608
0.170461
0.126232
0.121352
0.882564
0.192149
0.412398
0.582122
0.0344907
0.752835
0.0371373
0.0115931
0.0301477
0.0495455
0.781326
0.0291494
0.00267388
0.00560451
0.306679
0.296756
0.702468
0.00437821
0.382726
0.0571544
0.552006
0.554621
0.00402107
0.172137
0.253785
0.000338589
0.159378
0.0589618
0.024278
0.318193
0.601216

0.151702
0.0721179
0.0298604
0.00142732
0.0125138
0.110881
0.0654608
0.0236637
0.0832832
0.0440281
0.0712511
0.183059
0.0239456
0.00508947
0.012691
0.307338
0.0293189
0.342168
0.0171606
0.0219216
0.0776028
0.243442
0.00932421
0.0821242
0.142571
0.45365
0.21829
0.0460601
0.213588
0.123093
0.00277133
0.30477
0.0277899
0.254108
0.102067
0.0345064
0.0428944
0.370177
0.0181243

0.0209575
0.000812619
0.853424
0.000510233
0.607797
0.000779483
0.00496519
0.365497
0.0169269
0.878147
0.0107449
0.0261063
0.00204723
0.174438
0.150767
0.593587
0.0369208
0.000659257
0.000588076
0.160122
0.239843
0.381272
0.0840798
0.439415
0.00185495
0.0135829
0.133951
0.185501
0.786587
0.618743
0.177103
0.0036652
0.675861
0.0109326
0.00109767
0.198326
0.000468477
0.339323
0.357185

0.795335
0.0135995
0.000363999
0.000657407
0.94353
0.00053684
0.0762461
0.0388546
0.0875561
0.0132588
0.00355436
0.145359
0.813346
0.0012148
0.0108967
0.0456213
0.867395
0.047717
0.00434073
0.0107603
0.149749
0.0103774
0.996088
0.672835
0.000307452
0.131904
0.00358751
0.819881
0.0848461
0.0039492
0.039305
0.00117118
0.730284
0.00646914
0.0468194
0.000351586
0.000881693
0.00654522
0.000530692
0.00803116

0.000123395
0.0525847
0.000343946
0.182251
0.0292674
0.000299184
0.00017398
0.569204
0.732545
0.00393119
0.0185708
0.379887
0.00496503
0.0158843
0.00748736
0.63926
0.480802
0.35842
0.00250022
0.728724
0.694391
0.173041
0.955926
0.952657
0.00166101
0.137751
0.563372
0.00219928
0.000715037
0.287829
0.017171
0.00913043
0.00662238
0.299389
0.0494911
0.89475
0.113711
0.141214
0.0379746

0.166423
0.0271247
0.662277
0.0897724
0.000324958
0.758179
0.00126301
0.147974
6.68318e-05
0.00409404
0.000216055
0.093283
0.000157395
0.0388277
0.000134313
0.000527431
0.596933
0.35414
0.134846
0.545661
0.000405835
0.911676
0.221452
0.0855721
0.346071
0.0364584
0.0850787
0.00451666
0.000865858
0.0380728
0.161013
0.0141576
0.618419
0.00233894
9.65738e-05
0.000106995
0.000897897
0.220776
0.00782408
0.000400112

0.34031
0.000697736
0.000277163
0.223372
0.268562
0.000479932
0.827089
0.417997
0.00490219
0.527205
0.0221093
0.118462
0.000827425
0.0208953
0.153084
0.169062
0.0415134
0.148674
0.193104
0.269744
0.194974
0.0413236
0.0334455
0.0368712
0.0286299
0.870437
0.00810208
0.461146
0.0634087
0.00021907
0.0114531
0.0428726
0.865666
0.455968
0.354494
0.495678
0.319626
0.743092
0.796088
0.0539863

0.546365
0.00018768
0.518206
0.0226652
0.952574
0.536919
0.00237641
0.661859
0.0118456
0.397335
0.115389
0.027854
0.0683469
0.217398
0.0736637
0.0123318
0.714874
0.0353729
0.106847
0.184788
0.329548
0.247698
0.750243
0.00265316
0.0673989
0.00984599
0.380151
0.0293015
0.0660037
0.0119271
0.891079
0.00855549
0.00857133
5.03219e-05
0.606239
0.108991
0.175598
0.247376
0.455943
0.11773

0.000123395
0.315906
0.155775
0.0021043
0.000123395
0.00870197
0.245941
0.00354394
0.00138967
0.0369554
0.00873727
0.602893
0.00128819
0.225862
0.000917051
0.0801802
0.0222762
0.027848
0.016272
0.00234697
0.131283
0.000783514
0.00192875
0.26577
0.0553773
0.0990156
0.000128743
0.00124074
0.0352427
0.800935
0.142872
0.0560613
0.000578617
0.00447679
0.115865
0.0428386
0.0649045
0.0910459
0.842655
0.00110343

0.00387917
0.0193239
0.653264
0.00417821
0.945422
0.762092
0.000623567
0.0125249
0.222258
0.00256494
0.0025015
0.420864
0.0083143
0.0423074
0.411627
0.890268
0.431955
0.131446
0.000776611
0.0269668
0.787404
0.00198975
0.0145223
0.237361
0.0334325
0.0906971
0.408383
0.000417882
0.0909847
0.817634
0.356078
0.00526711
0.0857015
0.120147
0.0779991
0.0312846
0.0226865
0.0017947
0.00249659
0.000403416

0.000378929
0.351081
0.000200303
0.604235
0.152438
0.00379832
0.0103556
0.00676806
0.0242217
0.229765
0.00462019
0.00916198
0.020636
0.156888
0.117765
0.000157021
0.0186261
0.240494
0.447787
0.0441943
0.756508
0.00812094
0.0460862
0.016203
0.000641569
0.0184394
0.0159082
0.00191816
0.00329356
0.221656
0.12649
0.185127
0.5529
0.00484429
0.014493
0.755312
0.211477
0.271259
0.546918

0.0031742
0.0592872
0.373367
0.952574
0.829789
0.185768
0.0404981
0.00159988
0.028385
0.349388
0.000493602
0.598283
0.000449495
0.602302
0.935405
0.903829
0.1807
0.930451
0.0567135
0.904698
0.144318
0.0962146
0.0823355
0.223007
0.00960494
0.187029
0.329651
0.696651
0.000803483
0.106859
0.626947
0.449303
0.968621
0.410141
0.645643
0.0236889
0.00704448
0.628078
0.328889

0.395781
0.273604
0.00298408
0.00252793
0.931075
0.152336
0.00846406
0.32742
0.857601
0.00440147
0.00354571
0.24279
0.215291
0.691768
0.00878502
0.000260071
0.944842
0.854389
0.394102
0.0270057
0.920957
0.320385
0.000474604
0.00745692
0.109135
0.131508
0.00154584
0.930303
0.0195192
0.790828
0.00682715
0.517159
0.00193917
0.438304
0.211834
0.104965
0.0397519
0.043286
0.328901

0.625252
0.118413
0.51294
0.235341
0.005357
0.124951
0.553675
0.136655
0.787669
0.0698734
0.275244
0.432364
0.00496262
0.186716
0.695752
0.0243217
0.0488261
0.772201
0.447549
0.428888
0.375172
0.0819521
0.114085
0.503934
0.418576
0.497869
0.0639124
0.687996
0.0422505
0.388393
0.514663
0.000133111
0.274287
0.00519732
0.00692097
0.00170745
0.535945
0.0338415
0.685001

0.100184
0.000197106
0.00426716
0.166687
0.387977
0.0491075
0.952574
0.381409
0.993199
0.384198
0.723586
0.831382
0.0214926
0.00845809
0.981109
0.345699
0.660502
0.356567
0.343789
0.0117304
0.276139
0.863718
0.794636
0.283285
8.80986e-05
0.548551
0.0106999
0.697573
0.256206
0.221732
0.000450809
0.0695572
0.00371327
0.612843
0.00845537
0.669344
0.199004
0.732289
0.0142855
0.0126108

0.0521678
0.000572432
0.00858477
0.000653791
0.0335368
0.00643371
0.796849
0.476813
0.890047
0.380814
0.0912778
0.0367861
0.309477
0.0221849
0.659752
0.223731
0.824074
0.899083
0.000494074
0.0661255
0.667631
0.0191924
0.596208
0.810804
0.90397
0.0083569
0.0344717
0.0376895
0.750547
0.93436
0.0392377
0.038073
0.000932682
0.998629
0.0330606
0.0320037
0.0140261
0.892747
0.609205

0.843726
0.349192
0.000123395
0.0194062
0.00134107
0.000322526
0.000722833
0.705117
0.181142
2.19504e-05
0.512887
0.143226
0.469114
0.254016
0.163833
0.590062
0.00848622
0.987316
0.646883
0.96133
0.143558
0.0135439
0.65999
0.24896
0.0923911
0.0425058
0.193865
0.0559754
0.216923
0.899191
0.00311509
0.490516
0.0138487
0.00463719
0.699728
0.00032908
5.50246e-05
0.052986
0.738911
0.707103

0.104936
0.0756533
0.011063
0.294596
0.952574
0.000206384
0.000302144
0.3046
0.0285312
0.0277158
0.28815
0.218669
0.234408
0.2987
0.469254
0.000418379
0.00276953
0.0246306
0.0250675
0.00124469
0.00279079
0.00930135
0.0511909
0.0574005
0.714691
0.838042
0.178048
0.0169225
0.520882
0.226537
0.0193743
0.019315
0.355993
9.51758e-05
0.101279
0.00552421
0.0437878
0.432379
0.0666239
0.000101065

0.309314
0.00654188
0.00050206
0.582065
0.179739
0.952574
0.852651
0.664872
0.00112214
0.266856
0.954732
0.486172
0.272849
0.994521
0.00240993
0.983892
0.00565044
0.0220604
0.00737662
0.0303613
0.087978
0.0673832
0.00496632
0.926812
0.000480986
0.536198
2.76509e-06
0.0269828
0.923767
0.86266
0.99562
0.75363
0.00453123
0.129922
0.0163985
0.992323
0.04499
0.408678
0.00500857
0.132382

0.921756
0.00648098
0.786706
0.00344578
0.0312041
0.0532189
0.952574
0.239772
0.929798
0.0880488
0.993015
0.161814
0.0806144
0.163121
0.698435
0.16093
0.229167
0.843004
0.275027
0.0379536
0.0203909
0.76514
0.101412
0.0139069
0.374264
0.0189818
0.0469594
0.651497
0.211132
0.166932
0.0666529
0.161026
0.000231767
0.00173504
0.978994
0.0295087
0.236721
0.0422075
0.0509189
0.0986779

0.113612
0.31999
0.129571
0.242532
0.000249711
0.529761
0.105549
0.0928044
0.539695
0.430534
0.000199354
0.198693
0.168222
0.025802
0.0181459
0.0022511
0.181759
0.00913163
0.0250664
0.320892
0.00138499
0.820302
0.000372892
0.00207046
0.495621
0.000156575
0.00147463
0.000508396
0.00216082
0.506055
0.00120965
0.0286362
0.805517
0.000906246
0.600135
0.721136
0.234365
0.432096
0.800561
0.407082

0.00424618
0.00193459
0.918113
0.0065531
0.00633207
0.00537697
0.00865181
0.667777
0.0116726
0.662806
0.224356
0.00069256
0.0619436
0.826094
0.0862482
0.315362
0.147203
0.186647
0.00752959
0.497101
0.0219612
0.0744646
0.898129
0.0410848
0.0293798
0.000174592
0.0930849
0.978944
0.107768
0.0688817
0.742952
0.279745
0.000113639
0.352943
0.0553858
0.519561
0.976665
0.431772
0.195745
0.19969

0.00147208
0.0636602
0.000167059
0.00070252
0.000636103
0.00464641
0.670212
0.110815
0.712426
0.0206379
0.0105376
0.23879
0.225247
0.000128349
0.124669
0.0120209
0.00960484
0.035389
0.0456712
0.0382606
0.0375499
0.010347
0.00448801
0.827855
0.0365535
0.014526
0.000813767
0.0280686
0.0102139
0.0150497
0.105615
0.0167098
0.061115
0.0271061
0.0105859
0.627849
0.476185
0.0049595
0.00887881
0.0316088

0.942685
0.0410326
0.952574
0.343087
0.000541627
0.575354
0.8768
0.390807
0.00240832
0.19614
0.227485
0.210738
0.576459
0.145461
0.269204
0.728071
3.16151e-05
0.139219
0.0802123
0.603692
7.0312e-05
0.206658
0.8992
0.0849739
0.000606421
7.71424e-06
0.203124
0.302205
0.0473445
0.0593838
0.83331
0.0144264
0.246693
0.457151
0.0007965
0.900841
0.00442585
0.0370189
0.078206
0.0891823

0.00570035
0.0507622
0.0355956
0.281699
0.760865
0.000200521
0.0289859
0.0252883
0.650115
0.711291
0.966644
0.0330481
0.795659
0.202539
0.38233
0.675565
0.795473
0.176035
0.0692916
0.152811
0.437252
0.519481
0.0704384
0.988316
0.998919
0.000424499
0.776755
0.050766
0.716341
0.0764958
0.517547
0.529207
0.0226762
0.094945
0.527154
0.468458
0.58439
0.436625
0.548566
0.00543559

0.131283
0.933952
0.000138406
0.0448589
0.065476
0.0217996
0.69033
0.0380493
0.000477614
0.619609
0.00112374
0.00229973
0.000718319
0.394972
0.0182727
0.0787321
0.390718
0.0994753
0.132716
0.680217
0.631016
0.839616
0.715819
0.577
0.0112797
0.219954
0.379973
0.158396
0.80127
0.57343
0.637815
0.00788531
0.578175
0.000369084
0.165795
0.0783075
0.212019
0.128565
0.0269847
0.234221

0.00150531
0.952574
0.000214275
0.783962
0.226226
0.211729
0.000123395
3.23732e-05
0.738065
0.797583
0.600003
0.00198855
0.0979884
0.312671
7.45938e-05
0.989729
9.82273e-05
0.0692286
0.0508406
0.495874
5.62984e-05
0.600209
0.000180963
0.00164091
0.80866
0.000141228
0.0397503
0.00192374
9.21071e-05
6.28398e-05
0.493405
0.0538237
0.269656
0.0259009
0.760513
0.011213
0.0778736
0.645728
0.0123056
0.00142932

0.175041
0.00159843
0.186616
0.00113011
0.936326
0.000132121
0.0536887
0.00502832
0.00536658
0.911652
0.00929878
0.12588
0.767407
0.0136045
0.271674
0.00227472
0.00122918
0.0655505
0.929309
0.00639581
0.180037
0.000181702
0.0371449
0.000327067
0.0216506
0.028427
0.000511107
0.983317
0.961387
0.607149
0.25662
0.808905
0.00324357
0.295699
0.0454921
0.000278397
0.00106096
0.0848252
0.00731315
0.975361

0.0767265
0.0973728
0.401542
0.797076
0.000235422
0.0015342
0.129625
0.0637009
0.00760992
0.937813
0.13342
0.451765
0.00116075
0.00137578
0.325582
0.0941882
0.782462
0.0423108
0.0104831
0.910131
0.395
0.486518
0.0433853
0.950952
0.0602527
0.206073
0.138923
0.00157925
0.0418145
0.0351178
0.029518
0.0583233
0.0619311
0.0683881
0.0261371
0.00103824
0.491009
0.0297059
0.537871
0.162309

0.902006
0.183731
0.0729237
0.835033
0.940522
0.000142302
0.138958
0.500048
0.437035
0.665853
0.412666
0.608848
0.9602
0.000224697
0.202512
0.720303
0.0889681
0.278124
1.99606e-05
0.374858
0.283005
0.257931
0.238825
0.502145
0.863848
0.0143066
0.319361
0.598381
0.451435
0.327854
0.410291
0.333192
0.309868
0.200678
0.15843
0.991153
0.271659
0.00370339
0.0104438
0.173321

0.00464073
0.000237178
0.00252479
0.0922144
0.00388594
0.000154006
0.00109405
0.0576434
1.04142e-06
0.0229349
0.000653825
0.000253838
0.00205235
0.480099
0.969112
0.00410612
0.778821
0.984035
0.00290577
0.628729
0.00591656
0.182709
0.385026
0.628089
0.0199736
0.0591247
0.0594126
0.985131
0.751279
0.00721134
0.121644
0.980758
0.000601484
0.930294
0.938029
0.0552103
0.829203
0.420058
0.0892712
0.969575

0.859702
0.0103571
0.00136055
0.60811
0.941638
0.00847616
0.00577331
0.00111125
0.822047
0.551057
0.958845
0.0154281
1.50665e-05
0.113094
0.867751
0.474757
0.276933
0.197386
0.301717
0.0299926
0.435537
0.512022
0.000500621
0.317314
0.0131615
0.000568713
0.0879436
0.101659
0.0132293
0.0551619
0.0814742
0.278239
0.39421
0.00815736
0.350598
0.271877
0.875425
0.417212
0.00451371
0.449354

0.139987
0.0005872
0.946614
0.90102
0.00398015
0.906619
0.892386
0.124823
0.0769812
0.88922
0.873923
0.991366
0.930677
0.968911
0.117056
0.888959
0.121266
0.225772
0.306265
0.281754
0.301715
0.773483
0.532163
0.0868152
0.683993
0.00476842
0.00861899
0.582466
0.45937
0.442069
0.318579
0.00130423
0.0489479
0.0810439
0.744126
0.250452
0.554623
0.225102
0.613775
0.38381

0.00460981
0.27836
0.00581357
0.139834
0.575903
0.00164674
0.257737
0.483945
0.576186
0.157487
0.0508904
0.0563388
0.986089
0.227696
0.730965
0.123223
0.513581
0.0542966
0.205629
0.0800864
0.351869
0.000166357
0.960873
0.254644
0.0548547
0.237289
0.761281
0.722149
0.978842
0.00911134
0.934637
0.350199
0.365051
0.122896
0.000444287
0.675895
0.867915
0.903215
0.821541
0.302025

0.934834
0.0170898
0.000774804
0.812029
0.000667098
0.0248201
0.739158
0.000658057
0.601379
0.0863683
0.322884
0.000512983
0.00580266
0.0277665
0.00401389
0.0106717
0.0617914
0.144981
0.000263486
0.0766443
0.955064
0.000657889
0.000639118
0.984106
0.00364058
0.000172345
0.124022
0.0130294
0.639649
0.206862
0.0165491
0.965364
0.350555
0.175343
0.0795366
0.218222
0.979264
0.878166
0.0984124
0.000571742

0.0414215
0.44979
0.754374
0.0466584
0.499819
0.327771
0.0828627
0.118614
0.0681943
0.378328
0.0408622
0.0134544
0.68102
0.0202674
0.597244
0.00447891
0.0181515
0.000104187
0.753529
0.820377
0.579766
0.00156102
0.413091
0.735361
0.652748
0.648349
0.189305
0.434778
0.17851
0.311525
0.007766
0.271412
0.119142
0.696289
0.356607
0.181531
0.192451
0.705289
0.0359827
0.0454392

0.31285
0.00122002
0.00207548
0.232522
0.780323
0.0087607
0.0208967
0.242719
0.00128506
0.196541
0.0244391
0.000352267
0.198486
0.000283519
0.00802204
0.00126475
0.000402089
0.255535
0.411483
0.939961
0.500637
0.0157477
0.0575153
0.213
0.394071
0.0114968
0.037016
0.00117265
0.00477347
0.859318
0.161617
0.0234211
0.0898237
0.966929
0.00329122
0.000188568
0.000974017
0.0121132
0.55135
0.0138445

0.897502
0.0457384
0.214257
0.936195
0.053694
0.0519601
0.00623156
0.171934
0.00728976
0.0282512
0.353756
0.192277
0.0255502
0.151566
0.244547
0.399854
0.433491
0.978313
0.316775
0.0868176
0.407344
0.64778
0.0557824
0.0869013
0.367176
0.184242
0.636867
0.310113
0.720908
0.501804
0.0275513
0.291561
0.421957
0.337594
0.383538
0.268709
0.045848
0.108079
0.379183
0.244081

0.589851
0.463006
0.77678
0.802216
0.0199985
0.0208324
0.0112316
0.602292
0.998928
0.0110031
0.806525
0.274771
0.0169649
0.0230145
0.416224
8.30505e-06
0.127315
0.818553
0.1042
0.607005
0.570498
0.627023
0.818334
0.973624
0.326734
0.988816
0.992704
0.843579
0.00437892
0.0247439
0.0603254
0.979621
0.99794
0.927915
0.316885
0.166263
0.994644
0.108305
0.0718711
0.11538

0.0285261
0.00649725
0.000339302
0.783964
0.104321
0.066442
0.00014067
0.000123198
0.655855
0.000105156
0.000322871
0.0218372
0.000226338
0.000107113
0.517135
0.00158236
0.131616
0.632463
0.211061
0.0444587
0.001734
0.000195647
0.00238408
0.105335
0.00164936
0.507786
0.000163857
0.556529
0.0241497
0.00115646
0.0754594
0.221531
0.000974618
0.869175
0.00014871
0.442493
0.000689193
0.733611
0.0649183
0.613528

0.449025
0.0106614
0.00293614
0.201492
0.0717495
0.00171373
0.00159676
0.06927
0.0179763
0.695423
0.503397
0.00860173
0.236929
0.179853
0.00528581
0.0953087
0.137497
0.934079
0.0260736
0.00244298
0.0756268
0.161457
0.0185899
0.189057
0.0139136
0.18635
0.00846492
0.00554374
0.46776
0.980651
0.0937756
0.173467
0.00273491
0.026064
0.010647
0.0545282
0.130079
0.0274214
0.221618
0.0782863

0.013514
0.671909
0.624627
0.937462
0.551492
0.0449857
0.279653
0.0780098
0.588435
0.18523
0.0640873
0.151437
0.0238194
0.0521419
0.806083
0.993305
0.46868
0.977209
0.100476
0.464588
0.0553591
0.0130622
0.059052
0.0405573
0.664263
0.892725
0.130581
0.0498416
0.0435291
0.074884
0.490344
0.0343909
0.726103
0.113152
0.706418
0.129048
0.974849
0.237218
0.501777
0.0425473

0.309654
0.0319263
0.00831578
0.472213
0.0064311
0.000397065
0.843268
0.905227
0.0603206
0.0335157
0.947236
0.951364
0.0548142
0.988783
0.00889253
0.424613
0.217956
0.0939685
0.0252319
0.773753
0.0147707
0.0992555
0.000527449
0.467943
0.000866533
0.00166425
0.0222828
0.233229
0.0622248
0.370837
0.00337957
0.00136605
0.0250865
0.562371
0.0215335
0.857953
0.302706
0.777159
0.710485
0.979994

0.000438321
0.0172694
0.00344928
0.716286
0.00014178
0.000283887
0.804626
0.0125023
0.884035
0.00062004
0.326784
0.000134688
0.771809
0.00631604
0.00100939
0.318952
0.545716
0.000940532
0.731473
0.864153
0.000355908
0.978949
0.000391172
0.900517
0.756052
0.000914488
0.523422
0.00116138
0.052405
0.51282
0.00187132
0.694492
0.69457
0.723388
0.126528
0.413198
0.0169521
0.00109883
0.00503645
0.150147

0.000405299
0.00358675
0.000163439
0.744512
0.636422
0.0179275
0.000154255
0.070279
2.92816e-05
0.000883546
0.0162253
0.00524109
0.0120066
0.889646
0.280993
0.0919587
0.00169194
0.00435503
0.014721
0.000503037
0.000775028
0.00031697
0.0188241
0.00249122
0.0165663
0.0154186
0.0120392
0.00126517
0.000392588
0.415873
0.67407
0.007399
0.930992
0.000551862
0.00230542
0.000123347
0.533863
0.00481365
0.201768
0.00326307

0.888186
0.30409
0.000155239
0.79749
0.0109391
0.016198
0.729408
0.114168
0.138308
0.20307
0.0644833
0.972381
0.0869257
0.218668
0.945267
0.693911
0.99976
0.0233322
0.185778
0.177685
0.961045
0.257858
0.0247902
0.731672
0.81039
0.943563
0.990458
0.291255
0.365388
0.0447123
0.294211
0.744849
0.271212
0.068633
0.894297
0.977581
0.0259865
0.012025
0.590248
0.026359

0.063938
0.724398
0.305027
0.38568
0.898603
0.00429237
0.000761279
0.0523586
0.213737
0.0987375
0.0108084
0.223701
0.125682
0.90806
0.967774
0.0463069
0.0176846
0.93639
0.164246
0.500159
0.324773
0.234466
0.00236248
0.44051
0.364593
0.0754536
0.528299
0.476157
0.997649
0.577872
0.197679
0.124912
0.943284
0.0115361
0.244576
0.255625
0.165045
0.0172852
0.122195
0.068579

0.235304
0.0912374
0.334079
0.00228674
0.00546898
0.0784532
0.93864
0.00955388
0.86017
0.11776
0.0746452
0.104268
0.0658961
0.0499783
0.575211
0.383918
0.206706
0.042706
0.839696
0.173377
0.671105
0.721714
0.230051
0.683567
0.970272
0.738921
0.559687
0.573521
0.760661
0.463394
0.438252
0.00323826
0.120318
0.164063
0.526933
0.392085
0.393769
0.61319
0.130817
0.667507

0.255083
0.0105406
0.0273836
0.844403
0.949198
0.503104
0.952574
0.348872
0.0806209
0.952574
0.270199
0.449424
0.905861
0.0527417
0.91348
0.164156
0.250744
0.346213
0.275884
0.0639162
0.147374
0.0395676
0.526804
0.00487758
0.796792
0.0131306
0.299969
0.23581
0.348025
0.326765
0.0827851
0.986175
0.609502
0.0754333
0.231773
0.207255
0.000227986
0.401661
0.224655
0.494674

0.929348
0.00286732
0.877603
0.0907746
0.000615296
0.00356445
0.00117136
0.674214
0.000505157
0.0116844
0.526609
0.0527564
0.00132676
0.0586127
0.858217
0.110614
0.0401524
0.000546425
0.0120936
0.188374
0.0788783
0.867855
0.13281
0.711101
0.87022
0.00115865
0.15328
0.898031
0.0431238
0.0740786
0.00452965
0.257729
0.0715782
0.00318543
0.0116347
0.00559092
0.144124
0.356535
0.0936355
0.0494316

0.150994
0.0492864
0.0188998
0.808675
0.00209
0.0013575
0.00231427
0.000197227
0.11934
0.278262
0.345445
0.723091
0.154318
0.161984
0.000759663
0.833513
0.291695
0.00488813
0.0212079
0.0157069
0.669182
0.0208812
0.083884
0.362326
0.322485
0.475391
0.00300347
0.246319
0.360394
0.0045882
0.0901912
0.0286402
0.0200183
0.0150146
0.293544
0.182328
0.0123803
0.0422079
0.949669
0.0772262

0.499216
0.148109
0.000455889
0.04389
0.0112901
0.598097
0.0100442
4.90471e-06
0.0164308
0.685266
0.60519
0.146666
0.593591
0.316411
0.226756
0.216637
0.617152
0.779547
0.677172
0.828882
0.716705
0.822803
0.0352
0.127573
0.877916
0.525956
0.018447
0.678799
0.0186467
0.41788
0.943594
0.0516863
0.197073
0.617316
0.000728503
0.604864
0.0097712
0.0730437
0.00115488
0.00548476

0.337466
0.000148534
0.00481024
0.0125908
0.224031
0.562655
0.00914846
0.0110044
0.00194038
0.690171
4.86278e-07
1.68006e-05
0.00399822
0.000240176
0.00399191
0.00339094
1.07955e-05
3.74086e-05
1.64232e-05
0.268625
0.151176
0.00519005
8.37918e-05
0.472969
0.0111435
0.130771
0.000357261
0.000336012
1.96452e-05
0.350016
0.0045124
7.58725e-05
0.781754
0.000549288
0.147886
3.88102e-07
0.430758
0.0834415
0.00130342
3.40669e-05

0.699286
0.00595846
0.032847
0.000817722
0.591932
0.00912762
0.109182
0.00291287
0.171628
0.139068
0.461676
0.119183
0.138879
0.810736
0.0119852
0.00919068
0.00213681
0.0167038
0.101444
0.236508
0.0207724
0.373773
0.0129389
0.0148091
0.0177233
0.00496736
0.00895724
0.712824
0.027768
0.0262169
0.0381267
0.0374328
0.0288174
0.00625091
0.00106698
0.300185
0.00210844
0.00533975
0.00159854
0.00422907

0.312872
0.776876
0.0106168
0.0363807
0.0146424
0.00760771
0.00549014
0.00681077
0.000188695
0.194492
0.00430816
0.00184565
0.902595
0.0188608
0.751604
0.539799
0.00317477
0.270999
0.945761
0.0337324
0.691768
0.000273954
3.72977e-05
0.00229711
0.168543
0.0535642
0.0823705
0.603215
0.00632945
0.631186
0.905492
0.065659
0.875449
0.0136775
0.00939909
0.000247093
0.839683
0.0925596
0.102255
0.280456

0.00107332
0.000477421
0.0442182
0.00105873
0.35505
0.000603017
0.0184855
0.773225
0.00862192
0.0338392
0.0479294
0.145011
0.594794
0.0407356
0.714881
0.139148
0.304445
0.826325
0.0020145
0.480736
0.16984
0.00787489
0.0481558
0.0562846
0.614232
0.0615244
0.00335186
0.000182797
0.00200234
0.0162417
0.00100003
0.0103633
0.137451
0.29401
0.428038
0.0148963
0.000834758
0.0154644
0.1164
0.399695

0.085337
0.617602
0.000144264
0.943694
0.0114389
0.00325537
0.0358203
0.00233301
0.0124856
0.996106
0.00742983
0.265738
0.985748
0.997437
0.86507
0.990577
0.251835
0.995166
0.21765
0.000432184
0.950588
0.965989
0.827419
0.759249
0.00223324
0.0219039
0.456677
0.459602
0.973291
0.0105036
0.00513625
0.99081
0.991894
0.0180774
0.95563
0.621951
0.0118492
0.196626
0.0955915
0.968387

0.0223194
0.000604957
0.000639255
0.000231447
0.595573
0.0114956
0.0835533
0.00737502
0.0074073
0.31633
0.0296399
0.183036
0.0061508
0.0118179
0.797017
0.00109113
0.0161969
0.0249323
0.00895055
0.0051186
0.00226277
0.495395
0.00532582
0.0266452
0.689158
0.00825322
0.0567176
0.000309486
0.310064
0.00490097
0.671953
0.537119
0.458314
0.000733876
0.041622
0.303844
0.0645429
0.374138
0.635439
0.000996104

0.0284055
0.000573553
0.00192737
0.023274
0.101912
0.911352
0.245483
0.0420694
0.00500953
0.000195698
0.000690887
0.000428298
0.000390764
0.0279713
0.177238
0.918755
0.00541553
0.00191923
0.313775
0.834739
0.683931
0.0015304
0.000378015
0.000305111
0.598194
0.270327
0.00146191
0.0364887
0.730541
0.990425
0.00232018
0.307493
0.00134107
0.00712956
0.013109
0.481897
0.574465
0.622331
0.00160232
0.000143285

0.222538
0.000696289
0.116615
0.424267
0.00834682
0.0183468
0.917047
0.159521
0.00985615
0.0415763
0.00695103
0.0124063
0.185356
0.0226273
0.0204507
0.336039
0.085439
0.387884
0.202691
0.599111
0.157188
0.980937
0.052218
0.0234257
0.43658
0.0151619
0.197656
0.0118833
0.0760016
0.0286744
0.229512
0.0020514
0.547157
0.108071
0.0149675
0.544426
0.886337
0.0100466
0.0294483
0.00589593

0.388259
0.00183381
0.713982
0.0151744
0.000508636
0.76979
0.000406361
0.00551969
0.638569
0.00655301
0.617059
0.00962063
0.00908293
0.00074829
0.0936623
0.00534961
0.20644
0.0521948
0.132027
0.00340963
0.00885417
0.932023
0.373797
0.998413
0.00866843
0.121955
0.0148197
0.0734784
0.0115378
0.00976969
0.0653896
0.739702
0.113224
0.00285063
0.290563
0.430554
0.00394407
0.565263
3.48055e-05
0.00237556

0.0302493
0.00140462
0.000957202
0.174059
0.851086
0.375302
0.939776
0.0195792
0.00683093
0.0205596
0.064471
0.0283721
0.508925
0.515741
0.311647
0.2763
0.994061
0.206941
0.194764
0.00197651
0.0531751
0.00316295
0.000192619
0.822615
0.000135509
0.990646
0.793882
0.00176306
0.103836
0.0410561
0.00598323
0.151691
0.00662877
0.00645449
0.279685
0.475164
0.112243
0.00117375
0.0041535
0.339506

0.353743
0.0117497
0.174205
0.00719544
0.00110086
0.00729029
0.0165756
0.552306
0.0715783
0.264036
0.383017
0.198424
0.824184
0.468076
0.0271456
0.189512
0.656925
0.11111
0.495459
0.800837
0.00587394
0.0488146
0.119386
0.159658
0.705106
0.00446912
0.577888
0.206162
0.00543533
0.0155176
0.00687856
0.00945969
0.000430066
0.680887
0.0038554
0.00288719
0.000449952
0.809034
0.0167883
0.584941

0.000806085
0.169271
0.0840137
0.0215373
0.00197798
0.000925158
0.855476
0.0129474
0.629968
0.131204
0.0147438
0.122037
0.00180337
0.0306627
0.0617554
0.000876024
0.705324
0.0152993
0.014144
0.0195214
0.00403802
0.100275
0.000832703
0.024193
0.221938
0.224614
0.818561
0.342627
0.0076865
0.00220389
0.000457935
0.0615273
0.00402336
0.00114627
0.00602727
0.0790256
0.0163735
0.00856187
0.334854
0.475091

0.711072
0.0115376
0.0259779
0.0103009
0.63192
0.834027
0.179851
0.0351848
0.00136335
0.00233433
0.876486
0.000431723
0.0239246
0.00228839
0.0138024
0.000363572
0.191852
0.982815
0.240644
0.0066022
0.0208908
0.166836
0.0274026
0.275991
0.0046212
0.0115116
0.00268542
0.250506
0.114151
0.0134236
0.113466
0.0970715
0.000655415
0.000185199
0.00113803
0.00143829
0.00326506
0.00051702
0.788893
0.977186

0.00657235
0.000596993
0.878843
0.000223954
0.912376
0.215097
0.00256184
0.131024
0.0168861
0.0117245
0.0965541
0.132564
0.0510632
0.211313
0.095226
0.0501377
0.0921884
0.00715788
0.00394893
0.146876
0.0244921
0.0080365
0.0042716
0.0113084
0.355297
0.0443828
0.190711
0.00857828
0.0663549
0.0325687
0.0105951
0.016652
0.865492
0.000496592
0.116456
0.272473
0.0493268
0.104557
0.0229813

0.000784191
0.026639
0.0179371
0.875195
0.910181
0.367348
0.317282
0.716211
0.0153547
0.0485136
0.227439
0.153165
0.00391626
0.439775
0.0650386
0.0354393
0.00444862
0.359345
0.994334
0.424396
0.503989
0.295909
0.00634816
0.0489497
0.0069699
0.209613
0.00840775
0.00290421
0.893072
0.124867
7.20335e-05
0.880518
0.487831
0.642315
0.157081
0.176675
0.893265
0.337492
0.690489

0.011822
0.916068
0.000457638
0.000368421
0.00514263
0.431107
0.22268
0.00711445
0.000648566
0.113312
0.00371576
0.0458306
0.11469
0.904775
0.00557521
0.00110271
0.0219328
0.110519
0.969591
0.909212
0.797123
0.981946
0.00562688
0.00101307
0.74347
0.0196363
0.0627709
0.909622
0.601516
0.70154
8.83728e-05
0.129627
0.853442
0.00151245
0.000381621
0.601259
0.475429
0.00257744
0.902639

0.0531806
0.952574
0.0912139
0.952574
0.0454631
0.00546109
0.000133861
0.128027
0.0141634
0.00434505
0.385704
0.753785
0.919676
0.0107157
0.0146551
0.217422
0.0762283
0.414529
0.105079
0.435535
0.745269
0.148309
0.82285
0.87446
0.0123239
0.0176261
0.00204468
0.00318849
0.688309
0.197469
0.0680961
0.000255322
0.22563
0.21279
0.423029
0.27147
0.0814055
0.0633507
0.286495

0.0103395
0.0683006
0.0224234
0.0010747
0.724428
0.87809
0.902923
0.760446
0.457476
0.44523
0.0471021
0.0913999
0.505332
0.000172424
0.147031
0.050537
0.153819
0.30482
0.81664
0.0374301
0.124687
0.0370424
0.948289
0.523116
0.603296
0.959753
0.999646
0.207676
0.00071422
0.0418525
0.234883
0.00147072
0.715804
0.0128102
0.130583
0.134608
0.136288
0.591396
0.998465
0.147956

0.0712971
0.00215502
0.000611265
0.389093
0.342711
0.658965
0.000172209
0.472656
0.197513
0.227618
0.535312
0.0213616
0.760469
0.000260046
0.0838839
0.310436
0.0715252
0.00129738
0.252085
0.00203602
0.00349992
0.706015
0.0260054
0.427214
0.0624877
0.112278
0.0300796
0.780695
0.252753
0.0657307
0.555669
0.0990443
0.539396
0.148359
0.739514
0.072191
0.000818696
0.143981
0.027901

0.000417657
0.128869
0.0319391
0.00372117
0.736848
0.321943
0.0821595
0.291025
0.302071
0.00205742
0.949485
0.28909
0.538079
0.00414472
0.00206922
0.709913
0.00131001
0.857126
0.807671
0.00056251
0.414658
0.919384
0.00180397
0.756005
0.400386
0.770759
0.0137146
0.00325401
0.226753
0.56775
0.638344
0.050192
0.91096
0.37046
0.00211168
0.258921
0.00423568
0.000730214
0.829511
0.801277

0.000829503
0.000353814
0.857089
0.000198944
0.359614
0.0209547
0.00120554
0.121588
0.104498
0.00300732
0.308759
0.274102
0.00833542
0.548193
0.00332372
0.000524833
0.0688453
2.66827e-05
0.229845
0.467092
0.642757
0.363031
0.218326
0.018031
0.203464
0.000335858
0.0815442
0.193783
0.913279
0.487308
0.153888
0.0959244
0.000171106
0.00223152
0.805721
0.24441
0.664197
0.659316
0.154815
0.00309781

0.844081
0.027976
0.00285102
0.00141127
0.0439125
0.000217874
0.0915451
0.154454
0.00317843
0.0447511
0.00060862
0.740361
0.830534
0.00196681
0.0704666
0.95313
0.499988
0.066158
0.96538
0.433069
0.297792
0.939896
0.284616
0.365916
0.00132527
0.00179849
0.150114
0.0630615
0.000861863
0.0645676
0.993547
0.106486
0.0127578
0.989421
0.00243013
0.408768
7.04586e-05
0.00687738
0.154653
0.975178

0.0309043
0.661413
0.0681914
0.0684123
0.269767
0.000186148
0.141718
6.38223e-05
0.000382808
0.102708
0.6097
0.344194
0.208362
0.125077
0.293779
0.234055
0.30791
0.331605
0.0705284
0.0106305
0.00368273
0.000681719
0.626993
1.91424e-05
0.0227381
0.013833
0.00984204
0.384521
0.984326
0.00870232
0.200046
0.191851
0.510968
0.902603
0.516215
0.0441815
0.0398245
0.30447
0.214569
0.000138433

0.0524914
0.856534
0.000145849
0.00594415
0.37853
0.00419292
0.00075418
0.674516
0.606097
0.551734
0.0252923
0.000125721
0.592856
0.00568231
0.0065237
0.177007
0.0324186
0.862946
0.150158
0.443438
0.115756
0.0561939
0.00534423
0.591925
0.319252
0.000555749
0.0604396
0.521094
0.905672
0.0492744
0.174285
0.00399284
0.112542
0.014731
0.645311
0.12793
0.0228496
0.338414
0.719148
0.101164

0.133507
0.44807
0.000169759
0.000487251
0.395009
0.00018203
0.000879049
0.000571327
0.339042
0.0046868
0.202563
0.000982836
0.05082
0.0101319
0.296638
0.628251
0.48692
0.238565
0.000699459
0.0118284
0.0223086
0.00232162
0.0208051
0.0825915
0.0209996
0.603384
0.00253196
0.0825988
0.0132818
0.00408959
0.973143
0.00495509
0.000816825
0.646997
0.640504
0.055857
0.0286935
0.0726365
0.000369254
0.00551976

0.000215811
0.00739801
0.00100857
0.259526
0.00059621
0.924
0.0166377
0.00229756
0.292394
0.207941
0.181348
0.30587
0.0511348
0.000155664
0.284213
0.194872
0.185739
0.0410031
0.0111562
0.476642
0.921103
0.603718
0.0641928
0.0620988
0.0128353
0.147736
0.00080356
0.065001
0.567921
0.0473064
0.118813
0.00454094
0.0387215
0.000869337
0.000514175
0.000416544
0.0017628
0.000894225
0.00148785
0.625236

0.0400454
0.906942
0.00481201
0.00730129
0.477535
0.129574
0.0242963
0.598179
0.66198
0.268227
0.259026
0.06847
0.678922
0.0152517
0.311588
0.526377
0.603954
0.0223957
0.726249
0.026813
0.104305
0.170699
0.121113
0.0217504
0.16611
0.0881832
0.0817092
0.581688
0.692738
0.0358305
0.105199
0.00184011
0.0230331
0.285295
0.166651
0.0285425
0.87154
0.0736629
0.354334
0.302432

0.0971072
0.0257725
0.0761657
0.000160087
0.220807
0.0153761
0.0753457
0.585153
0.523564
0.0126138
0.00543828
0.533028
0.210618
0.143593
0.559895
0.0604073
0.880365
0.906486
0.0712155
0.0402908
0.00701804
0.0523292
0.0261611
0.330962
0.227919
0.186376
0.942844
0.7423
0.695257
0.448271
0.0573656
0.0771504
0.108586
0.374237
0.000408487
0.228405
0.0604193
0.232516
0.246926
0.537154

0.00761781
0.00104256
0.905072
0.859984
0.00293883
0.184322
0.0729422
0.119098
0.100952
0.00193702
1.29144e-05
0.784604
0.530582
0.0126972
0.0129078
0.00910272
0.984368
0.000227443
0.00455654
0.0347649
4.77923e-05
0.320565
0.934531
0.983782
0.0136808
0.0219035
0.996423
9.09819e-05
0.95283
0.472024
0.207639
0.000205711
0.00909907
0.710309
0.0248296
0.145546
0.0820839
5.10829e-05
0.000199289
0.231761

0.00956542
0.000123395
0.00205772
0.478722
0.000407159
0.1383
0.000397379
0.0677488
0.2479
0.00310007
0.00873508
0.00967689
0.000788706
0.562187
0.0478636
0.0498416
0.00976392
0.000411222
0.160869
0.125788
0.0244651
0.00227078
0.00033757
0.00273281
0.000631042
0.00319014
0.10071
0.00031324
0.00381161
0.00180109
0.0244252
0.127451
0.0174216
0.152637
0.00158546
0.0820545
0.00178301
0.000158007
0.00811167
7.39393e-05

0.314303
0.613476
0.294894
0.00613071
0.0391827
0.00113544
0.0419014
0.00194181
0.000513565
0.0100795
0.00590719
0.367748
0.00133611
0.916581
0.0168605
0.0268693
0.674766
0.374473
0.000638273
0.00257175
0.0160561
0.00150707
0.00175594
0.00249965
0.0464697
0.254671
0.0719221
0.920388
0.0343977
0.696723
0.000836697
0.0333322
0.900471
0.0560581
0.00439262
0.0724603
0.00880965
0.172164
0.00099611
0.037601

0.036505
0.0434534
0.000614701
0.00207196
0.00185506
0.82273
0.016087
0.335325
0.00490534
0.00463522
0.000712377
0.162292
0.0840355
0.499958
0.0336366
0.0305409
0.0137264
0.0532172
0.00899208
0.19623
0.204589
0.0489133
0.11897
0.138459
0.313079
0.0106844
0.741716
0.032679
4.46176e-05
0.0124725
0.217821
0.000226451
0.0273513
0.0738307
0.0110949
0.025311
0.387073
0.00137537
0.275867
0.873432

0.000462118
0.731233
0.00307261
0.000316219
0.029433
0.0372894
0.924928
0.000219844
0.00457066
0.563491
0.316197
0.00780869
0.000102315
0.263406
0.0991694
0.10036
0.343688
0.367553
6.51505e-05
0.00681784
0.00541397
0.032169
0.00039435
0.0215348
0.393098
0.00100439
0.550398
0.0143236
0.00072573
0.000318479
0.000296121
0.746993
0.496578
0.490227
0.20807
0.190156
0.0102833
0.0103046
0.853373
0.00042627

0.0777965
0.0361342
0.321838
0.0114971
0.000662973
0.00127613
0.165592
0.0286729
0.819794
0.54863
0.0816289
0.200877
0.459792
0.384642
0.0478378
0.503114
0.00032846
0.0875936
0.0155424
0.443911
0.00507049
0.0150666
0.537396
0.14151
0.0144178
0.072252
0.468055
0.0663912
0.829985
0.432584
0.0696623
0.126496
0.547435
0.340689
0.522881
0.330399
0.870606
0.68603
0.910867
0.0148005

0.787695
0.351951
0.612509
0.949371
0.40904
0.903491
0.000954416
0.000613206
0.487455
0.683308
0.607839
0.0973557
0.201291
0.278453
0.831071
0.755493
0.434426
0.000152663
0.0854828
0.985128
0.137556
0.058504
0.0166366
0.072113
0.0241465
0.486587
0.283669
0.100291
0.936241
0.842442
0.057081
0.0920952
0.998185
0.80484
0.734588
0.0491716
0.724917
0.684258
0.0165718
0.000430418

0.000123395
0.723127
0.200626
0.235428
0.000833221
0.246809
0.00127203
0.0376481
0.179296
0.0054632
0.00596525
0.0143549
0.477623
0.0830832
0.00351661
0.37821
0.943402
0.00103372
0.509323
0.522313
0.536787
0.0729268
0.056837
0.00459195
0.00153491
0.708081
0.104481
0.178334
0.427112
0.40095
0.0997772
0.369575
0.295528
0.791861
0.958845
0.111354
0.0162899
0.0802893
0.614888
0.229144

0.00349566
0.000294569
0.688832
0.000157443
0.00293113
0.000481923
0.0979884
0.617226
0.583196
0.756033
0.881928
0.306075
0.30795
0.207598
0.573798
0.00578814
0.523248
0.0253361
0.987758
0.569517
0.137355
0.0020957
0.988461
0.00470133
0.577049
0.579183
0.00075544
0.696537
0.0012472
0.00166346
0.0401172
0.565006
0.014238
0.650523
0.164737
0.645974
0.511844
0.000968487
0.574082
0.0484884

0.0618604
0.000972304
0.878672
0.011391
0.0805757
0.546464
0.823022
0.374769
0.66356
0.0194936
0.0156647
0.113155
0.253902
0.087076
0.51244
0.00394988
0.0704109
0.677603
0.0940465
0.923268
0.0256145
0.315232
0.198324
0.387424
0.178101
0.0184894
0.0610691
0.191501
0.487561
0.845479
0.714656
0.12763
0.250798
0.0982912
0.0461449
0.57412
0.293448
0.312429
0.0284857
0.0125823

0.509889
0.309468
0.00467771
0.934888
0.00023021
0.0277724
0.866982
0.352029
0.994434
0.23456
0.0549949
0.00860651
0.00114994
0.533903
0.465992
0.526408
0.132813
0.0847472
0.0200229
0.542838
0.0585392
0.988601
0.373277
0.0133684
0.0458855
0.216211
0.752039
0.376708
0.55217
0.35596
0.0590036
0.268704
0.0451194
0.156695
0.0378106
0.936938
0.00128385
0.0810992
0.0131159
0.978712

0.0594517
0.938493
0.055613
0.000962129
0.893208
0.00251313
0.573031
0.214004
0.064538
0.0330408
0.0296686
0.823879
0.000747273
0.064496
0.065356
0.122246
0.204869
0.118264
0.0577617
0.0029898
0.0137645
0.797977
0.0491555
0.412818
0.204436
0.0378201
0.00188612
0.112918
0.0525466
0.00099331
0.406247
0.0949437
0.0210382
0.0417922
0.0794268
0.403785
0.000372215
0.0384335
0.16868
0.00276601

0.115749
0.000311597
0.000307767
0.000304869
0.817931
0.00100693
0.930229
0.00789074
0.09244
0.595906
0.000507427
0.380986
0.10858
0.887407
0.950327
0.0101872
0.938102
0.000749368
0.000975468
0.899157
0.000101984
0.569097
0.697096
0.557191
0.295223
0.173011
0.0592015
0.154407
0.0094562
0.00529829
0.000401455
0.595635
0.137164
0.0598442
0.000187576
0.703969
0.0513832
0.00326143
0.002437
0.00205482

0.00122522
0.000331023
0.700889
0.00013548
0.622727
0.159555
0.0156015
0.00650571
0.00103909
0.00579591
0.180375
0.695359
0.00162924
0.000441666
0.0155881
0.000659742
0.452357
0.0124587
0.0545584
0.0110876
0.779239
0.218928
0.0858612
0.00864556
0.586001
0.18725
0.40588
0.536498
0.00179974
0.0285907
0.000567661
0.0007061
0.908542
0.00126552
0.000644033
0.0145466
0.00504543
0.0158112
0.000299816
0.00183977

0.00139308
0.000287028
0.000239384
0.000205252
0.00901092
0.664943
0.864949
0.00564147
0.0384444
0.432058
0.607307
0.17715
0.669101
0.00123973
0.343012
0.0772755
0.51674
0.0831425
0.163172
0.00999687
0.560645
0.636649
0.140653
0.117972
0.00187526
0.0215414
0.0491614
0.0131132
0.768239
0.0337702
0.474861
0.0871572
0.194214
0.0430567
0.334499
0.151608
0.0765798
0.00167708
0.505934
0.00928645

0.864048
0.379283
0.241591
0.938345
0.00565828
0.430868
0.00167493
0.185516
0.12787
0.0402216
0.890962
0.134345
0.0655389
0.809557
0.182743
0.0450292
0.0248728
0.12036
0.855668
0.0382358
0.0135013
0.0797035
0.0379383
0.03667
0.000393016
0.464704
0.00193279
0.00672866
0.504205
0.0355929
0.00178579
0.00745929
0.0201074
0.868109
0.541941
0.0718324
0.982562
0.0645525
0.237435
0.175288

0.313396
0.00505461
0.0468773
0.027285
0.0672906
0.00438583
0.556576
0.288308
0.110117
0.0565657
0.00131445
0.609387
0.0231364
0.294815
0.756412
0.0415411
0.00839989
0.327631
0.250453
0.28971
0.699192
0.0221808
0.00775397
0.994568
0.325109
0.0758378
0.32478
0.0220812
0.000458599
0.0420765
0.000327923
0.66228
0.0279594
0.98719
0.137617
0.63749
0.0110135
0.0281024
0.0636672
0.000131901

0.842883
0.807246
0.00175332
0.000780378
0.838348
0.127547
0.0863964
0.0364332
0.0380955
0.0806914
0.00164217
0.757624
0.306616
0.240666
0.566788
0.0103058
0.88607
0.894173
0.000151707
0.877749
0.000935278
0.975724
0.112505
5.42354e-05
0.043329
0.29447
0.000105489
0.823128
0.000100936
0.26077
0.911864
0.876463
0.0091371
0.000195711
0.358583
0.0981937
0.077548
0.170606
0.261007
0.28834

0.00320153
0.00276182
0.000203327
0.0396358
0.780841
0.000873066
0.0232529
0.0104671
0.123613
0.00232372
0.168509
0.00834776
0.00109421
0.00545146
0.0263145
0.0514436
0.00722859
0.00186656
0.253499
0.00701484
0.000578672
0.00376381
0.0892884
0.0471076
0.00392889
0.0370521
0.0102672
0.413195
0.00874202
0.109075
0.38658
0.0266423
0.878401
0.000954911
0.00156411
0.301504
0.114042
0.0247891
0.0150397
0.000726486

0.0887176
0.000168706
0.0274188
0.00856803
0.00436179
0.00807305
0.736326
0.0457215
0.307184
0.150508
0.823183
0.44719
0.309883
0.407425
0.102305
0.641257
0.013585
0.735662
0.0172033
0.250137
0.0352857
0.0547364
0.854902
0.162134
0.00103061
0.0495633
0.276274
0.0460484
0.142434
0.177899
0.0457385
0.0205178
0.0445977
0.893431
0.331285
0.505254
0.570759
0.95703
0.930255
0.255768

0.00420326
0.0205304
0.00560902
0.0426421
0.00291918
0.00121891
0.441187
0.00239328
0.00131073
0.000844378
0.220247
0.00633054
0.0428049
0.00209878
0.0427516
0.0117267
0.0729842
0.036696
0.0370184
0.0085487
0.0341991
0.0123306
0.00320484
0.186025
0.0119592
0.0230345
0.000189953
0.888627
0.00145723
0.00135826
0.382975
0.978867
0.00484399
0.862921
0.00123801
0.221101
0.477632
0.0014309
0.00211645
0.00104599

0.00101358
0.195002
0.0529815
0.804106
0.2923
0.0173364
0.00373689
0.812617
0.421652
0.108951
0.561396
0.960634
0.150616
0.0343972
0.0336219
0.0826184
0.187672
0.652124
0.0075995
0.073215
0.0475156
0.00246645
0.00026118
0.480776
0.00871446
0.10815
0.575443
0.00862228
0.0405864
0.0578506
0.744517
0.381933
0.00926353
0.0816822
0.0446692
0.102798
0.00612741
0.0894415
0.42179
0.168247

0.104384
0.121845
0.0670717
0.062925
0.309578
0.919737
0.253039
0.00664288
0.648901
0.076954
0.704457
0.6202
0.431094
0.246526
0.7146
0.132106
0.0052863
0.593033
0.465487
0.736119
0.418196
0.155485
0.0261902
0.702919
0.293176
0.22566
0.0907419
0.538848
0.281194
0.147298
0.236668
0.868781
0.220434
0.233569
0.369945
0.195553
0.283784
0.329886
0.551776
0.504495

0.4148
0.0481755
0.69059
0.000804783
0.911626
0.944373
0.00127874
0.315782
0.0494312
0.000168017
0.563381
0.664131
0.140148
0.634632
0.912233
0.146667
0.146159
0.000498479
0.36763
0.232869
0.460673
0.00287881
0.00281469
0.155171
0.0182712
0.746332
0.473841
0.367527
0.700215
0.0048441
0.0412803
0.460804
0.775872
0.237629
0.0806055
0.138298
0.445843
0.3394
0.509941
0.235515

0.926742
0.232233
0.000181952
0.930981
0.00140219
0.00388762
0.00348962
0.0569568
0.0791684
0.0095837
0.0353368
0.00726804
0.22999
0.163366
0.0285073
0.0233361
0.0136708
0.951724
0.0177903
0.0570403
0.172214
0.000328535
0.0464652
0.0175475
0.952835
0.275528
0.490654
0.166781
0.301783
0.0472239
0.0103418
0.527945
0.934562
0.00439944
0.352102
0.00071282
0.0228339
0.0174127
0.92311
0.019122

0.00174616
0.0269243
0.862597
0.885536
0.467667
0.231885
0.0765833
0.136224
0.0834687
0.519732
0.0128625
0.678315
0.672739
0.368997
0.10096
0.131912
0.0128963
0.0821507
0.00592932
0.0664913
0.197447
0.363513
0.305446
0.393189
0.00246899
0.271846
0.342064
0.0821488
0.0957723
0.00380187
0.707495
0.00506941
0.738024
0.0521466
0.473404
0.289681
0.285257
0.922207
0.0289465
0.0782587

0.934038
0.00016931
0.0111738
0.270891
0.0941014
0.010389
0.761868
0.235967
0.047477
0.00150166
0.102136
0.604307
0.207377
0.0933507
0.378604
0.518628
0.0936574
0.52277
0.412041
0.18184
0.607501
0.332458
0.139162
0.328233
0.180526
0.17075
0.0182179
0.79122
0.220751
0.226015
0.56639
0.327542
0.673012
0.491403
0.707352
0.000108626
0.568
0.633583
0.791653
0.43589

0.00717811
0.563988
0.000309216
0.0100932
0.198208
0.00402674
0.00354376
0.470275
0.000793833
0.0220758
0.344465
0.0365282
0.000162518
0.000953076
0.468317
0.0452413
0.0762792
0.013895
0.408555
0.612407
0.584541
0.11209
0.00102524
0.400922
0.0028237
0.430278
0.467479
0.00352999
0.0310514
0.0101806
0.107111
0.0946425
0.0146135
0.150627
0.0557605
0.0318817
0.0129033
0.0118874
0.0079271
0.0161261

0.187616
0.478609
0.0349829
0.000243856
0.628338
0.372672
0.00410392
0.945571
0.403825
0.295976
0.966404
0.447725
0.0156695
0.00243494
0.000634444
0.0748107
0.328077
0.101586
0.000391195
0.0495709
0.731755
0.655423
0.126611
0.673523
0.10923
0.176575
0.025129
0.114114
0.0136647
0.891888
0.795919
0.579405
0.731422
0.178314
0.73215
0.932142
0.0562528
0.0272578
0.0868228
0.232223

0.0026871
0.0346352
0.000295346
0.0107687
0.0021881
0.000133932
0.00809769
0.131533
0.0241333
0.00446997
0.00259584
0.00217284
0.00982272
0.00152207
0.0131335
0.00196996
0.0114461
0.0103961
0.0022373
0.000240558
0.0670506
0.089093
0.00219834
0.963983
0.0496863
0.0361907
0.0152196
0.00772336
0.0174672
0.298394
0.569399
0.00169063
0.00393224
0.00752278
0.0866525
0.00232528
0.00181354
0.00138113
0.00616681
0.00250194

0.857041
0.649669
0.703859
0.000310716
0.907508
0.0246218
0.0425525
0.000141702
0.612665
0.00797774
0.872861
0.307234
0.000580305
0.961013
0.0884072
0.149366
0.493183
0.000196928
0.190873
0.757145
0.257598
7.08723e-05
0.339411
3.9618e-05
0.790958
3.84953e-05
0.518894
0.0950945
0.000238161
0.0942479
0.841059
0.00204389
0.57292
0.567246
0.100361
0.0179832
0.000655913
0.248369
0.885541
0.000265057

0.0975185
0.00379214
0.160544
0.00566063
0.144142
0.00323334
0.000356825
0.0388126
0.260208
0.426807
0.0860671
0.100598
0.344902
0.373605
0.027708
0.0108838
0.0995721
0.394073
0.485805
0.285942
0.00271761
0.0178553
0.433409
0.0155655
0.157516
0.205039
0.512381
0.0392241
0.506348
0.317927
0.0015384
0.283116
0.0484408
0.0722669
0.0585745
0.0205818
0.138066
0.609212
0.014994
0.00013344

0.110374
0.184013
0.0334829
0.00318955
0.0350862
0.590776
0.0496274
0.179236
0.0731719
0.00147665
0.00110106
0.0477243
0.16426
0.588659
0.0370084
0.0165077
0.0541148
0.0359834
0.185444
0.818701
0.0738421
0.136425
0.184585
0.932343
0.00272358
0.280223
0.265586
0.434125
0.051859
5.30689e-05
0.889526
0.0176762
0.0119098
0.274418
0.00246615
0.0125689
0.280626
0.176984
0.105941
0.699492

0.00290329
0.0462865
0.626804
0.000638184
0.332303
0.0616524
0.599605
0.573366
0.82011
0.0850636
0.118408
0.994108
0.180174
0.928013
0.0781583
0.0171215
0.00852918
0.0259571
0.130421
0.27742
1.1699e-05
0.166995
0.348083
0.31718
0.0307997
0.193147
0.875638
0.984363
0.0510587
0.0344648
0.040875
0.00804706
0.428817
0.0481657
0.0112188
0.962816
0.424754
0.0749673
0.519955
0.0752572

0.119604
0.000995572
0.800912
0.131491
0.000250263
0.000196481
0.560787
0.0425231
0.0304551
0.808169
0.00113084
0.00505715
0.71805
0.00463184
0.322584
0.0129199
0.00273066
0.411396
0.720787
0.0491511
0.0132205
0.517367
0.0088473
0.770691
0.00297286
0.849655
0.0260848
0.838708
0.00531451
0.855732
0.0243617
0.0493063
0.0170174
0.00277696
0.0812536
0.854323
0.912641
0.634055
0.0217464
0.105738

0.0104444
0.922297
0.0350431
0.00308724
0.735607
0.000961866
0.88107
0.0015617
0.986114
0.0442106
0.0528496
0.9367
0.953862
0.996827
0.994886
0.01238
0.00408657
0.749826
0.00420546
0.102727
0.0554672
0.814989
0.00993042
0.0029265
0.00264255
0.980611
0.995366
0.00473325
0.918144
0.984216
0.155661
0.0258104
0.0804646
0.0547392
0.956867
0.946109
0.000170003
0.000171634
0.97363
0.144634

0.0111162
0.101664
0.00184642
0.518185
0.00310296
0.00233422
0.302996
0.936022
0.248389
0.129476
0.0192655
0.000712126
0.0579582
0.200837
0.00194988
0.0102464
0.0186116
0.0192652
0.0397089
0.558474
0.00041318
0.0885259
0.00679149
0.103586
0.522384
0.000902626
0.0019633
0.0153436
0.642638
0.0206567
0.000724945
0.0180229
0.394002
0.217326
0.00021785
0.0377206
0.234744
0.0180014
0.00957018
0.00322188

0.00205863
0.0102809
0.00665508
0.65935
0.688581
0.0235266
0.0153223
0.00814765
0.0344693
0.0183022
0.58188
0.410175
0.00200534
0.300607
0.129807
0.00901296
0.000146191
0.0845212
0.276962
0.512478
0.548752
0.000202866
0.361112
0.213752
0.0673143
0.00638193
0.00103983
0.0413824
0.970835
0.0303395
0.948842
8.99993e-05
0.154799
0.774639
0.0214078
0.610802
0.819562
0.0213004
0.0130609
0.00313767

0.926641
0.00117433
0.028818
0.0039577
0.00543783
0.0503009
0.139989
0.688531
0.482713
0.057165
0.000160987
0.0188819
0.0134566
0.000104223
0.81652
0.0410208
0.0351535
0.0226108
0.000198213
0.523928
0.00105296
0.898003
0.0130487
0.0394334
0.00909238
0.158349
0.000944807
0.366316
0.0195068
0.000340097
0.298603
0.924409
0.951659
0.0885457
0.00700452
0.055322
0.468946
0.250386
0.00904481
0.479057

0.45196
0.0793552
0.360516
0.0461376
0.00157092
0.483581
0.919949
0.725045
0.171958
0.225724
0.608262
0.872773
0.00606282
0.0138574
0.368783
0.894197
0.972815
0.000850877
0.952278
0.0122901
0.305879
0.763107
0.265491
0.813006
0.753372
0.95648
0.339379
3.47696e-05
0.00143052
0.207174
0.53201
0.00316101
0.0396937
0.520989
0.980901
0.0501542
0.182828
0.878243
0.430383
0.92073

0.298083
0.703619
0.0434956
0.00219156
0.0200931
0.868496
0.000935108
0.329957
0.36553
0.765392
0.978573
0.318983
0.0897569
0.21334
0.0038541
0.657087
0.289289
0.166825
0.273573
0.869389
0.000678405
0.514723
0.119317
0.410038
0.218566
0.0220082
0.0553717
0.0192301
0.462351
0.00673071
0.382289
0.0436953
0.0632156
0.170249
0.600542
0.187669
0.282662
0.00538345
0.00700115
0.00209066

0.936464
0.00315995
0.289493
0.000813591
0.952574
0.000283435
0.000123395
0.426148
0.238208
0.00278326
0.658332
0.196647
8.26025e-05
0.163203
0.000551579
0.244211
0.221765
0.000435246
0.000697594
0.351409
0.00130837
0.846297
0.00269536
0.0991024
0.298745
0.000705055
0.221897
0.852464
0.0994079
0.00366988
0.0052712
0.0590734
0.676336
0.0299112
0.00111413
0.253831
0.610009
0.00234248
0.152118
0.0072034

0.504
0.403165
0.00331292
0.457085
0.000201656
0.334117
0.812693
0.183853
0.853816
0.910411
0.0294303
0.0928581
0.254658
0.185536
0.321889
0.000305058
0.155113
0.948679
0.992252
0.00332632
0.761636
0.380491
0.0176179
0.972247
0.133283
0.408698
0.450444
0.276617
0.124523
0.219387
0.0194557
0.439136
0.132282
0.0747651
0.862516
0.353657
0.12345
0.336707
0.429481
0.0148931

0.498087
0.000237487
0.00162892
0.926668
0.93151
0.0760556
0.521378
0.661753
0.0204937
0.180204
0.00619668
0.0088451
0.0543693
0.959485
0.624099
0.212853
0.00151816
0.0905751
0.236497
0.123982
5.84208e-06
0.978992
0.00335317
0.861225
0.0366377
0.0106567
7.39854e-05
0.102009
0.39338
0.00257061
0.299227
0.266481
0.0450846
2.55648e-05
0.248668
0.237868
0.92039
0.0584483
0.687617
0.0539079

0.952574
0.818799
0.000863557
0.208931
0.143999
0.872229
0.000227925
0.0764889
0.110366
0.931177
0.00223975
0.278056
0.0732964
0.200184
0.982685
0.895831
0.282897
0.137101
0.986312
0.416117
0.364148
0.195238
0.406744
0.999198
0.00201985
0.857808
0.343754
0.0364199
0.0487637
0.615587
0.998753
0.0633061
0.259853
0.00314738
0.974647
0.998839
0.0128093
0.945854
0.384718
0.00657203

0.0613542
0.43238
0.000318362
0.00501977
0.150885
0.0229639
0.104751
0.000204869
0.122895
1.92241e-06
0.0120751
0.10601
0.166901
0.148202
0.0307955
0.00484904
0.0298398
0.0548058
0.000192694
0.000287027
0.0529084
0.00350981
0.120115
0.178126
0.208316
0.938983
0.13972
0.000284202
0.365203
0.435312
0.0710444
0.234106
0.00280555
0.343314
0.0344002
0.000155047
0.0291628
0.0211065
0.0418343
0.075485

0.000436146
0.0701538
0.672507
0.086232
0.000140216
0.0370571
0.000123395
0.861222
0.11996
0.97935
0.935579
0.378022
0.197141
0.309104
0.96772
0.996176
0.277062
0.00300519
0.708354
0.0015363
0.190901
0.0434624
0.0386557
0.56478
0.374411
0.00952556
0.622795
0.703244
0.945726
0.510053
0.635105
0.0139765
0.501626
0.477152
0.00767703
0.513777
0.0616725
0.00464466
0.771351
0.981277

0.846852
0.161175
0.883163
0.0014317
0.883284
0.197194
0.00791656
0.127873
0.589718
0.71642
0.136513
0.00595616
0.0891708
0.019009
0.425048
0.903754
0.26316
0.838572
0.880487
0.0206865
0.158649
0.056625
0.97639
0.298668
0.25687
0.0646288
0.102385
0.0386213
0.395691
0.895676
0.236993
0.0237622
0.000500691
0.421143
0.263817
0.152656
0.000233772
0.60814
0.0110169
0.000369694

0.914144
0.205189
0.486489
0.921589
0.0289574
0.0294671
0.588424
0.000226707
0.441282
0.205914
0.0438864
0.000456868
0.0827607
0.855741
0.00750519
0.03922
0.0458932
8.81476e-05
0.465505
0.518875
0.021819
0.0927718
0.512751
0.322777
0.0254003
0.391623
0.382372
0.0232202
0.00697047
0.836799
0.67173
0.0243831
0.147595
0.894538
0.0107382
0.543674
0.0745699
0.74324
0.0249315
0.197007

0.346153
0.837947
0.940407
0.338827
0.000192803
0.94194
0.411623
0.719709
0.936951
0.799686
0.179855
0.808211
0.000261194
0.990044
0.996357
0.0529279
0.844955
0.660469
0.248507
0.0170249
0.521986
0.00176997
4.99518e-05
0.999693
0.888141
0.454214
0.682038
0.273681
0.0600468
0.112486
0.137722
0.201738
0.224838
0.990922
0.560138
0.928337
0.164778
0.0667897
0.35564
0.525902

0.19605
0.371415
0.00407848
0.107507
0.00061974
0.00860547
0.000126748
0.876542
0.117633
0.391586
0.022689
0.363595
0.0712697
0.000305262
0.439228
0.689673
0.00336727
0.540358
0.0186651
0.901607
0.00207537
0.733439
0.0275155
0.692325
0.522254
0.0967166
0.135062
0.948241
0.792431
0.469469
0.192038
0.791886
0.671407
0.237404
0.00203259
0.576747
0.0138895
0.0306762
0.116275
0.2018

0.632888
0.00661847
0.00652255
0.0254412
0.000762404
0.557818
0.0947738
0.950921
0.000864094
0.0025985
0.0381441
0.0802791
0.0169158
0.695891
0.370298
0.0136374
0.00523653
0.588011
0.0002083
0.009824
0.0948245
0.3482
0.330918
0.646282
0.850277
0.0263354
0.00453539
0.476027
0.0379073
0.00766314
0.0193174
0.59251
0.399907
0.0275004
0.768557
0.153089
0.0179781
0.00118504
0.0625797
0.0572433

0.213655
0.000256371
0.929302
0.0009884
0.021509
0.0290909
0.710737
0.373439
0.000160423
0.971896
0.560264
0.131184
0.979404
0.117112
0.248374
0.380191
0.00614641
0.137152
0.0582041
0.153724
0.544486
0.00101751
0.0121538
0.246177
0.546762
0.661822
0.0524217
0.0103178
0.0957246
0.329233
0.916344
0.00342174
0.760116
0.553062
0.000145506
0.162925
0.740385
0.00351392
0.537684
0.605714

0.0156398
0.865499
0.852154
0.37942
0.000658866
0.535701
0.313891
4.23477e-05
0.000323534
1.74125e-05
0.0874434
0.981925
0.00838292
0.00113915
0.606197
0.406569
0.000464449
0.00754878
0.561671
1.41357e-06
0.0185548
0.745824
0.0415479
0.89857
0.907441
4.10554e-05
0.623793
0.364406
3.27571e-05
0.0140488
0.0187517
3.07589e-05
1.40192e-06
0.000673502
0.219223
0.00982137
0.416207
0.0180892
0.918158
0.849977

0.000586482
0.370478
0.000454028
0.000234412
0.0228835
0.0333997
0.113006
4.47088e-05
6.11317e-05
0.945965
0.00110373
0.00230809
0.0263932
0.989397
0.989052
0.253265
0.00263659
0.751637
0.453674
0.59533
0.992366
0.873344
6.12382e-05
0.635901
0.885998
0.966195
0.29195
0.950716
0.000623276
0.832122
0.0295397
0.0447239
0.651399
0.000218047
0.00455946
0.113691
0.0382425
3.59039e-05
1.13233e-05
3.5168e-05

0.430884
0.0291833
0.010534
0.641213
0.00012707
0.0121421
0.92431
0.707338
0.061094
0.00025287
0.0282586
0.127512
0.222339
0.0239954
0.0498801
0.776602
0.615027
0.973518
0.304412
0.0188109
0.289085
0.500908
0.0894233
0.0276253
0.504428
0.0178539
0.994806
0.443268
0.8603
0.875545
0.764293
0.115677
0.0963263
0.00024433
0.0957672
0.440315
0.0240238
0.426456
0.0142997
0.172001

0.00711861
0.00480066
0.000893619
0.934498
0.00171816
0.128287
0.0117913
7.41935e-05
0.347222
0.666542
0.985301
0.014442
0.00157912
0.0109441
0.00152538
0.748282
0.191698
0.00453168
0.916901
0.546757
0.622537
0.0549788
0.0567204
0.999626
0.00025532
0.432751
0.0678277
0.628438
0.911925
7.18681e-06
0.580825
0.00201277
0.000429984
0.00398119
0.0844373
0.00844307
0.995593
0.502442
0.916761
0.328631

0.000262288
0.000150045
0.0027074
0.309896
0.000240521
0.510126
0.000255013
0.886601
0.0007429
0.00105419
0.014457
0.16955
0.0102186
0.00980465
0.00672963
0.00308137
0.000328526
0.00684278
0.340491
0.00390389
0.0888466
0.00121276
0.000345202
0.0811228
0.000743681
0.44597
0.000842374
0.0560986
0.00431688
0.000913236
0.000867368
0.0610333
0.00145563
0.00332665
0.0435979
0.00566188
0.0530693
0.0107127
0.0121033
0.017515

0.00289567
0.00561196
0.240437
0.00186228
0.00550841
0.334406
0.00247491
0.0190822
0.372683
0.559035
0.619162
0.000291434
0.749533
0.0136738
0.233012
0.00562155
0.338156
0.263161
0.000146512
0.0563411
0.254864
0.181716
0.00160194
0.256925
0.0687584
0.0406783
0.301613
0.288153
0.0202024
4.07699e-05
0.168141
0.743926
0.441388
0.806211
0.610292
0.00629317
0.410642
0.0213552
0.247911
0.133817

0.82208
0.22883
0.0610971
0.498591
0.546192
0.0032856
0.0351289
0.104583
0.397898
0.975277
0.587988
0.00510753
0.512711
0.219185
0.000174261
0.0593768
0.0995429
0.16701
0.745687
0.0356129
0.112703
0.507459
0.202699
0.26059
0.00018726
0.515834
0.049048
0.264671
0.0200644
0.00702581
0.061792
0.462149
0.979097
0.619447
0.0396203
0.598231
0.475666
0.155579
0.0682203
0.541873

0.925389
0.000123395
0.636632
0.0259908
0.00820802
0.064808
0.00140169
0.000175178
0.48066
0.113899
0.000264564
0.214238
0.380691
0.449684
0.777593
0.344865
0.184435
0.0393151
0.991065
0.14014
0.99176
0.937235
0.000169232
0.828779
0.996954
0.0412806
0.0218964
0.53963
0.0552136
0.0191082
0.507492
0.0290777
0.946867
0.815397
0.506676
0.00491122
0.00138133
0.948321
0.786675
0.293224

0.73127
0.778846
0.111674
0.685914
0.721599
0.81121
0.000674229
0.263408
0.85271
0.744327
0.751276
0.76242
0.0993993
0.939129
0.512677
0.142859
0.918049
0.91236
0.498663
0.071321
0.912116
0.119264
0.999284
0.745025
0.720443
0.657944
0.947695
0.847384
0.00817133
0.183568
0.0490182
0.304688
0.944286
0.474666
0.237576
0.933166
0.908021
0.0077419
0.0688637
0.978879

0.000234388
0.00700231
0.00498705
0.629957
0.689163
0.0638765
0.000323778
0.00719031
0.119033
0.578984
0.148578
0.630927
0.0487167
0.129236
0.333739
0.230014
0.159802
0.174451
0.862516
0.147126
0.115665
0.710124
0.43442
0.00556457
0.0476558
0.538757
0.243343
0.0507744
0.20289
0.00639375
0.219446
0.196921
0.651535
0.0962525
0.222051
0.993461
0.225623
0.0273228
0.0123075
0.0189143

0.154573
0.0620052
0.840427
0.630583
0.00455959
0.861324
0.000469067
0.126336
0.85766
0.000322528
0.9803
0.655486
0.615442
0.246058
0.0340096
0.500474
0.937525
0.279535
0.314028
0.678511
0.0852164
0.453347
0.267163
0.872728
0.444743
0.854687
0.566815
0.673261
0.71587
0.83812
0.0572738
0.154526
0.850639
0.0123565
0.0222213
0.714683
0.400153
0.479163
0.458302
0.186419

0.012797
0.734263
0.0137255
0.788605
0.487827
0.278327
0.000645216
0.444544
0.010729
0.0453973
0.00695432
0.000887943
0.211204
0.00249665
0.239461
0.107728
0.0944037
0.0299206
0.00265381
0.221283
0.00255758
0.435866
0.319603
0.0381877
0.0105744
0.0197666
9.32669e-05
0.13768
0.580785
0.556392
0.0110269
0.00142914
0.448674
0.0930795
0.423737
0.00366765
0.132135
0.184746
0.0480789
0.000704911

0.660882
0.00192297
0.00149118
0.167649
0.26248
0.0464279
0.845878
0.173175
0.784512
0.164704
0.118253
0.288274
0.251786
0.228324
0.342249
0.104924
0.220031
0.844241
0.120521
0.0186689
0.0663628
0.0259278
0.785112
0.184785
0.0658221
0.708597
0.0165381
0.207907
0.111099
0.172352
0.0264345
0.224373
0.927516
0.21415
0.797304
0.0510329
0.529057
0.174829
0.16713
0.0054042

0.747751
0.000629894
0.759256
0.288413
0.010699
0.911003
0.247759
0.118342
0.356732
0.964164
0.774418
0.0161974
0.500655
0.0140325
0.339137
2.97887e-05
0.657394
0.000654269
0.548959
0.354772
0.0977186
0.00141624
0.000463686
0.205576
0.749255
0.112322
0.476086
0.78351
0.694283
0.754804
0.00673614
0.319857
0.0966638
0.000249717
0.192132
0.907728
0.848638
0.0950434
0.118138
0.203887

0.0343195
0.00018276
0.0119169
0.235779
0.0044753
0.413427
0.00114448
0.931942
0.00061593
0.0428677
0.0365549
0.371283
0.00171903
0.00778354
0.0640468
0.0726703
0.0383143
0.00295449
0.00595892
0.124345
0.304632
0.156382
0.275773
0.0714652
0.265864
0.0133088
0.0164847
0.00276379
0.0276469
0.0636348
0.0314713
0.207221
0.00308098
0.0160786
0.00203015
0.103066
0.174129
0.258479
0.000606282
0.0163952

0.839605
0.000317019
0.927038
0.000271936
0.153828
0.941111
0.0846404
0.830329
0.382207
0.397893
0.364737
0.506497
0.119238
0.0317743
0.00025801
0.106069
0.852763
0.053673
0.000117683
0.252497
0.000749766
7.61333e-05
0.0102158
0.0956293
0.346884
0.0240257
0.572111
0.331047
0.0768219
0.195583
0.992435
6.39511e-05
0.000946317
0.00583045
0.185498
0.0660714
6.43519e-05
0.0270591
0.175906
3.28896e-05

0.21547
0.241475
0.00796384
0.868539
0.0177172
0.528087
0.00194527
0.310687
0.0162258
0.0467096
0.204278
0.0213613
0.135935
0.00031397
0.0382315
0.452253
0.856585
0.0727246
0.00781859
0.026124
0.0249679
0.0833014
0.0779313
0.998484
0.0716109
0.262482
0.00122777
0.303688
0.998761
0.0804463
0.00245314
0.0239081
0.991855
0.995516
0.126661
0.122408
0.999501
0.0291046
0.0260586
0.311173

0.0225919
0.837605
0.000147302
0.0653857
0.00165544
0.0808246
0.00233481
0.912484
0.00455796
0.00394829
0.578734
0.148125
0.242186
0.540141
0.903901
0.910869
0.145244
0.949068
0.619938
0.000280974
0.610384
0.89499
0.219488
0.354586
0.931527
0.0108226
0.658776
0.925926
0.170553
0.0446967
0.0477177
0.970964
0.00279169
0.268156
0.482369
0.125505
0.00508323
0.344088
0.0509465
0.97404

0.455977
0.00776514
0.0610886
0.0187466
0.00312988
0.000375334
0.492811
0.538579
0.0568277
0.144557
0.0505544
0.694281
0.0844876
0.235999
0.235564
0.503075
0.00482031
0.0512192
0.0298326
0.0138881
0.311187
0.112342
0.05408
0.0321857
0.641353
0.00249431
0.284442
0.125267
0.718195
0.312473
0.073754
0.0692033
0.0121421
0.0982055
0.360318
0.221375
0.327294
0.0664586
0.598505
0.0160938

0.00149025
0.0684833
0.00103594
0.0216186
0.0919409
0.645864
0.577179
0.347814
0.339744
0.0429539
1.94604e-05
0.281113
0.395826
0.126993
0.485596
0.128845
0.806027
0.0404778
0.0351634
0.395194
0.000137852
0.583653
0.25297
0.773143
0.0183778
0.235485
0.780511
0.0983203
0.0270279
0.674634
0.275195
0.896257
0.881821
0.655488
0.0131629
0.000385376
0.136084
0.476963
0.831484
0.551823

0.000254111
0.0022623
0.000468473
0.919105
0.00152739
0.000184029
0.872773
0.000773944
0.0282499
0.234633
0.00791855
0.000320172
0.00269505
0.118484
0.045812
0.000983272
0.000230434
0.518051
0.00316564
0.0252394
0.0115364
0.0031139
0.00154644
0.000301791
0.000848555
0.780695
0.967266
0.618083
0.00116962
0.0032069
0.123728
0.177439
0.004773
0.00390048
0.24688
0.231931
0.279761
0.0554356
0.00110623
0.000593388

0.00243914
0.114292
0.741835
0.000123395
0.000961204
0.263619
0.000137179
0.00705454
1.89889e-05
0.00019153
0.399752
0.000585108
0.000123288
0.167013
0.0865891
0.000354288
0.0146771
0.173855
0.00222002
5.32964e-05
0.0653808
6.90716e-06
0.00826074
0.29332
0.0272577
0.0319233
0.429813
0.142889
0.909674
0.00101812
0.0209749
0.00401705
0.0133615
0.62943
0.00250509
0.0962906
0.0062599
0.241019
8.89903e-05
0.12954

0.0235785
0.0745214
0.781009
0.00118349
0.0799918
0.000123395
0.000921811
0.97671
0.431765
0.119185
0.00175657
0.0466243
0.193836
0.990675
0.308681
0.297718
0.0177092
0.0679795
0.0183439
0.294715
0.0105594
0.143957
0.00204783
0.000807024
0.796651
0.523632
0.543674
0.00927948
0.589532
0.00974944
0.638184
0.00134697
0.170726
0.0809399
0.120492
0.0679698
0.009677
0.0462322
0.0455978
0.0113061

0.00038245
0.128831
0.000544622
0.000362714
0.234725
0.000167441
0.0163765
0.0394236
0.00762728
0.000500793
0.238389
0.185649
0.215042
0.341481
0.0609025
0.0682495
0.145302
0.00889988
5.51505e-05
0.052722
0.451879
0.250286
0.00182832
0.126662
0.00438271
0.00662134
0.55849
0.0392927
0.719497
0.041363
0.257029
0.20438
0.406248
0.0253581
0.359045
0.410209
0.867989
0.143107
0.359852
0.114068

0.0397206
0.000340078
0.521297
0.000818583
0.554251
0.728365
0.649199
0.252214
0.835312
0.626974
0.0400054
0.00250695
0.469843
0.00396011
0.0193801
0.459597
0.122199
0.586733
0.402509
0.00219952
0.0358945
0.886169
0.391455
0.230827
0.0774081
0.12845
0.601321
0.0401764
0.00295658
0.0295764
0.844168
0.395134
0.656851
0.110774
0.960111
0.00901492
0.152406
0.125582
0.78377
0.00394178

0.000488018
0.000358357
0.441556
0.00480114
0.952574
0.770894
0.00163568
0.51643
0.27968
0.0414295
0.453212
0.0470787
0.00388551
0.514034
0.0018981
0.664798
0.521973
0.957375
0.360636
0.793806
0.000395105
0.000375769
0.107208
0.992844
0.554803
0.989717
0.338171
0.955554
0.583249
0.758481
0.319233
0.996387
0.975429
0.0200741
0.654949
0.820465
0.00057847
0.115066
0.864456
0.41023

0.0341046
0.0011399
0.00562236
0.0351114
0.000163378
0.809424
0.00437436
0.0810402
0.355343
0.283233
0.116564
0.895025
0.689538
0.0207232
0.159704
0.627591
0.461183
0.00278913
0.0441483
0.417382
0.421914
0.637493
0.000734906
0.527702
0.402572
0.164963
0.884083
0.289136
0.901238
0.211628
0.0844208
0.649498
0.797651
0.386813
0.489781
0.00148648
0.192264
0.893254
0.350429
0.0424624

0.0756319
0.0480542
0.00520083
0.730213
0.0159055
0.00320806
0.140587
0.0561085
0.0679786
0.735075
0.0280096
0.40565
0.0390012
0.76523
0.267078
0.0567785
0.00745814
0.938238
0.0609595
0.711849
0.00213707
0.969016
0.0116812
0.00378535
0.8567
0.000916382
0.00983485
0.298757
0.0385902
0.939637
0.511506
0.941997
0.493806
0.0100453
0.274516
0.151429
0.0286228
0.0721528
0.715907
0.00077495

0.940264
0.002244
0.00162051
0.00441592
0.534981
0.491402
0.00302527
0.113003
0.356705
0.000736855
0.0325676
0.188549
0.232195
0.00240984
0.369324
0.132785
0.0694283
0.364725
0.00284687
0.00516514
0.000143463
0.000114428
0.00294878
0.415374
0.702548
0.466449
0.430101
0.000640448
0.000266403
0.915748
0.394067
0.000450417
0.00235753
0.0764501
0.0020815
0.000529443
0.00359404
0.00337086
0.472951
0.0351666

0.813527
0.000255461
0.952574
0.125114
0.246141
0.000175877
0.00425666
0.870993
0.00639188
0.484551
0.259195
0.50489
0.170903
0.572747
0.190996
5.19147e-05
0.292404
0.274508
0.797864
2.58312e-05
0.000138113
0.474585
0.00154874
0.0354332
8.12543e-05
0.336457
0.27069
0.9155
0.245256
0.964849
0.000267168
0.853218
0.26497
0.984732
0.871096
3.71421e-05
0.334378
0.0834176
0.197062
0.230753

0.731667
0.238756
0.882345
0.36629
0.588809
0.000324001
0.0818542
0.827425
0.00144118
0.0544582
0.00275109
0.201462
0.26628
0.180035
0.335297
0.424977
0.922678
0.46007
0.228382
0.461562
0.00475642
0.983042
0.31908
0.338791
0.0135875
0.387751
0.0435366
0.380208
0.144845
0.00193458
0.159843
0.58278
0.00151797
0.383888
0.0917297
0.199489
0.224828
0.794271
0.0115446
0.602171

0.000567047
0.000584905
0.0839646
0.035869
0.0150263
0.509285
0.844224
0.595154
0.0430248
0.129764
0.0690404
0.100551
0.00454686
0.189291
0.0361854
0.220001
0.630701
0.103072
0.413723
0.438472
0.0948967
0.691356
0.0979971
0.162599
0.0138256
0.10476
0.137876
0.409925
0.27634
0.330356
0.88365
0.153247
0.450489
0.0159133
0.219806
0.0922859
0.181875
0.268124
0.00571979
0.054263

0.856332
0.00134158
0.000242469
0.00749368
0.000609119
0.00115187
0.120172
0.690471
0.0119269
0.638316
0.00703453
0.357956
0.930771
0.567796
0.0167391
0.0103483
0.0335048
0.107042
0.703675
0.00755737
0.542505
0.0137129
0.133289
0.446349
0.0342469
0.923398
0.392297
0.880757
0.767701
0.0108056
0.00724411
0.181334
0.00182498
0.0326299
0.253816
0.00414271
0.0270252
0.00739708
0.00371524
0.00615389

0.910523
0.00130912
0.844104
0.0499221
0.00370189
0.316492
0.37014
0.00023904
0.810277
0.000761278
0.000496679
0.00535407
0.025348
0.00165003
0.588149
0.399625
0.263158
0.122452
0.000145158
0.00117102
0.915341
0.167479
0.746174
0.313428
0.00191567
0.440109
0.167564
0.291509
0.419702
0.797212
0.977891
0.24129
0.900927
0.000548405
0.339989
0.298275
0.109894
0.428702
0.0180699
0.500947

0.741536
0.00971521
0.584509
0.0134102
0.00022973
0.0397658
0.486209
0.631222
0.863746
0.806409
0.0355793
0.0018246
0.467892
0.00362097
0.112792
0.615324
0.176857
0.506394
0.670002
0.683255
0.217443
0.0291147
0.248465
0.373689
0.16321
0.276485
0.810633
0.0760749
0.113136
0.0190864
0.4493
0.197748
0.960993
0.0445226
0.605035
0.549308
0.00405965
0.234748
0.63169
0.179313

0.192906
0.0492002
0.000817434
0.0966259
0.113992
0.000427879
0.464249
0.00782625
0.603533
0.721065
0.964897
0.00746962
0.00241862
0.0105703
0.0392487
0.221397
0.564548
0.968884
0.768344
0.780355
0.331866
0.00514389
0.00660808
0.00650274
0.318714
0.364723
0.103973
0.532678
0.0338541
0.538436
0.00021512
0.0535676
0.783753
0.0189742
0.774455
0.995826
0.489365
0.835767
0.00016221
0.000124515

0.000134009
0.0137865
0.582463
0.0589913
0.571503
0.952574
0.052236
0.196478
0.0180265
0.283754
0.00293481
0.875899
0.0115061
0.914608
0.9071
0.9127
0.910947
0.000652236
0.621144
0.0642228
0.0937083
0.00206898
0.119192
0.467527
0.931471
0.585386
0.444852
0.673462
0.000509103
0.0146517
0.0424382
0.0418011
0.00455666
0.000303359
0.842277
0.851166
0.894341
0.0977283
0.948142
0.0220851

0.000123395
0.950057
0.0185231
0.308227
0.884892
0.000136646
0.000899406
0.390453
0.945442
0.157847
0.00805003
0.570843
0.0784718
0.9902
0.257029
0.00232812
0.000556273
0.0776515
0.861628
0.299527
0.109014
0.00198522
0.122872
0.000111424
0.116935
0.000355945
0.0168478
0.0160537
0.0474761
0.963707
0.00303528
2.24203e-05
0.00110514
0.00251941
0.00019408
0.000380604
0.0255213
0.00170733
0.000309329
0.0111192

0.275842
0.017762
0.844319
0.52128
0.0978406
0.000576146
0.666493
0.00855022
0.81764
0.00164144
0.000224037
0.0229866
0.795762
0.0720998
0.146117
0.758512
0.18286
0.000176687
0.00149335
0.950049
0.867916
0.0139777
2.03072e-05
0.000224275
0.00222359
0.105754
0.0114002
0.000143833
0.0639567
0.0025214
0.117986
0.00817136
0.74312
0.944646
0.00506214
0.746711
0.00731814
0.000222756
0.90984
0.831247

0.0224962
0.00235302
0.108163
0.673498
0.0386286
0.000556583
0.00115181
0.00318075
0.0228285
0.125361
0.00345077
0.0055185
0.00403263
0.00154906
0.00163449
0.132375
0.202283
0.00107595
0.357134
0.00090481
0.000488188
0.161095
0.00274386
0.0109455
0.001585
0.0521113
0.00450612
0.238598
0.00328952
0.928239
0.070812
0.000381445
0.00264011
0.138139
0.0340084
0.558363
0.0128302
0.0217081
0.0170367
0.553344

0.0369572
0.000518619
0.00238284
0.000495975
0.782511
0.0210486
0.000525699
0.000838745
0.00108619
0.0011704
0.00161373
0.693846
0.00121509
0.0515178
0.00583558
0.000826818
0.00360599
0.000810844
0.679592
0.0148851
0.805253
0.967281
0.00168376
0.0108519
0.00186044
0.609523
0.00189637
0.997746
0.00259393
0.000680486
0.000754004
0.00731264
0.317892
0.0908996
0.00898947
0.00984015
0.00233583
0.00636312
0.00558719
0.00288109

0.00671944
0.00259006
0.00943219
0.00187424
0.00675334
0.000828911
0.00304351
0.978523
6.77364e-05
0.191113
0.00106125
0.000497134
0.00438484
0.000964463
0.0217262
0.00222873
0.0166308
0.134985
0.0365547
0.0462758
0.000275594
0.000496089
0.00141927
4.12546e-05
0.113522
0.189419
2.11713e-05
0.661693
0.403214
0.000540961
0.273121
3.00309e-05
0.00107329
0.191679
8.66747e-06
0.578402
0.000837558
0.0292426
0.237711
0.0632921

0.406585
0.148803
0.0166746
0.000670834
0.486172
0.0162235
0.952574
0.574585
0.109598
0.670257
0.152439
0.144255
0.88936
0.0978826
0.18798
0.192482
0.597401
0.00169264
0.932981
0.264138
0.949858
0.227398
0.0158011
0.508405
0.042617
0.114327
0.326735
0.4776
0.0413444
0.022006
0.161158
0.877856
0.0936108
0.0826711
0.340822
0.010302
0.0897381
0.342543
0.431973
0.0693824

0.0587384
0.736113
0.819859
0.780173
0.278969
0.866768
0.101804
0.64375
0.0905117
0.00745755
0.422522
0.916747
0.527871
0.53422
0.208011
0.790583
0.245055
0.127257
0.183346
0.477796
0.397787
0.149207
0.71228
0.284995
0.304668
0.95206
0.316264
0.0588973
0.15297
0.119612
0.850893
0.00328486
0.05287
0.257396
0.107066
0.00648186
0.0769922
0.00105739
0.475776
0.64344

0.000534151
0.234201
0.000388048
0.952574
0.952574
0.208907
0.00331173
0.0163735
0.069548
0.512254
0.0886708
0.238011
0.00556004
0.34946
0.0152998
0.00756208
0.585462
0.148765
2.05756e-05
0.101111
0.0417394
0.00314743
0.0110247
0.508111
0.00415762
0.000215374
0.0657787
0.0733868
0.00043346
0.00445891
0.0107352
0.601714
0.104889
0.172682
0.000217379
0.155612
0.0213179
0.726286
0.116943
0.0174693

0.662497
0.902427
0.894798
0.00661001
0.903974
0.0834007
0.555792
0.0181135
0.236656
0.00873114
0.622095
0.172395
0.432643
0.0888042
0.935617
0.0205499
0.0080471
0.920182
0.236054
0.11588
0.38577
0.0757538
0.0277501
0.0273687
0.908278
0.608364
0.933942
0.760122
0.0991758
0.808785
0.181857
0.829509
0.0434479
0.477464
0.398489
0.731949
0.75658
0.89163
0.789838
0.437048

0.000181668
0.00682649
0.0135437
0.00137575
0.00156917
0.0642296
0.676905
0.317512
0.00832688
0.110333
0.976599
0.440185
0.264314
0.00045067
0.144078
0.175184
0.535143
0.00166036
0.319989
0.0112371
0.461816
0.842931
0.00816819
0.238482
0.673963
0.204328
0.00577486
0.00100295
0.000408287
0.155031
0.176556
0.0427097
0.975392
0.752933
0.962992
0.356623
0.641489
0.704337
0.356528
0.991245

0.00583019
0.00613475
0.0419936
0.0140786
0.000252904
0.000196673
0.477245
0.742393
0.00678527
0.00248752
5.49509e-05
0.00570894
0.559775
0.0109325
0.517056
0.000300046
0.0125172
0.00307006
0.673163
0.472388
0.0403908
0.352528
0.104258
0.533905
0.00190154
0.00394468
0.53882
0.0089256
0.430264
0.371441
0.416313
0.466209
0.0359447
0.081298
0.134516
0.426864
0.0971242
0.492235
0.411104
0.630911

0.240441
0.628196
0.798865
0.0295831
0.0016214
0.0111898
0.791966
0.207832
0.165446
0.95168
0.230781
0.00777567
0.158777
0.393722
0.978106
0.300757
0.572156
0.805028
0.0476764
0.0235109
0.309719
0.382893
0.303253
0.214463
0.983461
0.217487
0.0161676
0.603566
0.123861
0.0900285
0.30198
0.0621167
0.616129
0.31424
0.118668
0.695323
0.00721684
0.274327
0.652223
0.0766447

0.00714533
0.000123395
0.0353388
0.277867
0.000885489
0.261418
0.627664
0.00123369
0.0200836
0.00358845
0.00199976
0.377168
0.000625921
0.0523857
0.0296691
0.147438
0.112433
0.0872818
0.0142964
0.175473
0.124447
0.0127226
0.543008
0.000195516
0.145357
0.000622545
0.00259916
0.033736
0.000706011
0.0102017
0.732727
0.0183551
0.0257984
0.256579
0.0407425
0.00516338
0.00928902
0.00900186
0.368985
0.896274

0.0433682
0.129253
0.800712
0.234593
0.000422867
0.323899
0.00771032
0.987365
0.00131978
0.591999
0.271919
0.584799
0.26634
0.448426
0.239711
0.429815
0.153808
0.245081
0.233755
0.000441604
0.00496989
0.0264114
0.029306
0.120052
0.000562159
0.203064
0.0383678
0.212716
0.965738
0.370366
0.175063
0.00573598
0.0670323
0.00942763
0.0607386
0.00114816
0.0104388
0.0051328
0.648969
0.305036

0.846416
0.195698
0.236679
0.000271075
0.098721
0.475901
0.569996
0.0246903
0.148216
0.263456
0.000441296
0.017424
0.818016
0.904546
0.00349823
0.509668
0.534534
0.442558
0.861792
0.532947
0.10245
0.853824
0.202583
0.00234111
0.171598
0.0416563
0.0303774
0.346195
0.196791
0.0224937
0.964593
0.029878
0.357212
0.446703
0.167862
0.288135
0.524365
0.804236
0.00282547
0.0149254

0.00288386
0.183695
0.0515643
0.0668537
0.0866363
0.116296
0.0313361
0.892978
0.310919
0.515926
0.969464
0.022166
0.401355
0.0548226
0.0124759
0.0569026
0.104062
0.0135197
0.0126758
0.0196313
0.418844
0.941302
0.327575
0.418658
0.244597
0.336155
0.00132135
0.0611214
0.144984
0.742315
0.038754
0.588149
0.112593
0.659644
0.213733
0.587953
0.391432
0.500223
0.465405
0.501267

0.34749
0.852793
0.00396677
0.000315613
0.000297227
0.728804
0.916242
0.130142
0.00236633
0.0281027
0.446067
0.0954292
0.53507
0.190208
0.465814
0.361631
0.534938
0.124759
0.0460708
0.205352
0.568046
0.35261
0.0421164
0.0121769
0.00424987
0.0036447
0.0599167
0.0437228
0.0129307
0.0551837
0.000389362
0.251015
0.01123
0.0429802
0.0725291
0.0561627
0.566157
0.00259675
0.0474603
0.0053574

0.00427022
0.014505
0.0573605
0.177822
0.189781
0.00845176
0.651324
0.0130357
0.848863
0.720065
0.754097
0.840764
0.816806
0.00384506
0.957513
0.0583632
0.0292305
0.0775548
0.341546
0.00813161
0.147425
0.284602
0.159555
0.636403
0.90867
0.00269022
0.0237666
0.00119704
0.0413053
0.0010384
0.734801
0.00436241
0.409202
0.000889173
0.00384783
0.954035
0.710066
0.0447915
0.000719052
0.0156214

0.000213021
0.000344881
0.00479129
0.4668
0.28075
0.938101
0.00199493
0.514582
0.0651793
0.00103424
0.790351
0.0214856
0.25783
0.0507051
0.0888845
0.0413013
0.0189941
0.228613
0.0341583
0.887344
0.640566
0.0512606
0.649778
0.0966454
0.151933
0.0557023
0.809243
0.0890463
0.141934
0.652943
0.436946
0.00769492
0.324344
0.00194714
0.00373852
0.0230602
0.441356
0.278
0.0293465
0.158549

0.749166
0.000272769
0.00201806
0.723679
0.198561
0.000123395
0.0053741
0.203456
0.480864
0.873841
0.741835
0.957594
0.710847
0.00688023
0.584161
0.00052627
0.272202
0.800872
0.912408
0.00121587
0.00900538
0.2249
0.429232
0.00660935
0.904343
0.00292519
0.000637145
0.566029
0.317391
0.82292
0.0829092
0.0959168
0.409791
0.00462587
0.32211
0.00244922
0.880373
0.211628
1.17661e-05
1.36807e-05

0.573124
0.0289341
0.322926
0.00038398
0.0111626
0.00261596
0.0118828
0.364097
0.0971936
0.194772
0.296607
0.191108
0.0917822
0.583562
0.791438
0.0494303
0.153459
0.0113495
0.153821
0.607941
0.813986
0.959048
0.123367
0.144871
0.204716
0.0188174
0.207097
0.367088
0.257406
0.680257
0.454254
0.904865
0.256221
0.0238199
0.019169
0.538315
0.891269
0.864165
0.000391417
0.113105

0.808523
0.0616212
0.00057357
0.0107938
0.00212766
0.002499
0.00672942
0.0233768
0.786124
0.973563
0.331465
0.958898
0.184385
0.00416844
0.380706
0.760831
0.0912064
0.971925
0.717791
0.00505953
0.71302
0.0374054
0.148999
0.397765
0.0952887
0.038967
0.426613
0.693409
0.914694
0.0213831
0.89728
0.0453459
0.0404514
0.201049
0.400077
0.677317
0.0381897
0.415282
0.0328522
0.40544

0.721293
0.448493
0.021793
0.0305132
0.485254
0.0125685
0.0783405
0.00478723
0.105951
0.304367
0.0310336
0.273922
0.385608
0.222482
0.455001
0.445167
0.220502
0.0128674
0.291064
0.125943
0.143897
0.584351
0.0782261
0.117131
0.675225
0.370908
0.270498
0.566064
0.182047
0.176676
0.0446095
0.137768
0.722197
0.224814
0.237501
0.129873
0.489046
0.150808
0.142368
0.256126

0.308654
0.935712
0.00311078
0.844215
0.00504016
0.923632
0.00556033
0.265923
0.745096
0.160142
0.0393578
0.678629
0.107586
0.24701
0.369169
0.0613661
0.568212
0.667048
0.174095
0.134366
0.268465
0.0357487
0.00201124
0.0335536
0.617483
0.160186
0.718089
0.738396
0.703108
0.458338
0.0126372
0.693938
0.0538484
0.331317
0.819311
0.247666
0.990564
0.110462
0.00149328
0.252267

0.0297365
0.174681
0.000607813
0.0098059
0.0180919
0.00434428
0.206583
0.0146866
0.0598356
0.127815
0.452439
0.0255293
0.635398
0.0393167
0.0861027
0.102189
0.896976
0.254047
0.536013
0.0458889
0.751798
0.0160181
0.0148918
0.0722789
0.0295361
0.0535661
0.178574
0.00889772
0.0436935
0.788297
0.00273568
0.0529146
0.900643
0.2232
0.00520118
0.038772
0.564557
0.0336688
0.144993
0.0945583

0.900181
0.0153462
0.0465665
0.0263614
0.770821
0.00659755
0.766875
0.0941311
0.00561511
0.00276644
0.142431
0.11129
0.281016
0.115977
0.132204
0.631761
0.00142132
0.125871
0.0791756
0.170392
0.768815
0.699306
0.113247
0.941063
0.0817606
0.133327
0.320805
0.104617
0.00445208
0.404262
0.0240535
0.0315249
0.724613
0.733061
0.0633864
0.252189
0.00156189
0.10759
0.358362
0.0922009

0.413071
0.604467
0.000165552
0.00245661
0.335758
0.000142861
0.0258249
0.590303
0.21143
0.0624981
0.076978
0.0562703
0.0372717
0.728649
0.0608864
0.546968
0.817175
0.00987256
0.0971589
0.107178
0.666375
0.0876726
0.0444227
0.000869121
0.116071
0.632106
0.205791
0.0153541
0.125226
0.0600566
0.226871
0.000946695
0.0154705
0.859476
0.591269
0.157296
0.0978495
0.328753
0.606132
0.0211691

0.000611522
0.000316087
0.290631
0.00769457
0.0290335
0.00262027
0.0259884
0.985691
0.919279
0.00278535
0.310267
0.00612506
0.00122376
0.0271223
0.388003
0.629981
0.99655
0.00109116
0.486124
0.844912
0.757809
0.196547
0.111763
0.874686
0.130756
0.503569
0.062902
0.53907
0.500478
0.00625528
0.000733297
0.00455964
0.000204984
0.195396
0.378329
0.168783
0.488226
0.116193
0.800108
0.05644

0.0037699
0.031221
0.736719
0.00902043
0.760527
0.000735931
0.0279666
0.0017338
0.761871
0.174583
0.977614
0.00865207
0.00726708
0.0765981
0.250923
0.00611786
0.731684
0.0744564
0.00558696
0.737827
0.458561
0.230091
0.134157
0.00836991
0.670916
0.209507
0.272392
0.00911214
0.292958
0.0984272
0.164736
0.0238612
0.23096
0.282493
0.97486
0.142084
0.826055
0.622076
0.117839
0.00520556

0.908152
0.00310418
0.917858
0.154214
0.176868
0.0986228
0.000519303
0.054251
0.000616326
0.185631
0.145366
0.000403081
0.133807
0.840798
0.977202
0.00257655
0.00024723
0.000501844
0.0247239
0.00107276
0.275284
0.035749
0.980128
0.000789495
0.92597
0.0321559
0.00174502
0.00677405
0.000192342
0.927936
0.288744
0.00264858
0.0206021
0.0053353
0.100737
0.00426738
0.00275791
0.00602302
0.963458
0.125665

0.00028993
0.0290643
0.934616
0.000403873
0.123193
0.000754432
0.81212
0.174416
0.589559
0.0744913
0.028547
0.00110079
8.27956e-05
0.252014
0.656311
0.00821536
0.912851
0.000202222
0.374236
0.000354016
0.000219077
0.000798105
0.27652
0.963513
7.05051e-05
0.000102776
0.587145
0.0499552
0.13829
0.995728
0.590428
0.905278
3.47158e-05
0.928792
1.1061e-05
0.0411881
0.0102862
0.610219
0.480565
0.995041

0.102735
0.181246
0.0066074
0.000144707
0.896596
0.102308
0.247339
0.120954
0.466045
0.0595769
0.00152415
0.595241
0.222132
0.129928
0.173042
0.0467878
0.165437
0.12889
0.0378657
0.619996
0.0209654
0.63034
0.444526
0.710415
0.0336274
0.0467846
0.0587506
0.178623
0.692611
0.196282
0.514094
0.0703197
0.0989783
0.392428
0.192222
0.0452875
0.138735
0.0419447
0.500485
0.0250046

0.00736129
0.237267
0.952574
0.0474339
0.183769
0.170972
0.818748
0.972689
0.195864
0.578745
0.969718
0.00375241
0.0108615
0.429789
0.23539
0.594621
0.298034
0.953757
0.936525
0.905543
0.215022
0.0010462
0.0678217
0.319861
0.0877508
0.195271
0.14272
0.0224964
0.405155
0.589883
0.501188
0.688873
0.703273
0.0338106
0.0360444
0.84609
0.299106
0.981171
0.190621
0.139174

0.951196
0.0155189
0.00417259
0.0202168
0.00319501
0.6936
0.00499424
0.0643981
0.00701343
0.036385
0.00317455
0.239946
0.0128723
0.651989
0.09693
0.0102065
0.930593
0.0133527
0.519474
0.165528
0.00157735
0.673893
0.0130693
0.594446
0.390242
0.000308791
0.852663
0.00281419
0.964416
0.29253
0.000555511
0.611226
0.984724
0.0102595
0.670231
0.000132933
0.472213
0.0378925
0.0109455
0.340517

0.952574
0.0469062
0.0248289
0.000313967
0.000563897
0.282885
0.00325798
0.24906
0.153887
0.0460479
0.343835
0.0920857
0.006841
0.942212
0.48275
0.0305368
0.770224
0.969602
0.00189963
0.933723
0.0847758
0.00178436
0.00239247
0.00203865
0.164235
0.987284
0.290377
0.685349
0.063864
0.00121022
0.149874
0.00244404
0.0663267
0.263887
0.815967
0.212681
0.00281617
0.284288
0.971595
0.0249891

0.00228024
0.0538995
0.000204704
0.881996
0.00550407
0.901663
0.053644
0.00422316
0.959938
0.266963
0.0374751
0.00224821
0.0168745
0.942787
0.148942
0.00061146
0.215764
0.939842
0.208629
0.00266905
0.976731
0.120459
0.363696
0.794547
0.946909
3.38385e-05
0.988314
0.916913
0.033252
0.121589
0.702169
0.105424
0.055964
0.946944
0.00563686
0.476946
0.000417602
0.00315591
0.713928
0.00146917

0.106009
0.778107
0.0259954
0.000240332
0.00109323
0.059994
0.0740206
0.000903124
0.44358
0.631834
0.0870345
0.116927
0.0373748
0.374043
0.0383652
0.138046
0.193068
0.846024
0.773243
0.0417666
0.334494
0.756242
0.000154006
0.18776
0.0627513
0.0128061
0.805554
0.845186
0.771691
1.42715e-06
0.319648
1.15949e-05
0.0369224
0.00365617
0.0798067
0.00244585
0.48936
0.000337627
0.491749
0.626051

0.0765913
0.00147561
0.648052
0.00654611
0.416738
0.868255
0.00490316
0.410681
0.833548
0.879875
0.614716
0.0550925
0.875492
0.241639
0.00594489
0.00682209
0.641866
0.739654
0.173462
0.00256152
0.476792
0.624647
0.00275554
0.497377
0.00451992
0.0830076
0.0137721
0.00706412
0.995717
0.584986
0.127211
0.00690639
0.135974
0.338655
0.00104862
0.00741777
0.0395093
0.000351924
0.667717
0.039594

0.000286168
0.44956
0.0135031
0.0144251
0.669562
0.00142643
0.84364
0.49212
0.00181939
0.0584807
0.286435
0.0148947
0.00338893
1.77922e-05
0.219764
0.0205268
8.14252e-05
0.322942
0.00147429
0.00382526
0.166033
0.5488
0.000751739
0.00217424
0.0453004
0.00659573
0.870499
0.401
0.492005
0.026351
0.0258594
0.0354111
0.124335
0.0281379
8.29277e-05
0.0221751
0.00426035
0.183396
0.233192
0.00744862

0.000478642
0.000646176
0.0011428
0.0304264
0.000368132
0.18722
0.0105785
0.0276452
0.0296419
0.303557
0.0146045
0.053538
0.322814
0.471978
0.0300686
0.000994062
0.0211719
0.0388927
0.00249773
0.765023
0.297004
0.868455
0.00617202
0.586232
0.205096
0.195654
0.0704152
0.278134
0.62195
0.177548
0.12412
0.00408186
0.159999
0.423151
0.0210107
0.00441552
0.274033
0.0115491
0.338578
0.00322804

0.00144471
0.00081252
0.000801276
0.196201
0.000703464
0.000583628
0.00667475
0.139312
0.00380746
0.0243956
0.018462
0.0591623
0.0303783
0.200604
0.120496
0.435195
0.107612
0.010199
0.100656
0.00359248
0.574847
0.00913329
0.00994484
0.363224
0.00661661
0.390081
0.360025
0.0110581
0.0563689
0.0127655
0.981414
0.0218822
0.137197
0.970856
0.954194
0.0175504
0.000945763
0.728277
0.9162
0.367277

0.000657606
0.0029028
0.00465386
0.650649
0.000209235
0.000369145
0.000174677
0.578329
0.0641941
0.0864094
0.0185482
0.0200028
0.0190661
0.000151721
0.0759952
0.0147511
0.0199863
0.00222621
0.00184728
0.00295026
0.00270507
0.0831437
0.0951776
0.00162427
0.00393842
0.0307939
0.00509258
0.00343988
0.147521
0.264412
0.0747092
0.0859834
0.00806065
0.00453666
0.729
0.056961
0.112609
0.00407312
0.263974
0.0347864

0.00836047
0.000123395
0.000392706
0.00609932
0.44947
0.00214119
0.0338855
0.00372394
0.456391
0.0126032
0.0493157
0.00134655
0.252024
0.00149232
0.00276155
0.0779959
0.212953
0.226661
0.138354
0.115541
0.0592549
0.14953
0.173141
0.00708013
0.719565
0.020247
0.000614395
0.180855
0.000257519
0.25215
0.00219107
0.617604
0.163451
0.0729854
0.0501089
0.740896
0.948125
0.498393
0.181948
0.00128604

0.0107285
0.169792
0.134215
0.877794
0.000634238
0.26006
0.00647867
0.1828
0.630006
0.558836
0.343434
0.0214323
0.00525461
0.580977
0.0721714
0.00242549
0.0369252
0.000456398
0.0649576
0.0250446
0.533628
0.598807
0.0598115
0.0450775
0.00104098
0.313009
0.540034
0.652465
0.56743
0.0904631
0.413858
0.106971
0.0292827
0.0103389
0.00129735
0.451076
0.101216
0.685584
0.220726
0.00957977

0.000904553
0.00266305
0.000222662
0.00234636
0.933694
0.000254894
0.185812
0.953661
0.0248106
0.820142
0.802097
0.00780224
0.439515
0.0104055
0.00136984
0.00290333
0.00173895
0.0450419
0.000199849
0.109929
0.151137
0.0106032
0.0316378
0.0580848
0.00417665
0.327864
0.025248
0.191548
0.000336922
0.561239
0.000255773
0.906712
0.414571
0.00278945
0.000247825
0.0218563
0.00328205
0.432697
0.201623
0.0847955

0.0393059
0.171887
0.614418
0.000123395
0.00977415
0.0119119
0.0107724
0.767751
0.970918
0.224855
0.00118377
0.0253181
0.0309311
0.00294951
0.00748997
0.0866979
0.00393495
0.0285677
0.204824
0.0858614
0.532805
0.0887007
0.119151
0.0552713
0.0424523
0.0650212
0.770961
0.0901243
0.22776
0.0820256
0.211976
0.112977
0.0342084
0.855528
0.000581689
0.868743
0.534579
0.192026
0.045575
0.792722

0.00101898
0.00280614
0.0124398
0.582289
0.0180988
0.00416814
0.0119056
0.0314487
0.221385
0.0654205
0.00865626
0.504004
0.0843607
0.0126145
0.228888
0.162301
0.141867
0.615828
0.484667
0.757929
0.0326481
0.325302
0.000858112
0.239104
0.251678
0.0182315
0.225221
0.0174313
0.0348175
0.0027426
0.0045217
0.0011707
0.0997109
0.349989
0.012382
0.00811699
0.355142
0.202134
0.000582467
0.0224946

0.0224569
0.000862566
0.00654063
0.0684094
0.949193
0.125598
0.000256044
0.0044626
0.0361245
0.0599729
0.22403
0.0486618
0.00049772
0.0280084
0.135468
0.0813019
0.0361822
0.000261407
0.0467744
0.0252955
0.343489
0.0160102
0.0179435
0.595501
0.00100389
0.135333
0.0792452
0.132937
0.0227877
0.154791
0.129733
3.11138e-06
0.0911235
0.0537137
0.00333395
0.101176
0.0188257
0.0418728
0.0648514
0.150759

0.0730612
0.0122164
0.0684006
0.911393
0.000818628
0.000123395
0.0174488
0.161146
0.353388
0.00916096
0.0529062
0.260982
0.0800198
0.661617
0.0174936
0.0467362
0.047082
0.0487871
0.0579855
0.0670961
0.6084
0.121614
0.0629097
0.0179184
0.065765
0.915061
0.0180341
0.277311
0.075602
0.0898845
0.325862
0.216963
0.307
0.0201747
0.206181
0.041597
0.422358
0.968727
0.0102674
0.000822733

0.603586
0.0364167
0.502936
0.000240882
0.119748
0.128543
0.000123395
0.00214242
0.222942
0.0551042
0.0207884
0.290123
0.993584
0.579025
0.166858
0.995101
0.629929
0.00193793
0.0956622
0.957682
0.859453
0.260088
0.967968
6.12559e-05
7.93657e-05
0.308135
0.129809
0.984426
0.000318575
0.00114735
0.0067716
0.122558
0.693836
0.242785
0.934862
0.0657936
0.963219
0.989083
0.731585
0.220584

0.466332
0.0205625
0.000161685
0.0152418
0.181722
0.00141961
0.000138623
0.742162
0.00232805
0.359933
0.00349761
0.596884
0.20479
0.489578
0.00248321
0.000352433
0.244458
0.00789923
0.00268727
0.255495
0.653569
0.281142
0.923602
0.651702
0.00853313
0.0464486
0.00482802
0.00196664
0.0402345
0.593795
0.00038511
0.65899
0.00027055
0.757959
0.00465297
0.0111217
0.00357946
0.00716873
0.000463444
0.920844

0.705527
0.952574
0.536635
0.00095057
0.764972
0.0114713
0.417738
0.102109
0.933641
0.000212369
0.327081
0.489455
0.000300959
0.179876
0.000642547
0.0461507
0.25091
0.109252
0.93509
0.0106062
0.00424609
0.939923
5.65262e-05
0.923523
0.984436
0.0259546
0.238533
0.029779
0.948779
3.4475e-06
0.187936
0.000141491
0.717793
0.0823787
0.221895
0.277014
0.923109
0.0358527
0.0423875
0.00378404

0.0341253
0.323152
0.293278
0.000905324
0.0141406
0.000162303
0.0938194
0.620987
0.47898
0.381539
0.00737634
0.653387
0.184986
0.0586918
0.00249485
0.10523
0.25314
0.370859
0.517136
0.547848
0.32355
0.487015
0.142797
0.0119887
0.00168136
0.118238
0.865502
0.12882
0.00851249
0.0878578
0.0012982
0.289726
0.270597
0.835085
0.0878581
0.063074
0.780611
0.171397
0.586484
0.48587

0.84365
0.0402169
0.521914
0.000588123
0.000501461
0.213546
0.00666883
0.634521
0.0463309
0.414756
0.309335
0.00793705
0.0324659
0.170024
0.781617
0.84654
0.826426
0.530191
0.00108732
0.77662
0.171136
0.0017206
0.0805351
0.909107
0.931684
0.526464
0.00404754
0.0585495
0.353226
0.10384
0.783009
0.122258
0.0633635
0.815476
0.0849764
0.00293603
0.0739988
0.856015
0.129857
0.0497153

0.883477
0.000143557
0.362374
0.107104
0.333952
0.312887
0.183081
0.0142189
0.52774
0.00306381
0.00214736
0.030093
0.00820882
0.877199
0.273904
0.125441
8.19482e-05
0.832514
0.0135179
0.000546011
0.988912
0.0225668
2.62982e-05
0.51416
0.218502
0.489288
0.366803
0.0558955
0.000762192
0.180105
0.141406
0.553029
0.0166686
0.496446
0.105659
0.0972079
0.0232488
0.0286034
0.932732
0.00464958

0.819797
0.000218833
0.129991
0.0256072
0.692894
0.907308
0.00728457
0.102232
0.266772
0.00149474
0.0517133
0.302969
0.555086
0.0168456
0.223483
0.154084
0.191932
0.000413734
0.0553274
0.64539
0.262697
0.317596
0.747752
0.334432
0.819152
0.0491289
0.0776496
0.03042
0.068759
0.00221191
0.0254984
0.099123
0.357197
0.270594
0.625992
0.0277737
0.0394547
0.24522
0.498351
0.140617

0.594158
0.758384
0.710828
0.937188
0.00903657
0.0867222
0.000605659
0.196672
0.0239804
0.627563
0.00144301
0.0119759
0.113395
0.424547
0.00940855
0.050989
0.000466801
0.000120893
0.0107619
0.0340348
0.304019
0.00480016
0.0587333
0.139517
0.0287061
0.0142865
0.203922
0.102069
0.830173
0.0133198
0.387378
0.14364
0.518353
0.382214
0.87742
0.876028
0.280839
0.9828
0.0484946
0.0696775

0.0795389
0.952574
0.000649111
0.121052
0.839246
0.539883
0.00114045
0.63977
0.590643
0.165579
0.0832749
0.698048
0.0148869
0.82395
0.983944
0.000242498
0.405967
0.740806
0.986695
0.278887
0.00180143
0.0544812
0.225595
0.00131422
0.512233
0.0316699
0.00069787
0.0101572
0.000355328
0.00346647
0.122934
0.780194
0.130527
0.00356237
0.956902
0.934371
0.105982
0.0161383
0.834247
0.00106719

0.226189
0.000416304
0.000368143
0.00648056
0.840696
0.0134963
0.00247276
0.0415549
0.233392
0.153399
0.000128402
0.02492
0.00213815
0.00706249
0.132405
0.406188
0.0180771
0.00166697
0.0638619
0.209939
0.209584
0.628482
0.0949102
0.107791
0.0683996
0.109732
0.279095
0.0570864
0.321444
0.495709
0.247733
0.0560275
0.29213
0.217063
0.351575
0.00744966
0.00173112
0.209943
0.107724
0.00519998

0.0134704
0.226328
0.952163
0.304375
0.521101
0.00101518
0.000245356
0.135938
0.00159955
0.000253259
0.000118577
0.0050679
0.164326
0.00391705
0.0019331
0.0469098
6.61178e-05
0.0666146
0.0624268
0.652769
0.940916
0.805777
0.00628331
0.254362
0.0038836
0.030682
0.607706
0.415669
0.124436
0.617486
0.000433183
0.848029
0.891918
0.348446
0.1102
0.0187888
0.00104095
0.0215865
0.665115
0.232855

0.858754
0.000367546
0.433137
0.000479895
0.115603
0.00151414
0.000387656
0.348046
0.311978
0.0633807
0.398676
0.232069
0.452793
0.668212
0.0303487
0.0337264
0.00760726
0.109012
0.220406
0.139048
0.274178
0.0151891
0.279081
0.145286
0.0833348
0.00494188
0.175025
0.495487
0.0236729
0.0182354
0.000144596
0.566818
0.0997927
0.442629
0.0964135
0.259779
0.00367246
0.00162871
0.966201
0.371807

0.000585386
0.418559
0.684599
0.00288521
0.00095568
0.00309074
0.904123
0.191989
0.458468
0.0766447
0.594888
0.0310381
0.00901739
0.440311
0.0337063
0.204711
0.966028
0.358506
0.331905
0.219191
0.723363
0.0017593
0.0360097
0.378371
0.159393
0.316474
0.186545
0.0566186
0.006842
0.532439
0.113266
0.0774682
0.00311511
0.57979
0.136865
0.049336
0.254584
0.00258127
0.00170303
0.300772

0.00111097
0.00700777
0.0102162
0.000376399
0.0970906
0.00439493
0.000232886
0.0964619
0.966493
0.00271075
0.00463221
0.146646
0.00174875
0.0662507
0.0264924
0.0539392
0.0196847
0.303524
0.459622
0.289134
0.412314
0.91254
0.145929
0.0108364
0.281551
0.00609539
0.0102254
0.00787719
0.0510646
0.00642156
0.29024
0.342462
0.00176997
0.0513444
0.110702
0.0152983
0.00162512
0.910875
0.027202
0.217118

0.0158231
0.593989
0.000123395
0.0703708
0.000407309
0.000562544
0.952574
0.987538
0.000200688
0.216192
0.00270635
0.994271
0.0215755
0.295624
0.997252
0.999658
0.949596
0.0262451
0.888018
0.0721668
0.000105567
6.97993e-06
0.000232488
0.980501
0.997669
0.0052633
0.00910542
0.00125439
0.0987794
0.0353238
0.630913
0.0044091
0.153235
0.995327
0.00243711
0.0122967
0.0503197
0.86814
0.988656
0.157979

0.0256667
0.0600485
0.00152488
0.952156
0.0421889
0.737701
0.00134069
0.976057
0.0278318
0.0380599
0.0186818
0.21635
0.0807656
0.0053988
0.579706
0.659953
0.585638
0.780832
0.126597
0.256406
0.0236191
0.0538855
0.806772
0.0505419
0.994031
0.000589545
0.12813
0.98302
0.0117573
0.783771
0.020914
0.990147
0.683368
0.451111
0.00981567
0.143838
0.106406
0.948149
0.130002
0.0576931

0.583706
0.00124833
0.527237
0.69374
0.843358
0.000213799
0.120928
0.0271464
0.465005
0.00083101
0.640374
0.832626
0.792179
0.18548
0.963009
0.98054
0.745157
0.00615996
0.754343
0.00896607
0.00295244
0.104266
0.73918
0.185229
0.00361953
0.00306897
0.105102
0.00176457
0.685943
0.18638
0.00639136
0.883812
0.701915
0.0287136
0.976842
0.226874
0.00686704
0.098881
0.0261181
0.675535

0.000982017
0.141796
0.746443
0.856207
0.237537
0.923795
0.0323783
0.991858
9.49496e-05
0.62725
4.37576e-07
0.99923
0.971348
0.00458214
0.000454019
0.000218329
0.900793
3.25375e-05
0.0753798
0.000139686
2.71328e-06
0.96485
0.445354
0.000995459
0.00101528
3.42345e-05
0.00727648
0.000986647
0.546655
0.881581
1.91758e-05
0.585644
0.000349899
0.0267567
0.00134126
0.884209
3.31031e-05
0.053769
0.00519956
0.000774251

0.441539
0.126356
0.189594
0.32938
0.00884572
0.753016
0.931396
0.444099
0.00215407
0.0530428
0.130421
0.0122291
0.0100257
0.403652
0.0351077
0.103197
0.528237
0.0314714
0.573174
0.928462
0.216042
0.264274
0.466068
0.168076
0.899977
0.570575
0.910629
0.37866
0.0108852
0.957401
0.93527
0.278368
0.711317
0.518384
0.841239
0.0581044
0.882001
0.0051799
0.738872
0.0216604

0.00191949
0.024833
0.0366587
0.209869
0.591029
0.013819
0.0443144
0.0572185
0.971355
0.0485968
0.05667
0.0275339
0.186102
0.17784
0.00253364
0.126698
0.841828
0.000186931
0.34264
0.210173
0.00473758
0.49693
0.0338295
0.0019985
0.000542422
0.388162
0.000619159
0.188377
0.17568
0.076533
0.286209
0.0630017
0.00151192
0.0124547
0.00228241
0.689129
0.130301
0.323247
0.426096
0.136474

0.0944151
0.142704
0.623322
0.000123395
0.000130293
0.000265603
0.00436452
0.631369
0.0783241
0.129202
0.213621
0.168962
0.233633
0.101178
0.303178
0.263203
0.000672468
0.178649
9.27273e-05
0.122114
0.00392756
0.49713
0.265676
0.0783355
0.0351722
0.0549182
0.0696159
0.000304311
4.9014e-05
0.00294169
0.000458441
0.308047
0.000124827
0.010734
0.000197396
0.177476
0.18206
0.0137932
0.0119656
0.00788531

0.921169
0.317961
0.0188209
0.000566072
0.655486
0.679582
0.133383
0.0511769
0.287185
0.326453
0.0124344
0.236356
0.71557
0.021264
0.0542715
0.100672
0.0164434
0.104418
0.128068
0.521267
0.443054
0.201715
0.136898
0.89623
0.0522986
0.00565163
0.14574
0.742146
0.00316407
0.055036
0.661577
0.283517
0.281871
0.455636
0.478204
0.308682
0.413027
0.00240532
0.892942
0.737949

0.019659
0.915214
0.517852
0.00416058
0.0422622
0.0626857
0.00226769
0.892835
0.69415
0.63786
0.830987
0.694074
0.36138
0.704144
0.206507
0.691231
0.00144226
0.133191
0.463359
0.127699
0.701645
0.0143604
0.201863
0.0411169
0.0187846
0.000276607
0.92418
0.20284
0.00174435
0.0171232
0.00537075
0.0294812
0.0134699
0.00746771
0.983502
0.000154872
0.0734793
0.69155
0.999665
0.236128

0.128778
0.252023
0.101874
0.111569
0.0107644
0.169226
0.0802285
0.00905678
0.0031159
0.00443953
0.00275133
0.523895
0.0182419
0.401923
0.255181
0.0397994
0.561547
0.706485
0.000654288
0.167153
0.0550469
0.526365
0.0400382
0.649381
0.0203209
0.0432459
0.0348084
0.925674
0.00748564
0.0220779
0.618272
0.130738
0.00180032
0.125637
0.308984
0.0617228
0.202048
0.370353
0.700257
0.943378

0.421652
0.000321023
0.50866
0.000202536
0.38196
0.00014098
0.00511488
0.833747
0.0104169
0.0452326
0.00148211
0.0380075
0.000191411
0.699163
7.26705e-05
0.205463
0.922106
0.00344865
0.292513
0.137136
0.705231
0.0886408
0.547692
0.902218
0.0052591
0.00398662
0.00589459
0.00975873
0.102326
0.631897
0.00504345
0.503891
0.0404623
0.14926
0.7052
0.616461
0.394264
0.000267748
0.159132

0.0398325
0.0346346
0.0548438
0.0346724
0.00308523
0.854062
0.000343994
0.0617453
0.0289054
0.00327872
0.194583
0.0138256
0.0102745
0.386297
0.166722
0.00648813
0.0159259
0.00478673
0.135404
0.00185017
0.00299785
0.251075
0.0227905
0.00609303
0.000291093
0.906581
0.00154431
0.063339
0.215508
0.0932686
0.00179687
0.0518161
0.0467332
0.229462
0.603065
0.215368
0.000532874
0.03845
0.0297809

0.0566015
0.00125072
0.099712
0.000818132
0.909153
0.952574
0.00199523
0.00290308
0.00286055
0.0392734
0.00481186
0.950295
0.00134598
0.00352238
0.461169
0.919219
0.950051
0.00330113
0.0929819
0.943356
0.980078
0.00515562
0.0104352
0.978146
0.011573
0.983117
0.960691
0.388912
0.00675721
0.724822
0.00415716
0.953012
0.00188924
0.887752
0.384135
0.000147111
0.00649836
0.0181811
4.06219e-05

0.00086602
0.00680477
0.00504027
0.00104216
0.857762
0.00541447
0.89556
0.00654703
0.901794
0.0200149
0.0405851
0.0442031
0.223004
0.000108961
0.852763
0.139256
0.240315
0.0001867
0.000284988
0.418315
0.129422
0.0219662
0.00310439
0.000100913
0.699932
4.69167e-05
0.000145006
0.0326172
0.4061
0.993905
0.000577838
0.00311359
0.0657707
0.594221
0.032407
0.0236942
0.111176
0.980439
0.0064237

0.0262958
0.0548199
0.0131666
0.53691
0.00584011
0.00236944
0.735307
0.769613
0.0677113
0.00690391
0.0799681
0.00491321
0.00485668
0.00231009
0.0869996
0.0244554
0.893061
0.0180573
0.0880739
0.00593908
0.636866
0.879828
0.000694582
0.97343
0.000702587
0.463155
0.0107598
0.361209
0.904809
0.0434852
0.000683672
0.0423707
0.00750542
0.174534
0.00907764
0.78995
0.0192742
0.970347
0.0399232
0.00368344

0.866669
0.00492222
0.0334278
0.103136
0.00139764
0.722249
0.0181666
0.0630397
0.942651
0.496415
0.354063
0.910994
0.90098
0.641269
0.0206126
0.190036
0.531946
0.10208
0.953335
0.926934
0.0309424
0.832773
0.950048
0.00125154
0.0110278
0.00370582
0.243903
0.928866
0.950867
0.00047491
0.1194
0.0254934
0.00337345
0.660609
0.013866
0.736098
0.971394
0.29128
0.00360068

0.049273
0.150944
0.000519681
0.936202
0.013653
0.000931183
0.00258301
0.00984866
0.0079861
0.000121199
0.000213581
0.171137
0.0068874
0.00417138
0.00627077
0.549951
0.0414452
0.220709
0.823795
0.0298837
0.00331772
0.0253856
0.00997966
0.00284246
0.0121522
0.0545029
0.0414036
0.00375143
0.0350674
0.00330064
0.46265
0.0017115
0.0151096
0.0135503
0.137792
0.038655
0.0380343
0.0441077
0.003986
0.00186812

0.394156
0.0178072
0.286276
0.00640719
0.0211333
0.00527762
0.905104
0.0130751
0.925556
0.540916
0.533851
0.610866
0.497982
0.0247598
0.0724397
0.690757
0.00492484
0.656761
0.964175
0.00346811
0.841168
0.3619
0.392928
0.18987
0.771945
0.413169
0.0882561
0.234689
0.157487
0.0383224
0.845118
0.46389
0.536753
0.0965418
0.35109
0.439875
0.0780151
0.000649524
0.0298658
0.811385

0.0125009
0.82341
0.00404141
0.0519434
0.000123395
0.00426114
0.499444
0.000768989
0.584258
0.371246
0.335392
0.0047549
0.686733
0.0232198
0.0107279
0.00089719
0.148447
0.865482
0.0369555
0.000140528
0.697064
0.382955
0.0139821
0.407595
0.0158636
0.967151
0.00327762
0.0649656
0.00154044
0.415344
0.50351
0.0024976
0.00943116
0.0012554
3.82153e-05
0.00190474
0.405012
0.35113
0.387941
0.0878088

0.0793932
0.0541351
0.820934
0.000123678
0.120579
0.878577
0.75771
0.0750768
0.673832
0.00428524
0.00109839
0.00929135
0.974276
0.913162
0.219301
0.000626522
0.187273
0.121706
0.00214195
0.000862409
0.00106499
0.00207746
0.00747719
0.236371
0.258226
0.156733
0.984847
0.166742
0.00315393
0.00291417
0.564458
0.136009
0.971634
0.00206561
0.0613624
0.817816
0.00562194
0.0036896
0.306866
0.234333

0.00312762
0.207478
0.0261574
0.00582881
0.0174672
0.000150814
0.000298345
0.438665
0.3463
0.684922
0.00288252
0.811571
0.05996
1.0219e-05
0.0164703
0.772783
0.386549
0.92706
0.000420379
0.0450618
0.736124
0.75822
0.00367596
0.783673
0.975001
0.784307
0.000153646
0.307042
0.38187
0.580534
0.000178447
0.31158
0.614896
7.28102e-06
0.987069
0.885337
0.00210462
0.287525
0.670187
0.000301578

0.00583497
0.033591
0.85709
0.00217414
0.0332505
0.000411386
0.0041673
0.272618
0.00709036
0.047355
0.934709
0.586587
0.694022
0.589297
0.198949
0.0247718
0.540263
0.994404
0.431952
0.00847374
0.00298635
0.997628
0.266168
0.048049
0.609482
0.0192464
0.0376672
0.548603
0.780032
0.262229
0.275271
0.0120831
0.0210257
0.174761
0.000135699
0.920088
0.727073
0.185238
0.5917
0.0108395

0.0441728
0.00532936
0.0609017
0.0587357
0.895122
0.0758037
0.0190152
0.491356
0.0058224
0.00700709
0.401655
0.0453975
0.904174
0.307033
0.0116264
0.774574
0.537412
0.672633
0.0350724
0.729181
0.171671
0.0030763
0.124342
0.127394
0.203749
0.0175965
0.654835
0.249959
0.164461
0.0590087
0.0896727
0.913308
0.484326
0.347754
0.11093
0.204695
0.539287
0.364829
0.0683888
0.00287731

0.000866353
0.000248908
0.738514
0.00111267
0.00911334
0.000227663
0.203624
0.00333785
0.726453
0.000300742
0.00481177
0.00810132
0.0192427
0.00804822
0.00231851
0.101515
0.00896659
0.013585
0.00659982
0.0155328
0.689018
0.0294832
0.883858
0.00067216
0.00731468
0.00405208
0.0602726
0.00557235
0.015345
0.00582475
0.00198303
0.108138
0.00888076
0.0074035
0.0014333
0.0072523
0.149094
0.0488035
0.00188147
0.175002

0.872026
0.0279607
0.00951977
0.0134806
0.122175
0.000764142
0.272903
0.391293
0.0725938
0.107501
0.643402
0.363323
0.893303
0.957453
0.65143
0.560268
0.967501
0.466172
0.74153
0.421369
0.560996
0.389897
0.063443
0.262105
0.85992
0.39565
0.00275832
0.0043665
0.553691
0.739064
0.232762
0.9842
0.00354868
0.0563048
0.707749
0.411344
0.00348082
0.550307
0.466405
0.866373

0.000149362
0.00498953
0.000358113
0.00374934
0.928857
0.027782
0.0241251
0.0389479
0.0317232
0.000946557
0.0714047
0.211051
0.137324
0.000143288
0.0843904
0.0864903
0.000510299
0.971099
0.251378
0.0112295
0.0556055
0.236518
0.0712843
0.00124516
0.0240352
0.6384
0.222641
0.00490977
0.255844
0.00312716
0.00145792
0.00312443
0.272032
0.0312967
0.124198
0.955016
0.0129686
0.022486
0.0100666
0.251006

0.0245749
0.000425774
0.0551926
0.000973678
0.00239152
0.000436057
0.0029536
0.00895974
0.921119
0.00305328
0.390802
0.0107584
0.0194883
0.00258885
0.0498211
0.0417565
0.321719
0.917942
0.00245715
0.176436
0.00514157
0.692415
0.874198
0.00556735
0.00256177
0.0205935
0.023678
0.0107482
0.692416
0.0662837
0.385161
0.381198
0.0098024
0.329977
0.017546
0.00531736
0.00737803
0.942747
0.112416
0.894906

0.803204
0.0246845
0.142238
0.000240289
0.42098
0.000158533
0.0209226
0.208559
0.00673554
0.806907
0.835888
0.0587545
0.0898037
0.115749
0.72352
0.353257
0.80871
0.00248626
0.0101942
0.468834
0.0681651
0.00578875
0.612738
0.970791
0.0782919
0.0333429
0.09667
0.967713
0.926314
0.945458
0.014206
0.709857
0.0166092
0.0139843
0.00371726
0.949426
0.0579175
0.00879068
0.00445193
0.356077

0.593763
0.00812542
0.207563
0.603501
0.0104059
0.0244551
0.00253174
0.1268
0.0194324
0.0415137
0.531752
0.0703164
0.0593727
0.566215
0.843799
0.387783
0.000156706
0.85031
0.0758621
0.128509
0.944186
0.00651076
0.00686185
0.154811
0.959017
0.977416
0.0129992
0.0593862
0.219614
0.0196181
0.030067
0.283011
0.0907636
0.444966
0.0226009
0.759627
0.000406143
0.199766
0.507803
0.142058

0.255089
0.000123395
0.0033005
0.000425503
0.000251198
0.527154
0.000351157
0.840512
0.00163458
0.000464606
0.000187794
0.0424658
0.815831
2.17799e-05
0.00149285
0.00965763
0.00020826
0.0709103
0.278445
0.744688
0.127071
0.0194483
0.00661659
0.000559347
0.503815
0.00121513
0.013881
0.0926038
0.479165
0.431135
0.749988
0.0065816
0.00278961
0.00395459
0.0200346
0.729876
0.00142512
0.00333482
0.000277092
0.0753706

0.713429
0.000666996
0.00149823
0.940934
0.855347
0.3993
0.817647
0.135979
0.602835
0.0407464
0.200107
0.51245
0.000186013
0.439501
0.116423
0.0784574
0.992428
0.00977564
0.0328905
0.0966021
0.569378
0.97731
0.145077
0.00276269
0.181531
0.034872
0.0192949
0.953354
0.0131606
0.0301574
0.0378281
0.975416
0.448264
0.0450755
0.819368
0.0916814
0.0456133
0.386217
0.262143
0.0332638

0.318856
0.822131
0.0507187
0.000241252
0.586905
0.137334
0.406859
0.0206222
0.455589
0.954735
0.68032
0.886421
0.000572019
0.0230461
0.91984
0.25149
0.0657533
0.0422363
0.0185021
0.105758
0.485053
0.00885178
0.000928833
0.316812
0.00194439
0.0906009
0.0265554
0.748541
0.797353
0.186744
0.000940798
0.917654
0.00175643
0.36591
0.0426385
0.612559
0.686754
0.154229
0.563682
0.346015

0.598729
0.0892471
0.592199
0.226412
0.0105297
0.801578
0.597155
0.0577336
0.158308
0.318005
0.224299
0.88094
0.89631
0.0683617
0.547755
0.851933
0.114945
0.470393
0.817514
0.91033
0.20174
0.656916
0.269945
0.511048
0.991965
0.649261
0.0128152
0.97347
0.273982
0.798662
0.277684
0.558942
0.872651
0.00155456
0.563715
0.237737
0.0149703
0.907403
0.623861
0.247277

0.000123395
0.000459333
0.0153215
0.521739
0.0516141
0.941377
0.0360039
0.225141
0.420598
0.185779
0.0657122
0.323644
0.32226
0.0393619
0.732422
0.203262
0.00448276
0.210166
0.0075154
0.0574689
0.000280276
0.0284169
0.338496
0.651968
0.60642
0.458717
0.0721951
0.00215726
0.572551
0.18333
0.393969
0.120878
0.143244
0.135797
0.0986214
0.435079
0.282483
0.870253
0.0160485
0.0300245

0.0285276
0.923098
0.077472
0.0062465
0.0152623
0.0364259
0.716322
0.117545
0.634376
0.62803
0.0134992
0.0291007
0.39486
0.295845
0.70931
0.0281779
0.599283
0.0717996
0.900889
0.318923
0.712185
0.135381
0.362756
0.0418887
0.700186
0.1543
0.649286
0.167433
0.0193361
0.132252
0.252446
0.0567915
0.290734
0.111749
0.92276
0.680873
0.0351014
0.157394
0.47003
0.464963

0.0828879
0.099264
0.00125953
0.610239
0.940889
0.0677758
0.0132627
0.00866876
0.0137341
0.232481
0.379413
0.0867897
0.00153698
0.661049
0.353989
0.150847
0.226583
0.842556
0.000525946
0.00276475
0.300225
0.0711152
0.168939
0.000738607
0.436991
0.000601972
0.210815
0.000530452
0.000169451
0.894246
0.071442
0.00194327
0.00396156
0.0311725
0.183452
0.000495385
0.0153442
0.138245
0.00279991
0.000297498
