# Supplementary material for: Selection Shapes Transcriptional Logic and Regulatory Specialization in Genetic Networks
Source: PLoS One. 2016 Feb 29;11(2):e0150340. doi: 10.1371/journal.pone.0150340 (PMC4771205; doi:10.1371/journal.pone.0150340)
Supplement: S1 Data — This includes all data generated from the analysis of the networks. (ZIP) [file pone.0150340.s005.zip › data_144/rand_majority_6_144_255_s1_g1/rules.0.out]

# tflevel = dynamic_max

#degree distribution after pruning
#inputs	count	freq
0	7319	0.367051
1	2072	0.103912
2	1970	0.0987964
3	1770	0.0887663
4	1501	0.0752758
5	1200	0.0601805
6	957	0.047994
7	752	0.0377131
8	588	0.0294885
9	462	0.0231695
10	354	0.0177533
11	296	0.0148445
12	223	0.0111836
13	142	0.00712136
14	93	0.00466399
15	72	0.00361083
16	48	0.00240722
17	35	0.00175527
18	47	0.00235707
19	25	0.00125376
20	14	0.000702106

# inputs: 0
#rule	count	freq	p_lower(P<0.01)	p_upper(P<0.01)
FALSE	0	0	6.84867e-07	0.000723651
TRUE	7319	1	1	1

# inputs: 1
#rule	count	freq	p_lower(P<0.01)	p_upper(P<0.01)
FALSE	0	0	2.41918e-06	0.00255384
!A	684	0.330116	0.304153	0.357339
A	1388	0.669884	0.643153	0.696318
TRUE	0	0	2.41918e-06	0.00255384

# inputs: 2
#rule	count	freq	p_lower(P<0.01)	p_upper(P<0.01)
FALSE	0	0	2.54443e-06	0.00268589
!A & !B	50	0.0253807	0.0175734	0.0359799
A & !B	230	0.116751	0.0992799	0.136577
!A	0	0	2.54443e-06	0.00268589
A != B	0	0	2.54443e-06	0.00268589
!A | !B	469	0.238071	0.214249	0.263662
A & B	369	0.18731	0.165677	0.210956
A = B	0	0	2.54443e-06	0.00268589
A	0	0	2.54443e-06	0.00268589
A | !B	321	0.162944	0.142576	0.185444
A | B	531	0.269543	0.244615	0.296089
TRUE	0	0	2.54443e-06	0.00268589

# inputs: 1
# canalizing	count	freq
1	2072	1

# inputs: 2
# canalizing	count	freq
2	1970	1

# inputs: 3
# canalizing	count	freq
0	133	0.0751412
3	1637	0.924859

# inputs: 4
# canalizing	count	freq
0	321	0.213857
1	114	0.0759494
4	1066	0.710193

# inputs: 5
# canalizing	count	freq
0	332	0.276667
1	160	0.133333
2	50	0.0416667
5	658	0.548333

# inputs: 6
# canalizing	count	freq
0	357	0.373041
1	137	0.143156
2	62	0.0647858
3	29	0.030303
6	372	0.388715

# inputs: 7
# canalizing	count	freq
0	293	0.389628
1	136	0.180851
2	68	0.0904255
3	25	0.0332447
4	14	0.018617
7	216	0.287234

# inputs: 8
# canalizing	count	freq
0	258	0.438776
1	102	0.173469
2	48	0.0816327
3	32	0.0544218
4	22	0.037415
5	9	0.0153061
8	117	0.19898

# inputs: 9
# canalizing	count	freq
0	200	0.4329
1	88	0.190476
2	43	0.0930736
3	25	0.0541126
4	23	0.0497835
5	13	0.0281385
6	4	0.00865801
9	66	0.142857

# inputs: 10
# canalizing	count	freq
0	171	0.483051
1	66	0.186441
2	28	0.079096
3	20	0.0564972
4	14	0.039548
5	13	0.0367232
6	4	0.0112994
7	3	0.00847458
10	35	0.0988701

# inputs: 11
# canalizing	count	freq
0	147	0.496622
1	61	0.206081
2	20	0.0675676
3	18	0.0608108
4	12	0.0405405
5	6	0.0202703
6	4	0.0135135
7	6	0.0202703
8	4	0.0135135
11	18	0.0608108

# inputs: 12
# canalizing	count	freq
0	109	0.488789
1	44	0.197309
2	17	0.0762332
3	11	0.0493274
4	10	0.044843
5	7	0.0313901
6	5	0.0224215
7	6	0.0269058
8	2	0.00896861
12	12	0.0538117

# inputs: 13
# canalizing	count	freq
0	78	0.549296
1	22	0.15493
2	12	0.084507
3	8	0.056338
4	7	0.0492958
5	7	0.0492958
6	1	0.00704225
7	1	0.00704225
8	3	0.0211268
13	3	0.0211268

# inputs: 14
# canalizing	count	freq
0	57	0.612903
1	16	0.172043
2	9	0.0967742
3	6	0.0645161
6	1	0.0107527
7	1	0.0107527
8	1	0.0107527
10	1	0.0107527
14	1	0.0107527

# inputs: 15
# canalizing	count	freq
0	42	0.583333
1	9	0.125
2	9	0.125
3	5	0.0694444
4	3	0.0416667
5	2	0.0277778
6	1	0.0138889
15	1	0.0138889

# inputs: 16
# canalizing	count	freq
0	30	0.625
1	7	0.145833
2	3	0.0625
3	4	0.0833333
4	1	0.0208333
8	2	0.0416667
10	1	0.0208333

# inputs: 17
# canalizing	count	freq
0	24	0.685714
1	3	0.0857143
2	3	0.0857143
4	2	0.0571429
6	2	0.0571429
9	1	0.0285714

# inputs: 18
# canalizing	count	freq
0	28	0.595745
1	12	0.255319
2	3	0.0638298
3	2	0.0425532
5	1	0.0212766
7	1	0.0212766

# inputs: 19
# canalizing	count	freq
0	12	0.48
1	5	0.2
2	3	0.12
3	2	0.08
6	1	0.04
7	1	0.04
10	1	0.04

# inputs: 20
# canalizing	count	freq
0	7	0.5
1	3	0.214286
2	1	0.0714286
3	1	0.0714286
4	1	0.0714286
6	1	0.0714286

# fraction canalizing on >= 1 input
# inputs	frac	sem
1	1	0
2	1	0
3	0.924859	0.00626954
4	0.786143	0.0105904
5	0.723333	0.0129247
6	0.626959	0.0156493
7	0.610372	0.017807
8	0.561224	0.0204993
9	0.5671	0.0231017
10	0.516949	0.0266347
11	0.503378	0.0291598
12	0.511211	0.0336248
13	0.450704	0.0420508
14	0.387097	0.0510575
15	0.416667	0.0589197
16	0.375	0.0713639
17	0.314286	0.0807772
18	0.404255	0.073139
19	0.52	0.104083
20	0.5	0.14391

# fraction nested canalizing (canalizing on all inputs)
# inputs	frac	sem
1	1	0
2	1	0
3	0.924859	0.00626954
4	0.710193	0.0117177
5	0.548333	0.0143781
6	0.388715	0.0157738
7	0.287234	0.0165219
8	0.19898	0.0164921
9	0.142857	0.0163154
10	0.0988701	0.0159094
11	0.0608108	0.0139377
12	0.0538117	0.0151784
13	0.0211268	0.0121536
14	0.0107527	0.010811
15	0.0138889	0.0139864
16	0	0
17	0	0
18	0	0
19	0	0
20	0	0

# number of canalizing inputs
# inputs	mean	sem
1	1	0
2	2	0
3	2.77458	0.0188033
4	2.91672	0.0442099
5	2.95833	0.0662129
6	2.69592	0.087985
7	2.54654	0.107812
8	2.31803	0.12609
9	2.21645	0.143706
10	1.97175	0.163039
11	1.78716	0.171611
12	1.87444	0.20559
13	1.47183	0.212649
14	1.04301	0.229291
15	1.18056	0.261157
16	1.14583	0.32342
17	1.08571	0.365236
18	0.765957	0.202237
19	1.6	0.509902
20	1.28571	0.496455
