# Supplementary material for: Selection Shapes Transcriptional Logic and Regulatory Specialization in Genetic Networks
Source: PLoS One. 2016 Feb 29;11(2):e0150340. doi: 10.1371/journal.pone.0150340 (PMC4771205; doi:10.1371/journal.pone.0150340)
Supplement: S1 Data — This includes all data generated from the analysis of the networks. (ZIP) [file pone.0150340.s005.zip › data_144/rand_majority_6_144_255_s1_g1/tfonebits.hist]

#onebits	freq
0	0
1	0
2	0
3	0
4	0
5	1
6	5
7	18
8	42
9	122
10	267
11	573
12	1009
13	1540
14	2115
15	2547
16	2856
17	2743
18	2280
19	1712
20	1032
21	608
22	309
23	122
24	57
25	11
26	4
27	1
28	1
29	0
30	0
31	0
32	0
