# Supplementary material for: Selection Shapes Transcriptional Logic and Regulatory Specialization in Genetic Networks
Source: PLoS One. 2016 Feb 29;11(2):e0150340. doi: 10.1371/journal.pone.0150340 (PMC4771205; doi:10.1371/journal.pone.0150340)
Supplement: S1 Data — This includes all data generated from the analysis of the networks. (ZIP) [file pone.0150340.s005.zip › data_144/rand_majority_6_144_255_s1_g1/tf_posneg.hist]

#pos+neg	pos_bindings	freq
0	0	51
1	0	622
1	1	657
2	0	779
2	1	1076
2	2	808
3	0	632
3	1	815
3	2	850
3	3	581
4	0	438
4	1	576
4	2	612
4	3	622
4	4	400
5	0	327
5	1	457
5	2	458
5	3	481
5	4	425
5	5	360
6	0	275
6	1	321
6	2	296
6	3	310
6	4	292
6	5	278
6	6	226
7	0	153
7	1	189
7	2	187
7	3	168
7	4	168
7	5	185
7	6	178
7	7	146
8	0	122
8	1	163
8	2	146
8	3	123
8	4	112
8	5	119
8	6	146
8	7	176
8	8	139
9	0	80
9	1	109
9	2	84
9	3	93
9	4	89
9	5	70
9	6	82
9	7	80
9	8	96
9	9	79
10	0	59
10	1	63
10	2	65
10	3	44
10	4	57
10	5	58
10	6	48
10	7	46
10	8	80
10	9	84
10	10	68
11	0	40
11	1	42
11	2	58
11	3	49
11	4	30
11	5	41
11	6	39
11	7	31
11	8	55
11	9	64
11	10	42
11	11	33
12	0	38
12	1	35
12	2	26
12	3	38
12	4	34
12	5	17
12	6	22
12	7	34
12	8	27
12	9	33
12	10	33
12	11	27
12	12	18
13	0	13
13	1	20
13	2	15
13	3	21
13	4	22
13	5	25
13	6	15
13	7	13
13	8	17
13	9	43
13	10	12
13	11	21
13	12	31
13	13	22
14	0	11
14	1	9
14	2	19
14	3	9
14	4	10
14	5	8
14	6	9
14	7	14
14	8	13
14	9	2
14	10	9
14	11	23
14	12	20
14	13	9
14	14	10
15	0	5
15	1	11
15	2	6
15	3	9
15	4	12
15	5	17
15	6	14
15	7	4
15	8	7
15	9	4
15	10	9
15	11	13
15	12	9
15	13	8
15	14	10
15	15	10
16	0	4
16	1	1
16	2	5
16	3	6
16	4	9
16	5	7
16	6	5
16	7	6
16	8	0
16	9	9
16	10	8
16	11	8
16	12	20
16	13	7
16	14	7
16	15	6
16	16	3
17	0	1
17	1	2
17	2	5
17	3	3
17	4	3
17	5	3
17	6	3
17	7	4
17	8	4
17	9	1
17	10	7
17	11	7
17	12	6
17	13	3
17	14	4
17	15	3
17	16	2
17	17	2
18	0	2
18	1	0
18	2	1
18	3	2
18	4	0
18	5	1
18	6	4
18	7	2
18	8	2
18	9	1
18	10	1
18	11	4
18	12	0
18	13	2
18	14	0
18	15	4
18	16	3
18	17	2
18	18	0
19	0	0
19	1	1
19	2	2
19	3	2
19	4	2
19	5	2
19	6	1
19	7	4
19	8	3
19	9	0
19	10	0
19	11	2
19	12	0
19	13	1
19	14	2
19	15	1
19	16	1
19	17	4
19	18	0
19	19	0
20	0	0
20	1	2
20	2	3
20	3	1
20	4	2
20	5	1
20	6	2
20	7	1
20	8	1
20	9	1
20	10	4
20	11	1
20	12	1
20	13	0
20	14	0
20	15	1
20	16	2
20	17	0
20	18	1
20	19	1
20	20	0
21	0	0
21	1	1
21	2	1
21	3	0
21	4	0
21	5	1
21	6	0
21	7	1
21	8	0
21	9	0
21	10	0
21	11	0
21	12	1
21	13	0
21	14	0
21	15	0
21	16	1
21	17	1
21	18	0
21	19	0
21	20	0
21	21	0
22	0	0
22	1	0
22	2	0
22	3	0
22	4	0
22	5	0
22	6	0
22	7	1
22	8	0
22	9	0
22	10	1
22	11	1
22	12	0
22	13	0
22	14	0
22	15	0
22	16	0
22	17	0
22	18	0
22	19	0
22	20	0
22	21	0
22	22	0
23	0	0
23	1	0
23	2	0
23	3	0
23	4	0
23	5	0
23	6	0
23	7	0
23	8	0
23	9	1
23	10	0
23	11	0
23	12	0
23	13	0
23	14	0
23	15	0
23	16	2
23	17	0
23	18	0
23	19	0
23	20	0
23	21	0
23	22	0
23	23	0
24	0	0
24	1	0
24	2	0
24	3	0
24	4	0
24	5	0
24	6	0
24	7	0
24	8	0
24	9	0
24	10	0
24	11	0
24	12	0
24	13	0
24	14	0
24	15	0
24	16	0
24	17	0
24	18	0
24	19	1
24	20	0
24	21	0
24	22	0
24	23	0
24	24	0
28	0	0
28	1	0
28	2	0
28	3	0
28	4	0
28	5	0
28	6	0
28	7	0
28	8	0
28	9	0
28	10	0
28	11	0
28	12	0
28	13	0
28	14	0
28	15	0
28	16	0
28	17	1
28	18	0
28	19	0
28	20	0
28	21	1
28	22	0
28	23	0
28	24	0
28	25	1
28	26	0
28	27	0
28	28	0
29	0	0
29	1	0
29	2	0
29	3	0
29	4	0
29	5	0
29	6	0
29	7	0
29	8	0
29	9	0
29	10	0
29	11	0
29	12	0
29	13	0
29	14	0
29	15	0
29	16	0
29	17	0
29	18	1
29	19	0
29	20	0
29	21	0
29	22	0
29	23	0
29	24	0
29	25	0
29	26	0
29	27	0
29	28	0
29	29	0
30	0	0
30	1	0
30	2	0
30	3	0
30	4	0
30	5	0
30	6	0
30	7	0
30	8	0
30	9	0
30	10	1
30	11	0
30	12	0
30	13	0
30	14	0
30	15	0
30	16	0
30	17	0
30	18	0
30	19	0
30	20	0
30	21	0
30	22	0
30	23	0
30	24	0
30	25	0
30	26	0
30	27	0
30	28	0
30	29	0
30	30	0
