# Supplementary material for: Selection Shapes Transcriptional Logic and Regulatory Specialization in Genetic Networks
Source: PLoS One. 2016 Feb 29;11(2):e0150340. doi: 10.1371/journal.pone.0150340 (PMC4771205; doi:10.1371/journal.pone.0150340)
Supplement: S1 Data — This includes all data generated from the analysis of the networks. (ZIP) [file pone.0150340.s005.zip › data_144/rand_majority_6_144_255_s1_g1/unprunedrules.0.out]

#degree distribution before pruning
#inputs	count	freq
0	3536	0.177021
1	384	0.019224
2	898	0.0449562
3	1793	0.0897622
4	2228	0.111539
5	2185	0.109387
6	2193	0.109787
7	1856	0.0929161
8	1377	0.0689362
9	1005	0.0503129
10	762	0.0381477
11	564	0.0282353
12	395	0.0197747
13	282	0.0141176
14	153	0.00765957
15	110	0.00550688
16	56	0.0028035
17	52	0.00260325
18	57	0.00285357
19	32	0.001602
20	22	0.00110138
21	10	0.000500626
22	6	0.000300375
23	14	0.000700876
24	5	0.000250313
