# Supplementary material for: Selection Shapes Transcriptional Logic and Regulatory Specialization in Genetic Networks
Source: PLoS One. 2016 Feb 29;11(2):e0150340. doi: 10.1371/journal.pone.0150340 (PMC4771205; doi:10.1371/journal.pone.0150340)
Supplement: S1 Data — This includes all data generated from the analysis of the networks. (ZIP) [file pone.0150340.s005.zip › data_144/rand_majority_6_144_255_s1_g0/bindpos]

#site	freq
0	329
1	305
2	320
3	306
4	346
5	320
6	313
7	347
8	331
9	302
10	362
11	340
12	315
13	314
14	328
15	302
16	338
17	308
18	323
19	315
20	323
21	335
22	316
23	328
24	351
25	321
26	301
27	300
28	315
29	324
30	303
31	334
32	344
33	322
34	299
35	289
36	308
37	326
38	297
39	311
40	299
41	332
42	345
43	340
44	294
45	320
46	351
47	315
48	317
49	304
50	354
51	335
52	346
53	308
54	331
55	326
56	314
57	319
58	320
59	348
60	328
61	290
62	308
63	305
64	311
65	327
66	299
67	296
68	370
69	322
70	339
71	310
72	314
73	335
74	302
75	272
76	350
77	298
78	338
79	320
80	330
81	310
82	311
83	315
84	318
85	320
86	324
87	329
88	304
89	326
90	298
91	352
92	312
93	343
94	317
95	325
96	322
97	350
98	310
99	322
100	309
101	329
102	384
103	291
104	319
105	314
106	334
107	325
108	343
109	322
110	349
111	277
112	339
113	340
114	376
115	332
116	311
117	333
118	355
119	341
120	310
121	330
122	331
123	303
124	330
125	329
126	293
127	292
128	349
129	322
130	302
131	314
132	299
133	325
134	349
135	291
136	369
137	333
138	335
139	320
140	343
141	322
142	296
143	347
144	324
145	325
146	308
147	315
148	338
149	303
150	351
151	350
152	320
153	315
154	333
155	330
156	335
157	318
158	310
159	316
160	353
161	316
162	346
163	324
164	310
165	328
166	333
167	319
168	345
169	318
170	341
171	337
172	313
173	358
174	335
175	318
176	335
177	322
178	313
179	317
180	299
181	333
182	356
183	336
184	328
185	304
186	312
187	313
188	338
189	343
190	314
191	331
192	346
193	312
194	300
195	309
196	304
197	308
198	352
199	303
200	330
201	315
202	318
203	322
204	308
205	349
206	276
207	326
208	324
209	329
210	304
211	303
212	310
213	304
214	338
215	339
216	308
217	312
218	322
219	338
220	345
221	312
222	314
223	310
224	346
