# Supplementary material for: Selection Shapes Transcriptional Logic and Regulatory Specialization in Genetic Networks
Source: PLoS One. 2016 Feb 29;11(2):e0150340. doi: 10.1371/journal.pone.0150340 (PMC4771205; doi:10.1371/journal.pone.0150340)
Supplement: S1 Data — This includes all data generated from the analysis of the networks. (ZIP) [file pone.0150340.s005.zip › data_144/rand_majority_6_144_255_s1_g0/degree_dist]

./1
Nodes: 40
Sum in & out: 140	140
In degree:
0 0 0 0 0 0 0 1 2 2 2 3 3 3 3 3 3 3 3 3 4 4 4 4 4 4 4 5 5 5 5 5 5 6 6 6 7 7 8 8 
Out degree:
1 1 1 2 2 2 2 2 2 2 2 3 3 3 3 3 3 3 3 3 3 3 4 4 4 4 4 4 4 4 4 4 5 5 5 5 6 6 8 8 

./10
Nodes: 40
Sum in & out: 136	136
In degree:
0 0 0 0 0 0 0 2 2 2 3 3 3 3 3 3 3 3 4 4 4 4 4 4 4 4 4 4 5 5 5 5 5 5 5 5 6 6 7 7 
Out degree:
1 1 1 1 1 1 2 2 2 2 2 3 3 3 3 3 3 3 3 3 3 3 4 4 4 4 4 4 4 4 4 4 5 5 5 6 6 6 7 7 

./100
Nodes: 40
Sum in & out: 141	141
In degree:
0 0 0 0 0 0 0 1 2 2 2 2 2 3 3 3 3 3 4 4 4 4 4 4 4 4 4 5 5 5 5 6 6 6 6 6 6 7 8 8 
Out degree:
0 1 1 1 1 2 2 2 2 2 2 2 3 3 3 3 3 3 3 3 3 4 4 4 4 4 4 4 4 4 4 5 5 5 5 6 7 7 7 9 

./101
Nodes: 40
Sum in & out: 142	142
In degree:
0 0 0 0 0 0 0 1 2 2 3 3 3 3 3 4 4 4 4 4 4 4 4 4 4 4 4 4 4 5 5 5 5 5 6 6 6 7 7 9 
Out degree:
1 1 2 2 2 2 2 2 2 3 3 3 3 3 3 3 3 3 3 3 3 4 4 4 4 4 4 4 4 4 4 4 5 5 5 5 5 6 6 9 

./102
Nodes: 40
Sum in & out: 142	142
In degree:
0 0 0 0 0 0 0 1 2 2 3 3 3 3 3 4 4 4 4 4 4 4 4 4 4 4 4 4 4 5 5 5 5 5 6 6 6 7 7 9 
Out degree:
1 1 2 2 2 2 2 2 2 3 3 3 3 3 3 3 3 3 3 3 3 4 4 4 4 4 4 4 4 4 4 4 5 5 5 5 5 6 6 9 

./103
Nodes: 40
Sum in & out: 142	142
In degree:
0 0 0 0 0 0 0 1 2 2 3 3 3 3 3 4 4 4 4 4 4 4 4 4 4 4 4 4 4 5 5 5 5 5 6 6 6 7 7 9 
Out degree:
1 1 2 2 2 2 2 2 2 3 3 3 3 3 3 3 3 3 3 3 3 4 4 4 4 4 4 4 4 4 4 4 5 5 5 5 5 6 6 9 

./104
Nodes: 40
Sum in & out: 142	142
In degree:
0 0 0 0 0 0 0 1 2 2 3 3 3 3 3 4 4 4 4 4 4 4 4 4 4 4 4 4 4 5 5 5 5 5 6 6 6 7 7 9 
Out degree:
1 1 2 2 2 2 2 2 2 3 3 3 3 3 3 3 3 3 3 3 3 4 4 4 4 4 4 4 4 4 4 4 5 5 5 5 5 6 6 9 

./105
Nodes: 40
Sum in & out: 142	142
In degree:
0 0 0 0 0 0 0 1 2 2 3 3 3 3 3 4 4 4 4 4 4 4 4 4 4 4 4 4 4 5 5 5 5 5 6 6 6 7 7 9 
Out degree:
1 1 2 2 2 2 2 2 2 3 3 3 3 3 3 3 3 3 3 3 3 4 4 4 4 4 4 4 4 4 4 4 5 5 5 5 5 6 6 9 

./106
Nodes: 40
Sum in & out: 146	146
In degree:
0 0 0 0 0 0 0 2 2 2 2 2 3 3 3 3 3 3 4 4 4 4 4 5 5 5 5 5 5 5 5 5 6 6 6 6 6 7 7 9 
Out degree:
1 1 2 2 2 2 2 2 2 2 2 2 2 3 3 3 3 3 3 3 3 3 4 4 4 4 4 4 4 4 4 5 5 6 6 7 7 7 8 8 

./107
Nodes: 40
Sum in & out: 146	146
In degree:
0 0 0 0 0 0 0 2 2 2 2 2 3 3 3 3 3 3 4 4 4 4 4 5 5 5 5 5 5 5 5 5 6 6 6 6 6 7 7 9 
Out degree:
1 1 2 2 2 2 2 2 2 2 2 2 2 3 3 3 3 3 3 3 3 3 4 4 4 4 4 4 4 4 4 5 5 6 6 7 7 7 8 8 

./108
Nodes: 40
Sum in & out: 146	146
In degree:
0 0 0 0 0 0 0 2 2 2 2 2 3 3 3 3 3 3 4 4 4 4 4 5 5 5 5 5 5 5 5 5 6 6 6 6 6 7 7 9 
Out degree:
1 1 2 2 2 2 2 2 2 2 2 2 2 3 3 3 3 3 3 3 3 3 4 4 4 4 4 4 4 4 4 5 5 6 6 7 7 7 8 8 

./109
Nodes: 40
Sum in & out: 146	146
In degree:
0 0 0 0 0 0 0 2 2 2 2 2 3 3 3 3 3 3 4 4 4 4 4 5 5 5 5 5 5 5 5 5 6 6 6 6 6 7 7 9 
Out degree:
1 1 2 2 2 2 2 2 2 2 2 2 2 3 3 3 3 3 3 3 3 3 4 4 4 4 4 4 4 4 4 5 5 6 6 7 7 7 8 8 

./11
Nodes: 40
Sum in & out: 126	126
In degree:
0 0 0 0 0 0 0 1 2 2 3 3 3 3 3 3 3 3 3 3 3 3 3 3 4 4 4 4 4 4 4 5 5 5 5 5 6 6 7 7 
Out degree:
1 1 1 1 1 1 1 1 2 2 2 2 2 2 2 3 3 3 3 3 3 3 3 4 4 4 4 4 4 4 4 4 4 4 5 5 5 6 6 9 

./110
Nodes: 40
Sum in & out: 146	146
In degree:
0 0 0 0 0 0 0 2 2 2 2 2 3 3 3 3 3 3 4 4 4 4 4 5 5 5 5 5 5 5 5 5 6 6 6 6 6 7 7 9 
Out degree:
1 1 2 2 2 2 2 2 2 2 2 2 2 3 3 3 3 3 3 3 3 3 4 4 4 4 4 4 4 4 4 5 5 6 6 7 7 7 8 8 

./111
Nodes: 40
Sum in & out: 146	146
In degree:
0 0 0 0 0 0 0 1 2 2 2 3 3 3 4 4 4 4 4 4 4 4 4 5 5 5 5 5 5 5 5 5 5 5 5 6 6 6 7 9 
Out degree:
1 1 1 1 2 2 2 2 2 2 2 3 3 3 3 3 3 3 3 3 3 3 3 4 4 4 4 4 4 4 4 5 5 6 6 6 7 7 8 10 

./112
Nodes: 40
Sum in & out: 146	146
In degree:
0 0 0 0 0 0 0 1 2 2 2 3 3 3 4 4 4 4 4 4 4 4 4 5 5 5 5 5 5 5 5 5 5 5 5 6 6 6 7 9 
Out degree:
1 1 1 1 2 2 2 2 2 2 2 3 3 3 3 3 3 3 3 3 3 3 3 4 4 4 4 4 4 4 4 5 5 6 6 6 7 7 8 10 

./113
Nodes: 40
Sum in & out: 146	146
In degree:
0 0 0 0 0 0 0 1 2 2 2 3 3 3 4 4 4 4 4 4 4 4 4 5 5 5 5 5 5 5 5 5 5 5 5 6 6 6 7 9 
Out degree:
1 1 1 1 2 2 2 2 2 2 2 3 3 3 3 3 3 3 3 3 3 3 3 4 4 4 4 4 4 4 4 5 5 6 6 6 7 7 8 10 

./114
Nodes: 40
Sum in & out: 146	146
In degree:
0 0 0 0 0 0 0 1 2 2 2 3 3 3 4 4 4 4 4 4 4 4 4 5 5 5 5 5 5 5 5 5 5 5 5 6 6 6 7 9 
Out degree:
1 1 1 1 2 2 2 2 2 2 2 3 3 3 3 3 3 3 3 3 3 3 3 4 4 4 4 4 4 4 4 5 5 6 6 6 7 7 8 10 

./115
Nodes: 40
Sum in & out: 146	146
In degree:
0 0 0 0 0 0 0 1 2 2 2 3 3 3 4 4 4 4 4 4 4 4 4 5 5 5 5 5 5 5 5 5 5 5 5 6 6 6 7 9 
Out degree:
1 1 1 1 2 2 2 2 2 2 2 3 3 3 3 3 3 3 3 3 3 3 3 4 4 4 4 4 4 4 4 5 5 6 6 6 7 7 8 10 

./116
Nodes: 40
Sum in & out: 131	131
In degree:
0 0 0 0 0 0 0 2 2 2 2 3 3 3 3 3 3 3 3 3 3 3 4 4 4 4 4 4 4 5 5 5 5 5 5 5 6 7 7 7 
Out degree:
1 1 1 1 1 1 1 2 2 2 2 2 2 2 2 2 2 2 3 3 3 3 3 4 4 4 4 4 5 5 5 5 5 5 5 6 6 6 7 7 

./117
Nodes: 40
Sum in & out: 131	131
In degree:
0 0 0 0 0 0 0 2 2 2 2 3 3 3 3 3 3 3 3 3 3 3 4 4 4 4 4 4 4 5 5 5 5 5 5 5 6 7 7 7 
Out degree:
1 1 1 1 1 1 1 2 2 2 2 2 2 2 2 2 2 2 3 3 3 3 3 4 4 4 4 4 5 5 5 5 5 5 5 6 6 6 7 7 

./118
Nodes: 40
Sum in & out: 131	131
In degree:
0 0 0 0 0 0 0 2 2 2 2 3 3 3 3 3 3 3 3 3 3 3 4 4 4 4 4 4 4 5 5 5 5 5 5 5 6 7 7 7 
Out degree:
1 1 1 1 1 1 1 2 2 2 2 2 2 2 2 2 2 2 3 3 3 3 3 4 4 4 4 4 5 5 5 5 5 5 5 6 6 6 7 7 

./119
Nodes: 40
Sum in & out: 131	131
In degree:
0 0 0 0 0 0 0 2 2 2 2 3 3 3 3 3 3 3 3 3 3 3 4 4 4 4 4 4 4 5 5 5 5 5 5 5 6 7 7 7 
Out degree:
1 1 1 1 1 1 1 2 2 2 2 2 2 2 2 2 2 2 3 3 3 3 3 4 4 4 4 4 5 5 5 5 5 5 5 6 6 6 7 7 

./12
Nodes: 40
Sum in & out: 126	126
In degree:
0 0 0 0 0 0 0 1 2 2 3 3 3 3 3 3 3 3 3 3 3 3 3 3 4 4 4 4 4 4 4 5 5 5 5 5 6 6 7 7 
Out degree:
1 1 1 1 1 1 1 1 2 2 2 2 2 2 2 3 3 3 3 3 3 3 3 4 4 4 4 4 4 4 4 4 4 4 5 5 5 6 6 9 

./120
Nodes: 40
Sum in & out: 131	131
In degree:
0 0 0 0 0 0 0 2 2 2 2 3 3 3 3 3 3 3 3 3 3 3 4 4 4 4 4 4 4 5 5 5 5 5 5 5 6 7 7 7 
Out degree:
1 1 1 1 1 1 1 2 2 2 2 2 2 2 2 2 2 2 3 3 3 3 3 4 4 4 4 4 5 5 5 5 5 5 5 6 6 6 7 7 

./121
Nodes: 40
Sum in & out: 133	133
In degree:
0 0 0 0 0 0 0 1 2 2 2 2 3 3 3 3 3 3 3 3 3 4 4 4 4 4 4 4 4 4 5 5 5 5 6 6 6 7 8 8 
Out degree:
1 1 1 2 2 2 2 2 2 2 2 2 2 2 3 3 3 3 3 3 3 3 4 4 4 4 4 4 4 4 4 4 4 5 5 5 6 6 6 7 

./122
Nodes: 40
Sum in & out: 133	133
In degree:
0 0 0 0 0 0 0 1 2 2 2 2 3 3 3 3 3 3 3 3 3 4 4 4 4 4 4 4 4 4 5 5 5 5 6 6 6 7 8 8 
Out degree:
1 1 1 2 2 2 2 2 2 2 2 2 2 2 3 3 3 3 3 3 3 3 4 4 4 4 4 4 4 4 4 4 4 5 5 5 6 6 6 7 

./123
Nodes: 40
Sum in & out: 133	133
In degree:
0 0 0 0 0 0 0 1 2 2 2 2 3 3 3 3 3 3 3 3 3 4 4 4 4 4 4 4 4 4 5 5 5 5 6 6 6 7 8 8 
Out degree:
1 1 1 2 2 2 2 2 2 2 2 2 2 2 3 3 3 3 3 3 3 3 4 4 4 4 4 4 4 4 4 4 4 5 5 5 6 6 6 7 

./124
Nodes: 40
Sum in & out: 133	133
In degree:
0 0 0 0 0 0 0 1 2 2 2 2 3 3 3 3 3 3 3 3 3 4 4 4 4 4 4 4 4 4 5 5 5 5 6 6 6 7 8 8 
Out degree:
1 1 1 2 2 2 2 2 2 2 2 2 2 2 3 3 3 3 3 3 3 3 4 4 4 4 4 4 4 4 4 4 4 5 5 5 6 6 6 7 

./125
Nodes: 40
Sum in & out: 133	133
In degree:
0 0 0 0 0 0 0 1 2 2 2 2 3 3 3 3 3 3 3 3 3 4 4 4 4 4 4 4 4 4 5 5 5 5 6 6 6 7 8 8 
Out degree:
1 1 1 2 2 2 2 2 2 2 2 2 2 2 3 3 3 3 3 3 3 3 4 4 4 4 4 4 4 4 4 4 4 5 5 5 6 6 6 7 

./126
Nodes: 40
Sum in & out: 127	127
In degree:
0 0 0 0 0 0 0 1 2 2 2 2 2 2 3 3 3 3 3 3 3 3 3 4 4 4 4 4 5 5 5 5 5 5 5 5 6 7 7 7 
Out degree:
1 1 1 1 2 2 2 2 2 2 2 2 3 3 3 3 3 3 3 3 3 3 3 3 3 3 4 4 4 4 4 4 4 5 5 5 5 5 5 7 

./127
Nodes: 40
Sum in & out: 127	127
In degree:
0 0 0 0 0 0 0 1 2 2 2 2 2 2 3 3 3 3 3 3 3 3 3 4 4 4 4 4 5 5 5 5 5 5 5 5 6 7 7 7 
Out degree:
1 1 1 1 2 2 2 2 2 2 2 2 3 3 3 3 3 3 3 3 3 3 3 3 3 3 4 4 4 4 4 4 4 5 5 5 5 5 5 7 

./128
Nodes: 40
Sum in & out: 127	127
In degree:
0 0 0 0 0 0 0 1 2 2 2 2 2 2 3 3 3 3 3 3 3 3 3 4 4 4 4 4 5 5 5 5 5 5 5 5 6 7 7 7 
Out degree:
1 1 1 1 2 2 2 2 2 2 2 2 3 3 3 3 3 3 3 3 3 3 3 3 3 3 4 4 4 4 4 4 4 5 5 5 5 5 5 7 

./129
Nodes: 40
Sum in & out: 127	127
In degree:
0 0 0 0 0 0 0 1 2 2 2 2 2 2 3 3 3 3 3 3 3 3 3 4 4 4 4 4 5 5 5 5 5 5 5 5 6 7 7 7 
Out degree:
1 1 1 1 2 2 2 2 2 2 2 2 3 3 3 3 3 3 3 3 3 3 3 3 3 3 4 4 4 4 4 4 4 5 5 5 5 5 5 7 

./13
Nodes: 40
Sum in & out: 126	126
In degree:
0 0 0 0 0 0 0 1 2 2 3 3 3 3 3 3 3 3 3 3 3 3 3 3 4 4 4 4 4 4 4 5 5 5 5 5 6 6 7 7 
Out degree:
1 1 1 1 1 1 1 1 2 2 2 2 2 2 2 3 3 3 3 3 3 3 3 4 4 4 4 4 4 4 4 4 4 4 5 5 5 6 6 9 

./130
Nodes: 40
Sum in & out: 127	127
In degree:
0 0 0 0 0 0 0 1 2 2 2 2 2 2 3 3 3 3 3 3 3 3 3 4 4 4 4 4 5 5 5 5 5 5 5 5 6 7 7 7 
Out degree:
1 1 1 1 2 2 2 2 2 2 2 2 3 3 3 3 3 3 3 3 3 3 3 3 3 3 4 4 4 4 4 4 4 5 5 5 5 5 5 7 

./131
Nodes: 40
Sum in & out: 153	153
In degree:
0 0 0 0 0 0 0 2 2 2 2 2 3 3 3 3 3 3 4 4 4 4 4 4 4 4 4 5 5 5 5 5 5 7 7 7 9 9 9 11 
Out degree:
1 1 1 1 1 2 2 2 2 2 2 2 3 3 3 3 3 3 3 3 3 3 3 4 4 4 4 4 5 5 5 6 6 6 6 7 8 8 9 10 

./132
Nodes: 40
Sum in & out: 153	153
In degree:
0 0 0 0 0 0 0 2 2 2 2 2 3 3 3 3 3 3 4 4 4 4 4 4 4 4 4 5 5 5 5 5 5 7 7 7 9 9 9 11 
Out degree:
1 1 1 1 1 2 2 2 2 2 2 2 3 3 3 3 3 3 3 3 3 3 3 4 4 4 4 4 5 5 5 6 6 6 6 7 8 8 9 10 

./133
Nodes: 40
Sum in & out: 153	153
In degree:
0 0 0 0 0 0 0 2 2 2 2 2 3 3 3 3 3 3 4 4 4 4 4 4 4 4 4 5 5 5 5 5 5 7 7 7 9 9 9 11 
Out degree:
1 1 1 1 1 2 2 2 2 2 2 2 3 3 3 3 3 3 3 3 3 3 3 4 4 4 4 4 5 5 5 6 6 6 6 7 8 8 9 10 

./134
Nodes: 40
Sum in & out: 153	153
In degree:
0 0 0 0 0 0 0 2 2 2 2 2 3 3 3 3 3 3 4 4 4 4 4 4 4 4 4 5 5 5 5 5 5 7 7 7 9 9 9 11 
Out degree:
1 1 1 1 1 2 2 2 2 2 2 2 3 3 3 3 3 3 3 3 3 3 3 4 4 4 4 4 5 5 5 6 6 6 6 7 8 8 9 10 

./135
Nodes: 40
Sum in & out: 153	153
In degree:
0 0 0 0 0 0 0 2 2 2 2 2 3 3 3 3 3 3 4 4 4 4 4 4 4 4 4 5 5 5 5 5 5 7 7 7 9 9 9 11 
Out degree:
1 1 1 1 1 2 2 2 2 2 2 2 3 3 3 3 3 3 3 3 3 3 3 4 4 4 4 4 5 5 5 6 6 6 6 7 8 8 9 10 

./136
Nodes: 40
Sum in & out: 143	143
In degree:
0 0 0 0 0 0 0 1 2 3 3 3 3 3 3 3 3 3 3 4 4 4 4 4 4 4 4 5 5 5 5 5 5 6 6 6 7 7 8 8 
Out degree:
1 1 1 1 2 2 2 2 2 2 3 3 3 3 3 3 3 3 3 3 3 4 4 4 4 4 4 4 4 4 4 5 5 6 6 6 6 6 7 7 

./137
Nodes: 40
Sum in & out: 143	143
In degree:
0 0 0 0 0 0 0 1 2 3 3 3 3 3 3 3 3 3 3 4 4 4 4 4 4 4 4 5 5 5 5 5 5 6 6 6 7 7 8 8 
Out degree:
1 1 1 1 2 2 2 2 2 2 3 3 3 3 3 3 3 3 3 3 3 4 4 4 4 4 4 4 4 4 4 5 5 6 6 6 6 6 7 7 

./138
Nodes: 40
Sum in & out: 143	143
In degree:
0 0 0 0 0 0 0 1 2 3 3 3 3 3 3 3 3 3 3 4 4 4 4 4 4 4 4 5 5 5 5 5 5 6 6 6 7 7 8 8 
Out degree:
1 1 1 1 2 2 2 2 2 2 3 3 3 3 3 3 3 3 3 3 3 4 4 4 4 4 4 4 4 4 4 5 5 6 6 6 6 6 7 7 

./139
Nodes: 40
Sum in & out: 143	143
In degree:
0 0 0 0 0 0 0 1 2 3 3 3 3 3 3 3 3 3 3 4 4 4 4 4 4 4 4 5 5 5 5 5 5 6 6 6 7 7 8 8 
Out degree:
1 1 1 1 2 2 2 2 2 2 3 3 3 3 3 3 3 3 3 3 3 4 4 4 4 4 4 4 4 4 4 5 5 6 6 6 6 6 7 7 

./14
Nodes: 40
Sum in & out: 126	126
In degree:
0 0 0 0 0 0 0 1 2 2 3 3 3 3 3 3 3 3 3 3 3 3 3 3 4 4 4 4 4 4 4 5 5 5 5 5 6 6 7 7 
Out degree:
1 1 1 1 1 1 1 1 2 2 2 2 2 2 2 3 3 3 3 3 3 3 3 4 4 4 4 4 4 4 4 4 4 4 5 5 5 6 6 9 

./140
Nodes: 40
Sum in & out: 143	143
In degree:
0 0 0 0 0 0 0 1 2 3 3 3 3 3 3 3 3 3 3 4 4 4 4 4 4 4 4 5 5 5 5 5 5 6 6 6 7 7 8 8 
Out degree:
1 1 1 1 2 2 2 2 2 2 3 3 3 3 3 3 3 3 3 3 3 4 4 4 4 4 4 4 4 4 4 5 5 6 6 6 6 6 7 7 

./141
Nodes: 40
Sum in & out: 143	143
In degree:
0 0 0 0 0 0 0 2 2 2 2 2 3 3 3 3 3 3 3 3 3 4 4 4 4 4 4 5 5 5 5 6 6 6 6 7 7 8 8 8 
Out degree:
1 1 1 2 2 2 2 2 2 2 2 3 3 3 3 3 3 3 4 4 4 4 4 4 4 4 4 4 4 4 4 5 5 5 5 6 6 6 6 7 

./142
Nodes: 40
Sum in & out: 143	143
In degree:
0 0 0 0 0 0 0 2 2 2 2 2 3 3 3 3 3 3 3 3 3 4 4 4 4 4 4 5 5 5 5 6 6 6 6 7 7 8 8 8 
Out degree:
1 1 1 2 2 2 2 2 2 2 2 3 3 3 3 3 3 3 4 4 4 4 4 4 4 4 4 4 4 4 4 5 5 5 5 6 6 6 6 7 

./143
Nodes: 40
Sum in & out: 143	143
In degree:
0 0 0 0 0 0 0 2 2 2 2 2 3 3 3 3 3 3 3 3 3 4 4 4 4 4 4 5 5 5 5 6 6 6 6 7 7 8 8 8 
Out degree:
1 1 1 2 2 2 2 2 2 2 2 3 3 3 3 3 3 3 4 4 4 4 4 4 4 4 4 4 4 4 4 5 5 5 5 6 6 6 6 7 

./144
Nodes: 40
Sum in & out: 143	143
In degree:
0 0 0 0 0 0 0 2 2 2 2 2 3 3 3 3 3 3 3 3 3 4 4 4 4 4 4 5 5 5 5 6 6 6 6 7 7 8 8 8 
Out degree:
1 1 1 2 2 2 2 2 2 2 2 3 3 3 3 3 3 3 4 4 4 4 4 4 4 4 4 4 4 4 4 5 5 5 5 6 6 6 6 7 

./145
Nodes: 40
Sum in & out: 143	143
In degree:
0 0 0 0 0 0 0 2 2 2 2 2 3 3 3 3 3 3 3 3 3 4 4 4 4 4 4 5 5 5 5 6 6 6 6 7 7 8 8 8 
Out degree:
1 1 1 2 2 2 2 2 2 2 2 3 3 3 3 3 3 3 4 4 4 4 4 4 4 4 4 4 4 4 4 5 5 5 5 6 6 6 6 7 

./146
Nodes: 40
Sum in & out: 141	141
In degree:
0 0 0 0 0 0 0 0 2 2 2 2 3 3 3 3 3 3 3 4 4 4 4 4 4 4 5 5 5 5 5 5 5 5 6 6 6 7 9 10 
Out degree:
1 1 1 1 1 1 2 2 2 2 2 2 2 2 2 3 3 3 3 3 3 3 4 4 4 4 4 5 5 5 5 5 5 5 6 6 6 7 8 8 

./147
Nodes: 40
Sum in & out: 141	141
In degree:
0 0 0 0 0 0 0 0 2 2 2 2 3 3 3 3 3 3 3 4 4 4 4 4 4 4 5 5 5 5 5 5 5 5 6 6 6 7 9 10 
Out degree:
1 1 1 1 1 1 2 2 2 2 2 2 2 2 2 3 3 3 3 3 3 3 4 4 4 4 4 5 5 5 5 5 5 5 6 6 6 7 8 8 

./148
Nodes: 40
Sum in & out: 141	141
In degree:
0 0 0 0 0 0 0 0 2 2 2 2 3 3 3 3 3 3 3 4 4 4 4 4 4 4 5 5 5 5 5 5 5 5 6 6 6 7 9 10 
Out degree:
1 1 1 1 1 1 2 2 2 2 2 2 2 2 2 3 3 3 3 3 3 3 4 4 4 4 4 5 5 5 5 5 5 5 6 6 6 7 8 8 

./149
Nodes: 40
Sum in & out: 141	141
In degree:
0 0 0 0 0 0 0 0 2 2 2 2 3 3 3 3 3 3 3 4 4 4 4 4 4 4 5 5 5 5 5 5 5 5 6 6 6 7 9 10 
Out degree:
1 1 1 1 1 1 2 2 2 2 2 2 2 2 2 3 3 3 3 3 3 3 4 4 4 4 4 5 5 5 5 5 5 5 6 6 6 7 8 8 

./15
Nodes: 40
Sum in & out: 126	126
In degree:
0 0 0 0 0 0 0 1 2 2 3 3 3 3 3 3 3 3 3 3 3 3 3 3 4 4 4 4 4 4 4 5 5 5 5 5 6 6 7 7 
Out degree:
1 1 1 1 1 1 1 1 2 2 2 2 2 2 2 3 3 3 3 3 3 3 3 4 4 4 4 4 4 4 4 4 4 4 5 5 5 6 6 9 

./150
Nodes: 40
Sum in & out: 141	141
In degree:
0 0 0 0 0 0 0 0 2 2 2 2 3 3 3 3 3 3 3 4 4 4 4 4 4 4 5 5 5 5 5 5 5 5 6 6 6 7 9 10 
Out degree:
1 1 1 1 1 1 2 2 2 2 2 2 2 2 2 3 3 3 3 3 3 3 4 4 4 4 4 5 5 5 5 5 5 5 6 6 6 7 8 8 

./151
Nodes: 40
Sum in & out: 149	149
In degree:
0 0 0 0 0 0 0 2 2 2 2 3 3 4 4 4 4 4 4 4 4 4 5 5 5 5 5 5 5 5 5 5 5 5 5 6 6 7 7 8 
Out degree:
1 1 1 1 2 2 2 2 2 3 3 3 3 3 3 3 3 3 3 4 4 4 4 4 4 4 4 5 5 5 5 5 5 5 5 6 6 6 7 8 

./152
Nodes: 40
Sum in & out: 149	149
In degree:
0 0 0 0 0 0 0 2 2 2 2 3 3 4 4 4 4 4 4 4 4 4 5 5 5 5 5 5 5 5 5 5 5 5 5 6 6 7 7 8 
Out degree:
1 1 1 1 2 2 2 2 2 3 3 3 3 3 3 3 3 3 3 4 4 4 4 4 4 4 4 5 5 5 5 5 5 5 5 6 6 6 7 8 

./153
Nodes: 40
Sum in & out: 149	149
In degree:
0 0 0 0 0 0 0 2 2 2 2 3 3 4 4 4 4 4 4 4 4 4 5 5 5 5 5 5 5 5 5 5 5 5 5 6 6 7 7 8 
Out degree:
1 1 1 1 2 2 2 2 2 3 3 3 3 3 3 3 3 3 3 4 4 4 4 4 4 4 4 5 5 5 5 5 5 5 5 6 6 6 7 8 

./154
Nodes: 40
Sum in & out: 149	149
In degree:
0 0 0 0 0 0 0 2 2 2 2 3 3 4 4 4 4 4 4 4 4 4 5 5 5 5 5 5 5 5 5 5 5 5 5 6 6 7 7 8 
Out degree:
1 1 1 1 2 2 2 2 2 3 3 3 3 3 3 3 3 3 3 4 4 4 4 4 4 4 4 5 5 5 5 5 5 5 5 6 6 6 7 8 

./155
Nodes: 40
Sum in & out: 149	149
In degree:
0 0 0 0 0 0 0 2 2 2 2 3 3 4 4 4 4 4 4 4 4 4 5 5 5 5 5 5 5 5 5 5 5 5 5 6 6 7 7 8 
Out degree:
1 1 1 1 2 2 2 2 2 3 3 3 3 3 3 3 3 3 3 4 4 4 4 4 4 4 4 5 5 5 5 5 5 5 5 6 6 6 7 8 

./156
Nodes: 40
Sum in & out: 151	151
In degree:
0 0 0 0 0 0 0 2 2 2 2 3 3 3 3 4 4 4 4 4 4 4 4 4 4 4 5 5 5 5 5 5 5 6 6 7 7 8 8 10 
Out degree:
1 1 1 1 1 1 2 2 2 2 2 2 2 3 3 3 4 4 4 4 4 4 4 4 4 5 5 5 5 5 5 5 5 5 6 6 7 7 7 8 

./157
Nodes: 40
Sum in & out: 151	151
In degree:
0 0 0 0 0 0 0 2 2 2 2 3 3 3 3 4 4 4 4 4 4 4 4 4 4 4 5 5 5 5 5 5 5 6 6 7 7 8 8 10 
Out degree:
1 1 1 1 1 1 2 2 2 2 2 2 2 3 3 3 4 4 4 4 4 4 4 4 4 5 5 5 5 5 5 5 5 5 6 6 7 7 7 8 

./158
Nodes: 40
Sum in & out: 151	151
In degree:
0 0 0 0 0 0 0 2 2 2 2 3 3 3 3 4 4 4 4 4 4 4 4 4 4 4 5 5 5 5 5 5 5 6 6 7 7 8 8 10 
Out degree:
1 1 1 1 1 1 2 2 2 2 2 2 2 3 3 3 4 4 4 4 4 4 4 4 4 5 5 5 5 5 5 5 5 5 6 6 7 7 7 8 

./159
Nodes: 40
Sum in & out: 151	151
In degree:
0 0 0 0 0 0 0 2 2 2 2 3 3 3 3 4 4 4 4 4 4 4 4 4 4 4 5 5 5 5 5 5 5 6 6 7 7 8 8 10 
Out degree:
1 1 1 1 1 1 2 2 2 2 2 2 2 3 3 3 4 4 4 4 4 4 4 4 4 5 5 5 5 5 5 5 5 5 6 6 7 7 7 8 

./16
Nodes: 40
Sum in & out: 138	138
In degree:
0 0 0 0 0 0 0 1 1 2 2 2 3 3 3 3 3 3 3 3 3 4 4 4 4 4 4 5 5 5 5 5 5 6 6 6 6 7 9 9 
Out degree:
1 1 1 2 2 2 2 2 2 2 2 2 3 3 3 3 3 3 3 3 3 3 4 4 4 4 4 4 4 4 4 4 4 5 5 6 6 6 7 8 

./160
Nodes: 40
Sum in & out: 151	151
In degree:
0 0 0 0 0 0 0 2 2 2 2 3 3 3 3 4 4 4 4 4 4 4 4 4 4 4 5 5 5 5 5 5 5 6 6 7 7 8 8 10 
Out degree:
1 1 1 1 1 1 2 2 2 2 2 2 2 3 3 3 4 4 4 4 4 4 4 4 4 5 5 5 5 5 5 5 5 5 6 6 7 7 7 8 

./161
Nodes: 40
Sum in & out: 142	142
In degree:
0 0 0 0 0 0 0 2 2 2 3 3 3 3 3 3 4 4 4 4 4 4 4 4 4 4 5 5 5 5 5 5 5 6 6 6 6 6 6 7 
Out degree:
1 1 1 1 2 2 2 2 3 3 3 3 3 3 3 3 3 3 3 3 3 3 3 4 4 4 4 4 4 4 4 4 5 5 5 5 6 6 7 10 

./162
Nodes: 40
Sum in & out: 142	142
In degree:
0 0 0 0 0 0 0 2 2 2 3 3 3 3 3 3 4 4 4 4 4 4 4 4 4 4 5 5 5 5 5 5 5 6 6 6 6 6 6 7 
Out degree:
1 1 1 1 2 2 2 2 3 3 3 3 3 3 3 3 3 3 3 3 3 3 3 4 4 4 4 4 4 4 4 4 5 5 5 5 6 6 7 10 

./163
Nodes: 40
Sum in & out: 142	142
In degree:
0 0 0 0 0 0 0 2 2 2 3 3 3 3 3 3 4 4 4 4 4 4 4 4 4 4 5 5 5 5 5 5 5 6 6 6 6 6 6 7 
Out degree:
1 1 1 1 2 2 2 2 3 3 3 3 3 3 3 3 3 3 3 3 3 3 3 4 4 4 4 4 4 4 4 4 5 5 5 5 6 6 7 10 

./164
Nodes: 40
Sum in & out: 142	142
In degree:
0 0 0 0 0 0 0 2 2 2 3 3 3 3 3 3 4 4 4 4 4 4 4 4 4 4 5 5 5 5 5 5 5 6 6 6 6 6 6 7 
Out degree:
1 1 1 1 2 2 2 2 3 3 3 3 3 3 3 3 3 3 3 3 3 3 3 4 4 4 4 4 4 4 4 4 5 5 5 5 6 6 7 10 

./165
Nodes: 40
Sum in & out: 142	142
In degree:
0 0 0 0 0 0 0 2 2 2 3 3 3 3 3 3 4 4 4 4 4 4 4 4 4 4 5 5 5 5 5 5 5 6 6 6 6 6 6 7 
Out degree:
1 1 1 1 2 2 2 2 3 3 3 3 3 3 3 3 3 3 3 3 3 3 3 4 4 4 4 4 4 4 4 4 5 5 5 5 6 6 7 10 

./166
Nodes: 40
Sum in & out: 147	147
In degree:
0 0 0 0 0 0 0 2 2 2 3 3 3 3 3 3 3 3 4 4 4 4 4 4 5 5 5 5 5 5 5 5 6 6 6 6 6 7 7 9 
Out degree:
1 2 2 2 2 2 2 2 3 3 3 3 3 3 3 3 3 3 3 3 4 4 4 4 4 4 4 4 4 4 5 5 5 5 5 5 5 6 7 8 

./167
Nodes: 40
Sum in & out: 147	147
In degree:
0 0 0 0 0 0 0 2 2 2 3 3 3 3 3 3 3 3 4 4 4 4 4 4 5 5 5 5 5 5 5 5 6 6 6 6 6 7 7 9 
Out degree:
1 2 2 2 2 2 2 2 3 3 3 3 3 3 3 3 3 3 3 3 4 4 4 4 4 4 4 4 4 4 5 5 5 5 5 5 5 6 7 8 

./168
Nodes: 40
Sum in & out: 147	147
In degree:
0 0 0 0 0 0 0 2 2 2 3 3 3 3 3 3 3 3 4 4 4 4 4 4 5 5 5 5 5 5 5 5 6 6 6 6 6 7 7 9 
Out degree:
1 2 2 2 2 2 2 2 3 3 3 3 3 3 3 3 3 3 3 3 4 4 4 4 4 4 4 4 4 4 5 5 5 5 5 5 5 6 7 8 

./169
Nodes: 40
Sum in & out: 147	147
In degree:
0 0 0 0 0 0 0 2 2 2 3 3 3 3 3 3 3 3 4 4 4 4 4 4 5 5 5 5 5 5 5 5 6 6 6 6 6 7 7 9 
Out degree:
1 2 2 2 2 2 2 2 3 3 3 3 3 3 3 3 3 3 3 3 4 4 4 4 4 4 4 4 4 4 5 5 5 5 5 5 5 6 7 8 

./17
Nodes: 40
Sum in & out: 138	138
In degree:
0 0 0 0 0 0 0 1 1 2 2 2 3 3 3 3 3 3 3 3 3 4 4 4 4 4 4 5 5 5 5 5 5 6 6 6 6 7 9 9 
Out degree:
1 1 1 2 2 2 2 2 2 2 2 2 3 3 3 3 3 3 3 3 3 3 4 4 4 4 4 4 4 4 4 4 4 5 5 6 6 6 7 8 

./170
Nodes: 40
Sum in & out: 147	147
In degree:
0 0 0 0 0 0 0 2 2 2 3 3 3 3 3 3 3 3 4 4 4 4 4 4 5 5 5 5 5 5 5 5 6 6 6 6 6 7 7 9 
Out degree:
1 2 2 2 2 2 2 2 3 3 3 3 3 3 3 3 3 3 3 3 4 4 4 4 4 4 4 4 4 4 5 5 5 5 5 5 5 6 7 8 

./171
Nodes: 40
Sum in & out: 132	132
In degree:
0 0 0 0 0 0 0 1 2 2 3 3 3 3 3 3 3 3 3 3 3 4 4 4 4 4 4 4 4 4 4 4 5 5 5 5 5 7 8 10 
Out degree:
0 1 1 1 1 1 2 2 2 2 2 2 2 2 2 3 3 3 3 3 3 3 3 4 4 4 4 4 4 5 5 5 5 5 5 6 6 6 6 7 

./172
Nodes: 40
Sum in & out: 132	132
In degree:
0 0 0 0 0 0 0 1 2 2 3 3 3 3 3 3 3 3 3 3 3 4 4 4 4 4 4 4 4 4 4 4 5 5 5 5 5 7 8 10 
Out degree:
0 1 1 1 1 1 2 2 2 2 2 2 2 2 2 3 3 3 3 3 3 3 3 4 4 4 4 4 4 5 5 5 5 5 5 6 6 6 6 7 

./173
Nodes: 40
Sum in & out: 132	132
In degree:
0 0 0 0 0 0 0 1 2 2 3 3 3 3 3 3 3 3 3 3 3 4 4 4 4 4 4 4 4 4 4 4 5 5 5 5 5 7 8 10 
Out degree:
0 1 1 1 1 1 2 2 2 2 2 2 2 2 2 3 3 3 3 3 3 3 3 4 4 4 4 4 4 5 5 5 5 5 5 6 6 6 6 7 

./174
Nodes: 40
Sum in & out: 132	132
In degree:
0 0 0 0 0 0 0 1 2 2 3 3 3 3 3 3 3 3 3 3 3 4 4 4 4 4 4 4 4 4 4 4 5 5 5 5 5 7 8 10 
Out degree:
0 1 1 1 1 1 2 2 2 2 2 2 2 2 2 3 3 3 3 3 3 3 3 4 4 4 4 4 4 5 5 5 5 5 5 6 6 6 6 7 

./175
Nodes: 40
Sum in & out: 132	132
In degree:
0 0 0 0 0 0 0 1 2 2 3 3 3 3 3 3 3 3 3 3 3 4 4 4 4 4 4 4 4 4 4 4 5 5 5 5 5 7 8 10 
Out degree:
0 1 1 1 1 1 2 2 2 2 2 2 2 2 2 3 3 3 3 3 3 3 3 4 4 4 4 4 4 5 5 5 5 5 5 6 6 6 6 7 

./176
Nodes: 40
Sum in & out: 137	137
In degree:
0 0 0 0 0 0 0 2 2 3 3 3 3 3 3 3 3 4 4 4 4 4 4 4 4 4 4 4 4 5 5 5 5 5 5 5 6 6 6 8 
Out degree:
1 1 1 1 1 2 2 2 2 2 2 2 3 3 3 3 3 3 3 3 3 3 3 3 4 4 4 4 4 4 4 5 5 5 5 5 6 6 8 9 

./177
Nodes: 40
Sum in & out: 137	137
In degree:
0 0 0 0 0 0 0 2 2 3 3 3 3 3 3 3 3 4 4 4 4 4 4 4 4 4 4 4 4 5 5 5 5 5 5 5 6 6 6 8 
Out degree:
1 1 1 1 1 2 2 2 2 2 2 2 3 3 3 3 3 3 3 3 3 3 3 3 4 4 4 4 4 4 4 5 5 5 5 5 6 6 8 9 

./178
Nodes: 40
Sum in & out: 137	137
In degree:
0 0 0 0 0 0 0 2 2 3 3 3 3 3 3 3 3 4 4 4 4 4 4 4 4 4 4 4 4 5 5 5 5 5 5 5 6 6 6 8 
Out degree:
1 1 1 1 1 2 2 2 2 2 2 2 3 3 3 3 3 3 3 3 3 3 3 3 4 4 4 4 4 4 4 5 5 5 5 5 6 6 8 9 

./179
Nodes: 40
Sum in & out: 137	137
In degree:
0 0 0 0 0 0 0 2 2 3 3 3 3 3 3 3 3 4 4 4 4 4 4 4 4 4 4 4 4 5 5 5 5 5 5 5 6 6 6 8 
Out degree:
1 1 1 1 1 2 2 2 2 2 2 2 3 3 3 3 3 3 3 3 3 3 3 3 4 4 4 4 4 4 4 5 5 5 5 5 6 6 8 9 

./18
Nodes: 40
Sum in & out: 138	138
In degree:
0 0 0 0 0 0 0 1 1 2 2 2 3 3 3 3 3 3 3 3 3 4 4 4 4 4 4 5 5 5 5 5 5 6 6 6 6 7 9 9 
Out degree:
1 1 1 2 2 2 2 2 2 2 2 2 3 3 3 3 3 3 3 3 3 3 4 4 4 4 4 4 4 4 4 4 4 5 5 6 6 6 7 8 

./180
Nodes: 40
Sum in & out: 137	137
In degree:
0 0 0 0 0 0 0 2 2 3 3 3 3 3 3 3 3 4 4 4 4 4 4 4 4 4 4 4 4 5 5 5 5 5 5 5 6 6 6 8 
Out degree:
1 1 1 1 1 2 2 2 2 2 2 2 3 3 3 3 3 3 3 3 3 3 3 3 4 4 4 4 4 4 4 5 5 5 5 5 6 6 8 9 

./181
Nodes: 40
Sum in & out: 126	126
In degree:
0 0 0 0 0 0 0 1 1 2 2 2 3 3 3 3 3 3 3 3 3 3 3 4 4 4 4 4 4 4 5 5 5 5 5 6 6 6 6 8 
Out degree:
1 1 1 1 1 1 1 1 2 2 2 2 2 2 2 2 2 2 3 3 3 3 3 3 3 4 4 4 4 4 4 4 4 5 6 6 6 7 7 8 

./182
Nodes: 40
Sum in & out: 126	126
In degree:
0 0 0 0 0 0 0 1 1 2 2 2 3 3 3 3 3 3 3 3 3 3 3 4 4 4 4 4 4 4 5 5 5 5 5 6 6 6 6 8 
Out degree:
1 1 1 1 1 1 1 1 2 2 2 2 2 2 2 2 2 2 3 3 3 3 3 3 3 4 4 4 4 4 4 4 4 5 6 6 6 7 7 8 

./183
Nodes: 40
Sum in & out: 126	126
In degree:
0 0 0 0 0 0 0 1 1 2 2 2 3 3 3 3 3 3 3 3 3 3 3 4 4 4 4 4 4 4 5 5 5 5 5 6 6 6 6 8 
Out degree:
1 1 1 1 1 1 1 1 2 2 2 2 2 2 2 2 2 2 3 3 3 3 3 3 3 4 4 4 4 4 4 4 4 5 6 6 6 7 7 8 

./184
Nodes: 40
Sum in & out: 126	126
In degree:
0 0 0 0 0 0 0 1 1 2 2 2 3 3 3 3 3 3 3 3 3 3 3 4 4 4 4 4 4 4 5 5 5 5 5 6 6 6 6 8 
Out degree:
1 1 1 1 1 1 1 1 2 2 2 2 2 2 2 2 2 2 3 3 3 3 3 3 3 4 4 4 4 4 4 4 4 5 6 6 6 7 7 8 

./185
Nodes: 40
Sum in & out: 126	126
In degree:
0 0 0 0 0 0 0 1 1 2 2 2 3 3 3 3 3 3 3 3 3 3 3 4 4 4 4 4 4 4 5 5 5 5 5 6 6 6 6 8 
Out degree:
1 1 1 1 1 1 1 1 2 2 2 2 2 2 2 2 2 2 3 3 3 3 3 3 3 4 4 4 4 4 4 4 4 5 6 6 6 7 7 8 

./186
Nodes: 40
Sum in & out: 138	138
In degree:
0 0 0 0 0 0 0 2 2 2 3 3 3 3 3 3 3 3 3 4 4 4 4 4 4 4 4 5 5 5 5 5 5 5 5 6 6 7 7 7 
Out degree:
1 1 1 1 1 2 2 2 2 2 2 2 2 2 2 3 3 3 3 3 3 3 4 4 4 4 4 4 4 4 4 4 5 5 6 6 6 7 7 10 

./187
Nodes: 40
Sum in & out: 138	138
In degree:
0 0 0 0 0 0 0 2 2 2 3 3 3 3 3 3 3 3 3 4 4 4 4 4 4 4 4 5 5 5 5 5 5 5 5 6 6 7 7 7 
Out degree:
1 1 1 1 1 2 2 2 2 2 2 2 2 2 2 3 3 3 3 3 3 3 4 4 4 4 4 4 4 4 4 4 5 5 6 6 6 7 7 10 

./188
Nodes: 40
Sum in & out: 138	138
In degree:
0 0 0 0 0 0 0 2 2 2 3 3 3 3 3 3 3 3 3 4 4 4 4 4 4 4 4 5 5 5 5 5 5 5 5 6 6 7 7 7 
Out degree:
1 1 1 1 1 2 2 2 2 2 2 2 2 2 2 3 3 3 3 3 3 3 4 4 4 4 4 4 4 4 4 4 5 5 6 6 6 7 7 10 

./189
Nodes: 40
Sum in & out: 138	138
In degree:
0 0 0 0 0 0 0 2 2 2 3 3 3 3 3 3 3 3 3 4 4 4 4 4 4 4 4 5 5 5 5 5 5 5 5 6 6 7 7 7 
Out degree:
1 1 1 1 1 2 2 2 2 2 2 2 2 2 2 3 3 3 3 3 3 3 4 4 4 4 4 4 4 4 4 4 5 5 6 6 6 7 7 10 

./19
Nodes: 40
Sum in & out: 138	138
In degree:
0 0 0 0 0 0 0 1 1 2 2 2 3 3 3 3 3 3 3 3 3 4 4 4 4 4 4 5 5 5 5 5 5 6 6 6 6 7 9 9 
Out degree:
1 1 1 2 2 2 2 2 2 2 2 2 3 3 3 3 3 3 3 3 3 3 4 4 4 4 4 4 4 4 4 4 4 5 5 6 6 6 7 8 

./190
Nodes: 40
Sum in & out: 138	138
In degree:
0 0 0 0 0 0 0 2 2 2 3 3 3 3 3 3 3 3 3 4 4 4 4 4 4 4 4 5 5 5 5 5 5 5 5 6 6 7 7 7 
Out degree:
1 1 1 1 1 2 2 2 2 2 2 2 2 2 2 3 3 3 3 3 3 3 4 4 4 4 4 4 4 4 4 4 5 5 6 6 6 7 7 10 

./191
Nodes: 40
Sum in & out: 127	127
In degree:
0 0 0 0 0 0 0 1 1 2 2 2 2 3 3 3 3 3 3 3 3 3 3 3 3 4 4 4 4 5 5 5 5 5 5 6 6 7 8 8 
Out degree:
1 1 1 2 2 2 2 2 2 2 2 2 2 2 2 3 3 3 3 3 3 3 3 3 3 4 4 4 4 4 4 4 4 4 5 5 5 5 7 7 

./192
Nodes: 40
Sum in & out: 127	127
In degree:
0 0 0 0 0 0 0 1 1 2 2 2 2 3 3 3 3 3 3 3 3 3 3 3 3 4 4 4 4 5 5 5 5 5 5 6 6 7 8 8 
Out degree:
1 1 1 2 2 2 2 2 2 2 2 2 2 2 2 3 3 3 3 3 3 3 3 3 3 4 4 4 4 4 4 4 4 4 5 5 5 5 7 7 

./193
Nodes: 40
Sum in & out: 127	127
In degree:
0 0 0 0 0 0 0 1 1 2 2 2 2 3 3 3 3 3 3 3 3 3 3 3 3 4 4 4 4 5 5 5 5 5 5 6 6 7 8 8 
Out degree:
1 1 1 2 2 2 2 2 2 2 2 2 2 2 2 3 3 3 3 3 3 3 3 3 3 4 4 4 4 4 4 4 4 4 5 5 5 5 7 7 

./194
Nodes: 40
Sum in & out: 127	127
In degree:
0 0 0 0 0 0 0 1 1 2 2 2 2 3 3 3 3 3 3 3 3 3 3 3 3 4 4 4 4 5 5 5 5 5 5 6 6 7 8 8 
Out degree:
1 1 1 2 2 2 2 2 2 2 2 2 2 2 2 3 3 3 3 3 3 3 3 3 3 4 4 4 4 4 4 4 4 4 5 5 5 5 7 7 

./195
Nodes: 40
Sum in & out: 127	127
In degree:
0 0 0 0 0 0 0 1 1 2 2 2 2 3 3 3 3 3 3 3 3 3 3 3 3 4 4 4 4 5 5 5 5 5 5 6 6 7 8 8 
Out degree:
1 1 1 2 2 2 2 2 2 2 2 2 2 2 2 3 3 3 3 3 3 3 3 3 3 4 4 4 4 4 4 4 4 4 5 5 5 5 7 7 

./196
Nodes: 40
Sum in & out: 124	124
In degree:
0 0 0 0 0 0 0 1 2 2 2 2 2 2 3 3 3 3 3 3 3 3 3 3 4 4 4 4 4 4 4 4 5 5 5 6 6 6 6 10 
Out degree:
1 1 1 1 1 1 1 2 2 2 2 2 2 2 2 3 3 3 3 3 3 4 4 4 4 4 4 4 4 4 4 4 4 4 5 5 5 5 5 6 

./197
Nodes: 40
Sum in & out: 124	124
In degree:
0 0 0 0 0 0 0 1 2 2 2 2 2 2 3 3 3 3 3 3 3 3 3 3 4 4 4 4 4 4 4 4 5 5 5 6 6 6 6 10 
Out degree:
1 1 1 1 1 1 1 2 2 2 2 2 2 2 2 3 3 3 3 3 3 4 4 4 4 4 4 4 4 4 4 4 4 4 5 5 5 5 5 6 

./198
Nodes: 40
Sum in & out: 124	124
In degree:
0 0 0 0 0 0 0 1 2 2 2 2 2 2 3 3 3 3 3 3 3 3 3 3 4 4 4 4 4 4 4 4 5 5 5 6 6 6 6 10 
Out degree:
1 1 1 1 1 1 1 2 2 2 2 2 2 2 2 3 3 3 3 3 3 4 4 4 4 4 4 4 4 4 4 4 4 4 5 5 5 5 5 6 

./199
Nodes: 40
Sum in & out: 124	124
In degree:
0 0 0 0 0 0 0 1 2 2 2 2 2 2 3 3 3 3 3 3 3 3 3 3 4 4 4 4 4 4 4 4 5 5 5 6 6 6 6 10 
Out degree:
1 1 1 1 1 1 1 2 2 2 2 2 2 2 2 3 3 3 3 3 3 4 4 4 4 4 4 4 4 4 4 4 4 4 5 5 5 5 5 6 

./2
Nodes: 40
Sum in & out: 140	140
In degree:
0 0 0 0 0 0 0 1 2 2 2 3 3 3 3 3 3 3 3 3 4 4 4 4 4 4 4 5 5 5 5 5 5 6 6 6 7 7 8 8 
Out degree:
1 1 1 2 2 2 2 2 2 2 2 3 3 3 3 3 3 3 3 3 3 3 4 4 4 4 4 4 4 4 4 4 5 5 5 5 6 6 8 8 

./20
Nodes: 40
Sum in & out: 138	138
In degree:
0 0 0 0 0 0 0 1 1 2 2 2 3 3 3 3 3 3 3 3 3 4 4 4 4 4 4 5 5 5 5 5 5 6 6 6 6 7 9 9 
Out degree:
1 1 1 2 2 2 2 2 2 2 2 2 3 3 3 3 3 3 3 3 3 3 4 4 4 4 4 4 4 4 4 4 4 5 5 6 6 6 7 8 

./200
Nodes: 40
Sum in & out: 124	124
In degree:
0 0 0 0 0 0 0 1 2 2 2 2 2 2 3 3 3 3 3 3 3 3 3 3 4 4 4 4 4 4 4 4 5 5 5 6 6 6 6 10 
Out degree:
1 1 1 1 1 1 1 2 2 2 2 2 2 2 2 3 3 3 3 3 3 4 4 4 4 4 4 4 4 4 4 4 4 4 5 5 5 5 5 6 

./201
Nodes: 40
Sum in & out: 147	147
In degree:
0 0 0 0 0 0 0 2 2 2 2 2 3 3 3 4 4 4 4 4 4 4 4 4 4 4 4 5 5 5 5 5 6 6 6 7 7 7 7 9 
Out degree:
1 1 2 2 2 2 2 2 2 2 3 3 3 3 3 3 3 3 3 3 3 3 4 4 4 4 4 4 4 4 5 5 5 5 6 6 7 7 7 8 

./202
Nodes: 40
Sum in & out: 147	147
In degree:
0 0 0 0 0 0 0 2 2 2 2 2 3 3 3 4 4 4 4 4 4 4 4 4 4 4 4 5 5 5 5 5 6 6 6 7 7 7 7 9 
Out degree:
1 1 2 2 2 2 2 2 2 2 3 3 3 3 3 3 3 3 3 3 3 3 4 4 4 4 4 4 4 4 5 5 5 5 6 6 7 7 7 8 

./203
Nodes: 40
Sum in & out: 147	147
In degree:
0 0 0 0 0 0 0 2 2 2 2 2 3 3 3 4 4 4 4 4 4 4 4 4 4 4 4 5 5 5 5 5 6 6 6 7 7 7 7 9 
Out degree:
1 1 2 2 2 2 2 2 2 2 3 3 3 3 3 3 3 3 3 3 3 3 4 4 4 4 4 4 4 4 5 5 5 5 6 6 7 7 7 8 

./204
Nodes: 40
Sum in & out: 147	147
In degree:
0 0 0 0 0 0 0 2 2 2 2 2 3 3 3 4 4 4 4 4 4 4 4 4 4 4 4 5 5 5 5 5 6 6 6 7 7 7 7 9 
Out degree:
1 1 2 2 2 2 2 2 2 2 3 3 3 3 3 3 3 3 3 3 3 3 4 4 4 4 4 4 4 4 5 5 5 5 6 6 7 7 7 8 

./205
Nodes: 40
Sum in & out: 147	147
In degree:
0 0 0 0 0 0 0 2 2 2 2 2 3 3 3 4 4 4 4 4 4 4 4 4 4 4 4 5 5 5 5 5 6 6 6 7 7 7 7 9 
Out degree:
1 1 2 2 2 2 2 2 2 2 3 3 3 3 3 3 3 3 3 3 3 3 4 4 4 4 4 4 4 4 5 5 5 5 6 6 7 7 7 8 

./206
Nodes: 40
Sum in & out: 139	139
In degree:
0 0 0 0 0 0 0 1 2 2 2 2 3 3 3 3 3 4 4 4 4 4 4 4 4 5 5 5 5 5 5 5 5 5 5 6 6 6 7 8 
Out degree:
1 1 1 1 2 2 2 2 2 2 2 2 2 3 3 3 3 3 3 3 3 4 4 4 4 4 4 4 4 4 5 5 5 5 5 6 6 6 6 8 

./207
Nodes: 40
Sum in & out: 139	139
In degree:
0 0 0 0 0 0 0 1 2 2 2 2 3 3 3 3 3 4 4 4 4 4 4 4 4 5 5 5 5 5 5 5 5 5 5 6 6 6 7 8 
Out degree:
1 1 1 1 2 2 2 2 2 2 2 2 2 3 3 3 3 3 3 3 3 4 4 4 4 4 4 4 4 4 5 5 5 5 5 6 6 6 6 8 

./208
Nodes: 40
Sum in & out: 139	139
In degree:
0 0 0 0 0 0 0 1 2 2 2 2 3 3 3 3 3 4 4 4 4 4 4 4 4 5 5 5 5 5 5 5 5 5 5 6 6 6 7 8 
Out degree:
1 1 1 1 2 2 2 2 2 2 2 2 2 3 3 3 3 3 3 3 3 4 4 4 4 4 4 4 4 4 5 5 5 5 5 6 6 6 6 8 

./209
Nodes: 40
Sum in & out: 139	139
In degree:
0 0 0 0 0 0 0 1 2 2 2 2 3 3 3 3 3 4 4 4 4 4 4 4 4 5 5 5 5 5 5 5 5 5 5 6 6 6 7 8 
Out degree:
1 1 1 1 2 2 2 2 2 2 2 2 2 3 3 3 3 3 3 3 3 4 4 4 4 4 4 4 4 4 5 5 5 5 5 6 6 6 6 8 

./21
Nodes: 40
Sum in & out: 146	146
In degree:
0 0 0 0 0 0 0 1 2 2 2 2 3 3 3 3 3 4 4 4 4 4 4 4 4 5 5 5 5 5 5 5 6 6 6 6 6 7 7 11 
Out degree:
1 1 2 2 2 2 2 2 2 2 2 2 2 2 2 3 3 3 3 3 3 3 4 4 4 4 4 4 4 5 5 5 5 5 7 7 7 7 8 8 

./210
Nodes: 40
Sum in & out: 139	139
In degree:
0 0 0 0 0 0 0 1 2 2 2 2 3 3 3 3 3 4 4 4 4 4 4 4 4 5 5 5 5 5 5 5 5 5 5 6 6 6 7 8 
Out degree:
1 1 1 1 2 2 2 2 2 2 2 2 2 3 3 3 3 3 3 3 3 4 4 4 4 4 4 4 4 4 5 5 5 5 5 6 6 6 6 8 

./211
Nodes: 40
Sum in & out: 119	119
In degree:
0 0 0 0 0 0 0 1 2 2 2 2 2 2 2 2 3 3 3 3 3 3 3 3 3 3 4 4 4 4 5 5 5 5 5 6 6 6 6 7 
Out degree:
0 1 1 1 1 1 2 2 2 2 2 2 2 2 2 2 2 3 3 3 3 3 3 3 3 3 3 4 4 4 4 4 5 5 5 5 5 5 5 7 

./212
Nodes: 40
Sum in & out: 119	119
In degree:
0 0 0 0 0 0 0 1 2 2 2 2 2 2 2 2 3 3 3 3 3 3 3 3 3 3 4 4 4 4 5 5 5 5 5 6 6 6 6 7 
Out degree:
0 1 1 1 1 1 2 2 2 2 2 2 2 2 2 2 2 3 3 3 3 3 3 3 3 3 3 4 4 4 4 4 5 5 5 5 5 5 5 7 

./213
Nodes: 40
Sum in & out: 119	119
In degree:
0 0 0 0 0 0 0 1 2 2 2 2 2 2 2 2 3 3 3 3 3 3 3 3 3 3 4 4 4 4 5 5 5 5 5 6 6 6 6 7 
Out degree:
0 1 1 1 1 1 2 2 2 2 2 2 2 2 2 2 2 3 3 3 3 3 3 3 3 3 3 4 4 4 4 4 5 5 5 5 5 5 5 7 

./214
Nodes: 40
Sum in & out: 119	119
In degree:
0 0 0 0 0 0 0 1 2 2 2 2 2 2 2 2 3 3 3 3 3 3 3 3 3 3 4 4 4 4 5 5 5 5 5 6 6 6 6 7 
Out degree:
0 1 1 1 1 1 2 2 2 2 2 2 2 2 2 2 2 3 3 3 3 3 3 3 3 3 3 4 4 4 4 4 5 5 5 5 5 5 5 7 

./215
Nodes: 40
Sum in & out: 119	119
In degree:
0 0 0 0 0 0 0 1 2 2 2 2 2 2 2 2 3 3 3 3 3 3 3 3 3 3 4 4 4 4 5 5 5 5 5 6 6 6 6 7 
Out degree:
0 1 1 1 1 1 2 2 2 2 2 2 2 2 2 2 2 3 3 3 3 3 3 3 3 3 3 4 4 4 4 4 5 5 5 5 5 5 5 7 

./216
Nodes: 40
Sum in & out: 160	160
In degree:
0 0 0 0 0 0 0 3 3 3 3 3 3 4 4 4 4 4 4 4 5 5 5 5 5 5 5 5 5 5 5 5 5 5 6 6 7 7 9 9 
Out degree:
1 1 2 2 2 2 2 2 2 2 2 2 3 3 3 3 3 3 3 4 4 4 4 4 4 4 4 4 4 5 5 5 5 6 6 7 7 9 10 12 

./217
Nodes: 40
Sum in & out: 160	160
In degree:
0 0 0 0 0 0 0 3 3 3 3 3 3 4 4 4 4 4 4 4 5 5 5 5 5 5 5 5 5 5 5 5 5 5 6 6 7 7 9 9 
Out degree:
1 1 2 2 2 2 2 2 2 2 2 2 3 3 3 3 3 3 3 4 4 4 4 4 4 4 4 4 4 5 5 5 5 6 6 7 7 9 11 11 

./218
Nodes: 40
Sum in & out: 160	160
In degree:
0 0 0 0 0 0 0 3 3 3 3 3 3 4 4 4 4 4 4 4 5 5 5 5 5 5 5 5 5 5 5 5 5 5 6 6 7 7 9 9 
Out degree:
1 1 2 2 2 2 2 2 2 2 2 2 3 3 3 3 3 3 3 4 4 4 4 4 4 4 4 4 4 5 5 5 5 6 6 7 7 9 10 12 

./219
Nodes: 40
Sum in & out: 160	160
In degree:
0 0 0 0 0 0 0 3 3 3 3 3 3 4 4 4 4 4 4 4 5 5 5 5 5 5 5 5 5 5 5 5 5 5 6 6 7 7 9 9 
Out degree:
1 1 2 2 2 2 2 2 2 2 2 2 3 3 3 3 3 3 3 4 4 4 4 4 4 4 4 4 4 5 5 5 5 6 6 7 7 9 10 12 

./22
Nodes: 40
Sum in & out: 146	146
In degree:
0 0 0 0 0 0 0 1 2 2 2 2 3 3 3 3 3 4 4 4 4 4 4 4 4 5 5 5 5 5 5 5 6 6 6 6 6 7 7 11 
Out degree:
1 1 2 2 2 2 2 2 2 2 2 2 2 2 2 3 3 3 3 3 3 3 4 4 4 4 4 4 4 5 5 5 5 5 7 7 7 7 8 8 

./220
Nodes: 40
Sum in & out: 160	160
In degree:
0 0 0 0 0 0 0 3 3 3 3 3 3 4 4 4 4 4 4 4 5 5 5 5 5 5 5 5 5 5 5 5 5 5 6 6 7 7 9 9 
Out degree:
1 1 2 2 2 2 2 2 2 2 2 2 3 3 3 3 3 3 3 4 4 4 4 4 4 4 4 4 4 5 5 5 5 6 6 7 7 9 10 12 

./221
Nodes: 40
Sum in & out: 159	159
In degree:
0 0 0 0 0 0 0 1 1 3 3 3 3 3 3 3 3 4 4 4 4 5 5 5 5 5 5 5 5 6 6 6 6 6 6 6 7 7 8 13 
Out degree:
1 1 1 2 2 2 2 2 3 3 3 3 3 4 4 4 4 4 4 4 4 4 4 4 4 5 5 5 5 5 5 5 5 5 5 6 6 6 7 8 

./222
Nodes: 40
Sum in & out: 159	159
In degree:
0 0 0 0 0 0 0 1 1 3 3 3 3 3 3 3 3 4 4 4 4 5 5 5 5 5 5 5 5 6 6 6 6 6 6 6 7 7 8 13 
Out degree:
1 1 1 2 2 2 2 2 3 3 3 3 3 4 4 4 4 4 4 4 4 4 4 4 4 5 5 5 5 5 5 5 5 5 5 6 6 6 7 8 

./223
Nodes: 40
Sum in & out: 159	159
In degree:
0 0 0 0 0 0 0 1 1 3 3 3 3 3 3 3 3 4 4 4 4 5 5 5 5 5 5 5 5 6 6 6 6 6 6 6 7 7 8 13 
Out degree:
1 1 1 2 2 2 2 2 3 3 3 3 3 4 4 4 4 4 4 4 4 4 4 4 4 5 5 5 5 5 5 5 5 5 5 6 6 6 7 8 

./224
Nodes: 40
Sum in & out: 160	160
In degree:
0 0 0 0 0 0 0 1 1 3 3 3 3 3 3 3 4 4 4 4 4 5 5 5 5 5 5 5 5 6 6 6 6 6 6 6 7 7 8 13 
Out degree:
1 1 1 2 2 2 2 2 3 3 3 3 3 4 4 4 4 4 4 4 4 4 4 4 4 5 5 5 5 5 5 5 5 5 5 6 6 6 8 8 

./225
Nodes: 40
Sum in & out: 159	159
In degree:
0 0 0 0 0 0 0 1 1 3 3 3 3 3 3 3 3 4 4 4 4 5 5 5 5 5 5 5 5 6 6 6 6 6 6 6 7 7 8 13 
Out degree:
1 1 1 2 2 2 2 2 3 3 3 3 3 4 4 4 4 4 4 4 4 4 4 4 4 5 5 5 5 5 5 5 5 5 5 6 6 6 7 8 

./226
Nodes: 40
Sum in & out: 139	139
In degree:
0 0 0 0 0 0 0 1 2 2 2 2 3 3 3 3 3 3 4 4 4 4 4 4 4 4 4 4 4 5 5 5 5 5 6 6 7 7 7 10 
Out degree:
1 1 1 2 2 2 2 2 2 2 2 2 2 2 3 3 3 3 3 3 3 3 4 4 4 4 4 4 4 4 5 5 5 6 6 6 6 6 6 7 

./227
Nodes: 40
Sum in & out: 139	139
In degree:
0 0 0 0 0 0 0 1 2 2 2 2 3 3 3 3 3 3 4 4 4 4 4 4 4 4 4 4 4 5 5 5 5 5 6 6 7 7 7 10 
Out degree:
1 1 1 2 2 2 2 2 2 2 2 2 2 2 3 3 3 3 3 3 3 3 4 4 4 4 4 4 4 4 5 5 5 6 6 6 6 6 6 7 

./228
Nodes: 40
Sum in & out: 139	139
In degree:
0 0 0 0 0 0 0 1 2 2 2 2 3 3 3 3 3 3 4 4 4 4 4 4 4 4 4 4 4 5 5 5 5 5 6 6 7 7 7 10 
Out degree:
1 1 1 2 2 2 2 2 2 2 2 2 2 2 3 3 3 3 3 3 3 3 4 4 4 4 4 4 4 4 5 5 5 6 6 6 6 6 6 7 

./229
Nodes: 40
Sum in & out: 139	139
In degree:
0 0 0 0 0 0 0 1 2 2 2 2 3 3 3 3 3 3 4 4 4 4 4 4 4 4 4 4 4 5 5 5 5 5 6 6 7 7 7 10 
Out degree:
1 1 1 2 2 2 2 2 2 2 2 2 2 2 3 3 3 3 3 3 3 3 4 4 4 4 4 4 4 4 5 5 5 6 6 6 6 6 6 7 

./23
Nodes: 40
Sum in & out: 146	146
In degree:
0 0 0 0 0 0 0 1 2 2 2 2 3 3 3 3 3 4 4 4 4 4 4 4 4 5 5 5 5 5 5 5 6 6 6 6 6 7 7 11 
Out degree:
1 1 2 2 2 2 2 2 2 2 2 2 2 2 2 3 3 3 3 3 3 3 4 4 4 4 4 4 4 5 5 5 5 5 7 7 7 7 8 8 

./230
Nodes: 40
Sum in & out: 139	139
In degree:
0 0 0 0 0 0 0 1 2 2 2 2 3 3 3 3 3 3 4 4 4 4 4 4 4 4 4 4 4 5 5 5 5 5 6 6 7 7 7 10 
Out degree:
1 1 1 2 2 2 2 2 2 2 2 2 2 2 3 3 3 3 3 3 3 3 4 4 4 4 4 4 4 4 5 5 5 6 6 6 6 6 6 7 

./231
Nodes: 40
Sum in & out: 134	134
In degree:
0 0 0 0 0 0 0 1 2 2 2 3 3 3 3 3 3 3 4 4 4 4 4 4 4 4 4 4 5 5 5 5 5 5 5 6 6 6 6 7 
Out degree:
1 1 1 1 2 2 2 2 2 2 2 3 3 3 3 3 3 3 3 3 4 4 4 4 4 4 4 4 4 4 4 4 4 4 5 5 5 5 6 7 

./232
Nodes: 40
Sum in & out: 134	134
In degree:
0 0 0 0 0 0 0 1 2 2 2 3 3 3 3 3 3 3 4 4 4 4 4 4 4 4 4 4 5 5 5 5 5 5 5 6 6 6 6 7 
Out degree:
1 1 1 1 2 2 2 2 2 2 2 3 3 3 3 3 3 3 3 3 4 4 4 4 4 4 4 4 4 4 4 4 4 4 5 5 5 5 6 7 

./233
Nodes: 40
Sum in & out: 134	134
In degree:
0 0 0 0 0 0 0 1 2 2 2 3 3 3 3 3 3 3 4 4 4 4 4 4 4 4 4 4 5 5 5 5 5 5 5 6 6 6 6 7 
Out degree:
1 1 1 1 2 2 2 2 2 2 2 3 3 3 3 3 3 3 3 3 4 4 4 4 4 4 4 4 4 4 4 4 4 4 5 5 5 5 6 7 

./234
Nodes: 40
Sum in & out: 134	134
In degree:
0 0 0 0 0 0 0 1 2 2 2 3 3 3 3 3 3 3 4 4 4 4 4 4 4 4 4 4 5 5 5 5 5 5 5 6 6 6 6 7 
Out degree:
1 1 1 1 2 2 2 2 2 2 2 3 3 3 3 3 3 3 3 3 4 4 4 4 4 4 4 4 4 4 4 4 4 4 5 5 5 5 6 7 

./235
Nodes: 40
Sum in & out: 134	134
In degree:
0 0 0 0 0 0 0 1 2 2 2 3 3 3 3 3 3 3 4 4 4 4 4 4 4 4 4 4 5 5 5 5 5 5 5 6 6 6 6 7 
Out degree:
1 1 1 1 2 2 2 2 2 2 2 3 3 3 3 3 3 3 3 3 4 4 4 4 4 4 4 4 4 4 4 4 4 4 5 5 5 5 6 7 

./236
Nodes: 40
Sum in & out: 125	125
In degree:
0 0 0 0 0 0 0 0 2 2 2 3 3 3 3 3 3 3 3 3 3 3 4 4 4 4 4 4 4 4 5 5 5 5 5 5 5 5 6 8 
Out degree:
1 1 1 1 2 2 2 2 2 2 2 2 2 2 2 2 2 3 3 3 3 3 3 3 3 3 4 4 4 4 4 4 4 4 4 5 6 6 7 8 

./237
Nodes: 40
Sum in & out: 125	125
In degree:
0 0 0 0 0 0 0 0 2 2 2 3 3 3 3 3 3 3 3 3 3 3 4 4 4 4 4 4 4 4 5 5 5 5 5 5 5 5 6 8 
Out degree:
1 1 1 1 2 2 2 2 2 2 2 2 2 2 2 2 2 3 3 3 3 3 3 3 3 3 4 4 4 4 4 4 4 4 4 5 6 6 7 8 

./238
Nodes: 40
Sum in & out: 125	125
In degree:
0 0 0 0 0 0 0 0 2 2 2 3 3 3 3 3 3 3 3 3 3 3 4 4 4 4 4 4 4 4 5 5 5 5 5 5 5 5 6 8 
Out degree:
1 1 1 1 2 2 2 2 2 2 2 2 2 2 2 2 2 3 3 3 3 3 3 3 3 3 4 4 4 4 4 4 4 4 4 5 6 6 7 8 

./239
Nodes: 40
Sum in & out: 125	125
In degree:
0 0 0 0 0 0 0 0 2 2 2 3 3 3 3 3 3 3 3 3 3 3 4 4 4 4 4 4 4 4 5 5 5 5 5 5 5 5 6 8 
Out degree:
1 1 1 1 2 2 2 2 2 2 2 2 2 2 2 2 2 3 3 3 3 3 3 3 3 3 4 4 4 4 4 4 4 4 4 5 6 6 7 8 

./24
Nodes: 40
Sum in & out: 146	146
In degree:
0 0 0 0 0 0 0 1 2 2 2 2 3 3 3 3 3 4 4 4 4 4 4 4 4 5 5 5 5 5 5 5 6 6 6 6 6 7 7 11 
Out degree:
1 1 2 2 2 2 2 2 2 2 2 2 2 2 2 3 3 3 3 3 3 3 4 4 4 4 4 4 4 5 5 5 5 5 7 7 7 7 8 8 

./240
Nodes: 40
Sum in & out: 125	125
In degree:
0 0 0 0 0 0 0 0 2 2 2 3 3 3 3 3 3 3 3 3 3 3 4 4 4 4 4 4 4 4 5 5 5 5 5 5 5 5 6 8 
Out degree:
1 1 1 1 2 2 2 2 2 2 2 2 2 2 2 2 2 3 3 3 3 3 3 3 3 3 4 4 4 4 4 4 4 4 4 5 6 6 7 8 

./241
Nodes: 40
Sum in & out: 127	127
In degree:
0 0 0 0 0 0 0 1 1 1 2 2 2 3 3 3 3 3 3 3 3 4 4 4 4 4 4 4 4 5 5 5 5 5 6 6 6 6 6 7 
Out degree:
1 1 1 1 1 2 2 2 2 2 2 2 2 2 2 3 3 3 3 3 3 3 3 3 3 4 4 4 4 4 4 5 5 5 5 5 5 6 6 6 

./242
Nodes: 40
Sum in & out: 127	127
In degree:
0 0 0 0 0 0 0 1 1 1 2 2 2 3 3 3 3 3 3 3 3 4 4 4 4 4 4 4 4 5 5 5 5 5 6 6 6 6 6 7 
Out degree:
1 1 1 1 1 2 2 2 2 2 2 2 2 2 2 3 3 3 3 3 3 3 3 3 3 4 4 4 4 4 4 5 5 5 5 5 5 6 6 6 

./243
Nodes: 40
Sum in & out: 127	127
In degree:
0 0 0 0 0 0 0 1 1 1 2 2 2 3 3 3 3 3 3 3 3 4 4 4 4 4 4 4 4 5 5 5 5 5 6 6 6 6 6 7 
Out degree:
1 1 1 1 1 2 2 2 2 2 2 2 2 2 2 3 3 3 3 3 3 3 3 3 3 4 4 4 4 4 4 5 5 5 5 5 5 6 6 6 

./244
Nodes: 40
Sum in & out: 127	127
In degree:
0 0 0 0 0 0 0 1 1 1 2 2 2 3 3 3 3 3 3 3 3 4 4 4 4 4 4 4 4 5 5 5 5 5 6 6 6 6 6 7 
Out degree:
1 1 1 1 1 2 2 2 2 2 2 2 2 2 2 3 3 3 3 3 3 3 3 3 3 4 4 4 4 4 4 5 5 5 5 5 5 6 6 6 

./245
Nodes: 40
Sum in & out: 127	127
In degree:
0 0 0 0 0 0 0 1 1 1 2 2 2 3 3 3 3 3 3 3 3 4 4 4 4 4 4 4 4 5 5 5 5 5 6 6 6 6 6 7 
Out degree:
1 1 1 1 1 2 2 2 2 2 2 2 2 2 2 3 3 3 3 3 3 3 3 3 3 4 4 4 4 4 4 5 5 5 5 5 5 6 6 6 

./246
Nodes: 40
Sum in & out: 162	162
In degree:
0 0 0 0 0 0 0 1 2 2 3 3 3 3 4 4 4 4 4 4 4 4 4 4 5 5 5 5 5 5 5 5 5 6 7 7 8 9 10 13 
Out degree:
1 1 1 2 2 2 2 2 2 2 3 3 3 3 3 3 3 4 4 4 4 4 4 4 4 4 4 4 5 5 5 6 6 6 6 6 7 7 8 13 

./247
Nodes: 40
Sum in & out: 162	162
In degree:
0 0 0 0 0 0 0 1 2 2 3 3 3 3 4 4 4 4 4 4 4 4 4 4 5 5 5 5 5 5 5 5 5 6 7 7 8 9 10 13 
Out degree:
1 1 1 2 2 2 2 2 2 2 3 3 3 3 3 3 3 4 4 4 4 4 4 4 4 4 4 4 5 5 5 6 6 6 6 6 7 7 8 13 

./248
Nodes: 40
Sum in & out: 162	162
In degree:
0 0 0 0 0 0 0 1 2 2 3 3 3 3 4 4 4 4 4 4 4 4 4 4 5 5 5 5 5 5 5 5 5 6 7 7 8 9 10 13 
Out degree:
1 1 1 2 2 2 2 2 2 2 3 3 3 3 3 3 3 4 4 4 4 4 4 4 4 4 4 4 5 5 5 6 6 6 6 6 7 7 8 13 

./249
Nodes: 40
Sum in & out: 162	162
In degree:
0 0 0 0 0 0 0 1 2 2 3 3 3 3 4 4 4 4 4 4 4 4 4 4 5 5 5 5 5 5 5 5 5 6 7 7 8 9 10 13 
Out degree:
1 1 1 2 2 2 2 2 2 2 3 3 3 3 3 3 3 4 4 4 4 4 4 4 4 4 4 4 5 5 5 6 6 6 6 6 7 7 8 13 

./25
Nodes: 40
Sum in & out: 146	146
In degree:
0 0 0 0 0 0 0 1 2 2 2 2 3 3 3 3 3 4 4 4 4 4 4 4 4 5 5 5 5 5 5 5 6 6 6 6 6 7 7 11 
Out degree:
1 1 2 2 2 2 2 2 2 2 2 2 2 2 2 3 3 3 3 3 3 3 4 4 4 4 4 4 4 5 5 5 5 5 7 7 7 7 8 8 

./250
Nodes: 40
Sum in & out: 162	162
In degree:
0 0 0 0 0 0 0 1 2 2 3 3 3 3 4 4 4 4 4 4 4 4 4 4 5 5 5 5 5 5 5 5 5 6 7 7 8 9 10 13 
Out degree:
1 1 1 2 2 2 2 2 2 2 3 3 3 3 3 3 3 4 4 4 4 4 4 4 4 4 4 4 5 5 5 6 6 6 6 6 7 7 8 13 

./251
Nodes: 40
Sum in & out: 145	145
In degree:
0 0 0 0 0 0 0 1 2 2 3 3 3 3 3 3 4 4 4 4 4 4 4 5 5 5 5 5 5 5 5 5 5 6 6 6 6 6 7 7 
Out degree:
1 1 2 2 2 2 2 2 2 2 3 3 3 3 3 3 3 3 3 3 3 4 4 4 4 4 4 4 4 4 5 5 5 5 5 6 6 6 7 8 

./252
Nodes: 40
Sum in & out: 145	145
In degree:
0 0 0 0 0 0 0 1 2 2 3 3 3 3 3 3 4 4 4 4 4 4 4 5 5 5 5 5 5 5 5 5 5 6 6 6 6 6 7 7 
Out degree:
1 1 2 2 2 2 2 2 2 2 3 3 3 3 3 3 3 3 3 3 3 4 4 4 4 4 4 4 4 4 5 5 5 5 5 6 6 6 7 8 

./253
Nodes: 40
Sum in & out: 145	145
In degree:
0 0 0 0 0 0 0 1 2 2 3 3 3 3 3 3 4 4 4 4 4 4 4 5 5 5 5 5 5 5 5 5 5 6 6 6 6 6 7 7 
Out degree:
1 1 2 2 2 2 2 2 2 2 3 3 3 3 3 3 3 3 3 3 3 4 4 4 4 4 4 4 4 4 5 5 5 5 5 6 6 6 7 8 

./254
Nodes: 40
Sum in & out: 145	145
In degree:
0 0 0 0 0 0 0 1 2 2 3 3 3 3 3 3 4 4 4 4 4 4 4 5 5 5 5 5 5 5 5 5 5 6 6 6 6 6 7 7 
Out degree:
1 1 2 2 2 2 2 2 2 2 3 3 3 3 3 3 3 3 3 3 3 4 4 4 4 4 4 4 4 4 5 5 5 5 5 6 6 6 7 8 

./255
Nodes: 40
Sum in & out: 145	145
In degree:
0 0 0 0 0 0 0 1 2 2 3 3 3 3 3 3 4 4 4 4 4 4 4 5 5 5 5 5 5 5 5 5 5 6 6 6 6 6 7 7 
Out degree:
1 1 2 2 2 2 2 2 2 2 3 3 3 3 3 3 3 3 3 3 3 4 4 4 4 4 4 4 4 4 5 5 5 5 5 6 6 6 7 8 

./256
Nodes: 40
Sum in & out: 130	130
In degree:
0 0 0 0 0 0 0 1 2 2 2 2 3 3 3 3 3 3 3 3 3 4 4 4 4 4 4 4 4 4 4 5 5 5 6 6 6 6 7 8 
Out degree:
1 1 1 1 1 1 2 2 2 2 2 2 2 2 2 2 2 3 3 3 3 3 3 3 3 4 4 4 4 4 4 4 5 5 5 6 6 6 8 9 

./257
Nodes: 40
Sum in & out: 130	130
In degree:
0 0 0 0 0 0 0 1 2 2 2 2 3 3 3 3 3 3 3 3 3 4 4 4 4 4 4 4 4 4 4 5 5 5 6 6 6 6 7 8 
Out degree:
1 1 1 1 1 1 2 2 2 2 2 2 2 2 2 2 2 3 3 3 3 3 3 3 3 4 4 4 4 4 4 4 5 5 5 6 6 6 8 9 

./258
Nodes: 40
Sum in & out: 130	130
In degree:
0 0 0 0 0 0 0 1 2 2 2 2 3 3 3 3 3 3 3 3 3 4 4 4 4 4 4 4 4 4 4 5 5 5 6 6 6 6 7 8 
Out degree:
1 1 1 1 1 1 2 2 2 2 2 2 2 2 2 2 2 3 3 3 3 3 3 3 3 4 4 4 4 4 4 4 5 5 5 6 6 6 8 9 

./259
Nodes: 40
Sum in & out: 130	130
In degree:
0 0 0 0 0 0 0 1 2 2 2 2 3 3 3 3 3 3 3 3 3 4 4 4 4 4 4 4 4 4 4 5 5 5 6 6 6 6 7 8 
Out degree:
1 1 1 1 1 1 2 2 2 2 2 2 2 2 2 2 2 3 3 3 3 3 3 3 3 4 4 4 4 4 4 4 5 5 5 6 6 6 8 9 

./26
Nodes: 40
Sum in & out: 126	126
In degree:
0 0 0 0 0 0 0 1 1 1 1 2 2 2 2 3 3 3 3 3 3 4 4 4 4 4 4 4 4 5 5 5 5 5 6 6 6 6 7 8 
Out degree:
1 1 1 1 2 2 2 2 2 2 2 2 2 2 2 2 2 2 2 3 3 3 3 3 3 3 3 4 4 4 4 4 4 5 6 6 6 7 7 7 

./260
Nodes: 40
Sum in & out: 130	130
In degree:
0 0 0 0 0 0 0 1 2 2 2 2 3 3 3 3 3 3 3 3 3 4 4 4 4 4 4 4 4 4 4 5 5 5 6 6 6 6 7 8 
Out degree:
1 1 1 1 1 1 2 2 2 2 2 2 2 2 2 2 2 3 3 3 3 3 3 3 3 4 4 4 4 4 4 4 5 5 5 6 6 6 8 9 

./261
Nodes: 40
Sum in & out: 140	140
In degree:
0 0 0 0 0 0 0 2 2 2 2 3 3 3 3 3 3 3 3 3 3 3 4 4 4 4 5 5 5 5 5 5 6 6 6 6 7 7 7 8 
Out degree:
1 1 1 1 1 2 2 2 2 2 2 2 2 3 3 3 3 3 3 4 4 4 4 4 4 4 4 4 4 4 4 4 4 5 5 6 7 7 7 8 

./262
Nodes: 40
Sum in & out: 140	140
In degree:
0 0 0 0 0 0 0 2 2 2 2 3 3 3 3 3 3 3 3 3 3 3 4 4 4 4 5 5 5 5 5 5 6 6 6 6 7 7 7 8 
Out degree:
1 1 1 1 1 2 2 2 2 2 2 2 2 3 3 3 3 3 3 4 4 4 4 4 4 4 4 4 4 4 4 4 4 5 5 6 7 7 7 8 

./263
Nodes: 40
Sum in & out: 140	140
In degree:
0 0 0 0 0 0 0 2 2 2 2 3 3 3 3 3 3 3 3 3 3 3 4 4 4 4 5 5 5 5 5 5 6 6 6 6 7 7 7 8 
Out degree:
1 1 1 1 1 2 2 2 2 2 2 2 2 3 3 3 3 3 3 4 4 4 4 4 4 4 4 4 4 4 4 4 4 5 5 6 7 7 7 8 

./264
Nodes: 40
Sum in & out: 140	140
In degree:
0 0 0 0 0 0 0 2 2 2 2 3 3 3 3 3 3 3 3 3 3 3 4 4 4 4 5 5 5 5 5 5 6 6 6 6 7 7 7 8 
Out degree:
1 1 1 1 1 2 2 2 2 2 2 2 2 3 3 3 3 3 3 4 4 4 4 4 4 4 4 4 4 4 4 4 4 5 5 6 7 7 7 8 

./265
Nodes: 40
Sum in & out: 140	140
In degree:
0 0 0 0 0 0 0 2 2 2 2 3 3 3 3 3 3 3 3 3 3 3 4 4 4 4 5 5 5 5 5 5 6 6 6 6 7 7 7 8 
Out degree:
1 1 1 1 1 2 2 2 2 2 2 2 2 3 3 3 3 3 3 4 4 4 4 4 4 4 4 4 4 4 4 4 4 5 5 6 7 7 7 8 

./266
Nodes: 40
Sum in & out: 142	142
In degree:
0 0 0 0 0 0 0 2 2 3 3 3 3 3 3 3 3 3 3 3 3 3 4 4 4 4 5 5 5 5 5 5 5 5 5 6 7 7 9 9 
Out degree:
1 1 1 1 1 1 2 2 2 2 2 3 3 3 3 3 3 3 3 4 4 4 4 4 4 4 4 4 4 4 4 4 5 5 5 5 6 6 8 10 

./267
Nodes: 40
Sum in & out: 142	142
In degree:
0 0 0 0 0 0 0 2 2 3 3 3 3 3 3 3 3 3 3 3 3 3 4 4 4 4 5 5 5 5 5 5 5 5 5 6 7 7 9 9 
Out degree:
1 1 1 1 1 1 2 2 2 2 2 3 3 3 3 3 3 3 3 4 4 4 4 4 4 4 4 4 4 4 4 4 5 5 5 5 6 6 8 10 

./268
Nodes: 40
Sum in & out: 142	142
In degree:
0 0 0 0 0 0 0 2 2 3 3 3 3 3 3 3 3 3 3 3 3 3 4 4 4 4 5 5 5 5 5 5 5 5 5 6 7 7 9 9 
Out degree:
1 1 1 1 1 1 2 2 2 2 2 3 3 3 3 3 3 3 3 4 4 4 4 4 4 4 4 4 4 4 4 4 5 5 5 5 6 6 8 10 

./269
Nodes: 40
Sum in & out: 142	142
In degree:
0 0 0 0 0 0 0 2 2 3 3 3 3 3 3 3 3 3 3 3 3 3 4 4 4 4 5 5 5 5 5 5 5 5 5 6 7 7 9 9 
Out degree:
1 1 1 1 1 1 2 2 2 2 2 3 3 3 3 3 3 3 3 4 4 4 4 4 4 4 4 4 4 4 4 4 5 5 5 5 6 6 8 10 

./27
Nodes: 40
Sum in & out: 126	126
In degree:
0 0 0 0 0 0 0 1 1 1 1 2 2 2 2 3 3 3 3 3 3 4 4 4 4 4 4 4 4 5 5 5 5 5 6 6 6 6 7 8 
Out degree:
1 1 1 1 2 2 2 2 2 2 2 2 2 2 2 2 2 2 2 3 3 3 3 3 3 3 3 4 4 4 4 4 4 5 6 6 6 7 7 7 

./270
Nodes: 40
Sum in & out: 142	142
In degree:
0 0 0 0 0 0 0 2 2 3 3 3 3 3 3 3 3 3 3 3 3 3 4 4 4 4 5 5 5 5 5 5 5 5 5 6 7 7 9 9 
Out degree:
1 1 1 1 1 1 2 2 2 2 2 3 3 3 3 3 3 3 3 4 4 4 4 4 4 4 4 4 4 4 4 4 5 5 5 5 6 6 8 10 

./271
Nodes: 40
Sum in & out: 141	141
In degree:
0 0 0 0 0 0 0 1 2 2 2 3 3 3 3 3 3 4 4 4 4 4 4 4 4 4 5 5 5 5 5 5 5 5 5 6 6 7 8 8 
Out degree:
1 1 1 1 1 2 2 2 2 2 2 2 2 2 2 3 3 3 3 3 3 3 4 4 4 4 4 4 4 5 5 5 5 6 6 6 7 7 7 8 

./272
Nodes: 40
Sum in & out: 141	141
In degree:
0 0 0 0 0 0 0 1 2 2 2 3 3 3 3 3 3 4 4 4 4 4 4 4 4 4 5 5 5 5 5 5 5 5 5 6 6 7 8 8 
Out degree:
1 1 1 1 1 2 2 2 2 2 2 2 2 2 2 3 3 3 3 3 3 3 4 4 4 4 4 4 4 5 5 5 5 6 6 6 7 7 7 8 

./273
Nodes: 40
Sum in & out: 141	141
In degree:
0 0 0 0 0 0 0 1 2 2 2 3 3 3 3 3 3 4 4 4 4 4 4 4 4 4 5 5 5 5 5 5 5 5 5 6 6 7 8 8 
Out degree:
1 1 1 1 1 2 2 2 2 2 2 2 2 2 2 3 3 3 3 3 3 3 4 4 4 4 4 4 4 5 5 5 5 6 6 6 7 7 7 8 

./274
Nodes: 40
Sum in & out: 141	141
In degree:
0 0 0 0 0 0 0 1 2 2 2 3 3 3 3 3 3 4 4 4 4 4 4 4 4 4 5 5 5 5 5 5 5 5 5 6 6 7 8 8 
Out degree:
1 1 1 1 1 2 2 2 2 2 2 2 2 2 2 3 3 3 3 3 3 3 4 4 4 4 4 4 4 5 5 5 5 6 6 6 7 7 7 8 

./275
Nodes: 40
Sum in & out: 141	141
In degree:
0 0 0 0 0 0 0 1 2 2 2 3 3 3 3 3 3 4 4 4 4 4 4 4 4 4 5 5 5 5 5 5 5 5 5 6 6 7 8 8 
Out degree:
1 1 1 1 1 2 2 2 2 2 2 2 2 2 2 3 3 3 3 3 3 3 4 4 4 4 4 4 4 5 5 5 5 6 6 6 7 7 7 8 

./276
Nodes: 40
Sum in & out: 170	170
In degree:
0 0 0 0 0 0 0 2 3 3 3 4 4 4 4 4 4 4 5 5 5 5 5 5 5 5 5 5 6 6 6 6 6 6 7 7 7 7 8 9 
Out degree:
1 2 2 2 2 2 2 2 2 3 3 3 3 3 3 3 3 3 3 4 4 4 4 4 4 5 5 6 6 6 6 6 6 6 6 7 7 7 8 12 

./277
Nodes: 40
Sum in & out: 170	170
In degree:
0 0 0 0 0 0 0 2 3 3 3 4 4 4 4 4 4 4 5 5 5 5 5 5 5 5 5 5 6 6 6 6 6 6 7 7 7 7 8 9 
Out degree:
1 2 2 2 2 2 2 2 2 3 3 3 3 3 3 3 3 3 3 4 4 4 4 4 4 5 5 6 6 6 6 6 6 6 6 7 7 7 8 12 

./278
Nodes: 40
Sum in & out: 170	170
In degree:
0 0 0 0 0 0 0 2 3 3 3 4 4 4 4 4 4 4 5 5 5 5 5 5 5 5 5 5 6 6 6 6 6 6 7 7 7 7 8 9 
Out degree:
1 2 2 2 2 2 2 2 2 3 3 3 3 3 3 3 3 3 3 4 4 4 4 4 4 5 5 6 6 6 6 6 6 6 6 7 7 7 8 12 

./279
Nodes: 40
Sum in & out: 170	170
In degree:
0 0 0 0 0 0 0 2 3 3 3 4 4 4 4 4 4 4 5 5 5 5 5 5 5 5 5 5 6 6 6 6 6 6 7 7 7 7 8 9 
Out degree:
1 2 2 2 2 2 2 2 2 3 3 3 3 3 3 3 3 3 3 4 4 4 4 4 4 5 5 6 6 6 6 6 6 6 6 7 7 7 8 12 

./28
Nodes: 40
Sum in & out: 126	126
In degree:
0 0 0 0 0 0 0 1 1 1 1 2 2 2 2 3 3 3 3 3 3 4 4 4 4 4 4 4 4 5 5 5 5 5 6 6 6 6 7 8 
Out degree:
1 1 1 1 2 2 2 2 2 2 2 2 2 2 2 2 2 2 2 3 3 3 3 3 3 3 3 4 4 4 4 4 4 5 6 6 6 7 7 7 

./280
Nodes: 40
Sum in & out: 170	170
In degree:
0 0 0 0 0 0 0 2 3 3 3 4 4 4 4 4 4 4 5 5 5 5 5 5 5 5 5 5 6 6 6 6 6 6 7 7 7 7 8 9 
Out degree:
1 2 2 2 2 2 2 2 2 3 3 3 3 3 3 3 3 3 3 4 4 4 4 4 4 5 5 6 6 6 6 6 6 6 6 7 7 7 8 12 

./281
Nodes: 40
Sum in & out: 149	149
In degree:
0 0 0 0 0 0 0 1 2 3 3 3 3 3 4 4 4 4 4 4 4 4 4 4 4 5 5 5 5 5 5 5 5 5 5 7 7 7 7 9 
Out degree:
1 1 1 2 2 2 2 2 2 3 3 3 3 3 3 3 3 3 3 3 4 4 4 4 4 4 4 4 4 5 5 5 5 5 5 6 7 7 7 8 

./282
Nodes: 40
Sum in & out: 149	149
In degree:
0 0 0 0 0 0 0 1 2 3 3 3 3 3 4 4 4 4 4 4 4 4 4 4 4 5 5 5 5 5 5 5 5 5 5 7 7 7 7 9 
Out degree:
1 1 1 2 2 2 2 2 2 3 3 3 3 3 3 3 3 3 3 3 4 4 4 4 4 4 4 4 4 5 5 5 5 5 5 6 7 7 7 8 

./283
Nodes: 40
Sum in & out: 149	149
In degree:
0 0 0 0 0 0 0 1 2 3 3 3 3 3 4 4 4 4 4 4 4 4 4 4 4 5 5 5 5 5 5 5 5 5 5 7 7 7 7 9 
Out degree:
1 1 1 2 2 2 2 2 2 3 3 3 3 3 3 3 3 3 3 3 4 4 4 4 4 4 4 4 4 5 5 5 5 5 5 6 7 7 7 8 

./284
Nodes: 40
Sum in & out: 149	149
In degree:
0 0 0 0 0 0 0 1 2 3 3 3 3 3 4 4 4 4 4 4 4 4 4 4 4 5 5 5 5 5 5 5 5 5 5 7 7 7 7 9 
Out degree:
1 1 1 2 2 2 2 2 2 3 3 3 3 3 3 3 3 3 3 3 4 4 4 4 4 4 4 4 4 5 5 5 5 5 5 6 7 7 7 8 

./285
Nodes: 40
Sum in & out: 149	149
In degree:
0 0 0 0 0 0 0 1 2 3 3 3 3 3 4 4 4 4 4 4 4 4 4 4 4 5 5 5 5 5 5 5 5 5 5 7 7 7 7 9 
Out degree:
1 1 1 2 2 2 2 2 2 3 3 3 3 3 3 3 3 3 3 3 4 4 4 4 4 4 4 4 4 5 5 5 5 5 5 6 7 7 7 8 

./286
Nodes: 40
Sum in & out: 146	146
In degree:
0 0 0 0 0 0 0 2 2 3 3 3 3 3 3 3 3 3 3 4 4 4 4 4 4 4 4 5 5 5 5 5 5 6 6 7 7 7 8 9 
Out degree:
1 1 1 1 1 2 2 2 2 2 2 2 3 3 3 3 3 3 3 4 4 4 4 4 4 4 4 4 4 4 4 5 5 6 6 7 7 7 7 8 

./287
Nodes: 40
Sum in & out: 146	146
In degree:
0 0 0 0 0 0 0 2 2 3 3 3 3 3 3 3 3 3 3 4 4 4 4 4 4 4 4 5 5 5 5 5 5 6 6 7 7 7 8 9 
Out degree:
1 1 1 1 1 2 2 2 2 2 2 2 3 3 3 3 3 3 3 4 4 4 4 4 4 4 4 4 4 4 4 5 5 6 6 7 7 7 7 8 

./288
Nodes: 40
Sum in & out: 146	146
In degree:
0 0 0 0 0 0 0 2 2 3 3 3 3 3 3 3 3 3 3 4 4 4 4 4 4 4 4 5 5 5 5 5 5 6 6 7 7 7 8 9 
Out degree:
1 1 1 1 1 2 2 2 2 2 2 2 3 3 3 3 3 3 3 4 4 4 4 4 4 4 4 4 4 4 4 5 5 6 6 7 7 7 7 8 

./289
Nodes: 40
Sum in & out: 146	146
In degree:
0 0 0 0 0 0 0 2 2 3 3 3 3 3 3 3 3 3 3 4 4 4 4 4 4 4 4 5 5 5 5 5 5 6 6 7 7 7 8 9 
Out degree:
1 1 1 1 1 2 2 2 2 2 2 2 3 3 3 3 3 3 3 4 4 4 4 4 4 4 4 4 4 4 4 5 5 6 6 7 7 7 7 8 

./29
Nodes: 40
Sum in & out: 126	126
In degree:
0 0 0 0 0 0 0 1 1 1 1 2 2 2 2 3 3 3 3 3 3 4 4 4 4 4 4 4 4 5 5 5 5 5 6 6 6 6 7 8 
Out degree:
1 1 1 1 2 2 2 2 2 2 2 2 2 2 2 2 2 2 2 3 3 3 3 3 3 3 3 4 4 4 4 4 4 5 6 6 6 7 7 7 

./290
Nodes: 40
Sum in & out: 146	146
In degree:
0 0 0 0 0 0 0 2 2 3 3 3 3 3 3 3 3 3 3 4 4 4 4 4 4 4 4 5 5 5 5 5 5 6 6 7 7 7 8 9 
Out degree:
1 1 1 1 1 2 2 2 2 2 2 2 3 3 3 3 3 3 3 4 4 4 4 4 4 4 4 4 4 4 4 5 5 6 6 7 7 7 7 8 

./291
Nodes: 40
Sum in & out: 141	141
In degree:
0 0 0 0 0 0 0 2 2 2 2 2 3 3 3 3 3 3 3 3 4 4 4 4 4 4 4 5 5 5 5 5 6 6 6 6 6 7 8 9 
Out degree:
1 1 1 1 1 1 2 2 2 2 2 2 2 3 3 3 3 3 3 3 3 3 3 4 4 4 4 5 5 5 5 5 5 5 6 6 6 6 8 8 

./292
Nodes: 40
Sum in & out: 141	141
In degree:
0 0 0 0 0 0 0 2 2 2 2 2 3 3 3 3 3 3 3 3 4 4 4 4 4 4 4 5 5 5 5 5 6 6 6 6 6 7 8 9 
Out degree:
1 1 1 1 1 1 2 2 2 2 2 2 2 3 3 3 3 3 3 3 3 3 3 4 4 4 4 5 5 5 5 5 5 5 6 6 6 6 8 8 

./293
Nodes: 40
Sum in & out: 141	141
In degree:
0 0 0 0 0 0 0 2 2 2 2 2 3 3 3 3 3 3 3 3 4 4 4 4 4 4 4 5 5 5 5 5 6 6 6 6 6 7 8 9 
Out degree:
1 1 1 1 1 1 2 2 2 2 2 2 2 3 3 3 3 3 3 3 3 3 3 4 4 4 4 5 5 5 5 5 5 5 6 6 6 6 8 8 

./294
Nodes: 40
Sum in & out: 141	141
In degree:
0 0 0 0 0 0 0 2 2 2 2 2 3 3 3 3 3 3 3 3 4 4 4 4 4 4 4 5 5 5 5 5 6 6 6 6 6 7 8 9 
Out degree:
1 1 1 1 1 1 2 2 2 2 2 2 2 3 3 3 3 3 3 3 3 3 3 4 4 4 4 5 5 5 5 5 5 5 6 6 6 6 8 8 

./295
Nodes: 40
Sum in & out: 141	141
In degree:
0 0 0 0 0 0 0 2 2 2 2 2 3 3 3 3 3 3 3 3 4 4 4 4 4 4 4 5 5 5 5 5 6 6 6 6 6 7 8 9 
Out degree:
1 1 1 1 1 1 2 2 2 2 2 2 2 3 3 3 3 3 3 3 3 3 3 4 4 4 4 5 5 5 5 5 5 5 6 6 6 6 8 8 

./296
Nodes: 40
Sum in & out: 143	143
In degree:
0 0 0 0 0 0 0 1 2 3 3 3 3 3 3 3 3 4 4 4 4 4 4 4 4 4 4 5 5 5 5 5 6 6 6 6 6 7 7 7 
Out degree:
1 1 1 2 2 2 2 2 2 2 2 2 2 2 3 3 3 3 4 4 4 4 4 4 4 4 4 5 5 5 5 5 5 5 5 5 6 6 6 7 

./297
Nodes: 40
Sum in & out: 143	143
In degree:
0 0 0 0 0 0 0 1 2 3 3 3 3 3 3 3 3 4 4 4 4 4 4 4 4 4 4 5 5 5 5 5 6 6 6 6 6 7 7 7 
Out degree:
1 1 1 2 2 2 2 2 2 2 2 2 2 2 3 3 3 3 4 4 4 4 4 4 4 4 4 5 5 5 5 5 5 5 5 5 6 6 6 7 

./298
Nodes: 40
Sum in & out: 143	143
In degree:
0 0 0 0 0 0 0 1 2 3 3 3 3 3 3 3 3 4 4 4 4 4 4 4 4 4 4 5 5 5 5 5 6 6 6 6 6 7 7 7 
Out degree:
1 1 1 2 2 2 2 2 2 2 2 2 2 2 3 3 3 3 4 4 4 4 4 4 4 4 4 5 5 5 5 5 5 5 5 5 6 6 6 7 

./299
Nodes: 40
Sum in & out: 143	143
In degree:
0 0 0 0 0 0 0 1 2 3 3 3 3 3 3 3 3 4 4 4 4 4 4 4 4 4 4 5 5 5 5 5 6 6 6 6 6 7 7 7 
Out degree:
1 1 1 2 2 2 2 2 2 2 2 2 2 2 3 3 3 3 4 4 4 4 4 4 4 4 4 5 5 5 5 5 5 5 5 5 6 6 6 7 

./3
Nodes: 40
Sum in & out: 140	140
In degree:
0 0 0 0 0 0 0 1 2 2 2 3 3 3 3 3 3 3 3 3 4 4 4 4 4 4 4 5 5 5 5 5 5 6 6 6 7 7 8 8 
Out degree:
1 1 1 2 2 2 2 2 2 2 2 3 3 3 3 3 3 3 3 3 3 3 4 4 4 4 4 4 4 4 4 4 5 5 5 5 6 6 8 8 

./30
Nodes: 40
Sum in & out: 126	126
In degree:
0 0 0 0 0 0 0 1 1 1 1 2 2 2 2 3 3 3 3 3 3 4 4 4 4 4 4 4 4 5 5 5 5 5 6 6 6 6 7 8 
Out degree:
1 1 1 1 2 2 2 2 2 2 2 2 2 2 2 2 2 2 2 3 3 3 3 3 3 3 3 4 4 4 4 4 4 5 6 6 6 7 7 7 

./300
Nodes: 40
Sum in & out: 143	143
In degree:
0 0 0 0 0 0 0 1 2 3 3 3 3 3 3 3 3 4 4 4 4 4 4 4 4 4 4 5 5 5 5 5 6 6 6 6 6 7 7 7 
Out degree:
1 1 1 2 2 2 2 2 2 2 2 2 2 2 3 3 3 3 4 4 4 4 4 4 4 4 4 5 5 5 5 5 5 5 5 5 6 6 6 7 

./301
Nodes: 40
Sum in & out: 143	143
In degree:
0 0 0 0 0 0 0 1 1 1 2 2 3 3 3 3 3 3 3 4 4 4 4 4 4 4 5 5 5 5 5 6 6 6 6 6 6 8 8 10 
Out degree:
1 1 1 1 2 2 2 2 2 2 2 2 2 3 3 3 3 3 3 3 3 4 4 4 4 4 4 4 4 4 4 5 5 5 5 6 7 7 8 9 

./302
Nodes: 40
Sum in & out: 143	143
In degree:
0 0 0 0 0 0 0 1 1 1 2 2 3 3 3 3 3 3 3 4 4 4 4 4 4 4 5 5 5 5 5 6 6 6 6 6 6 8 8 10 
Out degree:
1 1 1 1 2 2 2 2 2 2 2 2 2 3 3 3 3 3 3 3 3 4 4 4 4 4 4 4 4 4 4 5 5 5 5 6 7 7 8 9 

./303
Nodes: 40
Sum in & out: 143	143
In degree:
0 0 0 0 0 0 0 1 1 1 2 2 3 3 3 3 3 3 3 4 4 4 4 4 4 4 5 5 5 5 5 6 6 6 6 6 6 8 8 10 
Out degree:
1 1 1 1 2 2 2 2 2 2 2 2 2 3 3 3 3 3 3 3 3 4 4 4 4 4 4 4 4 4 4 5 5 5 5 6 7 7 8 9 

./304
Nodes: 40
Sum in & out: 143	143
In degree:
0 0 0 0 0 0 0 1 1 1 2 2 3 3 3 3 3 3 3 4 4 4 4 4 4 4 5 5 5 5 5 6 6 6 6 6 6 8 8 10 
Out degree:
1 1 1 1 2 2 2 2 2 2 2 2 2 3 3 3 3 3 3 3 3 4 4 4 4 4 4 4 4 4 4 5 5 5 5 6 7 7 8 9 

./305
Nodes: 40
Sum in & out: 143	143
In degree:
0 0 0 0 0 0 0 1 1 1 2 2 3 3 3 3 3 3 3 4 4 4 4 4 4 4 5 5 5 5 5 6 6 6 6 6 6 8 8 10 
Out degree:
1 1 1 1 2 2 2 2 2 2 2 2 2 3 3 3 3 3 3 3 3 4 4 4 4 4 4 4 4 4 4 5 5 5 5 6 7 7 8 9 

./306
Nodes: 40
Sum in & out: 135	135
In degree:
0 0 0 0 0 0 0 2 2 2 2 3 3 3 3 3 3 3 3 3 3 4 4 4 4 4 4 4 4 5 5 5 5 6 6 6 6 7 7 7 
Out degree:
1 1 1 2 2 2 2 2 2 2 2 2 3 3 3 3 3 3 3 3 3 3 4 4 4 4 4 4 4 4 4 4 5 5 5 5 5 6 6 7 

./307
Nodes: 40
Sum in & out: 135	135
In degree:
0 0 0 0 0 0 0 2 2 2 2 3 3 3 3 3 3 3 3 3 3 4 4 4 4 4 4 4 4 5 5 5 5 6 6 6 6 7 7 7 
Out degree:
1 1 1 2 2 2 2 2 2 2 2 2 3 3 3 3 3 3 3 3 3 3 4 4 4 4 4 4 4 4 4 4 5 5 5 5 5 6 6 7 

./308
Nodes: 40
Sum in & out: 135	135
In degree:
0 0 0 0 0 0 0 2 2 2 2 3 3 3 3 3 3 3 3 3 3 4 4 4 4 4 4 4 4 5 5 5 5 6 6 6 6 7 7 7 
Out degree:
1 1 1 2 2 2 2 2 2 2 2 2 3 3 3 3 3 3 3 3 3 3 4 4 4 4 4 4 4 4 4 4 5 5 5 5 5 6 6 7 

./309
Nodes: 40
Sum in & out: 135	135
In degree:
0 0 0 0 0 0 0 2 2 2 2 3 3 3 3 3 3 3 3 3 3 4 4 4 4 4 4 4 4 5 5 5 5 6 6 6 6 7 7 7 
Out degree:
1 1 1 2 2 2 2 2 2 2 2 2 3 3 3 3 3 3 3 3 3 3 4 4 4 4 4 4 4 4 4 4 5 5 5 5 5 6 6 7 

./31
Nodes: 40
Sum in & out: 136	136
In degree:
0 0 0 0 0 0 0 2 2 2 2 2 2 3 3 3 3 3 3 3 4 4 4 4 4 4 4 5 5 5 5 5 5 5 6 6 7 7 7 7 
Out degree:
1 1 1 2 2 2 2 2 2 2 2 2 2 2 3 3 3 3 3 3 4 4 4 4 4 4 4 4 4 4 4 4 5 5 5 5 6 6 6 7 

./310
Nodes: 40
Sum in & out: 135	135
In degree:
0 0 0 0 0 0 0 2 2 2 2 3 3 3 3 3 3 3 3 3 3 4 4 4 4 4 4 4 4 5 5 5 5 6 6 6 6 7 7 7 
Out degree:
1 1 1 2 2 2 2 2 2 2 2 2 3 3 3 3 3 3 3 3 3 3 4 4 4 4 4 4 4 4 4 4 5 5 5 5 5 6 6 7 

./311
Nodes: 40
Sum in & out: 143	143
In degree:
0 0 0 0 0 0 0 1 1 2 2 2 2 2 3 3 3 3 3 4 4 4 4 4 4 4 5 5 5 5 5 5 5 5 6 6 8 8 8 12 
Out degree:
1 1 1 2 2 2 2 2 2 3 3 3 3 3 3 3 3 3 3 3 3 3 3 4 4 4 4 4 4 4 4 4 5 5 5 5 5 8 8 9 

./312
Nodes: 40
Sum in & out: 143	143
In degree:
0 0 0 0 0 0 0 1 1 2 2 2 2 2 3 3 3 3 3 4 4 4 4 4 4 4 5 5 5 5 5 5 5 5 6 6 8 8 8 12 
Out degree:
1 1 1 2 2 2 2 2 2 3 3 3 3 3 3 3 3 3 3 3 3 3 3 4 4 4 4 4 4 4 4 4 5 5 5 5 5 8 8 9 

./313
Nodes: 40
Sum in & out: 143	143
In degree:
0 0 0 0 0 0 0 1 1 2 2 2 2 2 3 3 3 3 3 4 4 4 4 4 4 4 5 5 5 5 5 5 5 5 6 6 8 8 8 12 
Out degree:
1 1 1 2 2 2 2 2 2 3 3 3 3 3 3 3 3 3 3 3 3 3 3 4 4 4 4 4 4 4 4 4 5 5 5 5 5 8 8 9 

./314
Nodes: 40
Sum in & out: 143	143
In degree:
0 0 0 0 0 0 0 1 1 2 2 2 2 2 3 3 3 3 3 4 4 4 4 4 4 4 5 5 5 5 5 5 5 5 6 6 8 8 8 12 
Out degree:
1 1 1 2 2 2 2 2 2 3 3 3 3 3 3 3 3 3 3 3 3 3 3 4 4 4 4 4 4 4 4 4 5 5 5 5 5 8 8 9 

./315
Nodes: 40
Sum in & out: 143	143
In degree:
0 0 0 0 0 0 0 1 1 2 2 2 2 2 3 3 3 3 3 4 4 4 4 4 4 4 5 5 5 5 5 5 5 5 6 6 8 8 8 12 
Out degree:
1 1 1 2 2 2 2 2 2 3 3 3 3 3 3 3 3 3 3 3 3 3 3 4 4 4 4 4 4 4 4 4 5 5 5 5 5 8 8 9 

./316
Nodes: 40
Sum in & out: 137	137
In degree:
0 0 0 0 0 0 0 1 1 1 2 2 2 3 3 3 3 3 4 4 4 4 4 4 4 4 4 4 4 4 5 5 5 6 6 7 7 7 8 9 
Out degree:
1 1 1 1 1 2 2 2 2 2 2 3 3 3 3 3 3 3 3 3 3 3 3 3 4 4 4 4 4 4 4 4 5 5 6 6 6 6 7 8 

./317
Nodes: 40
Sum in & out: 137	137
In degree:
0 0 0 0 0 0 0 1 1 1 2 2 2 3 3 3 3 3 4 4 4 4 4 4 4 4 4 4 4 4 5 5 5 6 6 7 7 7 8 9 
Out degree:
1 1 1 1 1 2 2 2 2 2 2 3 3 3 3 3 3 3 3 3 3 3 3 3 4 4 4 4 4 4 4 4 5 5 6 6 6 6 7 8 

./318
Nodes: 40
Sum in & out: 137	137
In degree:
0 0 0 0 0 0 0 1 1 1 2 2 2 3 3 3 3 3 4 4 4 4 4 4 4 4 4 4 4 4 5 5 5 6 6 7 7 7 8 9 
Out degree:
1 1 1 1 1 2 2 2 2 2 2 3 3 3 3 3 3 3 3 3 3 3 3 3 4 4 4 4 4 4 4 4 5 5 6 6 6 6 7 8 

./319
Nodes: 40
Sum in & out: 137	137
In degree:
0 0 0 0 0 0 0 1 1 1 2 2 2 3 3 3 3 3 4 4 4 4 4 4 4 4 4 4 4 4 5 5 5 6 6 7 7 7 8 9 
Out degree:
1 1 1 1 1 2 2 2 2 2 2 3 3 3 3 3 3 3 3 3 3 3 3 3 4 4 4 4 4 4 4 4 5 5 6 6 6 6 7 8 

./32
Nodes: 40
Sum in & out: 136	136
In degree:
0 0 0 0 0 0 0 2 2 2 2 2 2 3 3 3 3 3 3 3 4 4 4 4 4 4 4 5 5 5 5 5 5 5 6 6 7 7 7 7 
Out degree:
1 1 1 2 2 2 2 2 2 2 2 2 2 2 3 3 3 3 3 3 4 4 4 4 4 4 4 4 4 4 4 4 5 5 5 5 6 6 6 7 

./320
Nodes: 40
Sum in & out: 137	137
In degree:
0 0 0 0 0 0 0 1 1 1 2 2 2 3 3 3 3 3 4 4 4 4 4 4 4 4 4 4 4 4 5 5 5 6 6 7 7 7 8 9 
Out degree:
1 1 1 1 1 2 2 2 2 2 2 3 3 3 3 3 3 3 3 3 3 3 3 3 4 4 4 4 4 4 4 4 5 5 6 6 6 6 7 8 

./321
Nodes: 40
Sum in & out: 142	142
In degree:
0 0 0 0 0 0 0 2 2 2 2 3 3 3 3 3 3 3 4 4 4 4 4 4 4 4 4 4 5 5 5 5 5 6 6 6 6 7 8 9 
Out degree:
1 1 1 1 2 2 2 2 2 2 2 2 2 3 3 3 3 3 3 3 3 3 3 3 4 4 4 4 4 4 4 5 5 6 6 6 6 7 9 9 

./322
Nodes: 40
Sum in & out: 142	142
In degree:
0 0 0 0 0 0 0 2 2 2 2 3 3 3 3 3 3 3 4 4 4 4 4 4 4 4 4 4 5 5 5 5 5 6 6 6 6 7 8 9 
Out degree:
1 1 1 1 2 2 2 2 2 2 2 2 2 3 3 3 3 3 3 3 3 3 3 3 4 4 4 4 4 4 4 5 5 6 6 6 6 7 9 9 

./323
Nodes: 40
Sum in & out: 142	142
In degree:
0 0 0 0 0 0 0 2 2 2 2 3 3 3 3 3 3 3 4 4 4 4 4 4 4 4 4 4 5 5 5 5 5 6 6 6 6 7 8 9 
Out degree:
1 1 1 1 2 2 2 2 2 2 2 2 2 3 3 3 3 3 3 3 3 3 3 3 4 4 4 4 4 4 4 5 5 6 6 6 6 7 9 9 

./324
Nodes: 40
Sum in & out: 142	142
In degree:
0 0 0 0 0 0 0 2 2 2 2 3 3 3 3 3 3 3 4 4 4 4 4 4 4 4 4 4 5 5 5 5 5 6 6 6 6 7 8 9 
Out degree:
1 1 1 1 2 2 2 2 2 2 2 2 2 3 3 3 3 3 3 3 3 3 3 3 4 4 4 4 4 4 4 5 5 6 6 6 6 7 9 9 

./325
Nodes: 40
Sum in & out: 142	142
In degree:
0 0 0 0 0 0 0 2 2 2 2 3 3 3 3 3 3 3 4 4 4 4 4 4 4 4 4 4 5 5 5 5 5 6 6 6 6 7 8 9 
Out degree:
1 1 1 1 2 2 2 2 2 2 2 2 2 3 3 3 3 3 3 3 3 3 3 3 4 4 4 4 4 4 4 5 5 6 6 6 6 7 9 9 

./326
Nodes: 40
Sum in & out: 145	145
In degree:
0 0 0 0 0 0 0 2 3 3 3 3 3 4 4 4 4 4 4 4 4 4 4 4 5 5 5 5 5 5 5 5 5 5 5 5 5 6 6 7 
Out degree:
1 1 1 2 2 2 2 2 2 2 2 2 3 3 3 3 3 3 3 3 4 4 4 4 4 4 4 4 4 4 5 5 5 5 5 5 6 6 7 11 

./327
Nodes: 40
Sum in & out: 145	145
In degree:
0 0 0 0 0 0 0 2 3 3 3 3 3 4 4 4 4 4 4 4 4 4 4 4 5 5 5 5 5 5 5 5 5 5 5 5 5 6 6 7 
Out degree:
1 1 1 2 2 2 2 2 2 2 2 2 3 3 3 3 3 3 3 3 4 4 4 4 4 4 4 4 4 4 5 5 5 5 5 5 6 6 7 11 

./328
Nodes: 40
Sum in & out: 145	145
In degree:
0 0 0 0 0 0 0 2 3 3 3 3 3 4 4 4 4 4 4 4 4 4 4 4 5 5 5 5 5 5 5 5 5 5 5 5 5 6 6 7 
Out degree:
1 1 1 2 2 2 2 2 2 2 2 2 3 3 3 3 3 3 3 3 4 4 4 4 4 4 4 4 4 4 5 5 5 5 5 5 6 6 7 11 

./329
Nodes: 40
Sum in & out: 145	145
In degree:
0 0 0 0 0 0 0 2 3 3 3 3 3 4 4 4 4 4 4 4 4 4 4 4 5 5 5 5 5 5 5 5 5 5 5 5 5 6 6 7 
Out degree:
1 1 1 2 2 2 2 2 2 2 2 2 3 3 3 3 3 3 3 3 4 4 4 4 4 4 4 4 4 4 5 5 5 5 5 5 6 6 7 11 

./33
Nodes: 40
Sum in & out: 136	136
In degree:
0 0 0 0 0 0 0 2 2 2 2 2 2 3 3 3 3 3 3 3 4 4 4 4 4 4 4 5 5 5 5 5 5 5 6 6 7 7 7 7 
Out degree:
1 1 1 2 2 2 2 2 2 2 2 2 2 2 3 3 3 3 3 3 4 4 4 4 4 4 4 4 4 4 4 4 5 5 5 5 6 6 6 7 

./330
Nodes: 40
Sum in & out: 145	145
In degree:
0 0 0 0 0 0 0 2 3 3 3 3 3 4 4 4 4 4 4 4 4 4 4 4 5 5 5 5 5 5 5 5 5 5 5 5 5 6 6 7 
Out degree:
1 1 1 2 2 2 2 2 2 2 2 2 3 3 3 3 3 3 3 3 4 4 4 4 4 4 4 4 4 4 5 5 5 5 5 5 6 6 7 11 

./331
Nodes: 40
Sum in & out: 133	133
In degree:
0 0 0 0 0 0 0 1 1 2 2 2 3 3 3 3 3 3 3 3 4 4 4 4 4 4 4 4 5 5 5 5 5 5 6 6 6 6 7 8 
Out degree:
1 2 2 2 2 2 2 2 2 2 2 2 2 3 3 3 3 3 3 3 3 3 3 3 3 4 4 4 4 4 4 4 4 5 5 5 5 5 6 9 

./332
Nodes: 40
Sum in & out: 133	133
In degree:
0 0 0 0 0 0 0 1 1 2 2 2 3 3 3 3 3 3 3 3 4 4 4 4 4 4 4 4 5 5 5 5 5 5 6 6 6 6 7 8 
Out degree:
1 2 2 2 2 2 2 2 2 2 2 2 2 3 3 3 3 3 3 3 3 3 3 3 3 4 4 4 4 4 4 4 4 5 5 5 5 5 6 9 

./333
Nodes: 40
Sum in & out: 133	133
In degree:
0 0 0 0 0 0 0 1 1 2 2 2 3 3 3 3 3 3 3 3 4 4 4 4 4 4 4 4 5 5 5 5 5 5 6 6 6 6 7 8 
Out degree:
1 2 2 2 2 2 2 2 2 2 2 2 2 3 3 3 3 3 3 3 3 3 3 3 3 4 4 4 4 4 4 4 4 5 5 5 5 5 6 9 

./334
Nodes: 40
Sum in & out: 133	133
In degree:
0 0 0 0 0 0 0 1 1 2 2 2 3 3 3 3 3 3 3 3 4 4 4 4 4 4 4 4 5 5 5 5 5 5 6 6 6 6 7 8 
Out degree:
1 2 2 2 2 2 2 2 2 2 2 2 2 3 3 3 3 3 3 3 3 3 3 3 3 4 4 4 4 4 4 4 4 5 5 5 5 5 6 9 

./335
Nodes: 40
Sum in & out: 133	133
In degree:
0 0 0 0 0 0 0 1 1 2 2 2 3 3 3 3 3 3 3 3 4 4 4 4 4 4 4 4 5 5 5 5 5 5 6 6 6 6 7 8 
Out degree:
1 2 2 2 2 2 2 2 2 2 2 2 2 3 3 3 3 3 3 3 3 3 3 3 3 4 4 4 4 4 4 4 4 5 5 5 5 5 6 9 

./336
Nodes: 40
Sum in & out: 138	138
In degree:
0 0 0 0 0 0 0 1 2 2 2 3 3 3 3 3 3 3 4 4 4 4 4 4 4 5 5 5 5 5 5 5 5 5 5 5 6 6 7 8 
Out degree:
1 1 1 1 1 1 1 1 2 2 2 2 3 3 3 3 3 3 3 3 4 4 4 4 4 4 4 4 4 4 5 5 5 5 5 6 6 7 7 7 

./337
Nodes: 40
Sum in & out: 138	138
In degree:
0 0 0 0 0 0 0 1 2 2 2 3 3 3 3 3 3 3 4 4 4 4 4 4 4 5 5 5 5 5 5 5 5 5 5 5 6 6 7 8 
Out degree:
1 1 1 1 1 1 1 1 2 2 2 2 3 3 3 3 3 3 3 3 4 4 4 4 4 4 4 4 4 4 5 5 5 5 5 6 6 7 7 7 

./338
Nodes: 40
Sum in & out: 138	138
In degree:
0 0 0 0 0 0 0 1 2 2 2 3 3 3 3 3 3 3 4 4 4 4 4 4 4 5 5 5 5 5 5 5 5 5 5 5 6 6 7 8 
Out degree:
1 1 1 1 1 1 1 1 2 2 2 2 3 3 3 3 3 3 3 3 4 4 4 4 4 4 4 4 4 4 5 5 5 5 5 6 6 7 7 7 

./339
Nodes: 40
Sum in & out: 138	138
In degree:
0 0 0 0 0 0 0 1 2 2 2 3 3 3 3 3 3 3 4 4 4 4 4 4 4 5 5 5 5 5 5 5 5 5 5 5 6 6 7 8 
Out degree:
1 1 1 1 1 1 1 1 2 2 2 2 3 3 3 3 3 3 3 3 4 4 4 4 4 4 4 4 4 4 5 5 5 5 5 6 6 7 7 7 

./34
Nodes: 40
Sum in & out: 136	136
In degree:
0 0 0 0 0 0 0 2 2 2 2 2 2 3 3 3 3 3 3 3 4 4 4 4 4 4 4 5 5 5 5 5 5 5 6 6 7 7 7 7 
Out degree:
1 1 1 2 2 2 2 2 2 2 2 2 2 2 3 3 3 3 3 3 4 4 4 4 4 4 4 4 4 4 4 4 5 5 5 5 6 6 6 7 

./340
Nodes: 40
Sum in & out: 138	138
In degree:
0 0 0 0 0 0 0 1 2 2 2 3 3 3 3 3 3 3 4 4 4 4 4 4 4 5 5 5 5 5 5 5 5 5 5 5 6 6 7 8 
Out degree:
1 1 1 1 1 1 1 1 2 2 2 2 3 3 3 3 3 3 3 3 4 4 4 4 4 4 4 4 4 4 5 5 5 5 5 6 6 7 7 7 

./341
Nodes: 40
Sum in & out: 140	140
In degree:
0 0 0 0 0 0 0 1 2 3 3 3 3 3 3 3 4 4 4 4 4 4 4 4 4 4 4 4 4 5 5 5 5 5 6 6 6 7 7 7 
Out degree:
1 1 1 1 1 2 2 2 2 2 2 3 3 3 3 3 3 3 3 4 4 4 4 4 4 4 4 4 4 4 4 5 5 5 5 5 6 6 7 7 

./342
Nodes: 40
Sum in & out: 140	140
In degree:
0 0 0 0 0 0 0 1 2 3 3 3 3 3 3 3 4 4 4 4 4 4 4 4 4 4 4 4 4 5 5 5 5 5 6 6 6 7 7 7 
Out degree:
1 1 1 1 1 2 2 2 2 2 2 3 3 3 3 3 3 3 3 4 4 4 4 4 4 4 4 4 4 4 4 5 5 5 5 5 6 6 7 7 

./343
Nodes: 40
Sum in & out: 140	140
In degree:
0 0 0 0 0 0 0 1 2 3 3 3 3 3 3 3 4 4 4 4 4 4 4 4 4 4 4 4 4 5 5 5 5 5 6 6 6 7 7 7 
Out degree:
1 1 1 1 1 2 2 2 2 2 2 3 3 3 3 3 3 3 3 4 4 4 4 4 4 4 4 4 4 4 4 5 5 5 5 5 6 6 7 7 

./344
Nodes: 40
Sum in & out: 140	140
In degree:
0 0 0 0 0 0 0 1 2 3 3 3 3 3 3 3 4 4 4 4 4 4 4 4 4 4 4 4 4 5 5 5 5 5 6 6 6 7 7 7 
Out degree:
1 1 1 1 1 2 2 2 2 2 2 3 3 3 3 3 3 3 3 4 4 4 4 4 4 4 4 4 4 4 4 5 5 5 5 5 6 6 7 7 

./345
Nodes: 40
Sum in & out: 140	140
In degree:
0 0 0 0 0 0 0 1 2 3 3 3 3 3 3 3 4 4 4 4 4 4 4 4 4 4 4 4 4 5 5 5 5 5 6 6 6 7 7 7 
Out degree:
1 1 1 1 1 2 2 2 2 2 2 3 3 3 3 3 3 3 3 4 4 4 4 4 4 4 4 4 4 4 4 5 5 5 5 5 6 6 7 7 

./346
Nodes: 40
Sum in & out: 150	150
In degree:
0 0 0 0 0 0 0 2 3 3 3 3 3 4 4 4 4 4 4 4 4 4 4 4 5 5 5 5 5 5 5 5 5 5 5 6 6 6 8 8 
Out degree:
1 1 1 1 1 2 2 2 2 2 3 3 3 3 3 3 3 3 3 3 3 4 4 4 4 4 4 4 4 5 5 5 5 5 6 6 7 7 9 10 

./347
Nodes: 40
Sum in & out: 150	150
In degree:
0 0 0 0 0 0 0 2 3 3 3 3 3 4 4 4 4 4 4 4 4 4 4 4 5 5 5 5 5 5 5 5 5 5 5 6 6 6 8 8 
Out degree:
1 1 1 1 1 2 2 2 2 2 3 3 3 3 3 3 3 3 3 3 3 4 4 4 4 4 4 4 4 5 5 5 5 5 6 6 7 7 9 10 

./348
Nodes: 40
Sum in & out: 150	150
In degree:
0 0 0 0 0 0 0 2 3 3 3 3 3 4 4 4 4 4 4 4 4 4 4 4 5 5 5 5 5 5 5 5 5 5 5 6 6 6 8 8 
Out degree:
1 1 1 1 1 2 2 2 2 2 3 3 3 3 3 3 3 3 3 3 3 4 4 4 4 4 4 4 4 5 5 5 5 5 6 6 7 7 9 10 

./349
Nodes: 40
Sum in & out: 150	150
In degree:
0 0 0 0 0 0 0 2 3 3 3 3 3 4 4 4 4 4 4 4 4 4 4 4 5 5 5 5 5 5 5 5 5 5 5 6 6 6 8 8 
Out degree:
1 1 1 1 1 2 2 2 2 2 3 3 3 3 3 3 3 3 3 3 3 4 4 4 4 4 4 4 4 5 5 5 5 5 6 6 7 7 9 10 

./35
Nodes: 40
Sum in & out: 136	136
In degree:
0 0 0 0 0 0 0 2 2 2 2 2 2 3 3 3 3 3 3 3 4 4 4 4 4 4 4 5 5 5 5 5 5 5 6 6 7 7 7 7 
Out degree:
1 1 1 2 2 2 2 2 2 2 2 2 2 2 3 3 3 3 3 3 4 4 4 4 4 4 4 4 4 4 4 4 5 5 5 5 6 6 6 7 

./350
Nodes: 40
Sum in & out: 150	150
In degree:
0 0 0 0 0 0 0 2 3 3 3 3 3 4 4 4 4 4 4 4 4 4 4 4 5 5 5 5 5 5 5 5 5 5 5 6 6 6 8 8 
Out degree:
1 1 1 1 1 2 2 2 2 2 3 3 3 3 3 3 3 3 3 3 3 4 4 4 4 4 4 4 4 5 5 5 5 6 6 6 7 7 9 9 

./351
Nodes: 40
Sum in & out: 135	135
In degree:
0 0 0 0 0 0 0 1 2 2 2 2 2 3 3 3 3 3 3 3 4 4 4 4 4 4 4 4 4 5 5 5 6 6 6 6 6 7 7 8 
Out degree:
1 1 1 1 1 2 2 2 2 2 2 2 2 2 3 3 3 3 3 3 3 4 4 4 4 4 4 4 4 4 4 4 5 5 5 6 6 6 7 7 

./352
Nodes: 40
Sum in & out: 135	135
In degree:
0 0 0 0 0 0 0 1 2 2 2 2 2 3 3 3 3 3 3 3 4 4 4 4 4 4 4 4 4 5 5 5 6 6 6 6 6 7 7 8 
Out degree:
1 1 1 1 1 2 2 2 2 2 2 2 2 2 3 3 3 3 3 3 3 4 4 4 4 4 4 4 4 4 4 4 5 5 5 6 6 6 7 7 

./353
Nodes: 40
Sum in & out: 135	135
In degree:
0 0 0 0 0 0 0 1 2 2 2 2 2 3 3 3 3 3 3 3 4 4 4 4 4 4 4 4 4 5 5 5 6 6 6 6 6 7 7 8 
Out degree:
1 1 1 1 1 2 2 2 2 2 2 2 2 2 3 3 3 3 3 3 3 4 4 4 4 4 4 4 4 4 4 4 5 5 5 6 6 6 7 7 

./354
Nodes: 40
Sum in & out: 135	135
In degree:
0 0 0 0 0 0 0 1 2 2 2 2 2 3 3 3 3 3 3 3 4 4 4 4 4 4 4 4 4 5 5 5 6 6 6 6 6 7 7 8 
Out degree:
1 1 1 1 1 2 2 2 2 2 2 2 2 2 3 3 3 3 3 3 3 4 4 4 4 4 4 4 4 4 4 4 5 5 5 6 6 6 7 7 

./355
Nodes: 40
Sum in & out: 135	135
In degree:
0 0 0 0 0 0 0 1 2 2 2 2 2 3 3 3 3 3 3 3 4 4 4 4 4 4 4 4 4 5 5 5 6 6 6 6 6 7 7 8 
Out degree:
1 1 1 1 1 2 2 2 2 2 2 2 2 2 3 3 3 3 3 3 3 4 4 4 4 4 4 4 4 4 4 4 5 5 5 6 6 6 7 7 

./356
Nodes: 40
Sum in & out: 131	131
In degree:
0 0 0 0 0 0 0 1 2 2 2 2 2 3 3 3 3 3 3 4 4 4 4 4 4 4 4 4 5 5 5 5 5 5 6 6 6 6 6 6 
Out degree:
0 1 1 1 1 1 2 2 2 2 2 2 2 2 2 2 2 2 3 3 3 3 3 4 4 4 4 4 5 5 5 5 5 5 6 6 6 6 6 7 

./357
Nodes: 40
Sum in & out: 131	131
In degree:
0 0 0 0 0 0 0 1 2 2 2 2 2 3 3 3 3 3 3 4 4 4 4 4 4 4 4 4 5 5 5 5 5 5 6 6 6 6 6 6 
Out degree:
0 1 1 1 1 1 2 2 2 2 2 2 2 2 2 2 2 2 3 3 3 3 3 4 4 4 4 4 5 5 5 5 5 5 6 6 6 6 6 7 

./358
Nodes: 40
Sum in & out: 131	131
In degree:
0 0 0 0 0 0 0 1 2 2 2 2 2 3 3 3 3 3 3 4 4 4 4 4 4 4 4 4 5 5 5 5 5 5 6 6 6 6 6 6 
Out degree:
0 1 1 1 1 1 2 2 2 2 2 2 2 2 2 2 2 2 3 3 3 3 3 4 4 4 4 4 5 5 5 5 5 5 6 6 6 6 6 7 

./359
Nodes: 40
Sum in & out: 131	131
In degree:
0 0 0 0 0 0 0 1 2 2 2 2 2 3 3 3 3 3 3 4 4 4 4 4 4 4 4 4 5 5 5 5 5 5 6 6 6 6 6 6 
Out degree:
0 1 1 1 1 1 2 2 2 2 2 2 2 2 2 2 2 2 3 3 3 3 3 4 4 4 4 4 5 5 5 5 5 5 6 6 6 6 6 7 

./36
Nodes: 40
Sum in & out: 134	134
In degree:
0 0 0 0 0 0 0 1 1 2 3 3 3 3 3 3 3 3 3 4 4 4 4 4 4 4 4 4 5 5 5 5 5 5 5 5 5 6 7 9 
Out degree:
1 1 1 1 1 2 2 2 2 2 2 2 2 2 2 2 3 3 3 3 3 3 3 3 4 4 4 4 4 4 5 5 5 5 5 6 6 7 7 8 

./360
Nodes: 40
Sum in & out: 131	131
In degree:
0 0 0 0 0 0 0 1 2 2 2 2 2 3 3 3 3 3 3 4 4 4 4 4 4 4 4 4 5 5 5 5 5 5 6 6 6 6 6 6 
Out degree:
0 1 1 1 1 1 2 2 2 2 2 2 2 2 2 2 2 2 3 3 3 3 3 4 4 4 4 4 5 5 5 5 5 5 6 6 6 6 6 7 

./361
Nodes: 40
Sum in & out: 163	163
In degree:
0 0 0 0 0 0 0 3 3 3 3 3 4 4 4 4 4 4 4 4 4 4 5 5 5 5 5 5 5 5 6 6 6 6 7 7 7 7 8 8 
Out degree:
1 1 2 2 2 2 2 2 3 3 3 3 3 3 3 3 3 3 3 4 4 4 4 4 4 4 4 5 5 5 6 6 6 6 6 7 7 7 7 11 

./362
Nodes: 40
Sum in & out: 163	163
In degree:
0 0 0 0 0 0 0 3 3 3 3 3 4 4 4 4 4 4 4 4 4 4 5 5 5 5 5 5 5 5 6 6 6 6 7 7 7 7 8 8 
Out degree:
1 1 2 2 2 2 2 2 3 3 3 3 3 3 3 3 3 3 3 4 4 4 4 4 4 4 4 5 5 5 6 6 6 6 6 7 7 7 7 11 

./363
Nodes: 40
Sum in & out: 163	163
In degree:
0 0 0 0 0 0 0 3 3 3 3 3 4 4 4 4 4 4 4 4 4 4 5 5 5 5 5 5 5 5 6 6 6 6 7 7 7 7 8 8 
Out degree:
1 1 2 2 2 2 2 2 3 3 3 3 3 3 3 3 3 3 3 4 4 4 4 4 4 4 4 5 5 5 6 6 6 6 6 7 7 7 7 11 

./364
Nodes: 40
Sum in & out: 163	163
In degree:
0 0 0 0 0 0 0 3 3 3 3 3 4 4 4 4 4 4 4 4 4 4 5 5 5 5 5 5 5 5 6 6 6 6 7 7 7 7 8 8 
Out degree:
1 1 2 2 2 2 2 2 3 3 3 3 3 3 3 3 3 3 3 4 4 4 4 4 4 4 4 5 5 5 6 6 6 6 6 7 7 7 7 11 

./365
Nodes: 40
Sum in & out: 163	163
In degree:
0 0 0 0 0 0 0 3 3 3 3 3 4 4 4 4 4 4 4 4 4 4 5 5 5 5 5 5 5 5 6 6 6 6 7 7 7 7 8 8 
Out degree:
1 1 2 2 2 2 2 2 3 3 3 3 3 3 3 3 3 3 3 4 4 4 4 4 4 4 4 5 5 5 6 6 6 6 6 7 7 7 7 11 

./366
Nodes: 40
Sum in & out: 148	148
In degree:
0 0 0 0 0 0 0 1 2 2 2 2 2 3 3 3 3 3 4 4 5 5 5 5 5 5 5 5 5 5 6 6 6 6 6 6 7 7 7 7 
Out degree:
1 1 1 1 2 2 2 2 2 2 3 3 3 3 3 3 3 3 3 3 3 3 4 4 4 4 4 4 5 5 5 5 5 5 5 6 7 7 8 9 

./367
Nodes: 40
Sum in & out: 148	148
In degree:
0 0 0 0 0 0 0 1 2 2 2 2 2 3 3 3 3 3 4 4 5 5 5 5 5 5 5 5 5 5 6 6 6 6 6 6 7 7 7 7 
Out degree:
1 1 1 1 2 2 2 2 2 2 3 3 3 3 3 3 3 3 3 3 3 3 4 4 4 4 4 4 5 5 5 5 5 5 5 6 7 7 8 9 

./368
Nodes: 40
Sum in & out: 148	148
In degree:
0 0 0 0 0 0 0 1 2 2 2 2 2 3 3 3 3 3 4 4 5 5 5 5 5 5 5 5 5 5 6 6 6 6 6 6 7 7 7 7 
Out degree:
1 1 1 1 2 2 2 2 2 2 3 3 3 3 3 3 3 3 3 3 3 3 4 4 4 4 4 4 5 5 5 5 5 5 5 6 7 7 8 9 

./369
Nodes: 40
Sum in & out: 148	148
In degree:
0 0 0 0 0 0 0 1 2 2 2 2 2 3 3 3 3 3 4 4 5 5 5 5 5 5 5 5 5 5 6 6 6 6 6 6 7 7 7 7 
Out degree:
1 1 1 1 2 2 2 2 2 2 3 3 3 3 3 3 3 3 3 3 3 3 4 4 4 4 4 4 5 5 5 5 5 5 5 6 7 7 8 9 

./37
Nodes: 40
Sum in & out: 134	134
In degree:
0 0 0 0 0 0 0 1 1 2 3 3 3 3 3 3 3 3 3 4 4 4 4 4 4 4 4 4 5 5 5 5 5 5 5 5 5 6 7 9 
Out degree:
1 1 1 1 1 2 2 2 2 2 2 2 2 2 2 2 3 3 3 3 3 3 3 3 4 4 4 4 4 4 5 5 5 5 5 6 6 7 7 8 

./370
Nodes: 40
Sum in & out: 148	148
In degree:
0 0 0 0 0 0 0 1 2 2 2 2 2 3 3 3 3 3 4 4 5 5 5 5 5 5 5 5 5 5 6 6 6 6 6 6 7 7 7 7 
Out degree:
1 1 1 1 2 2 2 2 2 2 3 3 3 3 3 3 3 3 3 3 3 3 4 4 4 4 4 4 5 5 5 5 5 5 5 6 7 7 8 9 

./371
Nodes: 40
Sum in & out: 153	153
In degree:
0 0 0 0 0 0 0 2 3 3 3 3 3 3 3 3 4 4 4 4 4 4 4 4 5 5 5 5 5 6 6 6 6 6 6 6 6 7 7 8 
Out degree:
1 2 2 2 2 2 2 2 3 3 3 3 3 3 3 3 3 3 3 3 3 4 4 4 4 4 4 5 5 5 5 5 5 5 5 6 6 7 8 8 

./372
Nodes: 40
Sum in & out: 153	153
In degree:
0 0 0 0 0 0 0 2 3 3 3 3 3 3 3 3 4 4 4 4 4 4 4 4 5 5 5 5 5 6 6 6 6 6 6 6 6 7 7 8 
Out degree:
1 2 2 2 2 2 2 2 3 3 3 3 3 3 3 3 3 3 3 3 3 4 4 4 4 4 4 5 5 5 5 5 5 5 5 6 6 7 8 8 

./373
Nodes: 40
Sum in & out: 153	153
In degree:
0 0 0 0 0 0 0 2 3 3 3 3 3 3 3 3 4 4 4 4 4 4 4 4 5 5 5 5 5 6 6 6 6 6 6 6 6 7 7 8 
Out degree:
1 2 2 2 2 2 2 2 3 3 3 3 3 3 3 3 3 3 3 3 3 4 4 4 4 4 4 5 5 5 5 5 5 5 5 6 6 7 8 8 

./374
Nodes: 40
Sum in & out: 153	153
In degree:
0 0 0 0 0 0 0 2 3 3 3 3 3 3 3 3 4 4 4 4 4 4 4 4 5 5 5 5 5 6 6 6 6 6 6 6 6 7 7 8 
Out degree:
1 2 2 2 2 2 2 2 3 3 3 3 3 3 3 3 3 3 3 3 3 4 4 4 4 4 4 5 5 5 5 5 5 5 5 6 6 7 8 8 

./375
Nodes: 40
Sum in & out: 153	153
In degree:
0 0 0 0 0 0 0 2 3 3 3 3 3 3 3 3 4 4 4 4 4 4 4 4 5 5 5 5 5 6 6 6 6 6 6 6 6 7 7 8 
Out degree:
1 2 2 2 2 2 2 2 3 3 3 3 3 3 3 3 3 3 3 3 3 4 4 4 4 4 4 5 5 5 5 5 5 5 5 6 6 7 8 8 

./376
Nodes: 40
Sum in & out: 143	143
In degree:
0 0 0 0 0 0 0 2 2 2 2 2 3 3 3 3 4 4 4 4 4 4 4 4 4 5 5 5 5 5 5 5 6 6 6 6 6 6 6 8 
Out degree:
1 1 1 1 2 2 2 2 2 3 3 3 3 3 3 3 3 3 3 3 3 3 3 3 3 4 4 4 4 5 5 5 5 5 5 5 6 7 7 10 

./377
Nodes: 40
Sum in & out: 143	143
In degree:
0 0 0 0 0 0 0 2 2 2 2 2 3 3 3 3 4 4 4 4 4 4 4 4 4 5 5 5 5 5 5 5 6 6 6 6 6 6 6 8 
Out degree:
1 1 1 1 2 2 2 2 2 3 3 3 3 3 3 3 3 3 3 3 3 3 3 3 3 4 4 4 4 5 5 5 5 5 5 5 6 7 7 10 

./378
Nodes: 40
Sum in & out: 143	143
In degree:
0 0 0 0 0 0 0 2 2 2 2 2 3 3 3 3 4 4 4 4 4 4 4 4 4 5 5 5 5 5 5 5 6 6 6 6 6 6 6 8 
Out degree:
1 1 1 1 2 2 2 2 2 3 3 3 3 3 3 3 3 3 3 3 3 3 3 3 3 4 4 4 4 5 5 5 5 5 5 5 6 7 7 10 

./379
Nodes: 40
Sum in & out: 143	143
In degree:
0 0 0 0 0 0 0 2 2 2 2 2 3 3 3 3 4 4 4 4 4 4 4 4 4 5 5 5 5 5 5 5 6 6 6 6 6 6 6 8 
Out degree:
1 1 1 1 2 2 2 2 2 3 3 3 3 3 3 3 3 3 3 3 3 3 3 3 3 4 4 4 4 5 5 5 5 5 5 5 6 7 7 10 

./38
Nodes: 40
Sum in & out: 134	134
In degree:
0 0 0 0 0 0 0 1 1 2 3 3 3 3 3 3 3 3 3 4 4 4 4 4 4 4 4 4 5 5 5 5 5 5 5 5 5 6 7 9 
Out degree:
1 1 1 1 1 2 2 2 2 2 2 2 2 2 2 2 3 3 3 3 3 3 3 3 4 4 4 4 4 4 5 5 5 5 5 6 6 7 7 8 

./380
Nodes: 40
Sum in & out: 143	143
In degree:
0 0 0 0 0 0 0 2 2 2 2 2 3 3 3 3 4 4 4 4 4 4 4 4 4 5 5 5 5 5 5 5 6 6 6 6 6 6 6 8 
Out degree:
1 1 1 1 2 2 2 2 2 3 3 3 3 3 3 3 3 3 3 3 3 3 3 3 3 4 4 4 4 5 5 5 5 5 5 5 6 7 7 10 

./381
Nodes: 40
Sum in & out: 124	124
In degree:
0 0 0 0 0 0 0 1 1 1 2 2 2 2 3 3 3 3 3 3 3 4 4 4 4 4 4 4 4 4 5 5 5 5 5 6 6 6 6 7 
Out degree:
1 1 1 1 2 2 2 2 2 2 2 2 2 2 2 2 3 3 3 3 3 3 3 3 3 3 3 3 4 4 4 4 4 4 4 4 6 6 7 9 

./382
Nodes: 40
Sum in & out: 124	124
In degree:
0 0 0 0 0 0 0 1 1 1 2 2 2 2 3 3 3 3 3 3 3 4 4 4 4 4 4 4 4 4 5 5 5 5 5 6 6 6 6 7 
Out degree:
1 1 1 1 2 2 2 2 2 2 2 2 2 2 2 2 3 3 3 3 3 3 3 3 3 3 3 3 4 4 4 4 4 4 4 4 6 6 7 9 

./383
Nodes: 40
Sum in & out: 124	124
In degree:
0 0 0 0 0 0 0 1 1 1 2 2 2 2 3 3 3 3 3 3 3 4 4 4 4 4 4 4 4 4 5 5 5 5 5 6 6 6 6 7 
Out degree:
1 1 1 1 2 2 2 2 2 2 2 2 2 2 2 2 3 3 3 3 3 3 3 3 3 3 3 3 4 4 4 4 4 4 4 4 6 6 7 9 

./384
Nodes: 40
Sum in & out: 124	124
In degree:
0 0 0 0 0 0 0 1 1 1 2 2 2 2 3 3 3 3 3 3 3 4 4 4 4 4 4 4 4 4 5 5 5 5 5 6 6 6 6 7 
Out degree:
1 1 1 1 2 2 2 2 2 2 2 2 2 2 2 2 3 3 3 3 3 3 3 3 3 3 3 3 4 4 4 4 4 4 4 4 6 6 7 9 

./385
Nodes: 40
Sum in & out: 124	124
In degree:
0 0 0 0 0 0 0 1 1 1 2 2 2 2 3 3 3 3 3 3 3 4 4 4 4 4 4 4 4 4 5 5 5 5 5 6 6 6 6 7 
Out degree:
1 1 1 1 2 2 2 2 2 2 2 2 2 2 2 2 3 3 3 3 3 3 3 3 3 3 3 3 4 4 4 4 4 4 4 4 6 6 7 9 

./386
Nodes: 40
Sum in & out: 145	145
In degree:
0 0 0 0 0 0 0 2 2 2 3 3 3 3 3 3 4 4 4 4 4 4 4 5 5 5 5 5 5 5 5 5 5 5 5 6 6 6 7 8 
Out degree:
1 1 1 1 1 2 2 2 2 2 3 3 3 3 3 3 3 3 3 3 3 3 4 4 4 4 4 4 4 5 5 5 5 6 6 6 7 7 7 7 

./387
Nodes: 40
Sum in & out: 145	145
In degree:
0 0 0 0 0 0 0 2 2 2 3 3 3 3 3 3 4 4 4 4 4 4 4 5 5 5 5 5 5 5 5 5 5 5 5 6 6 6 7 8 
Out degree:
1 1 1 1 1 2 2 2 2 2 3 3 3 3 3 3 3 3 3 3 3 3 4 4 4 4 4 4 4 5 5 5 5 6 6 6 7 7 7 7 

./388
Nodes: 40
Sum in & out: 145	145
In degree:
0 0 0 0 0 0 0 2 2 2 3 3 3 3 3 3 4 4 4 4 4 4 4 5 5 5 5 5 5 5 5 5 5 5 5 6 6 6 7 8 
Out degree:
1 1 1 1 1 2 2 2 2 2 3 3 3 3 3 3 3 3 3 3 3 3 4 4 4 4 4 4 4 5 5 5 5 6 6 6 7 7 7 7 

./389
Nodes: 40
Sum in & out: 145	145
In degree:
0 0 0 0 0 0 0 2 2 2 3 3 3 3 3 3 4 4 4 4 4 4 4 5 5 5 5 5 5 5 5 5 5 5 5 6 6 6 7 8 
Out degree:
1 1 1 1 1 2 2 2 2 2 3 3 3 3 3 3 3 3 3 3 3 3 4 4 4 4 4 4 4 5 5 5 5 6 6 6 7 7 7 7 

./39
Nodes: 40
Sum in & out: 134	134
In degree:
0 0 0 0 0 0 0 1 1 2 3 3 3 3 3 3 3 3 3 4 4 4 4 4 4 4 4 4 5 5 5 5 5 5 5 5 5 6 7 9 
Out degree:
1 1 1 1 1 2 2 2 2 2 2 2 2 2 2 2 3 3 3 3 3 3 3 3 4 4 4 4 4 4 5 5 5 5 5 6 6 7 7 8 

./390
Nodes: 40
Sum in & out: 145	145
In degree:
0 0 0 0 0 0 0 2 2 2 3 3 3 3 3 3 4 4 4 4 4 4 4 5 5 5 5 5 5 5 5 5 5 5 5 6 6 6 7 8 
Out degree:
1 1 1 1 1 2 2 2 2 2 3 3 3 3 3 3 3 3 3 3 3 3 4 4 4 4 4 4 4 5 5 5 5 6 6 6 7 7 7 7 

./391
Nodes: 40
Sum in & out: 121	121
In degree:
0 0 0 0 0 0 0 1 1 1 2 2 2 2 2 2 2 3 3 3 3 3 4 4 4 4 4 4 5 5 5 5 5 5 5 5 6 6 6 7 
Out degree:
1 1 1 1 2 2 2 2 2 2 2 2 2 2 3 3 3 3 3 3 3 3 3 3 3 3 3 3 4 4 4 4 4 4 4 4 5 5 6 7 

./392
Nodes: 40
Sum in & out: 121	121
In degree:
0 0 0 0 0 0 0 1 1 1 2 2 2 2 2 2 2 3 3 3 3 3 4 4 4 4 4 4 5 5 5 5 5 5 5 5 6 6 6 7 
Out degree:
1 1 1 1 2 2 2 2 2 2 2 2 2 2 3 3 3 3 3 3 3 3 3 3 3 3 3 3 4 4 4 4 4 4 4 4 5 5 6 7 

./393
Nodes: 40
Sum in & out: 121	121
In degree:
0 0 0 0 0 0 0 1 1 1 2 2 2 2 2 2 2 3 3 3 3 3 4 4 4 4 4 4 5 5 5 5 5 5 5 5 6 6 6 7 
Out degree:
1 1 1 1 2 2 2 2 2 2 2 2 2 2 3 3 3 3 3 3 3 3 3 3 3 3 3 3 4 4 4 4 4 4 4 4 5 5 6 7 

./394
Nodes: 40
Sum in & out: 121	121
In degree:
0 0 0 0 0 0 0 1 1 1 2 2 2 2 2 2 2 3 3 3 3 3 4 4 4 4 4 4 5 5 5 5 5 5 5 5 6 6 6 7 
Out degree:
1 1 1 1 2 2 2 2 2 2 2 2 2 2 3 3 3 3 3 3 3 3 3 3 3 3 3 3 4 4 4 4 4 4 4 4 5 5 6 7 

./395
Nodes: 40
Sum in & out: 121	121
In degree:
0 0 0 0 0 0 0 1 1 1 2 2 2 2 2 2 2 3 3 3 3 3 4 4 4 4 4 4 5 5 5 5 5 5 5 5 6 6 6 7 
Out degree:
1 1 1 1 2 2 2 2 2 2 2 2 2 2 3 3 3 3 3 3 3 3 3 3 3 3 3 3 4 4 4 4 4 4 4 4 5 5 6 7 

./396
Nodes: 40
Sum in & out: 142	142
In degree:
0 0 0 0 0 0 0 2 2 2 2 2 3 3 3 3 3 3 3 3 4 4 4 4 4 4 5 5 5 5 5 5 6 6 6 6 6 7 8 9 
Out degree:
1 1 1 1 1 2 2 2 2 2 2 2 2 2 3 3 3 3 3 3 3 3 3 4 4 4 4 4 4 5 5 5 5 5 5 6 6 7 8 11 

./397
Nodes: 40
Sum in & out: 142	142
In degree:
0 0 0 0 0 0 0 2 2 2 2 2 3 3 3 3 3 3 3 3 4 4 4 4 4 4 5 5 5 5 5 5 6 6 6 6 6 7 8 9 
Out degree:
1 1 1 1 1 2 2 2 2 2 2 2 2 2 3 3 3 3 3 3 3 3 3 4 4 4 4 4 4 5 5 5 5 5 5 6 6 7 8 11 

./398
Nodes: 40
Sum in & out: 142	142
In degree:
0 0 0 0 0 0 0 2 2 2 2 2 3 3 3 3 3 3 3 3 4 4 4 4 4 4 5 5 5 5 5 5 6 6 6 6 6 7 8 9 
Out degree:
1 1 1 1 1 2 2 2 2 2 2 2 2 2 3 3 3 3 3 3 3 3 3 4 4 4 4 4 4 5 5 5 5 5 5 6 6 7 8 11 

./399
Nodes: 40
Sum in & out: 142	142
In degree:
0 0 0 0 0 0 0 2 2 2 2 2 3 3 3 3 3 3 3 3 4 4 4 4 4 4 5 5 5 5 5 5 6 6 6 6 6 7 8 9 
Out degree:
1 1 1 1 1 2 2 2 2 2 2 2 2 2 3 3 3 3 3 3 3 3 3 4 4 4 4 4 4 5 5 5 5 5 5 6 6 7 8 11 

./4
Nodes: 40
Sum in & out: 140	140
In degree:
0 0 0 0 0 0 0 1 2 2 2 3 3 3 3 3 3 3 3 3 4 4 4 4 4 4 4 5 5 5 5 5 5 6 6 6 7 7 8 8 
Out degree:
1 1 1 2 2 2 2 2 2 2 2 3 3 3 3 3 3 3 3 3 3 3 4 4 4 4 4 4 4 4 4 4 5 5 5 5 6 6 8 8 

./40
Nodes: 40
Sum in & out: 134	134
In degree:
0 0 0 0 0 0 0 1 1 2 3 3 3 3 3 3 3 3 3 4 4 4 4 4 4 4 4 4 5 5 5 5 5 5 5 5 5 6 7 9 
Out degree:
1 1 1 1 1 2 2 2 2 2 2 2 2 2 2 2 3 3 3 3 3 3 3 3 4 4 4 4 4 4 5 5 5 5 5 6 6 7 7 8 

./400
Nodes: 40
Sum in & out: 142	142
In degree:
0 0 0 0 0 0 0 2 2 2 2 2 3 3 3 3 3 3 3 3 4 4 4 4 4 4 5 5 5 5 5 5 6 6 6 6 6 7 8 9 
Out degree:
1 1 1 1 1 2 2 2 2 2 2 2 2 2 3 3 3 3 3 3 3 3 3 4 4 4 4 4 4 5 5 5 5 5 5 6 6 7 8 11 

./401
Nodes: 40
Sum in & out: 136	136
In degree:
0 0 0 0 0 0 0 2 3 3 3 3 3 3 3 3 3 4 4 4 4 4 4 4 4 4 4 4 4 4 5 5 5 5 5 6 6 6 6 6 
Out degree:
1 1 1 1 2 2 2 2 2 2 3 3 3 3 3 3 3 3 3 3 3 4 4 4 4 4 4 4 4 4 4 4 4 4 4 5 5 6 7 8 

./402
Nodes: 40
Sum in & out: 136	136
In degree:
0 0 0 0 0 0 0 2 3 3 3 3 3 3 3 3 3 4 4 4 4 4 4 4 4 4 4 4 4 4 5 5 5 5 5 6 6 6 6 6 
Out degree:
1 1 1 1 2 2 2 2 2 2 3 3 3 3 3 3 3 3 3 3 3 4 4 4 4 4 4 4 4 4 4 4 4 4 4 5 5 6 7 8 

./403
Nodes: 40
Sum in & out: 136	136
In degree:
0 0 0 0 0 0 0 2 3 3 3 3 3 3 3 3 3 4 4 4 4 4 4 4 4 4 4 4 4 4 5 5 5 5 5 6 6 6 6 6 
Out degree:
1 1 1 1 2 2 2 2 2 2 3 3 3 3 3 3 3 3 3 3 3 4 4 4 4 4 4 4 4 4 4 4 4 4 4 5 5 6 7 8 

./404
Nodes: 40
Sum in & out: 136	136
In degree:
0 0 0 0 0 0 0 2 3 3 3 3 3 3 3 3 3 4 4 4 4 4 4 4 4 4 4 4 4 4 5 5 5 5 5 6 6 6 6 6 
Out degree:
1 1 1 1 2 2 2 2 2 2 3 3 3 3 3 3 3 3 3 3 3 4 4 4 4 4 4 4 4 4 4 4 4 4 4 5 5 6 7 8 

./405
Nodes: 40
Sum in & out: 136	136
In degree:
0 0 0 0 0 0 0 2 3 3 3 3 3 3 3 3 3 4 4 4 4 4 4 4 4 4 4 4 4 4 5 5 5 5 5 6 6 6 6 6 
Out degree:
1 1 1 1 2 2 2 2 2 2 3 3 3 3 3 3 3 3 3 3 3 4 4 4 4 4 4 4 4 4 4 4 4 4 4 5 5 6 7 8 

./406
Nodes: 40
Sum in & out: 137	137
In degree:
0 0 0 0 0 0 0 2 2 2 2 2 3 3 3 3 3 3 4 4 4 4 4 4 4 4 4 5 5 5 5 5 5 5 5 6 6 6 7 8 
Out degree:
1 1 1 2 2 2 2 2 2 2 2 2 2 3 3 3 3 3 3 3 3 3 3 3 3 4 4 4 4 4 4 5 5 5 5 6 6 7 7 8 

./407
Nodes: 40
Sum in & out: 137	137
In degree:
0 0 0 0 0 0 0 2 2 2 2 2 3 3 3 3 3 3 4 4 4 4 4 4 4 4 4 5 5 5 5 5 5 5 5 6 6 6 7 8 
Out degree:
1 1 1 2 2 2 2 2 2 2 2 2 2 3 3 3 3 3 3 3 3 3 3 3 3 4 4 4 4 4 4 5 5 5 5 6 6 7 7 8 

./408
Nodes: 40
Sum in & out: 137	137
In degree:
0 0 0 0 0 0 0 2 2 2 2 2 3 3 3 3 3 3 4 4 4 4 4 4 4 4 4 5 5 5 5 5 5 5 5 6 6 6 7 8 
Out degree:
1 1 1 2 2 2 2 2 2 2 2 2 2 3 3 3 3 3 3 3 3 3 3 3 3 4 4 4 4 4 4 5 5 5 5 6 6 7 7 8 

./409
Nodes: 40
Sum in & out: 137	137
In degree:
0 0 0 0 0 0 0 2 2 2 2 2 3 3 3 3 3 3 4 4 4 4 4 4 4 4 4 5 5 5 5 5 5 5 5 6 6 6 7 8 
Out degree:
1 1 1 2 2 2 2 2 2 2 2 2 2 3 3 3 3 3 3 3 3 3 3 3 3 4 4 4 4 4 4 5 5 5 5 6 6 7 7 8 

./41
Nodes: 40
Sum in & out: 142	142
In degree:
0 0 0 0 0 0 0 2 2 3 3 3 3 3 3 3 3 3 3 4 4 4 4 4 4 4 4 4 5 5 5 5 6 6 6 6 6 7 7 8 
Out degree:
1 1 1 1 2 2 2 2 2 2 2 3 3 3 3 3 3 3 3 3 3 3 3 3 4 4 4 4 4 4 5 5 5 5 5 6 7 7 7 9 

./410
Nodes: 40
Sum in & out: 137	137
In degree:
0 0 0 0 0 0 0 2 2 2 2 2 3 3 3 3 3 3 4 4 4 4 4 4 4 4 4 5 5 5 5 5 5 5 5 6 6 6 7 8 
Out degree:
1 1 1 2 2 2 2 2 2 2 2 2 2 3 3 3 3 3 3 3 3 3 3 3 3 4 4 4 4 4 4 5 5 5 5 6 6 7 7 8 

./411
Nodes: 40
Sum in & out: 139	139
In degree:
0 0 0 0 0 0 0 0 2 2 2 2 2 2 3 3 3 3 3 3 4 4 4 4 4 4 4 4 5 5 5 6 6 6 6 6 7 7 8 10 
Out degree:
0 1 1 1 1 1 2 2 2 2 2 2 3 3 3 3 3 3 3 4 4 4 4 4 4 4 4 5 5 5 5 5 5 5 5 5 5 6 6 7 

./412
Nodes: 40
Sum in & out: 139	139
In degree:
0 0 0 0 0 0 0 0 2 2 2 2 2 2 3 3 3 3 3 3 4 4 4 4 4 4 4 4 5 5 5 6 6 6 6 6 7 7 8 10 
Out degree:
0 1 1 1 1 1 2 2 2 2 2 2 3 3 3 3 3 3 3 4 4 4 4 4 4 4 4 5 5 5 5 5 5 5 5 5 5 6 6 7 

./413
Nodes: 40
Sum in & out: 139	139
In degree:
0 0 0 0 0 0 0 0 2 2 2 2 2 2 3 3 3 3 3 3 4 4 4 4 4 4 4 4 5 5 5 6 6 6 6 6 7 7 8 10 
Out degree:
0 1 1 1 1 1 2 2 2 2 2 2 3 3 3 3 3 3 3 4 4 4 4 4 4 4 4 5 5 5 5 5 5 5 5 5 5 6 6 7 

./414
Nodes: 40
Sum in & out: 139	139
In degree:
0 0 0 0 0 0 0 0 2 2 2 2 2 2 3 3 3 3 3 3 4 4 4 4 4 4 4 4 5 5 5 6 6 6 6 6 7 7 8 10 
Out degree:
0 1 1 1 1 1 2 2 2 2 2 2 3 3 3 3 3 3 3 4 4 4 4 4 4 4 4 5 5 5 5 5 5 5 5 5 5 6 6 7 

./415
Nodes: 40
Sum in & out: 139	139
In degree:
0 0 0 0 0 0 0 0 2 2 2 2 2 2 3 3 3 3 3 3 4 4 4 4 4 4 4 4 5 5 5 6 6 6 6 6 7 7 8 10 
Out degree:
0 1 1 1 1 1 2 2 2 2 2 2 3 3 3 3 3 3 3 4 4 4 4 4 4 4 4 5 5 5 5 5 5 5 5 5 5 6 6 7 

./416
Nodes: 40
Sum in & out: 145	145
In degree:
0 0 0 0 0 0 0 1 2 2 3 3 3 3 3 3 3 3 4 4 4 4 4 4 4 4 5 5 5 5 5 5 6 6 6 6 7 7 7 9 
Out degree:
0 1 2 2 2 2 2 2 2 2 2 3 3 3 3 3 3 3 3 4 4 4 4 4 4 4 4 4 4 4 5 5 5 5 6 6 6 6 6 8 

./417
Nodes: 40
Sum in & out: 145	145
In degree:
0 0 0 0 0 0 0 1 2 2 3 3 3 3 3 3 3 3 4 4 4 4 4 4 4 4 5 5 5 5 5 5 6 6 6 6 7 7 7 9 
Out degree:
0 1 2 2 2 2 2 2 2 2 2 3 3 3 3 3 3 3 3 4 4 4 4 4 4 4 4 4 4 4 5 5 5 5 6 6 6 6 6 8 

./418
Nodes: 40
Sum in & out: 145	145
In degree:
0 0 0 0 0 0 0 1 2 2 3 3 3 3 3 3 3 3 4 4 4 4 4 4 4 4 5 5 5 5 5 5 6 6 6 6 7 7 7 9 
Out degree:
0 1 2 2 2 2 2 2 2 2 2 3 3 3 3 3 3 3 3 4 4 4 4 4 4 4 4 4 4 4 5 5 5 5 6 6 6 6 6 8 

./419
Nodes: 40
Sum in & out: 145	145
In degree:
0 0 0 0 0 0 0 1 2 2 3 3 3 3 3 3 3 3 4 4 4 4 4 4 4 4 5 5 5 5 5 5 6 6 6 6 7 7 7 9 
Out degree:
0 1 2 2 2 2 2 2 2 2 2 3 3 3 3 3 3 3 3 4 4 4 4 4 4 4 4 4 4 4 5 5 5 5 6 6 6 6 6 8 

./42
Nodes: 40
Sum in & out: 142	142
In degree:
0 0 0 0 0 0 0 2 2 3 3 3 3 3 3 3 3 3 3 4 4 4 4 4 4 4 4 4 5 5 5 5 6 6 6 6 6 7 7 8 
Out degree:
1 1 1 1 2 2 2 2 2 2 2 3 3 3 3 3 3 3 3 3 3 3 3 3 4 4 4 4 4 4 5 5 5 5 5 6 7 7 7 9 

./420
Nodes: 40
Sum in & out: 145	145
In degree:
0 0 0 0 0 0 0 1 2 2 3 3 3 3 3 3 3 3 4 4 4 4 4 4 4 4 5 5 5 5 5 5 6 6 6 6 7 7 7 9 
Out degree:
0 1 2 2 2 2 2 2 2 2 2 3 3 3 3 3 3 3 3 4 4 4 4 4 4 4 4 4 4 4 5 5 5 5 6 6 6 6 6 8 

./421
Nodes: 40
Sum in & out: 136	136
In degree:
0 0 0 0 0 0 0 2 2 2 2 2 3 3 3 3 3 3 3 4 4 4 4 4 4 4 4 4 4 5 5 5 5 5 5 5 6 7 7 10 
Out degree:
1 1 1 2 2 2 2 2 2 2 2 2 3 3 3 3 3 3 3 3 3 3 3 3 4 4 4 4 4 4 4 5 5 5 5 5 5 6 6 9 

./422
Nodes: 40
Sum in & out: 136	136
In degree:
0 0 0 0 0 0 0 2 2 2 2 2 3 3 3 3 3 3 3 4 4 4 4 4 4 4 4 4 4 5 5 5 5 5 5 5 6 7 7 10 
Out degree:
1 1 1 2 2 2 2 2 2 2 2 2 3 3 3 3 3 3 3 3 3 3 3 3 4 4 4 4 4 4 4 5 5 5 5 5 5 6 6 9 

./423
Nodes: 40
Sum in & out: 136	136
In degree:
0 0 0 0 0 0 0 2 2 2 2 2 3 3 3 3 3 3 3 4 4 4 4 4 4 4 4 4 4 5 5 5 5 5 5 5 6 7 7 10 
Out degree:
1 1 1 2 2 2 2 2 2 2 2 2 3 3 3 3 3 3 3 3 3 3 3 3 4 4 4 4 4 4 4 5 5 5 5 5 5 6 6 9 

./424
Nodes: 40
Sum in & out: 136	136
In degree:
0 0 0 0 0 0 0 2 2 2 2 2 3 3 3 3 3 3 3 4 4 4 4 4 4 4 4 4 4 5 5 5 5 5 5 5 6 7 7 10 
Out degree:
1 1 1 2 2 2 2 2 2 2 2 2 3 3 3 3 3 3 3 3 3 3 3 3 4 4 4 4 4 4 4 5 5 5 5 5 5 6 6 9 

./425
Nodes: 40
Sum in & out: 136	136
In degree:
0 0 0 0 0 0 0 2 2 2 2 2 3 3 3 3 3 3 3 4 4 4 4 4 4 4 4 4 4 5 5 5 5 5 5 5 6 7 7 10 
Out degree:
1 1 1 2 2 2 2 2 2 2 2 2 3 3 3 3 3 3 3 3 3 3 3 3 4 4 4 4 4 4 4 5 5 5 5 5 5 6 6 9 

./426
Nodes: 40
Sum in & out: 144	144
In degree:
0 0 0 0 0 0 0 1 1 2 2 3 3 3 3 3 3 3 4 4 4 4 4 4 4 4 4 4 5 5 5 5 5 6 6 7 8 8 8 9 
Out degree:
1 1 1 1 2 2 2 2 2 2 2 2 2 3 3 3 3 3 3 3 4 4 4 4 4 4 4 5 5 5 5 5 5 6 6 6 6 6 6 7 

./427
Nodes: 40
Sum in & out: 144	144
In degree:
0 0 0 0 0 0 0 1 1 2 2 3 3 3 3 3 3 3 4 4 4 4 4 4 4 4 4 4 5 5 5 5 5 6 6 7 8 8 8 9 
Out degree:
1 1 1 1 2 2 2 2 2 2 2 2 2 3 3 3 3 3 3 3 4 4 4 4 4 4 4 5 5 5 5 5 5 6 6 6 6 6 6 7 

./428
Nodes: 40
Sum in & out: 144	144
In degree:
0 0 0 0 0 0 0 1 1 2 2 3 3 3 3 3 3 3 4 4 4 4 4 4 4 4 4 4 5 5 5 5 5 6 6 7 8 8 8 9 
Out degree:
1 1 1 1 2 2 2 2 2 2 2 2 2 3 3 3 3 3 3 3 4 4 4 4 4 4 4 5 5 5 5 5 5 6 6 6 6 6 6 7 

./429
Nodes: 40
Sum in & out: 144	144
In degree:
0 0 0 0 0 0 0 1 1 2 2 3 3 3 3 3 3 3 4 4 4 4 4 4 4 4 4 4 5 5 5 5 5 6 6 7 8 8 8 9 
Out degree:
1 1 1 1 2 2 2 2 2 2 2 2 2 3 3 3 3 3 3 3 4 4 4 4 4 4 4 5 5 5 5 5 5 6 6 6 6 6 6 7 

./43
Nodes: 40
Sum in & out: 142	142
In degree:
0 0 0 0 0 0 0 2 2 3 3 3 3 3 3 3 3 3 3 4 4 4 4 4 4 4 4 4 5 5 5 5 6 6 6 6 6 7 7 8 
Out degree:
1 1 1 1 2 2 2 2 2 2 2 3 3 3 3 3 3 3 3 3 3 3 3 3 4 4 4 4 4 4 5 5 5 5 5 6 7 7 7 9 

./430
Nodes: 40
Sum in & out: 144	144
In degree:
0 0 0 0 0 0 0 1 1 2 2 3 3 3 3 3 3 3 4 4 4 4 4 4 4 4 4 4 5 5 5 5 5 6 6 7 8 8 8 9 
Out degree:
1 1 1 1 2 2 2 2 2 2 2 2 2 3 3 3 3 3 3 3 4 4 4 4 4 4 4 5 5 5 5 5 5 6 6 6 6 6 6 7 

./431
Nodes: 40
Sum in & out: 139	139
In degree:
0 0 0 0 0 0 0 1 1 2 2 2 3 3 3 3 3 3 3 4 4 4 4 4 4 4 4 5 5 5 5 5 5 5 6 6 7 7 8 9 
Out degree:
1 1 1 2 2 2 2 2 2 3 3 3 3 3 3 3 3 3 3 3 4 4 4 4 4 4 4 4 4 4 4 4 5 5 5 5 5 5 5 8 

./432
Nodes: 40
Sum in & out: 139	139
In degree:
0 0 0 0 0 0 0 1 1 2 2 2 3 3 3 3 3 3 3 4 4 4 4 4 4 4 4 5 5 5 5 5 5 5 6 6 7 7 8 9 
Out degree:
1 1 1 2 2 2 2 2 2 3 3 3 3 3 3 3 3 3 3 3 4 4 4 4 4 4 4 4 4 4 4 4 5 5 5 5 5 5 5 8 

./433
Nodes: 40
Sum in & out: 139	139
In degree:
0 0 0 0 0 0 0 1 1 2 2 2 3 3 3 3 3 3 3 4 4 4 4 4 4 4 4 5 5 5 5 5 5 5 6 6 7 7 8 9 
Out degree:
1 1 1 2 2 2 2 2 2 3 3 3 3 3 3 3 3 3 3 3 4 4 4 4 4 4 4 4 4 4 4 4 5 5 5 5 5 5 5 8 

./434
Nodes: 40
Sum in & out: 139	139
In degree:
0 0 0 0 0 0 0 1 1 2 2 2 3 3 3 3 3 3 3 4 4 4 4 4 4 4 4 5 5 5 5 5 5 5 6 6 7 7 8 9 
Out degree:
1 1 1 2 2 2 2 2 2 3 3 3 3 3 3 3 3 3 3 3 4 4 4 4 4 4 4 4 4 4 4 4 5 5 5 5 5 5 5 8 

./435
Nodes: 40
Sum in & out: 139	139
In degree:
0 0 0 0 0 0 0 1 1 2 2 2 3 3 3 3 3 3 3 4 4 4 4 4 4 4 4 5 5 5 5 5 5 5 6 6 7 7 8 9 
Out degree:
1 1 1 2 2 2 2 2 2 3 3 3 3 3 3 3 3 3 3 3 4 4 4 4 4 4 4 4 4 4 4 4 5 5 5 5 5 5 5 8 

./436
Nodes: 40
Sum in & out: 146	146
In degree:
0 0 0 0 0 0 0 2 2 2 3 3 3 3 3 4 4 4 4 4 4 4 4 4 4 5 5 5 5 5 5 5 5 5 6 6 7 7 7 7 
Out degree:
1 1 1 1 2 2 2 2 2 2 2 2 3 3 3 3 3 3 4 4 4 4 4 4 4 4 4 5 5 5 5 5 5 5 5 6 6 6 7 7 

./437
Nodes: 40
Sum in & out: 146	146
In degree:
0 0 0 0 0 0 0 2 2 2 3 3 3 3 3 4 4 4 4 4 4 4 4 4 4 5 5 5 5 5 5 5 5 5 6 6 7 7 7 7 
Out degree:
1 1 1 1 2 2 2 2 2 2 2 2 3 3 3 3 3 3 4 4 4 4 4 4 4 4 4 5 5 5 5 5 5 5 5 6 6 6 7 7 

./438
Nodes: 40
Sum in & out: 146	146
In degree:
0 0 0 0 0 0 0 2 2 2 3 3 3 3 3 4 4 4 4 4 4 4 4 4 4 5 5 5 5 5 5 5 5 5 6 6 7 7 7 7 
Out degree:
1 1 1 1 2 2 2 2 2 2 2 2 3 3 3 3 3 3 4 4 4 4 4 4 4 4 4 5 5 5 5 5 5 5 5 6 6 6 7 7 

./439
Nodes: 40
Sum in & out: 146	146
In degree:
0 0 0 0 0 0 0 2 2 2 3 3 3 3 3 4 4 4 4 4 4 4 4 4 4 5 5 5 5 5 5 5 5 5 6 6 7 7 7 7 
Out degree:
1 1 1 1 2 2 2 2 2 2 2 2 3 3 3 3 3 3 4 4 4 4 4 4 4 4 4 5 5 5 5 5 5 5 5 6 6 6 7 7 

./44
Nodes: 40
Sum in & out: 142	142
In degree:
0 0 0 0 0 0 0 2 2 3 3 3 3 3 3 3 3 3 3 4 4 4 4 4 4 4 4 4 5 5 5 5 6 6 6 6 6 7 7 8 
Out degree:
1 1 1 1 2 2 2 2 2 2 2 3 3 3 3 3 3 3 3 3 3 3 3 3 4 4 4 4 4 4 5 5 5 5 5 6 7 7 7 9 

./440
Nodes: 40
Sum in & out: 146	146
In degree:
0 0 0 0 0 0 0 2 2 2 3 3 3 3 3 4 4 4 4 4 4 4 4 4 4 5 5 5 5 5 5 5 5 5 6 6 7 7 7 7 
Out degree:
1 1 1 1 2 2 2 2 2 2 2 2 3 3 3 3 3 3 4 4 4 4 4 4 4 4 4 5 5 5 5 5 5 5 5 6 6 6 7 7 

./441
Nodes: 40
Sum in & out: 126	126
In degree:
0 0 0 0 0 0 0 1 1 1 2 2 2 2 3 3 3 3 3 3 3 4 4 4 4 4 4 4 4 4 4 5 5 5 5 5 6 7 8 8 
Out degree:
1 1 1 1 1 1 1 1 1 2 2 2 2 2 2 2 3 3 3 3 3 3 3 4 4 4 4 4 4 4 4 4 4 5 5 5 6 6 7 8 

./442
Nodes: 40
Sum in & out: 126	126
In degree:
0 0 0 0 0 0 0 1 1 1 2 2 2 2 3 3 3 3 3 3 3 4 4 4 4 4 4 4 4 4 4 5 5 5 5 5 6 7 8 8 
Out degree:
1 1 1 1 1 1 1 1 1 2 2 2 2 2 2 2 3 3 3 3 3 3 3 4 4 4 4 4 4 4 4 4 4 5 5 5 6 6 7 8 

./443
Nodes: 40
Sum in & out: 126	126
In degree:
0 0 0 0 0 0 0 1 1 1 2 2 2 2 3 3 3 3 3 3 3 4 4 4 4 4 4 4 4 4 4 5 5 5 5 5 6 7 8 8 
Out degree:
1 1 1 1 1 1 1 1 1 2 2 2 2 2 2 2 3 3 3 3 3 3 3 4 4 4 4 4 4 4 4 4 4 5 5 5 6 6 7 8 

./444
Nodes: 40
Sum in & out: 126	126
In degree:
0 0 0 0 0 0 0 1 1 1 2 2 2 2 3 3 3 3 3 3 3 4 4 4 4 4 4 4 4 4 4 5 5 5 5 5 6 7 8 8 
Out degree:
1 1 1 1 1 1 1 1 1 2 2 2 2 2 2 2 3 3 3 3 3 3 3 4 4 4 4 4 4 4 4 4 4 5 5 5 6 6 7 8 

./445
Nodes: 40
Sum in & out: 126	126
In degree:
0 0 0 0 0 0 0 1 1 1 2 2 2 2 3 3 3 3 3 3 3 4 4 4 4 4 4 4 4 4 4 5 5 5 5 5 6 7 8 8 
Out degree:
1 1 1 1 1 1 1 1 1 2 2 2 2 2 2 2 3 3 3 3 3 3 3 4 4 4 4 4 4 4 4 4 4 5 5 5 6 6 7 8 

./446
Nodes: 40
Sum in & out: 146	146
In degree:
0 0 0 0 0 0 0 2 2 2 2 2 3 3 3 3 4 4 4 4 4 4 4 4 4 4 5 5 5 5 5 5 5 5 5 6 6 7 7 13 
Out degree:
1 1 2 2 2 2 2 2 2 2 3 3 3 3 3 3 3 3 3 3 4 4 4 4 4 4 4 5 5 5 5 5 5 5 5 6 6 6 6 6 

./447
Nodes: 40
Sum in & out: 146	146
In degree:
0 0 0 0 0 0 0 2 2 2 2 2 3 3 3 3 4 4 4 4 4 4 4 4 4 4 5 5 5 5 5 5 5 5 5 6 6 7 7 13 
Out degree:
1 1 2 2 2 2 2 2 2 2 3 3 3 3 3 3 3 3 3 3 4 4 4 4 4 4 4 5 5 5 5 5 5 5 5 6 6 6 6 6 

./448
Nodes: 40
Sum in & out: 146	146
In degree:
0 0 0 0 0 0 0 2 2 2 2 2 3 3 3 3 4 4 4 4 4 4 4 4 4 4 5 5 5 5 5 5 5 5 5 6 6 7 7 13 
Out degree:
1 1 2 2 2 2 2 2 2 2 3 3 3 3 3 3 3 3 3 3 4 4 4 4 4 4 4 5 5 5 5 5 5 5 5 6 6 6 6 6 

./449
Nodes: 40
Sum in & out: 146	146
In degree:
0 0 0 0 0 0 0 2 2 2 2 2 3 3 3 3 4 4 4 4 4 4 4 4 4 4 5 5 5 5 5 5 5 5 5 6 6 7 7 13 
Out degree:
1 1 2 2 2 2 2 2 2 2 3 3 3 3 3 3 3 3 3 3 4 4 4 4 4 4 4 5 5 5 5 5 5 5 5 6 6 6 6 6 

./45
Nodes: 40
Sum in & out: 142	142
In degree:
0 0 0 0 0 0 0 2 2 3 3 3 3 3 3 3 3 3 3 4 4 4 4 4 4 4 4 4 5 5 5 5 6 6 6 6 6 7 7 8 
Out degree:
1 1 1 1 2 2 2 2 2 2 2 3 3 3 3 3 3 3 3 3 3 3 3 3 4 4 4 4 4 4 5 5 5 5 5 6 7 7 7 9 

./450
Nodes: 40
Sum in & out: 146	146
In degree:
0 0 0 0 0 0 0 2 2 2 2 2 3 3 3 3 4 4 4 4 4 4 4 4 4 4 5 5 5 5 5 5 5 5 5 6 6 7 7 13 
Out degree:
1 1 2 2 2 2 2 2 2 2 3 3 3 3 3 3 3 3 3 3 4 4 4 4 4 4 4 5 5 5 5 5 5 5 5 6 6 6 6 6 

./451
Nodes: 40
Sum in & out: 142	142
In degree:
0 0 0 0 0 0 0 1 2 2 2 3 3 3 3 3 4 4 4 4 4 4 4 4 4 4 5 5 5 5 5 5 6 6 6 6 6 6 7 7 
Out degree:
1 1 1 1 1 2 2 2 2 2 2 2 2 2 3 3 3 3 3 3 4 4 4 4 4 4 4 4 4 5 5 5 5 5 5 5 6 6 7 11 

./452
Nodes: 40
Sum in & out: 142	142
In degree:
0 0 0 0 0 0 0 1 2 2 2 3 3 3 3 3 4 4 4 4 4 4 4 4 4 4 5 5 5 5 5 5 6 6 6 6 6 6 7 7 
Out degree:
1 1 1 1 1 2 2 2 2 2 2 2 2 2 3 3 3 3 3 3 4 4 4 4 4 4 4 4 4 5 5 5 5 5 5 5 6 6 7 11 

./453
Nodes: 40
Sum in & out: 142	142
In degree:
0 0 0 0 0 0 0 1 2 2 2 3 3 3 3 3 4 4 4 4 4 4 4 4 4 4 5 5 5 5 5 5 6 6 6 6 6 6 7 7 
Out degree:
1 1 1 1 1 2 2 2 2 2 2 2 2 2 3 3 3 3 3 3 4 4 4 4 4 4 4 4 4 5 5 5 5 5 5 5 6 6 7 11 

./454
Nodes: 40
Sum in & out: 142	142
In degree:
0 0 0 0 0 0 0 1 2 2 2 3 3 3 3 3 4 4 4 4 4 4 4 4 4 4 5 5 5 5 5 5 6 6 6 6 6 6 7 7 
Out degree:
1 1 1 1 1 2 2 2 2 2 2 2 2 2 3 3 3 3 3 3 4 4 4 4 4 4 4 4 4 5 5 5 5 5 5 5 6 6 7 11 

./455
Nodes: 40
Sum in & out: 142	142
In degree:
0 0 0 0 0 0 0 1 2 2 2 3 3 3 3 3 4 4 4 4 4 4 4 4 4 4 5 5 5 5 5 5 6 6 6 6 6 6 7 7 
Out degree:
1 1 1 1 1 2 2 2 2 2 2 2 2 2 3 3 3 3 3 3 4 4 4 4 4 4 4 4 4 5 5 5 5 5 5 5 6 6 7 11 

./456
Nodes: 40
Sum in & out: 145	145
In degree:
0 0 0 0 0 0 0 2 2 3 3 3 3 3 3 3 4 4 4 4 4 4 4 4 4 4 5 5 5 5 5 5 5 5 5 5 6 7 7 10 
Out degree:
1 1 2 2 2 2 2 2 2 2 2 2 3 3 3 3 3 3 3 3 3 3 4 4 4 4 4 4 5 5 5 5 5 6 6 6 6 6 7 7 

./457
Nodes: 40
Sum in & out: 145	145
In degree:
0 0 0 0 0 0 0 2 2 3 3 3 3 3 3 3 4 4 4 4 4 4 4 4 4 4 5 5 5 5 5 5 5 5 5 5 6 7 7 10 
Out degree:
1 1 2 2 2 2 2 2 2 2 2 2 3 3 3 3 3 3 3 3 3 3 4 4 4 4 4 4 5 5 5 5 5 6 6 6 6 6 7 7 

./458
Nodes: 40
Sum in & out: 145	145
In degree:
0 0 0 0 0 0 0 2 2 3 3 3 3 3 3 3 4 4 4 4 4 4 4 4 4 4 5 5 5 5 5 5 5 5 5 5 6 7 7 10 
Out degree:
1 1 2 2 2 2 2 2 2 2 2 2 3 3 3 3 3 3 3 3 3 3 4 4 4 4 4 4 5 5 5 5 5 6 6 6 6 6 7 7 

./459
Nodes: 40
Sum in & out: 145	145
In degree:
0 0 0 0 0 0 0 2 2 3 3 3 3 3 3 3 4 4 4 4 4 4 4 4 4 4 5 5 5 5 5 5 5 5 5 5 6 7 7 10 
Out degree:
1 1 2 2 2 2 2 2 2 2 2 2 3 3 3 3 3 3 3 3 3 3 4 4 4 4 4 4 5 5 5 5 5 6 6 6 6 6 7 7 

./46
Nodes: 40
Sum in & out: 135	135
In degree:
0 0 0 0 0 0 0 1 1 1 2 2 3 3 3 3 3 3 3 3 4 4 4 4 4 4 4 4 5 5 5 5 5 6 6 6 6 6 8 9 
Out degree:
1 1 1 1 1 2 2 2 2 2 3 3 3 3 3 3 3 3 3 3 3 3 3 3 3 3 3 4 4 4 4 5 5 5 5 5 5 6 6 11 

./460
Nodes: 40
Sum in & out: 145	145
In degree:
0 0 0 0 0 0 0 2 2 3 3 3 3 3 3 3 4 4 4 4 4 4 4 4 4 4 5 5 5 5 5 5 5 5 5 5 6 7 7 10 
Out degree:
1 1 2 2 2 2 2 2 2 2 2 2 3 3 3 3 3 3 3 3 3 3 4 4 4 4 4 4 5 5 5 5 5 6 6 6 6 6 7 7 

./461
Nodes: 40
Sum in & out: 137	137
In degree:
0 0 0 0 0 0 0 1 2 2 2 2 3 3 3 3 3 3 3 3 4 4 4 4 4 4 5 5 5 5 5 5 5 5 5 6 6 7 8 8 
Out degree:
1 1 1 1 1 1 2 2 2 2 2 2 3 3 3 3 3 3 3 3 3 3 4 4 4 4 4 4 5 5 5 5 5 5 5 5 6 6 6 7 

./462
Nodes: 40
Sum in & out: 137	137
In degree:
0 0 0 0 0 0 0 1 2 2 2 2 3 3 3 3 3 3 3 3 4 4 4 4 4 4 5 5 5 5 5 5 5 5 5 6 6 7 8 8 
Out degree:
1 1 1 1 1 1 2 2 2 2 2 2 3 3 3 3 3 3 3 3 3 3 4 4 4 4 4 4 5 5 5 5 5 5 5 5 6 6 6 7 

./463
Nodes: 40
Sum in & out: 137	137
In degree:
0 0 0 0 0 0 0 1 2 2 2 2 3 3 3 3 3 3 3 3 4 4 4 4 4 4 5 5 5 5 5 5 5 5 5 6 6 7 8 8 
Out degree:
1 1 1 1 1 1 2 2 2 2 2 2 3 3 3 3 3 3 3 3 3 3 4 4 4 4 4 4 5 5 5 5 5 5 5 5 6 6 6 7 

./464
Nodes: 40
Sum in & out: 137	137
In degree:
0 0 0 0 0 0 0 1 2 2 2 2 3 3 3 3 3 3 3 3 4 4 4 4 4 4 5 5 5 5 5 5 5 5 5 6 6 7 8 8 
Out degree:
1 1 1 1 1 1 2 2 2 2 2 2 3 3 3 3 3 3 3 3 3 3 4 4 4 4 4 4 5 5 5 5 5 5 5 5 6 6 6 7 

./465
Nodes: 40
Sum in & out: 137	137
In degree:
0 0 0 0 0 0 0 1 2 2 2 2 3 3 3 3 3 3 3 3 4 4 4 4 4 4 5 5 5 5 5 5 5 5 5 6 6 7 8 8 
Out degree:
1 1 1 1 1 1 2 2 2 2 2 2 3 3 3 3 3 3 3 3 3 3 4 4 4 4 4 4 5 5 5 5 5 5 5 5 6 6 6 7 

./466
Nodes: 40
Sum in & out: 163	163
In degree:
0 0 0 0 0 0 0 1 2 3 3 3 3 4 4 4 4 4 4 4 4 5 5 5 5 5 5 5 5 6 6 6 6 6 6 7 7 7 7 12 
Out degree:
1 1 2 2 2 2 2 2 3 3 3 3 3 3 3 3 4 4 4 4 4 4 4 4 4 5 5 5 5 5 5 6 6 6 6 6 6 7 8 8 

./467
Nodes: 40
Sum in & out: 163	163
In degree:
0 0 0 0 0 0 0 1 2 3 3 3 3 4 4 4 4 4 4 4 4 5 5 5 5 5 5 5 5 6 6 6 6 6 6 7 7 7 7 12 
Out degree:
1 1 2 2 2 2 2 2 3 3 3 3 3 3 3 3 4 4 4 4 4 4 4 4 4 5 5 5 5 5 5 6 6 6 6 6 6 7 8 8 

./468
Nodes: 40
Sum in & out: 163	163
In degree:
0 0 0 0 0 0 0 1 2 3 3 3 3 4 4 4 4 4 4 4 4 5 5 5 5 5 5 5 5 6 6 6 6 6 6 7 7 7 7 12 
Out degree:
1 1 2 2 2 2 2 2 3 3 3 3 3 3 3 3 4 4 4 4 4 4 4 4 4 5 5 5 5 5 5 6 6 6 6 6 6 7 8 8 

./469
Nodes: 40
Sum in & out: 163	163
In degree:
0 0 0 0 0 0 0 1 2 3 3 3 3 4 4 4 4 4 4 4 4 5 5 5 5 5 5 5 5 6 6 6 6 6 6 7 7 7 7 12 
Out degree:
1 1 2 2 2 2 2 2 3 3 3 3 3 3 3 3 4 4 4 4 4 4 4 4 4 5 5 5 5 5 5 6 6 6 6 6 6 7 8 8 

./47
Nodes: 40
Sum in & out: 135	135
In degree:
0 0 0 0 0 0 0 1 1 1 2 2 3 3 3 3 3 3 3 3 4 4 4 4 4 4 4 4 5 5 5 5 5 6 6 6 6 6 8 9 
Out degree:
1 1 1 1 1 2 2 2 2 2 3 3 3 3 3 3 3 3 3 3 3 3 3 3 3 3 3 4 4 4 4 5 5 5 5 5 5 6 6 11 

./470
Nodes: 40
Sum in & out: 163	163
In degree:
0 0 0 0 0 0 0 1 2 3 3 3 3 4 4 4 4 4 4 4 4 5 5 5 5 5 5 5 5 6 6 6 6 6 6 7 7 7 7 12 
Out degree:
1 1 2 2 2 2 2 2 3 3 3 3 3 3 3 3 4 4 4 4 4 4 4 4 4 5 5 5 5 5 5 6 6 6 6 6 6 7 8 8 

./471
Nodes: 40
Sum in & out: 139	139
In degree:
0 0 0 0 0 0 0 1 2 2 2 2 3 3 3 3 3 3 4 4 4 4 4 4 4 4 4 4 4 5 5 5 5 6 6 6 6 7 7 10 
Out degree:
1 1 1 1 2 2 2 2 2 2 2 2 2 3 3 3 3 3 3 3 4 4 4 4 4 4 4 4 4 4 5 5 5 5 5 5 6 6 6 8 

./472
Nodes: 40
Sum in & out: 139	139
In degree:
0 0 0 0 0 0 0 1 2 2 2 2 3 3 3 3 3 3 4 4 4 4 4 4 4 4 4 4 4 5 5 5 5 6 6 6 6 7 7 10 
Out degree:
1 1 1 1 2 2 2 2 2 2 2 2 2 3 3 3 3 3 3 3 4 4 4 4 4 4 4 4 4 4 5 5 5 5 5 5 6 6 6 8 

./473
Nodes: 40
Sum in & out: 139	139
In degree:
0 0 0 0 0 0 0 1 2 2 2 2 3 3 3 3 3 3 4 4 4 4 4 4 4 4 4 4 4 5 5 5 5 6 6 6 6 7 7 10 
Out degree:
1 1 1 1 2 2 2 2 2 2 2 2 2 3 3 3 3 3 3 3 4 4 4 4 4 4 4 4 4 4 5 5 5 5 5 5 6 6 6 8 

./474
Nodes: 40
Sum in & out: 139	139
In degree:
0 0 0 0 0 0 0 1 2 2 2 2 3 3 3 3 3 3 4 4 4 4 4 4 4 4 4 4 4 5 5 5 5 6 6 6 6 7 7 10 
Out degree:
1 1 1 1 2 2 2 2 2 2 2 2 2 3 3 3 3 3 3 3 4 4 4 4 4 4 4 4 4 4 5 5 5 5 5 5 6 6 6 8 

./475
Nodes: 40
Sum in & out: 139	139
In degree:
0 0 0 0 0 0 0 1 2 2 2 2 3 3 3 3 3 3 4 4 4 4 4 4 4 4 4 4 4 5 5 5 5 6 6 6 6 7 7 10 
Out degree:
1 1 1 1 2 2 2 2 2 2 2 2 2 3 3 3 3 3 3 3 4 4 4 4 4 4 4 4 4 4 5 5 5 5 5 5 6 6 6 8 

./476
Nodes: 40
Sum in & out: 136	136
In degree:
0 0 0 0 0 0 0 1 1 2 2 2 2 3 3 3 3 3 3 4 4 4 4 4 4 4 5 5 5 5 5 5 5 5 5 6 6 6 6 11 
Out degree:
1 1 1 1 1 2 2 2 2 2 2 2 2 2 2 3 3 3 3 3 3 3 3 4 4 4 4 4 4 5 5 5 5 5 6 6 6 6 7 7 

./477
Nodes: 40
Sum in & out: 136	136
In degree:
0 0 0 0 0 0 0 1 1 2 2 2 2 3 3 3 3 3 3 4 4 4 4 4 4 4 5 5 5 5 5 5 5 5 5 6 6 6 6 11 
Out degree:
1 1 1 1 1 2 2 2 2 2 2 2 2 2 2 3 3 3 3 3 3 3 3 4 4 4 4 4 4 5 5 5 5 5 6 6 6 6 7 7 

./478
Nodes: 40
Sum in & out: 136	136
In degree:
0 0 0 0 0 0 0 1 1 2 2 2 2 3 3 3 3 3 3 4 4 4 4 4 4 4 5 5 5 5 5 5 5 5 5 6 6 6 6 11 
Out degree:
1 1 1 1 1 2 2 2 2 2 2 2 2 2 2 3 3 3 3 3 3 3 3 4 4 4 4 4 4 5 5 5 5 5 6 6 6 6 7 7 

./479
Nodes: 40
Sum in & out: 136	136
In degree:
0 0 0 0 0 0 0 1 1 2 2 2 2 3 3 3 3 3 3 4 4 4 4 4 4 4 5 5 5 5 5 5 5 5 5 6 6 6 6 11 
Out degree:
1 1 1 1 1 2 2 2 2 2 2 2 2 2 2 3 3 3 3 3 3 3 3 4 4 4 4 4 4 5 5 5 5 5 6 6 6 6 7 7 

./48
Nodes: 40
Sum in & out: 135	135
In degree:
0 0 0 0 0 0 0 1 1 1 2 2 3 3 3 3 3 3 3 3 4 4 4 4 4 4 4 4 5 5 5 5 5 6 6 6 6 6 8 9 
Out degree:
1 1 1 1 1 2 2 2 2 2 3 3 3 3 3 3 3 3 3 3 3 3 3 3 3 3 3 4 4 4 4 5 5 5 5 5 5 6 6 11 

./480
Nodes: 40
Sum in & out: 136	136
In degree:
0 0 0 0 0 0 0 1 1 2 2 2 2 3 3 3 3 3 3 4 4 4 4 4 4 4 5 5 5 5 5 5 5 5 5 6 6 6 6 11 
Out degree:
1 1 1 1 1 2 2 2 2 2 2 2 2 2 2 3 3 3 3 3 3 3 3 4 4 4 4 4 4 5 5 5 5 5 6 6 6 6 7 7 

./481
Nodes: 40
Sum in & out: 162	162
In degree:
0 0 0 0 0 0 0 2 2 3 3 3 3 3 3 3 3 4 4 4 5 5 5 5 5 5 5 5 6 6 6 6 6 7 7 7 7 8 8 8 
Out degree:
1 1 1 2 2 2 3 3 3 3 3 3 3 3 3 3 3 4 4 4 4 4 4 4 4 4 4 4 5 5 5 6 6 6 6 6 7 8 8 8 

./482
Nodes: 40
Sum in & out: 162	162
In degree:
0 0 0 0 0 0 0 2 2 3 3 3 3 3 3 3 3 4 4 4 5 5 5 5 5 5 5 5 6 6 6 6 6 7 7 7 7 8 8 8 
Out degree:
1 1 1 2 2 2 3 3 3 3 3 3 3 3 3 3 3 4 4 4 4 4 4 4 4 4 4 4 5 5 5 6 6 6 6 6 7 8 8 8 

./483
Nodes: 40
Sum in & out: 162	162
In degree:
0 0 0 0 0 0 0 2 2 3 3 3 3 3 3 3 3 4 4 4 5 5 5 5 5 5 5 5 6 6 6 6 6 7 7 7 7 8 8 8 
Out degree:
1 1 1 2 2 2 3 3 3 3 3 3 3 3 3 3 3 4 4 4 4 4 4 4 4 4 4 4 5 5 5 6 6 6 6 6 7 8 8 8 

./484
Nodes: 40
Sum in & out: 162	162
In degree:
0 0 0 0 0 0 0 2 2 3 3 3 3 3 3 3 3 4 4 4 5 5 5 5 5 5 5 5 6 6 6 6 6 7 7 7 7 8 8 8 
Out degree:
1 1 1 2 2 2 3 3 3 3 3 3 3 3 3 3 3 4 4 4 4 4 4 4 4 4 4 4 5 5 5 6 6 6 6 6 7 8 8 8 

./485
Nodes: 40
Sum in & out: 162	162
In degree:
0 0 0 0 0 0 0 2 2 3 3 3 3 3 3 3 3 4 4 4 5 5 5 5 5 5 5 5 6 6 6 6 6 7 7 7 7 8 8 8 
Out degree:
1 1 1 2 2 2 3 3 3 3 3 3 3 3 3 3 3 4 4 4 4 4 4 4 4 4 4 4 5 5 5 6 6 6 6 6 7 8 8 8 

./486
Nodes: 40
Sum in & out: 130	130
In degree:
0 0 0 0 0 0 0 0 1 2 2 3 3 3 3 3 3 3 3 3 3 3 3 3 4 4 4 4 4 4 4 5 5 5 6 7 7 7 7 9 
Out degree:
1 1 1 1 1 1 1 2 2 2 2 2 2 2 3 3 3 3 3 3 3 3 4 4 4 4 4 4 4 4 4 4 5 5 5 5 6 6 6 7 

./487
Nodes: 40
Sum in & out: 130	130
In degree:
0 0 0 0 0 0 0 0 1 2 2 3 3 3 3 3 3 3 3 3 3 3 3 3 4 4 4 4 4 4 4 5 5 5 6 7 7 7 7 9 
Out degree:
1 1 1 1 1 1 1 2 2 2 2 2 2 2 3 3 3 3 3 3 3 3 4 4 4 4 4 4 4 4 4 4 5 5 5 5 6 6 6 7 

./488
Nodes: 40
Sum in & out: 130	130
In degree:
0 0 0 0 0 0 0 0 1 2 2 3 3 3 3 3 3 3 3 3 3 3 3 3 4 4 4 4 4 4 4 5 5 5 6 7 7 7 7 9 
Out degree:
1 1 1 1 1 1 1 2 2 2 2 2 2 2 3 3 3 3 3 3 3 3 4 4 4 4 4 4 4 4 4 4 5 5 5 5 6 6 6 7 

./489
Nodes: 40
Sum in & out: 130	130
In degree:
0 0 0 0 0 0 0 0 1 2 2 3 3 3 3 3 3 3 3 3 3 3 3 3 4 4 4 4 4 4 4 5 5 5 6 7 7 7 7 9 
Out degree:
1 1 1 1 1 1 1 2 2 2 2 2 2 2 3 3 3 3 3 3 3 3 4 4 4 4 4 4 4 4 4 4 5 5 5 5 6 6 6 7 

./49
Nodes: 40
Sum in & out: 135	135
In degree:
0 0 0 0 0 0 0 1 1 1 2 2 3 3 3 3 3 3 3 3 4 4 4 4 4 4 4 4 5 5 5 5 5 6 6 6 6 6 8 9 
Out degree:
1 1 1 1 1 2 2 2 2 2 3 3 3 3 3 3 3 3 3 3 3 3 3 3 3 3 3 4 4 4 4 5 5 5 5 5 5 6 6 11 

./490
Nodes: 40
Sum in & out: 130	130
In degree:
0 0 0 0 0 0 0 0 1 2 2 3 3 3 3 3 3 3 3 3 3 3 3 3 4 4 4 4 4 4 4 5 5 5 6 7 7 7 7 9 
Out degree:
1 1 1 1 1 1 1 2 2 2 2 2 2 2 3 3 3 3 3 3 3 3 4 4 4 4 4 4 4 4 4 4 5 5 5 5 6 6 6 7 

./491
Nodes: 40
Sum in & out: 135	135
In degree:
0 0 0 0 0 0 0 1 2 2 2 2 3 3 3 3 3 3 4 4 4 4 4 4 4 4 4 4 5 5 5 5 5 5 5 6 6 6 6 9 
Out degree:
1 1 1 1 1 2 2 2 2 2 2 2 3 3 3 3 3 3 3 3 3 3 3 4 4 4 4 4 4 4 4 4 4 5 5 5 6 7 7 8 

./492
Nodes: 40
Sum in & out: 135	135
In degree:
0 0 0 0 0 0 0 1 2 2 2 2 3 3 3 3 3 3 4 4 4 4 4 4 4 4 4 4 5 5 5 5 5 5 5 6 6 6 6 9 
Out degree:
1 1 1 1 1 2 2 2 2 2 2 2 3 3 3 3 3 3 3 3 3 3 3 4 4 4 4 4 4 4 4 4 4 5 5 5 6 7 7 8 

./493
Nodes: 40
Sum in & out: 135	135
In degree:
0 0 0 0 0 0 0 1 2 2 2 2 3 3 3 3 3 3 4 4 4 4 4 4 4 4 4 4 5 5 5 5 5 5 5 6 6 6 6 9 
Out degree:
1 1 1 1 1 2 2 2 2 2 2 2 3 3 3 3 3 3 3 3 3 3 3 4 4 4 4 4 4 4 4 4 4 5 5 5 6 7 7 8 

./494
Nodes: 40
Sum in & out: 135	135
In degree:
0 0 0 0 0 0 0 1 2 2 2 2 3 3 3 3 3 3 4 4 4 4 4 4 4 4 4 4 5 5 5 5 5 5 5 6 6 6 6 9 
Out degree:
1 1 1 1 1 2 2 2 2 2 2 2 3 3 3 3 3 3 3 3 3 3 3 4 4 4 4 4 4 4 4 4 4 5 5 5 6 7 7 8 

./495
Nodes: 40
Sum in & out: 135	135
In degree:
0 0 0 0 0 0 0 1 2 2 2 2 3 3 3 3 3 3 4 4 4 4 4 4 4 4 4 4 5 5 5 5 5 5 5 6 6 6 6 9 
Out degree:
1 1 1 1 1 2 2 2 2 2 2 2 3 3 3 3 3 3 3 3 3 3 3 4 4 4 4 4 4 4 4 4 4 5 5 5 6 7 7 8 

./496
Nodes: 40
Sum in & out: 140	140
In degree:
0 0 0 0 0 0 0 0 2 2 2 3 3 3 3 3 3 4 4 4 4 4 4 4 4 4 4 5 5 5 5 5 5 6 6 6 6 7 7 8 
Out degree:
0 1 1 1 1 2 2 2 3 3 3 3 3 3 3 3 3 3 4 4 4 4 4 4 4 4 4 4 4 4 4 4 4 5 5 5 6 6 6 7 

./497
Nodes: 40
Sum in & out: 140	140
In degree:
0 0 0 0 0 0 0 0 2 2 2 3 3 3 3 3 3 4 4 4 4 4 4 4 4 4 4 5 5 5 5 5 5 6 6 6 6 7 7 8 
Out degree:
0 1 1 1 1 2 2 2 3 3 3 3 3 3 3 3 3 3 4 4 4 4 4 4 4 4 4 4 4 4 4 4 4 5 5 5 6 6 6 7 

./498
Nodes: 40
Sum in & out: 140	140
In degree:
0 0 0 0 0 0 0 0 2 2 2 3 3 3 3 3 3 4 4 4 4 4 4 4 4 4 4 5 5 5 5 5 5 6 6 6 6 7 7 8 
Out degree:
0 1 1 1 1 2 2 2 3 3 3 3 3 3 3 3 3 3 4 4 4 4 4 4 4 4 4 4 4 4 4 4 4 5 5 5 6 6 6 7 

./499
Nodes: 40
Sum in & out: 140	140
In degree:
0 0 0 0 0 0 0 0 2 2 2 3 3 3 3 3 3 4 4 4 4 4 4 4 4 4 4 5 5 5 5 5 5 6 6 6 6 7 7 8 
Out degree:
0 1 1 1 1 2 2 2 3 3 3 3 3 3 3 3 3 3 4 4 4 4 4 4 4 4 4 4 4 4 4 4 4 5 5 5 6 6 6 7 

./5
Nodes: 40
Sum in & out: 140	140
In degree:
0 0 0 0 0 0 0 1 2 2 2 3 3 3 3 3 3 3 3 3 4 4 4 4 4 4 4 5 5 5 5 5 5 6 6 6 7 7 8 8 
Out degree:
1 1 1 2 2 2 2 2 2 2 2 3 3 3 3 3 3 3 3 3 3 3 4 4 4 4 4 4 4 4 4 4 5 5 5 5 6 6 8 8 

./50
Nodes: 40
Sum in & out: 135	135
In degree:
0 0 0 0 0 0 0 1 1 1 2 2 3 3 3 3 3 3 3 3 4 4 4 4 4 4 4 4 5 5 5 5 5 6 6 6 6 6 8 9 
Out degree:
1 1 1 1 1 2 2 2 2 2 3 3 3 3 3 3 3 3 3 3 3 3 3 3 3 3 3 4 4 4 4 5 5 5 5 5 5 6 6 11 

./500
Nodes: 40
Sum in & out: 140	140
In degree:
0 0 0 0 0 0 0 0 2 2 2 3 3 3 3 3 3 4 4 4 4 4 4 4 4 4 4 5 5 5 5 5 5 6 6 6 6 7 7 8 
Out degree:
0 1 1 1 1 2 2 2 3 3 3 3 3 3 3 3 3 3 4 4 4 4 4 4 4 4 4 4 4 4 4 4 4 5 5 5 6 6 6 7 

./51
Nodes: 40
Sum in & out: 155	155
In degree:
0 0 0 0 0 0 0 1 2 3 3 3 3 4 4 4 4 4 4 4 4 4 5 5 5 5 5 5 5 5 5 5 6 6 6 6 6 7 7 10 
Out degree:
1 1 2 2 2 2 2 2 2 2 2 3 3 3 3 3 3 3 3 4 4 4 4 4 4 4 4 5 5 5 5 5 5 6 6 6 7 7 7 10 

./52
Nodes: 40
Sum in & out: 155	155
In degree:
0 0 0 0 0 0 0 1 2 3 3 3 3 4 4 4 4 4 4 4 4 4 5 5 5 5 5 5 5 5 5 5 6 6 6 6 6 7 7 10 
Out degree:
1 1 2 2 2 2 2 2 2 2 2 3 3 3 3 3 3 3 3 4 4 4 4 4 4 4 4 5 5 5 5 5 5 6 6 6 7 7 7 10 

./53
Nodes: 40
Sum in & out: 155	155
In degree:
0 0 0 0 0 0 0 1 2 3 3 3 3 4 4 4 4 4 4 4 4 4 5 5 5 5 5 5 5 5 5 5 6 6 6 6 6 7 7 10 
Out degree:
1 1 2 2 2 2 2 2 2 2 2 3 3 3 3 3 3 3 3 4 4 4 4 4 4 4 4 5 5 5 5 5 5 6 6 6 7 7 7 10 

./54
Nodes: 40
Sum in & out: 155	155
In degree:
0 0 0 0 0 0 0 1 2 3 3 3 3 4 4 4 4 4 4 4 4 4 5 5 5 5 5 5 5 5 5 5 6 6 6 6 6 7 7 10 
Out degree:
1 1 2 2 2 2 2 2 2 2 2 3 3 3 3 3 3 3 3 4 4 4 4 4 4 4 4 5 5 5 5 5 5 6 6 6 7 7 7 10 

./55
Nodes: 40
Sum in & out: 155	155
In degree:
0 0 0 0 0 0 0 1 2 3 3 3 3 4 4 4 4 4 4 4 4 4 5 5 5 5 5 5 5 5 5 5 6 6 6 6 6 7 7 10 
Out degree:
1 1 2 2 2 2 2 2 2 2 2 3 3 3 3 3 3 3 3 4 4 4 4 4 4 4 4 5 5 5 5 5 5 6 6 6 7 7 7 10 

./56
Nodes: 40
Sum in & out: 152	152
In degree:
0 0 0 0 0 0 0 1 2 3 3 3 3 3 3 3 3 3 3 4 4 4 4 4 4 4 5 5 5 5 5 5 6 6 6 7 7 8 8 13 
Out degree:
1 1 1 2 2 2 2 2 2 2 3 3 3 3 3 3 3 3 3 4 4 4 4 4 4 4 4 4 4 4 5 5 5 5 6 7 7 7 8 9 

./57
Nodes: 40
Sum in & out: 152	152
In degree:
0 0 0 0 0 0 0 1 2 3 3 3 3 3 3 3 3 3 3 4 4 4 4 4 4 4 5 5 5 5 5 5 6 6 6 7 7 8 8 13 
Out degree:
1 1 1 2 2 2 2 2 2 2 3 3 3 3 3 3 3 3 3 4 4 4 4 4 4 4 4 4 4 4 5 5 5 5 6 7 7 7 8 9 

./58
Nodes: 40
Sum in & out: 152	152
In degree:
0 0 0 0 0 0 0 1 2 3 3 3 3 3 3 3 3 3 3 4 4 4 4 4 4 4 5 5 5 5 5 5 6 6 6 7 7 8 8 13 
Out degree:
1 1 1 2 2 2 2 2 2 2 3 3 3 3 3 3 3 3 3 4 4 4 4 4 4 4 4 4 4 4 5 5 5 5 6 7 7 7 8 9 

./59
Nodes: 40
Sum in & out: 152	152
In degree:
0 0 0 0 0 0 0 1 2 3 3 3 3 3 3 3 3 3 3 4 4 4 4 4 4 4 5 5 5 5 5 5 6 6 6 7 7 8 8 13 
Out degree:
1 1 1 2 2 2 2 2 2 2 3 3 3 3 3 3 3 3 3 4 4 4 4 4 4 4 4 4 4 4 5 5 5 5 6 7 7 7 8 9 

./6
Nodes: 40
Sum in & out: 136	136
In degree:
0 0 0 0 0 0 0 2 2 2 3 3 3 3 3 3 3 3 4 4 4 4 4 4 4 4 4 4 5 5 5 5 5 5 5 5 6 6 7 7 
Out degree:
1 1 1 1 1 1 2 2 2 2 2 3 3 3 3 3 3 3 3 3 3 3 4 4 4 4 4 4 4 4 4 4 5 5 5 6 6 6 7 7 

./60
Nodes: 40
Sum in & out: 152	152
In degree:
0 0 0 0 0 0 0 1 2 3 3 3 3 3 3 3 3 3 3 4 4 4 4 4 4 4 5 5 5 5 5 5 6 6 6 7 7 8 8 13 
Out degree:
1 1 1 2 2 2 2 2 2 2 3 3 3 3 3 3 3 3 3 4 4 4 4 4 4 4 4 4 4 4 5 5 5 5 6 7 7 7 8 9 

./61
Nodes: 40
Sum in & out: 144	144
In degree:
0 0 0 0 0 0 0 1 2 2 2 2 2 3 3 3 4 4 4 4 4 4 4 4 4 5 5 5 5 5 6 6 6 6 6 6 6 7 7 7 
Out degree:
1 1 1 2 2 2 2 2 2 2 2 2 2 3 3 3 3 3 3 3 3 4 4 4 4 4 5 5 5 5 5 5 5 5 5 6 6 6 6 8 

./62
Nodes: 40
Sum in & out: 144	144
In degree:
0 0 0 0 0 0 0 1 2 2 2 2 2 3 3 3 4 4 4 4 4 4 4 4 4 5 5 5 5 5 6 6 6 6 6 6 6 7 7 7 
Out degree:
1 1 1 2 2 2 2 2 2 2 2 2 2 3 3 3 3 3 3 3 3 4 4 4 4 4 5 5 5 5 5 5 5 5 5 6 6 6 6 8 

./63
Nodes: 40
Sum in & out: 144	144
In degree:
0 0 0 0 0 0 0 1 2 2 2 2 2 3 3 3 4 4 4 4 4 4 4 4 4 5 5 5 5 5 6 6 6 6 6 6 6 7 7 7 
Out degree:
1 1 1 2 2 2 2 2 2 2 2 2 2 3 3 3 3 3 3 3 3 4 4 4 4 4 5 5 5 5 5 5 5 5 5 6 6 6 6 8 

./64
Nodes: 40
Sum in & out: 144	144
In degree:
0 0 0 0 0 0 0 1 2 2 2 2 2 3 3 3 4 4 4 4 4 4 4 4 4 5 5 5 5 5 6 6 6 6 6 6 6 7 7 7 
Out degree:
1 1 1 2 2 2 2 2 2 2 2 2 2 3 3 3 3 3 3 3 3 4 4 4 4 4 5 5 5 5 5 5 5 5 5 6 6 6 6 8 

./65
Nodes: 40
Sum in & out: 144	144
In degree:
0 0 0 0 0 0 0 1 2 2 2 2 2 3 3 3 4 4 4 4 4 4 4 4 4 5 5 5 5 5 6 6 6 6 6 6 6 7 7 7 
Out degree:
1 1 1 2 2 2 2 2 2 2 2 2 2 3 3 3 3 3 3 3 3 4 4 4 4 4 5 5 5 5 5 5 5 5 5 6 6 6 6 8 

./66
Nodes: 40
Sum in & out: 138	138
In degree:
0 0 0 0 0 0 0 1 2 2 2 2 3 3 3 3 3 3 3 4 4 4 4 4 4 4 4 5 5 5 5 5 5 6 6 6 6 7 7 8 
Out degree:
1 1 1 1 2 2 2 2 2 2 2 2 3 3 3 3 3 3 3 4 4 4 4 4 4 4 4 4 4 4 5 5 5 5 5 5 5 6 6 6 

./67
Nodes: 40
Sum in & out: 138	138
In degree:
0 0 0 0 0 0 0 1 2 2 2 2 3 3 3 3 3 3 3 4 4 4 4 4 4 4 4 5 5 5 5 5 5 6 6 6 6 7 7 8 
Out degree:
1 1 1 1 2 2 2 2 2 2 2 2 3 3 3 3 3 3 3 4 4 4 4 4 4 4 4 4 4 4 5 5 5 5 5 5 5 6 6 6 

./68
Nodes: 40
Sum in & out: 138	138
In degree:
0 0 0 0 0 0 0 1 2 2 2 2 3 3 3 3 3 3 3 4 4 4 4 4 4 4 4 5 5 5 5 5 5 6 6 6 6 7 7 8 
Out degree:
1 1 1 1 2 2 2 2 2 2 2 2 3 3 3 3 3 3 3 4 4 4 4 4 4 4 4 4 4 4 5 5 5 5 5 5 5 6 6 6 

./69
Nodes: 40
Sum in & out: 138	138
In degree:
0 0 0 0 0 0 0 1 2 2 2 2 3 3 3 3 3 3 3 4 4 4 4 4 4 4 4 5 5 5 5 5 5 6 6 6 6 7 7 8 
Out degree:
1 1 1 1 2 2 2 2 2 2 2 2 3 3 3 3 3 3 3 4 4 4 4 4 4 4 4 4 4 4 5 5 5 5 5 5 5 6 6 6 

./7
Nodes: 40
Sum in & out: 136	136
In degree:
0 0 0 0 0 0 0 2 2 2 3 3 3 3 3 3 3 3 4 4 4 4 4 4 4 4 4 4 5 5 5 5 5 5 5 5 6 6 7 7 
Out degree:
1 1 1 1 1 1 2 2 2 2 2 3 3 3 3 3 3 3 3 3 3 3 4 4 4 4 4 4 4 4 4 4 5 5 5 6 6 6 7 7 

./70
Nodes: 40
Sum in & out: 138	138
In degree:
0 0 0 0 0 0 0 1 2 2 2 2 3 3 3 3 3 3 3 4 4 4 4 4 4 4 4 5 5 5 5 5 5 6 6 6 6 7 7 8 
Out degree:
1 1 1 1 2 2 2 2 2 2 2 2 3 3 3 3 3 3 3 4 4 4 4 4 4 4 4 4 4 4 5 5 5 5 5 5 5 6 6 6 

./71
Nodes: 40
Sum in & out: 150	150
In degree:
0 0 0 0 0 0 0 1 1 2 3 3 3 3 3 3 4 4 4 4 4 4 4 4 4 4 4 5 5 5 5 5 5 6 6 7 8 8 9 10 
Out degree:
1 1 1 1 1 1 2 2 2 2 2 2 2 3 3 3 3 3 3 3 4 4 4 4 4 4 4 4 4 5 6 6 6 6 6 7 7 7 8 9 

./72
Nodes: 40
Sum in & out: 150	150
In degree:
0 0 0 0 0 0 0 1 1 2 3 3 3 3 3 3 4 4 4 4 4 4 4 4 4 4 4 5 5 5 5 5 5 6 6 7 8 8 9 10 
Out degree:
1 1 1 1 1 1 2 2 2 2 2 2 2 3 3 3 3 3 3 3 4 4 4 4 4 4 4 4 4 5 6 6 6 6 6 7 7 7 8 9 

./73
Nodes: 40
Sum in & out: 150	150
In degree:
0 0 0 0 0 0 0 1 1 2 3 3 3 3 3 3 4 4 4 4 4 4 4 4 4 4 4 5 5 5 5 5 5 6 6 7 8 8 9 10 
Out degree:
1 1 1 1 1 1 2 2 2 2 2 2 2 3 3 3 3 3 3 3 4 4 4 4 4 4 4 4 4 5 6 6 6 6 6 7 7 7 8 9 

./74
Nodes: 40
Sum in & out: 150	150
In degree:
0 0 0 0 0 0 0 1 1 2 3 3 3 3 3 3 4 4 4 4 4 4 4 4 4 4 4 5 5 5 5 5 5 6 6 7 8 8 9 10 
Out degree:
1 1 1 1 1 1 2 2 2 2 2 2 2 3 3 3 3 3 3 3 4 4 4 4 4 4 4 4 4 5 6 6 6 6 6 7 7 7 8 9 

./75
Nodes: 40
Sum in & out: 150	150
In degree:
0 0 0 0 0 0 0 1 1 2 3 3 3 3 3 3 4 4 4 4 4 4 4 4 4 4 4 5 5 5 5 5 5 6 6 7 8 8 9 10 
Out degree:
1 1 1 1 1 1 2 2 2 2 2 2 2 3 3 3 3 3 3 3 4 4 4 4 4 4 4 4 4 5 6 6 6 6 6 7 7 7 8 9 

./76
Nodes: 40
Sum in & out: 152	152
In degree:
0 0 0 0 0 0 0 1 2 2 2 2 3 3 3 3 3 3 4 4 4 4 4 4 4 4 4 4 4 5 5 6 7 7 8 8 8 8 9 10 
Out degree:
1 1 2 2 2 2 2 2 2 2 2 2 3 3 3 3 3 3 3 3 4 4 4 4 4 4 5 5 5 5 5 5 5 6 6 6 6 7 7 9 

./77
Nodes: 40
Sum in & out: 152	152
In degree:
0 0 0 0 0 0 0 1 2 2 2 2 3 3 3 3 3 3 4 4 4 4 4 4 4 4 4 4 4 5 5 6 7 7 8 8 8 8 9 10 
Out degree:
1 1 2 2 2 2 2 2 2 2 2 2 3 3 3 3 3 3 3 3 4 4 4 4 4 4 5 5 5 5 5 5 5 6 6 6 6 7 7 9 

./78
Nodes: 40
Sum in & out: 152	152
In degree:
0 0 0 0 0 0 0 1 2 2 2 2 3 3 3 3 3 3 4 4 4 4 4 4 4 4 4 4 4 5 5 6 7 7 8 8 8 8 9 10 
Out degree:
1 1 2 2 2 2 2 2 2 2 2 2 3 3 3 3 3 3 3 3 4 4 4 4 4 4 5 5 5 5 5 5 5 6 6 6 6 7 7 9 

./79
Nodes: 40
Sum in & out: 152	152
In degree:
0 0 0 0 0 0 0 1 2 2 2 2 3 3 3 3 3 3 4 4 4 4 4 4 4 4 4 4 4 5 5 6 7 7 8 8 8 8 9 10 
Out degree:
1 1 2 2 2 2 2 2 2 2 2 2 3 3 3 3 3 3 3 3 4 4 4 4 4 4 5 5 5 5 5 5 5 6 6 6 6 7 7 9 

./8
Nodes: 40
Sum in & out: 136	136
In degree:
0 0 0 0 0 0 0 2 2 2 3 3 3 3 3 3 3 3 4 4 4 4 4 4 4 4 4 4 5 5 5 5 5 5 5 5 6 6 7 7 
Out degree:
1 1 1 1 1 1 2 2 2 2 2 3 3 3 3 3 3 3 3 3 3 3 4 4 4 4 4 4 4 4 4 4 5 5 5 6 6 6 7 7 

./80
Nodes: 40
Sum in & out: 152	152
In degree:
0 0 0 0 0 0 0 1 2 2 2 2 3 3 3 3 3 3 4 4 4 4 4 4 4 4 4 4 4 5 5 6 7 7 8 8 8 8 9 10 
Out degree:
1 1 2 2 2 2 2 2 2 2 2 2 3 3 3 3 3 3 3 3 4 4 4 4 4 4 5 5 5 5 5 5 5 6 6 6 6 7 7 9 

./81
Nodes: 40
Sum in & out: 151	151
In degree:
0 0 0 0 0 0 0 2 3 3 3 3 3 3 3 3 4 4 4 4 4 4 4 4 4 5 5 5 5 5 5 5 5 6 6 6 7 7 8 9 
Out degree:
1 1 2 2 2 2 2 2 2 3 3 3 3 3 3 3 3 4 4 4 4 4 4 4 4 4 4 4 5 5 5 5 5 5 5 6 6 6 7 7 

./82
Nodes: 40
Sum in & out: 151	151
In degree:
0 0 0 0 0 0 0 2 3 3 3 3 3 3 3 3 4 4 4 4 4 4 4 4 4 5 5 5 5 5 5 5 5 6 6 6 7 7 8 9 
Out degree:
1 1 2 2 2 2 2 2 2 3 3 3 3 3 3 3 3 4 4 4 4 4 4 4 4 4 4 4 5 5 5 5 5 5 5 6 6 6 7 7 

./83
Nodes: 40
Sum in & out: 151	151
In degree:
0 0 0 0 0 0 0 2 3 3 3 3 3 3 3 3 4 4 4 4 4 4 4 4 4 5 5 5 5 5 5 5 5 6 6 6 7 7 8 9 
Out degree:
1 1 2 2 2 2 2 2 2 3 3 3 3 3 3 3 3 4 4 4 4 4 4 4 4 4 4 4 5 5 5 5 5 5 5 6 6 6 7 7 

./84
Nodes: 40
Sum in & out: 151	151
In degree:
0 0 0 0 0 0 0 2 3 3 3 3 3 3 3 3 4 4 4 4 4 4 4 4 4 5 5 5 5 5 5 5 5 6 6 6 7 7 8 9 
Out degree:
1 1 2 2 2 2 2 2 2 3 3 3 3 3 3 3 3 4 4 4 4 4 4 4 4 4 4 4 5 5 5 5 5 5 5 6 6 6 7 7 

./85
Nodes: 40
Sum in & out: 151	151
In degree:
0 0 0 0 0 0 0 2 3 3 3 3 3 3 3 3 4 4 4 4 4 4 4 4 4 5 5 5 5 5 5 5 5 6 6 6 7 7 8 9 
Out degree:
1 1 2 2 2 2 2 2 2 3 3 3 3 3 3 3 3 4 4 4 4 4 4 4 4 4 4 4 5 5 5 5 5 5 5 6 6 6 7 7 

./86
Nodes: 40
Sum in & out: 135	135
In degree:
0 0 0 0 0 0 0 2 2 2 2 2 2 2 2 3 3 3 3 4 4 4 4 4 4 4 4 4 5 5 5 5 5 5 6 6 7 7 7 8 
Out degree:
1 1 1 1 1 2 2 2 2 2 2 2 3 3 3 3 3 3 3 3 3 3 3 3 3 3 4 4 4 4 4 5 5 5 5 6 6 6 6 10 

./87
Nodes: 40
Sum in & out: 135	135
In degree:
0 0 0 0 0 0 0 2 2 2 2 2 2 2 2 3 3 3 3 4 4 4 4 4 4 4 4 4 5 5 5 5 5 5 6 6 7 7 7 8 
Out degree:
1 1 1 1 1 2 2 2 2 2 2 2 3 3 3 3 3 3 3 3 3 3 3 3 3 3 4 4 4 4 4 5 5 5 5 6 6 6 6 10 

./88
Nodes: 40
Sum in & out: 135	135
In degree:
0 0 0 0 0 0 0 2 2 2 2 2 2 2 2 3 3 3 3 4 4 4 4 4 4 4 4 4 5 5 5 5 5 5 6 6 7 7 7 8 
Out degree:
1 1 1 1 1 2 2 2 2 2 2 2 3 3 3 3 3 3 3 3 3 3 3 3 3 3 4 4 4 4 4 5 5 5 5 6 6 6 6 10 

./89
Nodes: 40
Sum in & out: 135	135
In degree:
0 0 0 0 0 0 0 2 2 2 2 2 2 2 2 3 3 3 3 4 4 4 4 4 4 4 4 4 5 5 5 5 5 5 6 6 7 7 7 8 
Out degree:
1 1 1 1 1 2 2 2 2 2 2 2 3 3 3 3 3 3 3 3 3 3 3 3 3 3 4 4 4 4 4 5 5 5 5 6 6 6 6 10 

./9
Nodes: 40
Sum in & out: 136	136
In degree:
0 0 0 0 0 0 0 2 2 2 3 3 3 3 3 3 3 3 4 4 4 4 4 4 4 4 4 4 5 5 5 5 5 5 5 5 6 6 7 7 
Out degree:
1 1 1 1 1 1 2 2 2 2 2 3 3 3 3 3 3 3 3 3 3 3 4 4 4 4 4 4 4 4 4 4 5 5 5 6 6 6 7 7 

./90
Nodes: 40
Sum in & out: 135	135
In degree:
0 0 0 0 0 0 0 2 2 2 2 2 2 2 2 3 3 3 3 4 4 4 4 4 4 4 4 4 5 5 5 5 5 5 6 6 7 7 7 8 
Out degree:
1 1 1 1 1 2 2 2 2 2 2 2 3 3 3 3 3 3 3 3 3 3 3 3 3 3 4 4 4 4 4 5 5 5 5 6 6 6 6 10 

./91
Nodes: 40
Sum in & out: 149	149
In degree:
0 0 0 0 0 0 0 1 2 2 2 3 3 3 3 4 4 4 4 4 4 4 4 4 4 5 5 5 5 5 5 5 5 6 6 7 7 8 8 8 
Out degree:
1 1 2 2 2 2 2 2 2 2 2 2 3 3 3 3 3 3 3 3 3 4 4 4 4 4 4 4 5 5 5 5 5 5 6 6 6 6 9 9 

./92
Nodes: 40
Sum in & out: 149	149
In degree:
0 0 0 0 0 0 0 1 2 2 2 3 3 3 3 4 4 4 4 4 4 4 4 4 4 5 5 5 5 5 5 5 5 6 6 7 7 8 8 8 
Out degree:
1 1 2 2 2 2 2 2 2 2 2 2 3 3 3 3 3 3 3 3 3 4 4 4 4 4 4 4 5 5 5 5 5 5 6 6 6 6 9 9 

./93
Nodes: 40
Sum in & out: 149	149
In degree:
0 0 0 0 0 0 0 1 2 2 2 3 3 3 3 4 4 4 4 4 4 4 4 4 4 5 5 5 5 5 5 5 5 6 6 7 7 8 8 8 
Out degree:
1 1 2 2 2 2 2 2 2 2 2 2 3 3 3 3 3 3 3 3 3 4 4 4 4 4 4 4 5 5 5 5 5 5 6 6 6 6 9 9 

./94
Nodes: 40
Sum in & out: 149	149
In degree:
0 0 0 0 0 0 0 1 2 2 2 3 3 3 3 4 4 4 4 4 4 4 4 4 4 5 5 5 5 5 5 5 5 6 6 7 7 8 8 8 
Out degree:
1 1 2 2 2 2 2 2 2 2 2 2 3 3 3 3 3 3 3 3 3 4 4 4 4 4 4 4 5 5 5 5 5 5 6 6 6 6 9 9 

./95
Nodes: 40
Sum in & out: 149	149
In degree:
0 0 0 0 0 0 0 1 2 2 2 3 3 3 3 4 4 4 4 4 4 4 4 4 4 5 5 5 5 5 5 5 5 6 6 7 7 8 8 8 
Out degree:
1 1 2 2 2 2 2 2 2 2 2 2 3 3 3 3 3 3 3 3 3 4 4 4 4 4 4 4 5 5 5 5 5 5 6 6 6 6 9 9 

./96
Nodes: 40
Sum in & out: 141	141
In degree:
0 0 0 0 0 0 0 1 2 2 2 2 2 3 3 3 3 3 4 4 4 4 4 4 4 4 4 5 5 5 5 6 6 6 6 6 6 7 8 8 
Out degree:
0 1 1 1 1 2 2 2 2 2 2 2 3 3 3 3 3 3 3 3 3 4 4 4 4 4 4 4 4 4 4 5 5 5 5 6 7 7 7 9 

./97
Nodes: 40
Sum in & out: 141	141
In degree:
0 0 0 0 0 0 0 1 2 2 2 2 2 3 3 3 3 3 4 4 4 4 4 4 4 4 4 5 5 5 5 6 6 6 6 6 6 7 8 8 
Out degree:
0 1 1 1 1 2 2 2 2 2 2 2 3 3 3 3 3 3 3 3 3 4 4 4 4 4 4 4 4 4 4 5 5 5 5 6 7 7 7 9 

./98
Nodes: 40
Sum in & out: 141	141
In degree:
0 0 0 0 0 0 0 1 2 2 2 2 2 3 3 3 3 3 4 4 4 4 4 4 4 4 4 5 5 5 5 6 6 6 6 6 6 7 8 8 
Out degree:
0 1 1 1 1 2 2 2 2 2 2 2 3 3 3 3 3 3 3 3 3 4 4 4 4 4 4 4 4 4 4 5 5 5 5 6 7 7 7 9 

./99
Nodes: 40
Sum in & out: 141	141
In degree:
0 0 0 0 0 0 0 1 2 2 2 2 2 3 3 3 3 3 4 4 4 4 4 4 4 4 4 5 5 5 5 6 6 6 6 6 6 7 8 8 
Out degree:
0 1 1 1 1 2 2 2 2 2 2 2 3 3 3 3 3 3 3 3 3 4 4 4 4 4 4 4 4 4 4 5 5 5 5 6 7 7 7 9 
