# Supplementary material for: Selection Shapes Transcriptional Logic and Regulatory Specialization in Genetic Networks
Source: PLoS One. 2016 Feb 29;11(2):e0150340. doi: 10.1371/journal.pone.0150340 (PMC4771205; doi:10.1371/journal.pone.0150340)
Supplement: S1 Data — This includes all data generated from the analysis of the networks. (ZIP) [file pone.0150340.s005.zip › data_144/rand_majority_6_144_255_s1_g0/fitness.hist]

# fitness
0.877462	140	140
0.836102	136	136
0.914141	141	141
0.78809	142	142
0.743248	142	142
0.926501	142	142
0.890641	142	142
0.899084	142	142
0.903206	146	146
0.872108	146	146
0.847412	146	146
0.81243	146	146
0.873565	126	126
0.826473	146	146
0.773466	146	146
0.829077	146	146
0.81252	146	146
0.830708	146	146
0.829355	146	146
0.804582	131	131
0.914604	131	131
0.763977	131	131
0.850203	131	131
0.915108	126	126
0.764067	131	131
0.820729	133	133
0.808174	133	133
0.890788	133	133
0.768708	133	133
0.814079	133	133
0.709833	127	127
0.799779	127	127
0.851088	127	127
0.893732	127	127
0.852165	126	126
0.901825	127	127
0.925019	153	153
0.873874	153	153
0.813833	153	153
0.796296	153	153
0.773137	153	153
0.846743	143	143
0.864344	143	143
0.910226	143	143
0.861542	143	143
0.789916	126	126
0.817376	143	143
0.883717	143	143
0.925858	143	143
0.872976	143	143
0.898157	143	143
0.908412	143	143
0.908396	141	141
0.82872	141	141
0.882283	141	141
0.842536	141	141
0.903736	126	126
0.777136	141	141
0.836076	149	149
0.743011	149	149
0.846585	149	149
0.833306	149	149
0.858799	149	149
0.760032	151	151
0.878663	151	151
0.840337	151	151
0.806152	151	151
0.897404	138	138
0.73917	151	151
0.842252	142	142
0.807436	142	142
0.860355	142	142
0.89094	142	142
0.81379	142	142
0.780061	147	147
0.730167	147	147
0.872685	147	147
0.785857	147	147
0.829798	138	138
0.867301	147	147
0.922855	132	132
0.890495	132	132
0.882022	132	132
0.930207	132	132
0.882138	132	132
0.834042	137	137
0.902147	137	137
0.825972	137	137
0.906179	137	137
0.868927	138	138
0.894589	137	137
0.838391	126	126
0.843245	126	126
0.937364	126	126
0.848216	126	126
0.82785	126	126
0.963491	138	138
0.841791	138	138
0.939544	138	138
0.809895	138	138
0.937707	138	138
0.893093	138	138
0.902484	127	127
0.840987	127	127
0.876222	127	127
0.79877	127	127
0.776771	127	127
0.894416	124	124
0.871091	124	124
0.857449	124	124
0.791019	124	124
0.83588	140	140
0.878127	138	138
0.949467	124	124
0.777071	147	147
0.79625	147	147
0.826715	147	147
0.920925	147	147
0.815514	147	147
0.810763	139	139
0.846839	139	139
0.798972	139	139
0.812625	139	139
0.915039	146	146
0.764794	139	139
0.862832	119	119
0.896977	119	119
0.847593	119	119
0.808016	119	119
0.835953	119	119
0.825981	160	160
0.842122	160	160
0.81272	160	160
0.827883	160	160
0.811791	146	146
0.812318	160	160
0.861016	159	159
0.842377	159	159
0.843567	159	159
0.927189	160	160
0.837814	159	159
0.898081	139	139
0.868511	139	139
0.744404	139	139
0.879817	139	139
0.825975	146	146
0.83404	139	139
0.890278	134	134
0.902539	134	134
0.866451	134	134
0.73369	134	134
0.8336	134	134
0.857021	125	125
0.912819	125	125
0.798737	125	125
0.879421	125	125
0.777269	146	146
0.822017	125	125
0.826445	127	127
0.822819	127	127
0.839587	127	127
0.77441	127	127
0.828421	127	127
0.800362	162	162
0.836905	162	162
0.879556	162	162
0.862385	162	162
0.889795	146	146
0.861879	162	162
0.857162	145	145
0.850003	145	145
0.861259	145	145
0.904523	145	145
0.767793	145	145
0.85715	130	130
0.895055	130	130
0.898666	130	130
0.703701	130	130
0.818751	126	126
0.846624	130	130
0.842094	140	140
0.780687	140	140
0.874334	140	140
0.90914	140	140
0.828037	140	140
0.82205	142	142
0.876104	142	142
0.840252	142	142
0.741762	142	142
0.900345	126	126
0.873102	142	142
0.882191	141	141
0.78835	141	141
0.879013	141	141
0.828733	141	141
0.872961	141	141
0.794302	170	170
0.849059	170	170
0.820549	170	170
0.850329	170	170
0.860318	126	126
0.894504	170	170
0.902698	149	149
0.878822	149	149
0.880363	149	149
0.799698	149	149
0.753339	149	149
0.861694	146	146
0.853718	146	146
0.835116	146	146
0.832078	146	146
0.901888	126	126
0.838483	146	146
0.89617	141	141
0.829303	141	141
0.796894	141	141
0.881309	141	141
0.898135	141	141
0.833383	143	143
0.857291	143	143
0.813018	143	143
0.873248	143	143
0.687821	140	140
0.817051	126	126
0.905431	143	143
0.7809	143	143
0.85027	143	143
0.790385	143	143
0.841249	143	143
0.901743	143	143
0.873459	135	135
0.837057	135	135
0.839476	135	135
0.785887	135	135
0.916116	136	136
0.924042	135	135
0.775101	143	143
0.884328	143	143
0.850456	143	143
0.816153	143	143
0.844781	143	143
0.839668	137	137
0.876097	137	137
0.806746	137	137
0.928884	137	137
0.890066	136	136
0.819477	137	137
0.849593	142	142
0.842615	142	142
0.79426	142	142
0.862641	142	142
0.832779	142	142
0.883404	145	145
0.801605	145	145
0.842986	145	145
0.764328	145	145
0.88696	136	136
0.900858	145	145
0.858475	133	133
0.835887	133	133
0.834358	133	133
0.905071	133	133
0.714012	133	133
0.885063	138	138
0.781705	138	138
0.915099	138	138
0.836678	138	138
0.835542	136	136
0.827915	138	138
0.723879	140	140
0.877951	140	140
0.885181	140	140
0.857068	140	140
0.798399	140	140
0.923433	150	150
0.675548	150	150
0.784332	150	150
0.863109	150	150
0.87508	136	136
0.808797	150	150
0.858611	135	135
0.819036	135	135
0.831443	135	135
0.917443	135	135
0.836697	135	135
0.831601	131	131
0.921517	131	131
0.877351	131	131
0.870757	131	131
0.931237	134	134
0.886262	131	131
0.81131	163	163
0.837763	163	163
0.826324	163	163
0.822136	163	163
0.790686	163	163
0.911527	148	148
0.844074	148	148
0.789564	148	148
0.862377	148	148
0.748795	134	134
0.72663	148	148
0.828858	153	153
0.776287	153	153
0.870121	153	153
0.819269	153	153
0.910203	153	153
0.940009	143	143
0.865642	143	143
0.89461	143	143
0.858624	143	143
0.905617	134	134
0.777369	143	143
0.743679	124	124
0.855598	124	124
0.955808	124	124
0.838091	124	124
0.922655	124	124
0.840636	145	145
0.88868	145	145
0.867533	145	145
0.803842	145	145
0.89893	134	134
0.769699	145	145
0.903538	121	121
0.773045	121	121
0.759076	121	121
0.894112	121	121
0.894062	121	121
0.903452	142	142
0.759857	142	142
0.728696	142	142
0.809777	142	142
0.83104	140	140
0.915118	134	134
0.841421	142	142
0.834233	136	136
0.918636	136	136
0.895973	136	136
0.753	136	136
0.857279	136	136
0.793082	137	137
0.85488	137	137
0.889891	137	137
0.790095	137	137
0.87255	142	142
0.89569	137	137
0.857051	139	139
0.769927	139	139
0.793037	139	139
0.838652	139	139
0.875803	139	139
0.830315	145	145
0.872319	145	145
0.864338	145	145
0.971661	145	145
0.836856	142	142
0.837368	145	145
0.843148	136	136
0.860943	136	136
0.825508	136	136
0.944612	136	136
0.874581	136	136
0.881082	144	144
0.815247	144	144
0.818073	144	144
0.836337	144	144
0.809615	142	142
0.788839	144	144
0.88486	139	139
0.867317	139	139
0.893889	139	139
0.871952	139	139
0.898628	139	139
0.851405	146	146
0.907321	146	146
0.825877	146	146
0.76218	146	146
0.826367	142	142
0.832433	146	146
0.727766	126	126
0.826298	126	126
0.942187	126	126
0.87469	126	126
0.955637	126	126
0.926645	146	146
0.787519	146	146
0.933108	146	146
0.864408	146	146
0.900523	142	142
0.808168	146	146
0.796677	142	142
0.879019	142	142
0.912581	142	142
0.798532	142	142
0.803425	142	142
0.816054	145	145
0.921947	145	145
0.70912	145	145
0.856845	145	145
0.857398	135	135
0.911743	145	145
0.917438	137	137
0.822095	137	137
0.916301	137	137
0.787452	137	137
0.84641	137	137
0.860506	163	163
0.792991	163	163
0.767431	163	163
0.802598	163	163
0.799409	135	135
0.831919	163	163
0.8872	139	139
0.750874	139	139
0.745266	139	139
0.825075	139	139
0.859342	139	139
0.853106	136	136
0.836951	136	136
0.789159	136	136
0.779122	136	136
0.913143	135	135
0.910131	136	136
0.861303	162	162
0.81863	162	162
0.91848	162	162
0.903975	162	162
0.740622	162	162
0.841685	130	130
0.830981	130	130
0.89404	130	130
0.939071	130	130
0.863594	135	135
0.882746	130	130
0.895394	135	135
0.910823	135	135
0.838101	135	135
0.841455	135	135
0.815805	135	135
0.89758	140	140
0.912775	140	140
0.828931	140	140
0.853107	140	140
0.894582	140	140
0.895054	135	135
0.865451	140	140
0.845495	155	155
0.811513	155	155
0.724637	155	155
0.906122	155	155
0.803664	155	155
0.780505	152	152
0.917572	152	152
0.885557	152	152
0.814294	152	152
0.84597	136	136
0.850679	152	152
0.935134	144	144
0.866569	144	144
0.854463	144	144
0.699084	144	144
0.870278	144	144
0.895228	138	138
0.880007	138	138
0.79036	138	138
0.927449	138	138
0.781783	136	136
0.879246	138	138
0.899393	150	150
0.910404	150	150
0.842758	150	150
0.795355	150	150
0.910953	150	150
0.922367	152	152
0.712556	152	152
0.816587	152	152
0.837853	152	152
0.817386	136	136
0.783553	152	152
0.857337	151	151
0.829444	151	151
0.828656	151	151
0.833737	151	151
0.798372	151	151
0.917375	135	135
0.917025	135	135
0.826496	135	135
0.940629	135	135
0.874783	136	136
0.901753	135	135
0.826353	149	149
0.795205	149	149
0.862228	149	149
0.725651	149	149
0.823598	149	149
0.831798	141	141
0.806663	141	141
0.857494	141	141
0.769019	141	141
