# Supplementary material for: Selection Shapes Transcriptional Logic and Regulatory Specialization in Genetic Networks
Source: PLoS One. 2016 Feb 29;11(2):e0150340. doi: 10.1371/journal.pone.0150340 (PMC4771205; doi:10.1371/journal.pone.0150340)
Supplement: S1 Data — This includes all data generated from the analysis of the networks. (ZIP) [file pone.0150340.s005.zip › data_144/rand_majority_6_144_255_s1_g0/maxrnapactivity]

0.850271
0.693306
0.0432803
0.000370947
0.920707
0.000151715
0.000186919
0.056765
0.419301
0.583171
0.846851
0.00422527
0.187359
0.00172037
0.00276768
0.00290302
0.0122989
0.130593
0.00917104
0.698568
0.932666
0.29398
0.00201118
0.0252029
0.815348
0.224665
0.264492
0.912715
0.230137
0.336386
0.360218
0.0172408
0.196698
0.0049522
0.00192612
0.697766
0.348507
0.429493
0.512691
0.0288484

0.000198243
0.313602
0.791705
0.00201455
0.432986
0.000123395
0.00280526
4.0049e-05
0.0125621
0.00771708
0.426199
0.0299212
0.000154905
0.068484
0.982985
0.00462597
0.0289851
0.846853
0.00160582
0.596023
0.0284565
0.972114
0.397674
0.902686
0.00243841
0.0352465
0.73574
0.817015
0.332774
0.265664
0.345185
0.757053
0.145799
0.141486
0.0329251
0.693537
0.251403
0.00222837
0.0707108
0.0739606

0.00390489
0.00348316
0.00954266
0.00929509
0.79806
0.00292451
0.000145528
0.37888
0.959196
0.000735555
0.604227
0.0025007
0.874951
0.616561
0.00664109
0.00126243
0.000791291
0.110045
0.000821863
0.33919
0.0020557
0.217679
0.480455
0.319843
0.000352992
0.00734646
0.0332083
0.123973
0.0989761
0.181121
0.169533
0.0230951
0.0667329
0.00363908
0.00294784
0.138884
0.0129585
0.912837
0.232213
0.0622707

0.000199194
0.000747312
0.00037731
0.526808
0.725259
0.00122583
0.0276283
0.576765
0.00296174
0.461196
0.309637
0.000352547
0.120964
0.980901
0.000875271
0.64005
0.952868
0.693339
0.00355199
0.0164988
0.63121
0.267129
0.547857
0.0180952
0.00977791
0.00221853
0.754026
0.286517
0.0430217
0.000614185
0.907519
0.0350413
0.377504
0.230887
0.224949
0.19486
0.000126207
0.0440455
0.0164257
0.365409

0.00018955
0.0223911
0.000492539
0.654208
0.904532
0.860365
0.342402
0.688867
0.19518
0.50056
0.522188
0.436467
0.843981
0.741697
0.424613
0.19414
0.331269
0.968872
0.0370656
0.0336626
0.00710583
0.00781671
0.0237474
0.115552
0.748657
0.00230066
0.440065
0.552436
0.236111
0.0689247
0.501766
0.773252
0.000659495
0.000384545
0.432411
0.0341334
0.989038
0.995611
0.000318609
0.00378384

0.677114
0.00384843
0.416728
0.0139164
0.919396
0.560705
0.00184633
0.804854
0.00339913
0.431412
0.903043
0.000127712
0.0774865
0.906915
0.00265723
0.00151064
0.932692
0.409338
0.215932
0.00742797
0.666532
0.625717
0.0333294
0.946784
0.960832
0.00044494
0.898555
0.974698
0.00740516
0.0185394
0.0378925
0.530972
0.366817
0.203173
0.0511529
0.0898586
0.78466
0.889393
0.993275
0.0175847

0.161687
0.00616278
0.952574
0.66382
0.0334834
0.0659717
0.766274
0.058007
0.0334311
0.0224611
0.000199888
0.19693
0.158468
0.7376
0.465262
0.183133
0.97138
0.0669382
0.000564106
0.00327499
0.00145776
0.00367358
0.154687
0.983255
0.787803
0.1442
0.0371697
0.000210762
0.434015
0.00547624
0.00209884
0.0185005
0.00118444
0.00180223
0.634433
0.000742005
0.0547205
0.899088
0.0169143
0.856693

0.259004
0.000499141
0.000123395
0.172422
0.822351
0.000152623
0.00353367
0.0712946
0.0809587
0.783109
0.398666
0.00290864
0.122239
0.0939731
0.0347022
0.523453
0.0622901
0.288265
0.777918
0.0817988
0.957084
0.00252543
0.0158823
0.945898
0.237672
0.0699095
0.438514
0.584808
0.5247
0.122749
0.0467853
0.000307072
0.32593
0.033506
0.798818
0.000679144
0.440343
0.0288289
0.015588
0.000185849

0.841754
0.838892
0.524209
0.00448364
0.941329
0.0326196
0.794914
0.000507336
0.0156696
0.00193522
0.33704
0.979799
0.173061
0.000412828
0.0038449
0.829821
0.137137
0.285164
0.076492
0.0420244
0.713441
0.000480799
0.0310357
0.544394
0.315021
0.00808013
0.567925
0.242459
0.39052
0.215895
0.674115
0.00509648
0.20028
0.219583
0.00946898
0.714042
0.00110236
0.133855
0.697129
0.0281682

0.00012433
0.000248992
0.17712
0.00738994
0.405056
0.952574
0.00138282
0.107559
0.433629
0.361699
0.0015319
0.233208
0.862358
0.00267073
0.902936
0.352263
0.0720603
0.126372
0.526322
0.515669
0.890522
0.982204
0.45199
0.0101169
0.0867561
0.52986
0.534737
0.615303
0.0740738
0.0159138
0.680558
0.0748019
0.029027
0.00496628
0.572039
0.124844
0.302052
0.486644
0.0802217
0.00291965

0.551154
0.00043768
0.645306
0.950168
0.0831012
0.00035228
0.612213
0.292938
0.0106586
0.892622
0.377658
0.613208
0.228519
0.0021983
0.002889
0.0460326
0.000987496
0.0288888
0.881804
0.0019569
0.00877407
0.0344996
0.141457
0.00610315
0.383404
0.00414559
0.306744
0.0021474
0.701556
0.691075
0.190167
0.282886
0.00342278
0.0904427
0.0285682
0.0664416
0.518561
0.00338432
0.726562
0.0455614

0.000454188
0.0882009
0.000341729
0.00834878
0.79204
0.942469
0.00118152
0.00166324
0.592372
0.846964
0.307078
0.878823
0.0133107
0.148172
0.633837
0.450787
0.0167738
0.882905
0.24293
0.602106
0.0130153
0.181504
0.0652544
0.323952
0.00701881
0.0429702
0.687931
0.403132
0.899846
0.297618
0.299016
0.0330108
0.0590651
0.87246
0.471701
0.174229
0.000480749
0.000693455
0.399941
0.196057

0.0272904
0.000123395
0.00288315
0.000151274
0.790859
0.952574
0.000280939
0.0934106
0.0935591
0.00124471
0.317506
0.000355935
0.997382
0.649508
0.220141
0.168525
0.58599
0.550481
0.209955
0.0460642
0.542392
0.0248714
0.0671529
0.000149426
0.785954
0.00244341
0.0244517
0.036588
0.744041
0.181234
0.142727
0.0777766
0.00528341
0.385163
0.000391124
0.989924
0.72268
0.0567187
0.0149187
0.033548

0.00143161
0.948643
0.939368
0.0346229
0.0282503
0.0307616
0.0447124
0.113846
0.00387906
0.000722012
0.487887
0.854407
0.0365297
0.0440065
0.000694166
0.77808
0.227384
0.305393
0.211026
0.00017031
0.0550607
0.00960631
0.592952
0.314524
0.0113265
0.0127364
0.0116817
0.00545479
0.715049
0.456427
0.133576
0.00584297
0.0966894
0.0150073
0.503473
0.0345243
0.679072
0.923386
0.000899793
0.67999

0.592632
0.267111
0.110257
0.0126437
0.950833
0.000377822
0.648536
0.247396
0.747535
0.0023028
0.0520798
0.000180441
0.438268
0.00332618
0.0319023
1.86034e-05
0.0916411
0.372883
0.611221
0.214195
0.00479594
0.179297
0.62912
0.238892
0.0414188
0.840677
0.284142
0.0254169
0.364403
0.217498
0.168308
0.109221
0.545059
0.760911
0.014818
0.144179
0.000157353
0.416285
0.00039441
0.569702

0.255848
0.000770441
0.000371811
0.807646
0.00942716
0.000492329
0.500957
0.0515939
0.0226725
0.64042
0.22673
0.018651
0.660156
0.019324
0.160444
0.539422
0.00137706
0.73001
0.239613
0.000830825
0.59647
0.000486681
0.00391849
0.974872
0.000318155
0.000599595
0.0986158
0.883944
0.901941
0.0134637
0.816223
0.924843
6.84283e-05
0.0420178
0.207082
0.0124549
0.57605
0.764484
0.340403
0.51664

0.274319
0.0675399
0.00013807
0.0012524
0.230901
0.715999
0.000135094
0.888256
0.169489
0.980611
0.22212
0.00801425
0.0162506
0.525671
0.00230116
0.75863
0.862643
0.586652
0.249264
0.31233
0.003764
0.000837948
0.151496
0.057218
0.12018
0.677118
0.404769
0.00117017
0.111996
0.580188
0.0156912
0.106375
0.0238675
0.00268599
0.693673
0.962575
0.00428127
0.00210436
0.822634
0.0395581

0.00113225
0.467257
0.0350032
0.000812517
0.00374316
0.108441
0.871011
0.0177222
0.0406236
0.00185206
0.00406552
0.0144096
0.139498
0.0248144
0.517674
0.00183926
0.103885
0.00867821
0.979798
0.869313
0.269556
0.0685956
0.00125362
0.493883
0.0341091
0.00868384
0.694423
0.952509
0.108823
0.0963445
0.00165311
0.318944
0.404379
0.0972423
0.854545
0.00735366
0.399809
0.741793
0.113474
0.134632

0.896459
0.187966
0.00415627
0.000123395
0.472802
0.0672523
0.00015908
0.0119589
0.701787
0.511532
0.107468
0.881875
0.382883
0.00363027
0.00716512
0.425046
0.112188
0.19217
0.000782172
0.00872973
0.180432
0.503549
0.0783571
0.0614282
0.373489
0.944022
0.233666
0.171386
0.523478
0.027489
0.00547372
0.569344
0.82763
0.000413942
0.00101673
0.602035
0.759971
0.000119794
0.430963
0.462458

0.00102085
0.000172765
0.273477
0.890676
0.450056
0.897791
0.00264626
0.00960684
0.875714
0.0150696
0.00638006
0.0157241
0.0083309
0.493691
0.437505
0.938983
7.13266e-05
0.0374076
0.99101
0.000323323
0.0284405
0.0208594
0.63233
0.942673
0.876567
0.0435405
0.8161
0.114451
0.97799
0.00843461
0.0646357
0.000288986
0.588133
0.732509
0.515487
0.0045126
0.108554
0.000205625
0.000953233
0.0170647

0.538977
0.00215517
0.145131
0.871875
0.174023
0.0210427
0.637736
0.0639565
0.737385
0.00198605
0.00617037
0.504268
0.00153684
0.0434827
0.0273319
0.0852927
0.0898672
0.877265
0.321186
0.397949
0.125931
0.683324
0.9723
0.395205
0.541406
0.12767
0.108235
0.000224122
0.13765
0.443943
0.952411
0.0273381
0.00791275
0.00146062
0.00173765
0.000611221
0.259359
0.951402
0.133916
0.00175341

0.000123395
0.070474
0.00303896
0.174364
0.00212448
0.709641
0.444101
0.00648364
0.555163
0.00232341
0.210738
0.195431
0.906727
0.740612
0.976446
7.45536e-05
0.00216805
0.00193927
0.848832
0.177809
0.00897379
0.000874276
0.805414
0.385713
0.0386597
0.090042
0.0167616
0.00221624
0.00093423
0.00368679
0.0655189
0.424301
0.732379
0.000710859
0.7607
0.024471
0.0171854
0.769215
0.0454532
0.0609681

0.80528
0.000201174
0.000961215
0.395479
0.862661
0.862636
0.0516411
0.00983207
0.205508
0.459576
0.00205815
0.00269892
0.0259756
0.000136228
0.724641
0.360469
0.248388
0.0104085
0.00388575
0.0619146
0.102626
0.00829866
0.125315
0.569075
0.303752
0.196787
0.461472
0.406239
0.0431165
0.376023
0.974281
0.0239074
0.000180442
0.00381719
0.00381326
0.0425675
0.562092
0.268243
0.100101
0.208419

0.682379
0.000244415
0.000614767
0.0146232
0.0303583
0.00142957
0.0171292
0.0097271
0.0368756
0.0017936
0.0714978
0.0136095
0.86867
0.857579
0.209719
0.232709
0.000525412
0.879894
0.927449
0.835851
0.0453663
0.368579
0.901117
0.297797
0.0425098
0.755005
0.0240222
0.976423
0.468048
0.0171764
0.594991
0.592797
0.0407705
0.000501746
0.22351
0.00410742
0.193521
0.305628
0.001223
0.223612

0.000352275
0.000876667
0.00465838
0.0195948
0.473765
0.00159533
0.860553
0.00508878
0.573215
0.19969
0.0807092
0.491
0.483095
0.128049
0.000110946
0.000148593
0.0052448
0.38327
0.00177022
0.100607
0.792807
0.900306
0.352788
0.232952
0.00375609
0.00582075
0.000395678
0.0493573
0.475051
0.00319417
0.599084
0.0264406
0.0376233
0.47912
0.511944
0.250081
0.0152494
0.101527
0.23833
0.704271

0.053137
0.212692
0.10344
0.00395077
0.936612
0.0172573
0.193714
7.74868e-05
0.233635
0.0104042
0.531183
0.00671366
0.670239
0.707987
0.975039
0.802959
0.471447
0.0852656
0.657191
0.7589
0.896556
0.310674
0.00226038
0.00791926
0.270065
0.759778
0.0327279
8.36293e-06
0.793974
0.858202
0.238009
0.00156682
0.00267661
0.125258
0.0228304
0.00145837
0.00366575
0.0338376
0.0474297
0.0144188

0.00072851
0.938332
0.0476131
0.000199379
0.744954
0.78194
0.108209
0.254835
0.00294989
0.431657
0.00176153
0.331717
0.000240974
0.0116167
0.0811788
0.00242258
0.174111
0.00237194
0.00217794
0.682251
0.268966
0.326683
0.209898
0.859338
0.0127329
0.000153566
0.148528
0.00152903
0.634135
0.497866
0.00916314
0.516477
0.479342
0.650646
0.878033
0.00450807
0.6807
0.409534
0.142807
0.0660154

0.805693
0.000123395
0.000332568
0.00411722
0.000579084
0.649181
0.0142069
0.429337
0.000230521
0.756451
0.686715
0.000617943
0.284576
0.665139
0.603922
0.0663588
0.399468
0.229345
0.398049
0.253101
0.0453207
0.850285
0.00130681
0.357641
0.44648
0.657946
0.00291277
0.117664
0.875142
0.106075
0.0353447
0.662468
0.039877
0.00917904
0.152616
0.00325366
0.959556
8.41883e-05
0.0143295
0.00421198

0.88852
0.00158041
0.00174761
0.000266186
0.922816
0.0217554
0.0141222
0.192699
0.0327697
0.0503752
0.0252855
0.459711
0.139164
0.123977
0.630138
0.527268
0.954695
0.013057
0.477247
0.00222189
0.633874
0.697843
0.0295778
0.42077
0.643457
0.664152
0.651068
0.55736
0.447258
0.986893
0.0260836
0.198488
0.000503727
0.0366312
0.656869
0.64563
0.00802699
0.023825
0.06851
0.0227691

0.00703346
0.770641
0.0203039
0.66303
0.869937
0.00185661
0.192578
0.87475
0.146125
0.185536
0.0110576
0.0321027
0.00768607
0.0472918
0.560734
0.447758
0.00142574
0.779112
0.00755494
0.268166
0.187316
0.549163
0.711375
0.000564158
0.680013
0.742923
0.0165261
0.877229
0.647558
0.000291445
0.000894808
0.0183811
0.130753
0.000115447
0.306718
0.561511
0.0999422
0.804461
0.0280759
0.0567721

0.0602688
0.0101054
0.952574
0.0411133
0.779323
0.938567
0.918966
0.000290779
0.323131
0.677987
0.287432
0.192718
0.69786
0.0400453
0.128594
0.0216053
0.0962699
0.0643144
0.965763
0.166125
0.446123
0.960429
0.00838448
0.0289085
0.0728889
0.276275
0.812126
0.579987
0.0908895
0.371196
0.73507
0.215522
0.032404
0.0043971
0.0915594
0.000553143
0.996379
0.00255287
0.192652
0.000261564

0.0260148
0.00528033
0.00127034
0.00183633
0.510606
0.930503
0.0116
0.111529
0.396277
0.525567
0.194198
0.461027
0.031303
0.0441017
0.00947378
0.21273
0.00423661
0.208249
0.71021
0.867565
0.0317512
0.488132
0.503832
0.404922
0.785068
0.0805919
0.411299
0.027305
0.0157168
0.298034
0.0035811
0.982536
0.605991
0.000426933
0.701819
0.0250223
0.0876298
0.00165183
0.0122495
0.12691

0.0261772
0.00169997
0.670891
0.189418
0.00249994
0.207232
0.000155854
0.231029
0.57148
0.00240043
0.137
0.454903
0.804005
0.130147
0.000554809
0.871051
0.359628
0.715743
0.0025514
0.00116011
0.0364906
0.0514933
0.745797
0.000549688
0.063299
0.278636
0.232005
0.650917
0.523859
0.230202
0.0217997
0.035996
0.192756
0.716843
0.0109198
0.607363
0.302331
0.142778
0.000431174
0.161156

0.481082
0.895752
0.35195
0.317541
0.0113815
0.952574
0.859845
0.194722
0.847164
0.497812
0.0207773
0.156518
0.503228
0.415628
0.0964402
0.33091
0.11138
0.215094
0.00129557
0.752427
0.181196
0.0156185
0.708643
0.693335
0.398745
0.872021
0.675593
0.336278
0.0794912
0.199789
0.45253
0.99693
0.754
0.0547595
0.0116486
0.640884
0.254316
0.000802753
0.00703531
0.531125

0.000647113
0.00570611
0.612749
0.856566
0.00704899
0.298217
0.0584514
0.549891
0.440313
0.779539
0.311832
0.00182724
0.00545527
0.192922
0.000400631
0.00186164
0.0120228
0.0265169
0.496839
0.360595
0.370346
0.0684664
0.911002
0.00133505
0.215125
0.757544
0.0505988
0.125249
0.0433617
0.510014
0.752997
0.0648307
0.173999
0.169754
0.0851608
0.422649
0.169997
0.73743
0.247344
0.00313866

0.806139
0.324336
0.00147127
0.000259646
0.000796884
0.446111
0.894695
0.684906
0.103094
0.135762
0.139108
0.345893
0.183029
0.000422572
0.883178
0.699584
0.756612
0.0038576
0.0607651
0.0162835
0.367191
0.464723
0.000214827
0.00354595
0.00263981
0.250064
0.506314
0.00528805
0.866401
0.0275166
0.00450561
0.328857
0.825493
0.934331
0.911019
0.00346454
0.131639
0.0126329
0.00390487
0.489968

0.00980838
0.0104969
0.00125786
0.941339
0.505456
0.00457782
0.00744395
0.077489
0.981165
0.173932
0.116087
0.575621
0.677478
0.88717
0.00347859
0.915802
0.308546
0.336586
0.754042
0.782577
0.0265497
0.992979
0.00577669
0.0661516
0.378363
0.0305684
0.821452
0.493703
0.109877
0.00376762
0.0365181
0.134406
0.344632
0.00731921
0.0406292
0.00185811
0.91433
0.4545
0.11022
0.175937

0.243653
0.000123395
0.00417347
0.925541
0.0970936
0.013168
0.00143381
0.00934324
0.440236
0.000582558
0.246791
0.0804453
0.893197
0.000337152
0.0325616
0.0487466
0.00783047
0.770126
0.877372
0.0026374
0.60792
0.000305354
0.131005
0.0540548
0.00936528
0.0751944
0.0302524
0.448656
0.479907
0.97904
0.262225
0.012911
0.0582707
0.770458
0.0870697
0.0320119
0.00537495
0.106359
0.252709
0.0253973

0.808251
0.663595
0.86573
0.00023541
0.290987
0.454508
0.716827
0.222067
0.523444
0.122802
0.00058616
0.00407583
0.78817
0.00146971
0.0881726
0.482855
0.00523737
0.00543307
0.0253943
0.907467
0.38802
0.137334
0.0305183
0.12984
0.114771
0.0578949
0.00120395
0.336467
0.00558596
0.647168
0.434972
0.231699
0.0126088
0.600777
0.101908
0.275247
0.0291239
0.00222464
0.333735
0.00623911

0.00407421
0.932237
0.951862
0.133547
0.00778026
0.00272598
0.00232285
0.20954
0.970929
0.318562
0.294742
0.940658
0.0612163
0.000715304
0.00665421
0.109152
0.00430278
0.0103373
0.767301
0.820598
0.176533
0.0448647
0.185386
0.00205712
0.341923
0.366753
0.0920864
0.565655
0.00218463
0.0703978
0.0646156
2.83937e-05
0.805021
0.147574
0.00324026
0.178918
0.0135898
0.000870134
0.346312
0.975607

0.745932
0.899884
0.000353862
0.000218871
0.0389901
0.00559442
0.000153084
0.0505331
0.0831688
0.80775
0.000801059
0.663017
0.0439907
0.0701849
0.0604596
0.00566363
0.151975
0.340606
0.0739205
0.00399408
0.000396153
0.00572812
0.774225
0.00200451
0.677844
0.060958
0.203854
0.000864021
0.163214
0.051941
0.175738
0.112851
0.89262
0.64168
0.933578
0.192121
0.342591
0.203303
0.00337367
0.792628

0.465818
0.0314706
0.000632343
0.797648
0.00720047
0.0095839
0.000286539
0.605794
0.440889
0.890978
0.489316
0.0372903
0.207256
0.68004
0.401884
0.502354
0.00025896
0.0235753
0.0675054
0.944206
0.00285559
0.840661
0.168912
0.197028
0.444475
0.798122
0.00466167
0.295996
0.00293516
0.101827
0.220492
0.0056486
0.015217
0.159542
0.00058449
0.817757
0.614402
0.196967
0.0598785
0.645925

0.00132585
0.170872
0.412725
0.000137242
0.130752
0.00467063
0.364361
0.0096082
0.174701
0.22291
0.000247279
0.813071
0.00981721
0.259103
0.0145956
0.00181265
0.105917
0.00870934
0.00386696
0.680294
0.0556435
0.975595
0.968353
0.0214876
0.181125
0.321008
0.193717
0.4601
0.163541
0.0059536
0.102473
0.0352124
0.00486143
0.328216
0.976117
0.00183066
0.00221266
0.879556
0.228619
0.0117938

0.521454
0.0535991
0.879519
0.767786
0.018346
0.910848
0.000727375
0.000672219
0.0127613
0.00117667
0.0031213
0.321808
0.0483671
0.117526
0.940288
0.671395
0.385557
0.00928757
0.227404
0.201045
0.244192
0.770314
0.588061
0.0222807
0.70831
0.894244
0.0138464
0.0611252
0.0242953
0.0423708
0.926441
0.970778
0.841646
0.0386246
0.00416931
0.00212104
0.00361489
0.000320906
0.0378922
0.469307

0.000287486
0.0879527
0.0013837
0.0468135
0.90605
0.509979
0.912614
0.0727162
0.220789
0.833666
0.547508
0.207957
0.350493
0.459615
0.324216
0.775707
0.727849
0.0305898
0.0335266
0.385442
0.0736106
0.467603
0.552757
0.417196
0.406961
0.00751335
0.329296
0.102798
0.671328
0.12619
0.245509
0.0123704
0.214605
0.359516
0.0519507
0.047685
0.876275
0.122744
0.527853
0.00160238

0.336699
0.749407
0.0123323
0.0376799
0.940549
0.000244716
0.000213777
0.410895
0.0865141
0.384619
0.0277828
0.417272
0.190022
0.00185034
0.933341
0.039654
0.365335
0.00590668
0.00317533
0.172211
0.00046864
0.0473472
0.803911
0.104902
0.557386
0.000286565
0.847033
0.00152967
0.0277824
0.679004
0.148234
0.0811657
0.147306
0.362988
0.00384968
0.729551
0.0590643
0.558036
0.72451
0.0742023

0.00025168
0.0327802
0.903448
0.367787
0.00164041
0.197967
0.395155
0.761435
0.102073
0.805922
0.115699
0.018614
0.581499
0.134109
0.234151
0.0199581
0.946222
0.00403581
0.675452
0.0203458
0.0487863
0.913494
0.623795
0.00156481
0.0606639
0.120992
0.131649
0.0620593
0.243363
0.243068
0.302643
0.115766
0.15463
0.228837
0.7642
0.00831509
0.278214
0.121216
0.0225109
0.814397

0.000220641
0.119032
0.032226
0.918833
0.00484965
0.000282425
0.850762
0.586114
0.102378
0.0038006
0.0491824
0.359973
0.00191787
0.0192569
0.419576
0.737795
0.0213041
0.303485
0.00501798
0.3539
0.00287096
0.000211836
0.0129032
0.957174
0.363395
0.123086
0.350798
0.0177087
0.45755
0.00374297
0.801807
0.0255576
0.361145
0.254617
0.792106
0.269124
0.000703423
0.000569064
0.666864
0.154193

0.214105
0.136645
0.638476
0.0260643
0.021461
0.00140941
0.385683
0.95514
0.00802055
0.765348
0.000162005
0.908724
0.0148048
0.777079
0.665577
0.0025441
0.00825143
0.195481
3.75735e-05
0.272842
0.0732849
0.717868
0.725982
0.965084
0.0149049
0.628678
0.251675
0.0276709
0.00213671
0.872766
0.176028
0.134364
0.491789
0.0928406
0.0447989
0.965397
0.636614
0.672103
0.0925887
0.224667

0.000802722
0.852626
0.00203426
0.000297345
0.0133879
0.572189
0.00399868
0.114369
0.0138061
0.0334805
0.411033
0.443006
0.360101
0.634267
0.0361544
0.00477476
0.000731658
0.958786
0.262538
0.433492
0.0286869
0.196898
0.0170679
0.977067
0.343481
0.00799388
0.881193
0.992812
0.921874
0.011894
0.00212004
0.00194966
0.245071
0.466799
0.842094
0.201
0.915039
0.301418
0.00302801
0.604965

0.00574377
0.000195114
0.0011738
0.616632
0.256049
0.881385
0.580692
0.108891
0.000539627
0.51734
0.384708
0.0163473
0.309147
0.125677
0.182657
0.00061174
0.00110702
0.000321288
0.0181668
0.700213
0.194363
0.0375881
0.397166
0.000524896
0.0528525
0.00284176
0.425324
0.685018
0.0158643
0.00188278
0.652406
0.0256565
3.66096e-06
0.346563
0.0593384
0.000935618
0.807423
0.00194548
0.594873
0.783442

0.124567
0.000196274
0.764507
0.918915
0.000757223
0.00134283
0.463501
0.00259991
0.00222745
0.00795418
0.0399634
0.409111
0.0717916
0.0377924
0.151558
0.00461072
0.676909
0.447068
0.433427
0.00739228
0.483199
0.00032146
0.441422
0.877859
0.161778
0.000294814
0.00697259
0.868754
0.342766
0.0338938
0.0083977
0.736106
0.420771
0.106127
0.407439
0.691404
0.607558
0.572201
0.704028
0.0365988

0.0204952
0.0270074
0.164477
0.00363257
0.775723
0.0165095
0.00238527
0.000447508
0.0269235
0.632486
1.68582e-05
0.00554234
0.0023496
0.0079097
0.088698
0.257414
0.000285309
0.459198
0.946263
0.27832
0.271697
0.692832
0.656124
0.972503
0.000579447
0.204741
0.867152
0.0948209
0.0012379
0.835953
0.0281825
0.609046
0.366081
0.539082
0.728355
0.165022
0.165383
0.911093
0.289552
0.124071

0.300514
0.0221478
0.000680048
0.564347
0.000349076
0.0288376
0.0021496
0.220284
0.691218
0.566883
0.000283805
0.0615447
0.154336
0.567073
0.0165041
0.0170449
0.835473
0.072802
0.307265
0.348775
0.31349
0.0101168
0.0276056
0.0368318
0.452938
0.000589602
0.0280296
0.0406896
0.128739
0.002726
0.539916
6.58404e-05
0.0692638
0.714564
0.00304565
0.0794575
0.00737427
0.232452
0.951309
0.00360842

0.862119
0.0019052
0.754558
0.00012789
0.928782
0.000708726
0.0902967
0.991383
0.0143961
0.0676996
0.480847
0.872589
0.482078
0.0955343
0.84132
0.250307
0.654882
0.149456
0.0442696
0.441489
0.368847
0.0134726
0.749342
0.0122052
0.347097
0.520583
0.0441289
0.423762
0.923615
0.230393
0.374447
0.998377
0.275796
0.751266
0.0175755
0.549552
0.697633
0.849443
0.964615
0.989217

0.000364723
0.000207562
0.00232481
0.21428
0.0124461
0.000191307
0.000334561
0.656234
0.0982555
0.453211
0.794963
0.0148899
0.0120453
0.186556
0.259608
0.00181681
0.0561743
0.525416
0.581765
4.22974e-05
0.196604
0.289051
0.000195078
0.0183308
0.683697
0.335487
0.690268
0.0136449
0.16494
0.109367
0.231625
0.0777205
0.00186902
0.000161941
0.00602015
0.560579
0.158908
0.186044
0.758156
0.101622

0.00418448
0.00279303
0.0297296
0.775788
0.0385072
0.0305355
0.929659
0.025618
0.257462
0.138532
0.0279298
0.843195
0.0554645
0.00117693
0.00736873
0.00178396
0.00014991
0.541438
0.0223419
0.0179351
0.000545247
0.894947
0.735362
0.766589
0.860149
0.000863022
0.00250076
0.313784
0.0121745
0.282366
0.58218
0.109979
0.988846
0.915925
0.00269681
0.154746
0.287573
0.263315
0.0077419
0.00473232

0.000235948
0.00208671
0.0060787
0.892231
0.00178091
0.000836611
0.00397912
0.90755
0.226205
0.00188328
0.997741
0.255975
0.93873
0.00713505
0.34809
0.937186
0.549288
0.825182
0.147151
0.331054
0.00653705
0.304951
0.987793
0.974366
0.0672434
0.181691
0.0275654
0.189929
0.919975
0.00419233
0.567087
0.908827
0.228792
0.654458
0.00434624
0.817655
0.00322062
0.152835
0.0451982
0.186468

0.00885501
0.00398249
0.00411722
0.0032974
0.0352624
0.481168
0.000454497
0.00134955
0.779957
0.678719
0.0474592
0.315077
0.899744
0.922411
0.158284
0.337003
0.00608085
0.764869
0.457287
0.0448141
0.190365
0.00810152
0.0287883
0.796147
0.104341
0.4855
0.0837879
0.340403
0.0409146
0.977742
0.0054696
0.082814
0.0324886
0.110404
0.40039
0.0442602
0.746684
0.276091
0.845943
0.37925

0.00889062
0.206136
0.00116963
0.00207335
0.10375
0.899127
0.809185
0.512222
0.0169566
0.0203668
0.0879871
0.00425646
0.301204
0.000669251
0.0626651
0.227221
0.175969
0.00189855
0.960884
0.652653
0.501313
0.955537
0.66443
0.518793
0.0336123
0.00123241
0.0425479
0.878106
0.171025
0.205424
0.985621
0.726438
0.0018644
0.90472
0.0113301
0.0211557
0.0151532
0.0110651
6.27883e-05
0.122901

0.000219207
0.000535212
0.148253
0.00727711
0.849995
0.00268586
0.00201029
0.978638
0.340454
0.0942508
0.0103657
0.151565
0.0212326
0.0767291
0.0129848
0.769637
0.00117361
0.807104
0.753939
0.89096
0.0236439
0.0579586
0.0215378
0.515981
0.00998119
0.00447809
0.552204
0.809679
0.0400676
0.604037
0.000442371
0.123854
0.549098
9.41516e-05
0.585531
0.0796966
0.811127
0.285896
0.520801
0.0586621

0.00180489
0.000427581
0.927208
0.13151
0.91145
0.000729712
0.0182036
0.973037
0.00486707
0.0122884
0.988498
0.0441898
0.815225
0.581973
0.135461
0.147746
0.669177
0.000603258
0.0130528
0.00848129
0.0131424
0.106826
0.363084
0.0170149
0.000181276
0.00588567
0.016401
0.285904
0.978516
0.579485
0.621576
0.374473
0.00146208
0.685048
0.285852
0.00170766
0.773446
0.0357143
0.625025
0.630951

0.20001
0.676741
0.000352616
0.000123395
0.0216385
0.000158503
0.0540793
0.944009
0.0175908
0.00511034
0.00580095
0.217044
0.882837
0.0545016
0.981503
0.128756
0.00293324
0.465281
0.348653
0.0345459
0.00172357
0.0780896
0.0181584
0.000169839
0.980284
0.240411
3.17247e-05
0.124556
0.531738
0.000854049
0.0140681
0.875559
0.367832
0.580056
0.45263
0.958863
0.509653
0.681372
0.00530329
0.0346495

0.000911624
0.677061
0.278168
0.131535
0.853142
0.0290189
0.00362469
0.00325141
0.0304443
0.000246736
0.00330033
0.487925
0.222331
0.0805503
0.201572
0.540069
0.000191724
0.0274034
0.0125606
0.0445897
0.387579
0.0126354
0.878038
0.23682
0.868185
0.927339
0.0631266
0.00511994
0.0550882
0.378578
7.80527e-05
0.982374
0.995532
0.272664
0.0149716
0.90304
0.0243337
0.915733
0.000120263
0.0127277

0.113923
0.00653909
0.659252
0.00257398
0.00136238
0.333734
0.0594249
0.38486
0.813495
0.00194686
0.039349
0.968172
0.609034
0.621881
2.44526e-05
0.118857
0.152883
0.843299
0.713976
0.0303535
0.000527006
0.187205
0.514064
0.865661
0.242331
0.00556224
0.0446837
0.51007
0.905386
0.497367
0.922166
0.0676853
0.568489
0.42175
0.104066
0.14618
0.60946
0.047191
0.0160815
0.0497986

0.0062945
0.00905723
0.000662689
0.948214
0.610143
0.700984
0.000123395
8.38042e-05
0.676907
0.344583
0.0292815
0.0619227
0.00981852
0.00144978
0.000619347
0.0859978
0.571047
0.666804
0.256397
0.417875
0.00967909
0.887862
0.0748541
0.291935
0.0783887
0.24232
0.946164
0.110995
0.505149
0.118044
0.871654
0.0135812
0.102372
0.374714
0.428647
0.276497
0.190407
0.708106
0.685165
0.184364

0.000189491
0.00107463
0.000896825
0.0521286
0.0336537
0.000812598
0.916858
0.00140078
0.447182
0.0379141
0.807577
0.449897
0.270375
0.090089
0.0371435
0.361327
0.0919591
0.0147411
0.0628434
0.434703
0.00797048
0.372037
0.112284
0.454795
0.211222
0.380881
0.974392
0.024531
0.337381
0.217586
0.234645
0.000143879
0.557849
0.0117701
0.00103932
0.148106
0.00210165
0.262059
0.00599315
0.444673

0.0295929
0.026535
0.678844
0.0372559
0.845406
0.0350407
0.000435828
0.334087
0.00282182
0.0415381
0.0037883
0.936165
0.239355
0.698113
0.317773
0.0438086
0.0408454
0.0128164
0.553941
0.766624
0.00256521
0.159854
0.00036573
0.00323107
0.299611
0.282439
0.611708
0.730758
0.967575
0.438458
0.0114201
0.114194
0.00907792
0.490272
0.0121868
0.426772
0.642647
0.00635922
0.871076
0.463963

0.00501669
0.0229022
0.0154191
0.275211
0.000725255
0.05202
0.00164587
0.783493
0.84685
0.00639093
0.346846
0.0389499
0.788831
0.00203408
0.627715
0.0352814
0.000500803
0.11167
0.0106981
0.249523
0.993788
0.199977
0.480764
0.259854
0.973063
0.0340876
0.565293
0.00497745
0.33641
0.0243726
0.00126213
0.733178
0.000241818
0.456903
0.012961
0.685115
0.76936
0.0436757
0.058577
0.0614317

0.41009
0.00131715
0.000396815
0.000440982
0.000394212
0.847275
0.00579376
0.737176
0.405397
0.00189901
0.137461
0.702862
0.554947
0.688742
0.0197831
0.98398
0.721946
0.505213
0.871975
0.00273243
0.00408173
0.148613
0.48079
0.612267
0.0124249
0.230429
0.00539313
0.506976
0.500905
0.647839
0.159598
0.33181
0.900245
0.898307
0.357096
0.456457
0.0692955
0.0314248
0.6256
0.0538195

0.175
0.0971528
0.0777393
0.581971
0.00242395
0.000150083
0.0545835
0.0791892
0.0979521
0.0173849
0.221051
0.667849
0.00895318
0.0879237
0.00218242
0.0216223
0.350989
0.73446
0.0677965
0.277277
0.241385
0.316016
0.914244
0.175767
0.000930671
0.0798539
0.175097
0.906036
0.108011
0.404425
0.305336
0.000250999
0.501874
0.141835
0.105813
0.93747
0.622069
0.57949
0.0619354
0.485151

0.0771579
0.0090351
0.662116
0.0256983
0.472263
0.00091967
0.000169355
0.018639
0.0436265
0.00632759
0.111762
0.000300749
0.439051
0.756045
0.203869
0.000965405
0.000977012
0.0549767
0.147637
0.393048
0.00335373
0.0374738
0.812542
0.373739
0.323345
0.0198968
0.00194509
0.151638
0.218976
0.247957
0.000840642
0.45898
0.00751394
0.00567722
0.152473
7.42443e-05
0.867953
0.0039846
0.00197525
0.862538

0.912982
0.000703799
0.187865
0.528924
0.00291378
0.0128086
0.00998104
0.00169309
0.00841838
0.000259109
0.00462148
0.0140032
0.54669
0.0027425
0.205007
0.30732
0.934306
0.000713241
0.28161
0.517722
0.296282
0.00349371
8.11158e-05
0.0406298
0.0448105
0.784151
0.0160661
0.939218
0.0250131
0.358942
0.421894
0.0938286
0.443722
0.255856
0.0142585
0.283314
0.561223
0.720104
0.0148382
0.0370424

0.00914179
0.271416
0.0020158
0.000382687
0.952574
0.154642
0.000173545
0.00832501
0.000317417
0.00275947
0.594183
0.759964
0.803021
0.0223586
0.505024
0.0114537
0.00306548
0.377218
0.0493916
0.162346
0.0218831
0.163723
0.0184276
8.21015e-05
0.849222
0.18211
0.00466253
0.0709158
0.900064
0.791061
0.00298982
0.0109312
0.869637
8.14776e-05
0.00630994
0.646207
0.0120742
0.000431679
0.00864353
0.82828

0.000434955
0.000192949
0.000501059
0.0045091
0.586105
0.00190776
0.929295
0.848485
0.0397844
0.170213
0.00600711
0.537084
0.0078827
0.718638
0.642483
0.565214
0.259435
0.169559
0.161264
0.367064
0.467483
0.971063
0.000814469
0.00922307
0.0909384
0.0218503
0.000370409
0.861633
0.0338299
0.268627
0.00214412
0.832175
0.00965028
0.93313
0.207716
0.298708
0.0015052
0.0126633
0.000132955
0.345317

0.23753
0.0777541
0.000927053
0.0119369
0.00129556
0.000282445
0.0888967
0.384282
0.305374
0.794376
0.757595
0.0417547
0.00265111
0.642523
0.409617
0.0718282
0.0476404
0.160654
0.861008
0.596276
0.559336
0.381767
0.199934
0.00951422
0.0577095
0.621677
0.413052
0.824127
0.85396
0.0127927
0.691367
0.240276
0.439593
0.0620784
0.564781
0.0083392
0.557251
0.877719
0.0933939
0.200518

0.00157995
0.000213274
0.809791
0.952574
0.000418644
0.000166186
0.0002989
0.450866
0.419927
0.178462
0.213496
3.3974e-05
0.165713
0.148364
0.748117
0.114046
0.540415
0.183618
0.913635
0.001621
0.000596024
0.664107
0.844971
0.0172654
0.460068
0.0753653
0.105201
0.00384521
0.385
0.445956
0.387853
0.071113
0.525938
0.622119
0.253666
0.154744
0.642592
0.00681708
0.359108
0.0715038

0.0215089
0.0241933
0.0628565
0.00168876
0.000218625
0.841169
0.664169
0.186917
7.60044e-05
0.476791
0.00315968
0.673667
0.400227
0.289756
0.00272665
0.944051
0.817608
0.410072
3.29483e-05
0.79092
0.00085476
0.0244079
0.0400127
0.140611
0.00275114
0.000483603
0.980161
0.0308247
0.524963
0.14215
0.0663305
0.421217
0.0315459
0.00129729
0.00179669
0.405611
0.695872
0.597745
0.00627765
0.935211

0.000889566
0.0137036
0.0259174
0.000778869
0.0521511
0.000378208
0.0143986
0.00412942
0.607405
0.471301
0.0101741
0.00106062
0.00561801
0.00166338
0.399084
0.163591
0.00276544
0.370378
0.0615874
0.400316
0.728578
0.000394904
0.0109359
0.000266321
0.908136
0.00598564
0.738086
0.176178
0.0478639
0.00313558
0.00227229
0.828253
0.0908145
0.0188367
0.872353
0.0738018
0.540063
0.922222
0.049946
0.00415007

0.000216267
0.848457
0.319948
0.828191
0.0345389
0.227676
0.000160575
0.707643
0.285811
0.192258
0.00299361
0.105517
0.000823594
0.660713
0.395627
0.000486528
0.793494
0.463521
0.598006
0.00819113
0.954652
0.537909
0.0843281
0.0418515
0.890767
0.413422
0.0376944
0.0088002
0.411898
0.1318
0.0166663
0.0293743
0.00192775
0.000703136
0.0432392
0.517799
0.261565
0.804191
0.960234
0.245811

0.000127687
0.00230496
0.529439
0.913282
0.0724808
0.601874
0.398574
0.519969
0.00144814
0.786741
0.317222
0.21892
0.00290085
0.449908
0.630819
0.0151984
0.0116194
0.0351795
0.0708968
0.89891
0.0066385
0.114349
0.267232
0.908495
0.0254198
0.0289278
0.0810124
0.0584098
0.0100532
0.538851
0.351504
0.0127602
0.0212214
0.0888279
0.676185
0.66732
0.0066718
0.011155
0.00014465
0.00367261

0.80896
0.0569898
0.000220213
0.00467737
0.0507369
0.00157185
0.000218241
0.428964
0.00483248
0.10329
0.00241235
0.0268833
0.913967
0.392642
0.244141
0.505701
0.002376
0.18939
0.0357081
0.0330044
0.124691
0.737429
0.81769
0.0966037
0.804561
0.0646341
0.00646423
0.388863
0.617568
0.815747
0.0891149
0.437651
0.000977105
0.0972482
0.0184922
0.495733
0.794449
0.146345
0.192232
0.085844

0.00146133
0.00276364
0.0207092
0.00217238
0.864944
0.237483
0.000152941
0.0897868
0.421081
0.532949
0.0386485
0.00148474
0.0218613
0.464731
0.0639217
0.420829
0.128886
0.201723
0.49565
0.000222381
0.730941
0.288024
0.799251
0.00253532
0.49467
0.395019
0.142477
0.010642
0.000647571
0.630356
0.820319
0.523766
0.480054
0.407135
0.0267809
0.854707
0.00288704
0.153323
0.83769
0.995183

0.0750993
0.000544001
0.0340168
0.000225324
0.000233863
0.194388
0.03077
0.00182767
0.727672
0.0183133
0.613236
0.000578148
0.0864452
0.000691907
0.0294019
0.13497
0.0487487
0.000865661
0.341995
0.00377633
0.00870497
0.0124934
0.0205524
0.0680017
0.512448
0.000253639
0.339372
0.862547
0.0131993
0.516869
0.00146386
0.0730753
0.00199999
0.428635
0.0143386
0.396999
0.960107
0.824515
0.890975
0.0532479

0.111328
0.104008
0.784701
0.385906
0.534596
0.182565
0.573302
0.0450357
0.385694
0.91312
0.892737
0.026359
0.00137349
0.261465
0.00285984
0.0289613
0.0930658
0.741569
0.0307306
0.618271
0.00118584
0.000885982
0.518273
0.49421
0.00280713
0.00220611
0.350511
0.649594
0.285418
0.913761
0.976026
0.444797
0.0323243
0.000370266
0.00401713
0.930936
0.0389905
0.675301
0.00204873
0.604364

0.10256
0.00879345
0.210086
0.47328
0.871879
0.932991
0.055051
0.848639
0.0878598
0.150321
0.0690653
0.271208
0.491214
0.000781792
0.123858
0.43161
0.0033554
0.551765
0.124585
0.309812
0.00926147
0.955255
0.0347521
0.493508
0.647276
0.0134553
0.318226
0.00239011
0.412897
0.107603
0.000375768
0.000413845
0.0142816
0.119859
0.212576
0.1129
0.206665
0.0991239
0.210268
0.0632224

0.153544
0.000261574
0.268958
0.142868
0.0172435
0.133467
0.928891
8.30728e-05
0.0120733
0.990965
0.00820482
7.30348e-05
0.552621
0.000559971
0.0258026
0.000695642
2.88823e-05
0.00233011
0.761754
0.0302568
0.132708
0.799115
0.202046
0.16464
0.867739
0.177806
0.0942291
0.167644
0.336398
0.378153
0.962368
0.000351061
0.012827
0.00299191
0.0332244
0.659785
0.0026065
0.274425
0.0158487
0.9624

0.749194
0.303363
0.0389223
0.000510958
0.940472
0.868657
0.0117754
0.956166
0.234495
0.277274
0.843888
0.125891
0.000692553
0.634379
0.0663394
0.0109136
0.00129139
0.829854
0.0147332
0.00985858
0.0443461
0.314755
0.0696841
0.954901
0.19815
0.0263812
0.0187036
0.395362
0.0128492
0.000539388
0.968524
0.457168
0.0104194
0.0162456
0.685337
0.960242
0.941678
0.953627
0.720593
0.0144906

0.642673
0.000392109
0.00124575
0.000263433
0.00466668
0.00147107
0.0537487
0.93783
0.045281
0.000671301
0.136466
0.000439839
0.0165812
0.500792
0.00244195
0.0139407
0.96887
0.19295
0.0132859
0.643199
0.865818
0.00477551
0.0312657
0.0436114
0.0160744
0.175257
0.766101
0.193963
0.717153
0.00193036
0.695233
0.00143676
0.0518156
0.00563571
0.263052
0.689555
0.124859
0.608947
0.00160727
0.64957

0.00070003
0.0045361
0.939834
0.63702
0.780235
0.141784
0.725926
0.0400062
0.478074
0.2756
0.412494
0.965067
0.0150498
0.536631
0.230137
0.658297
0.0415731
0.398314
0.113538
0.0318675
0.36848
0.968144
0.0145347
0.855594
0.378808
0.238409
0.181016
0.614499
0.536283
0.00328808
0.341493
0.031053
0.138696
0.893505
0.00339251
0.00112009
0.170927
0.20146
0.0655593
0.0118761

0.747525
0.000193162
0.00654001
0.937207
0.25315
0.0191782
0.376524
0.0339492
0.00236013
0.921807
0.0308573
0.658709
0.0886473
0.279273
0.0136725
0.646418
0.000152699
0.699713
0.00106268
0.97203
0.00067702
0.216029
0.0915304
0.00530265
0.0101222
0.0245537
0.00194925
0.0736265
0.789758
0.0464154
0.00940853
0.00684418
0.159263
0.00327991
0.508411
0.00323877
0.512832
0.136172
0.00186596
0.0475103

0.023152
0.100785
0.000712349
0.00333812
0.00144951
0.0572977
0.00226604
0.319047
0.474195
0.0263221
0.0108354
0.00144914
0.544389
0.852995
0.00048465
0.0457098
0.927053
0.258298
0.0906705
0.255096
0.214164
0.129935
0.429062
0.682803
0.0111301
0.0289348
0.000786638
0.0745842
0.628916
0.264614
0.0905356
0.0791612
0.0883943
0.390481
0.873222
0.722957
0.942438
0.206993
0.206939
0.0388786

0.893997
0.155733
0.720233
0.0602638
0.849969
0.0141657
0.192718
0.00616078
0.883875
0.0608347
0.970053
0.125997
0.343434
0.000221922
0.0105604
0.0216267
0.00472103
0.00972021
0.337558
0.0374707
0.152328
0.0112902
0.0925384
0.536059
0.777803
0.0525107
0.756731
0.69696
0.20738
0.358824
0.0482037
0.871712
0.0528827
0.298279
0.000943944
0.0234699
0.396522
0.0206403
0.220808
0.170133

0.0462056
0.00477491
0.648534
0.000150301
0.627065
0.577509
0.347109
0.00562944
0.220976
0.0326828
0.0231684
0.519518
0.231003
0.00205878
0.0131389
0.00192144
0.00259127
0.763477
0.000467657
0.000564744
0.0640201
0.770575
0.902236
0.441127
0.000374802
0.12445
0.692963
0.785187
0.222916
0.323214
0.0326755
0.73608
0.00274881
0.0139792
0.678478
0.574516
0.000314653
0.0474192
0.18686
0.620599

0.79359
0.952057
0.339858
0.0151007
0.0899563
0.0350279
0.00174342
0.0125806
0.000110253
0.00283237
0.225159
0.546876
0.000363615
0.00126134
0.0664447
0.92031
0.00311484
0.349227
0.00197048
0.497878
0.165088
0.809666
0.62242
0.246856
0.558134
0.000756134
0.0787321
0.268656
0.335092
0.00388608
0.0125753
0.0563722
0.725712
0.0403682
0.249771
0.342561
0.924172
0.867213
0.563573
0.157344

0.777749
0.0117193
0.00634974
0.727907
0.0013721
0.00502901
0.000927987
0.142352
0.202758
0.146899
0.145067
0.421165
0.352242
0.000145139
0.40313
0.00900953
0.830007
0.297966
0.116114
0.867851
0.00974284
0.137973
0.234373
0.00282141
0.476057
0.0610621
0.173917
0.0704687
0.0140549
0.284977
0.0636838
0.00264512
0.00472383
0.800612
0.156578
0.0654206
0.366836
0.0482004
0.000839682
0.176203

0.867222
0.164583
0.000225184
0.0119096
0.000373167
0.0027618
0.952574
0.25949
0.878792
0.0929265
0.847708
0.0058843
0.223751
0.247223
0.0107541
0.247
0.505581
0.00280481
0.275843
0.52443
0.225435
0.3317
0.103411
0.00151688
0.487444
0.107368
0.270383
0.993269
0.00868588
0.34283
0.17269
0.616899
0.754613
0.0020281
0.00215989
0.476615
0.701272
0.00409092
0.00373827
0.986396

0.0937513
0.000572462
0.354012
0.363876
0.0868182
0.0443783
0.00172114
0.713319
0.00311869
0.892418
0.06198
0.763869
0.717527
0.100609
0.0199761
0.00118077
0.000721187
0.870228
0.00814647
0.0188088
0.188532
0.751517
0.0321688
0.0304263
0.98848
0.010385
0.841855
0.00173456
0.512395
0.0882344
0.497399
0.00212631
0.881161
0.00772221
0.025658
0.439321
0.00010308
0.00164317
0.110863
0.502677

0.726598
0.816183
0.522424
0.531848
0.00542429
0.861906
0.539254
0.981507
0.011908
0.27655
0.320792
0.896879
0.00174624
0.00115528
0.112705
0.0177099
0.0212619
0.151303
0.0196107
0.387131
0.00438044
0.805703
0.296135
0.157958
0.0139383
0.351126
0.000303451
0.161425
0.982597
0.000472507
0.725287
0.197271
0.828829
0.00117129
0.926576
0.0564594
0.000464946
0.932234
0.246527
0.00435019

0.0819036
0.0369912
0.802256
0.938875
0.0047183
0.889064
0.000361383
0.0597657
0.717652
0.00753248
0.55994
0.0174365
0.048431
0.0181588
0.219532
0.00884147
0.691544
0.453481
0.330772
0.000698219
0.000453921
0.38062
0.464458
0.0199349
0.0403132
0.336203
0.103552
0.338557
0.0575009
0.00657589
0.00288978
0.0651606
0.210923
0.61658
0.000477013
0.331169
0.0221131
0.180082
0.856746
7.33946e-05

0.00319352
0.000237305
0.20741
0.290283
0.000752543
0.00119841
0.315646
0.000800713
0.711002
0.0633247
0.00390624
0.973098
0.929917
0.209906
0.00086455
0.108384
0.201832
0.939687
0.000255885
0.943447
0.0765729
0.00337174
0.233473
0.00862213
0.641369
0.00113187
0.0785255
0.987429
0.482327
0.585448
0.0253866
0.337351
0.358391
0.903926
0.351432
0.00398929
0.0294093
0.0829603
0.0485967
0.00919414

0.000245132
0.000886817
0.877029
0.84361
0.00451483
0.00304924
0.00394911
0.155134
0.126256
0.5891
0.000956839
0.00317678
0.7909
0.691302
0.105783
0.00252683
0.347521
0.992199
0.0111841
0.202857
0.890365
0.0412553
0.0420178
0.332491
9.53145e-05
0.0357471
0.0726261
0.00975122
0.000509171
0.0114312
0.00453083
0.0757138
0.147387
0.471728
0.400208
0.166018
0.879001
0.0553365
0.701574
0.997604

0.000258111
0.058758
0.000426426
0.0182312
0.00207372
0.857242
0.921607
0.264964
0.17749
0.000415968
0.938415
0.00877953
0.179779
0.686212
0.0225917
0.479437
0.868232
0.0554189
0.132267
0.302637
0.912935
0.127518
0.996046
0.116313
0.010265
0.388823
0.834086
0.018319
0.534058
0.00749237
0.981037
0.672169
0.986222
0.65459
0.406588
0.246914
0.683727
0.000188267
0.142538
0.638641

0.00654062
0.893203
0.00330196
0.553996
0.0313181
0.784395
0.000137784
0.822306
0.596671
0.000109152
0.872529
0.0065802
0.0145279
0.154568
0.0315875
0.0260296
0.111523
0.00485011
0.0733663
0.0904794
0.941586
0.00707649
0.0984454
0.00285464
0.820152
0.528404
0.0390735
0.620332
0.00327906
0.741536
0.00658956
0.000603017
0.835436
0.993793
0.00777074
0.147688
0.00882293
0.072225
0.866194
0.0569802

0.57068
0.00505259
0.00113275
0.000315446
0.202374
0.0118933
0.529236
0.0381173
0.13581
0.200705
0.00364397
0.101245
0.526493
0.0109831
0.301719
0.493643
0.0284355
0.00911539
0.0181255
0.378465
0.381224
0.763693
0.0307861
0.597808
0.0893503
0.534342
0.0504866
0.0547362
0.233345
0.0020811
0.347802
0.141118
0.278824
0.194165
0.769925
0.956757
0.37005
0.0231854
0.832707
0.00344603

0.0146677
0.378494
0.372072
0.00165572
0.00125994
0.00973606
0.00507325
0.195194
0.272235
0.00353771
0.235726
0.110376
0.798666
0.00399451
0.079311
0.600022
0.0540881
0.0140418
0.788813
0.000908997
0.940652
0.0545867
0.86933
0.011714
0.000558308
0.441368
0.00932115
0.31613
0.118107
0.00447052
0.000876743
0.0268879
0.125936
0.0999913
0.0237306
0.0439306
0.00928827
0.613695
0.812281
0.598024

0.00575547
0.00324393
0.0107108
0.000123395
0.952574
0.000123395
0.848603
0.572414
0.932979
0.0397749
0.98281
0.000543275
0.0562287
0.915141
0.108444
0.00729325
0.000460088
0.633233
0.00108248
0.0996245
0.0248997
0.98129
0.114826
0.5357
0.37722
0.493567
0.00029805
0.000823109
0.038526
0.934534
0.431497
0.418192
0.509475
0.00764985
0.463613
0.00198425
0.365005
0.790342
0.258332
0.575752

0.440837
0.238133
0.00354909
0.00090783
0.157556
0.000788093
0.000712266
0.678483
0.137008
0.0130109
0.0709823
0.0416571
0.0169279
0.000585057
0.504728
0.166005
0.0198406
0.00387493
0.00215875
0.0010052
0.424472
0.00144319
0.382748
0.727647
0.0537336
0.956421
0.924665
0.000422872
0.00757373
0.105043
0.0234412
0.00350299
0.0268194
0.0708527
0.0310416
0.00296049
0.80784
0.0865933
0.929344
0.00805605

0.860495
0.938418
0.00220403
0.143434
0.246086
0.00836345
0.827451
0.00674331
0.114254
0.989016
0.687879
0.63336
0.21831
0.00228049
0.0255761
0.598977
0.0105787
0.104944
0.734581
0.0282802
0.120182
0.329551
0.159609
0.00135968
0.0738725
0.0329618
0.00151111
0.265701
0.000653558
0.989986
0.0106717
0.41003
0.0301989
0.168218
0.156368
0.00775924
4.16481e-05
0.473698
0.000579117
0.0280317

0.952574
0.00142425
0.000123395
0.0499775
0.00557238
0.000682831
0.952574
0.000577607
0.329702
0.16953
0.130051
0.0142917
0.0552536
0.0136191
0.514529
0.913081
0.208657
0.0361955
0.00568685
0.806353
0.261774
0.280714
0.19176
0.181793
0.0404891
0.443355
0.00193011
0.249376
0.00668063
0.00379785
0.000100513
0.0869823
0.00558541
0.0014403
0.0662749
0.170877
0.33445
0.119581
0.369079
0.0359383

0.0181592
0.000435359
0.11012
0.199875
0.318825
0.88068
0.107353
0.815807
0.00165649
0.000131843
0.052718
0.111037
0.851181
0.923386
0.00347008
0.761513
0.582128
0.709869
0.62714
0.816908
0.000615466
0.819182
0.00232802
0.0621212
0.0511786
0.279874
0.00512612
0.000218288
0.526511
0.491687
0.439512
0.0728181
0.401345
0.0839124
0.00549536
0.0866338
0.148695
0.873678
0.0057046
0.407034

0.00517138
0.354
0.540485
0.137223
0.00034871
0.000893977
0.00240582
0.902768
0.00401572
0.0429778
0.965416
0.615424
0.00764687
0.103238
0.00162146
0.975436
0.236027
0.00326312
0.203511
0.707585
0.140635
0.00166908
0.219284
0.0523902
0.0158313
0.00593263
0.0157301
0.0447208
0.78556
0.252584
0.0179994
0.00127149
0.115155
0.282825
0.00322767
0.0707657
0.00417032
0.199454
0.0766037
0.265042

0.00117752
0.00465445
0.00342244
0.00160836
0.212998
0.939184
0.609795
0.000976998
0.411579
0.240175
0.945445
0.300548
0.0120075
0.000108055
0.9181
0.380841
0.00879166
0.00276156
0.0199559
0.00814299
0.000161696
0.0437146
0.538899
0.955782
0.270557
0.0487055
0.613179
0.000369566
0.507527
0.00221807
0.00193311
0.328707
0.621596
0.695249
0.977938
0.00132024
0.0310187
0.116342
0.604135
0.765762

0.000126512
0.923677
0.27917
0.877181
0.00561451
0.0619915
0.000581172
0.00160984
0.0079396
0.506228
0.00886948
0.0191016
0.0270919
0.735665
0.357851
0.00318464
0.34532
0.00285923
0.642393
0.965318
0.0695651
0.00380816
0.00695299
0.904032
0.178223
0.00589741
0.104212
0.00750789
0.327655
0.997171
0.639912
0.0754629
0.850764
0.0154333
0.000865603
0.996977
0.352224
0.0632694
0.0741654
0.0341972

0.00115948
0.0232742
0.354837
0.00123124
0.0023032
0.233994
0.187801
0.154105
0.0010742
0.92587
0.133908
0.285281
0.6198
0.0239483
0.409761
0.583144
0.590282
0.00278825
0.0416112
0.0379368
0.0265913
0.409195
0.126661
0.0127301
0.0193139
0.308007
0.557949
0.662161
0.0206968
0.0733933
0.014449
0.190543
0.137541
0.636938
0.000196745
0.00243674
0.940333
0.00469766
0.0402403
0.0180396

0.701869
0.88919
0.0771224
0.0624359
0.0851612
0.000446222
0.054465
0.0493287
0.217468
0.297136
0.469907
0.591387
0.000919336
0.018427
0.000327321
0.0507972
0.0297635
0.0686867
0.897616
0.283845
1.90676e-05
0.485657
0.00821236
2.01486e-06
0.0216365
0.974497
0.384063
0.231336
0.985634
0.0340452
0.00896929
0.0153947
0.18056
0.0188834
0.561569
0.948213
0.945326
0.761153
0.318354
0.686589

0.945031
0.201128
0.000123395
0.000304136
0.850424
0.0751018
0.00208378
0.327207
0.0375433
0.0102456
0.988357
0.914025
0.446512
0.265309
0.00106348
0.817497
0.801972
0.924201
0.291462
0.984556
0.0223364
0.185451
0.00441974
0.590415
0.000984482
0.89205
2.52102e-05
0.627363
0.160204
0.134281
0.667853
0.0212445
0.107427
0.00104092
0.25093
0.456725
0.00824906
0.00847863
0.0157538
0.0760036

0.588224
0.00225995
0.0466519
0.0555515
0.757217
0.00979521
0.00179629
0.0136185
0.961617
0.290245
0.472497
0.968714
0.235298
0.0561569
0.619326
0.0117955
0.976002
0.00268494
0.977611
0.56037
0.418065
0.0046543
0.517332
0.980731
0.0439656
0.249907
0.0412695
0.408469
0.00378737
0.00132885
0.000340853
0.387504
0.333714
0.826777
0.613935
0.0731715
0.868833
0.754169
0.000123285
0.0332748

0.00476834
0.0661008
0.0178719
0.00973124
0.869785
0.0868665
0.832145
0.0254659
0.525046
0.728518
0.0846624
0.0111502
0.864881
0.041041
0.001717
0.0179616
0.988549
0.973433
0.485717
0.0303887
0.896258
0.946848
0.000553818
0.0191464
0.00444032
0.520987
0.0734627
0.0754008
0.0833961
0.290759
0.113832
0.000255731
0.875295
0.411762
0.00211399
0.00620977
0.515383
0.000497727
0.0767431
0.830077

0.0342739
0.734358
0.0433525
0.0758828
0.142281
0.000934254
0.000300614
0.945128
0.420126
0.0129759
0.0467398
0.0155684
0.0172563
0.00135395
0.67452
0.220442
0.215546
0.583277
0.810413
0.994694
0.249392
0.730972
0.716851
0.898396
0.0237226
0.669997
0.223067
0.00103175
0.000377076
0.0046428
0.0238348
0.938259
0.273287
0.872079
0.942173
0.0905622
0.780664
0.0128388
0.0242859
0.0238176

0.118209
0.132462
0.00106928
0.00967637
0.00454953
0.000581487
0.528812
0.671819
0.0256468
0.644136
0.598494
0.647287
0.801083
0.063718
0.060492
0.0155143
0.498631
0.561424
0.192256
0.705848
0.0586702
0.18334
0.0499963
0.189365
0.00181721
0.00133568
0.26759
0.18129
0.249287
0.336946
0.0102181
0.181968
0.00374008
0.831456
0.0413895
0.422136
0.00049788
0.432108
0.365962
0.220832

0.108786
0.0127558
0.15056
0.841919
0.000312951
0.0185695
0.00531054
0.0167597
0.262894
0.758034
0.676046
0.566907
0.615048
0.595957
0.815445
0.0201199
0.711608
0.00262177
0.18707
0.00555274
0.319362
0.0199843
0.0632988
0.834758
0.512692
0.306159
0.393162
0.715006
0.109312
0.137876
0.61776
0.155044
0.461282
0.988398
0.201901
0.00120724
0.603524
0.650285
0.000328779
0.00116987

0.00275739
0.403809
0.00874783
0.782945
0.352857
0.0872419
0.725619
0.0314253
0.000276689
0.0156527
0.00273694
0.412914
0.509919
0.951334
0.0888975
0.0227705
0.963842
0.0161513
0.00925125
0.912152
0.0061121
0.196213
0.0482863
0.296764
0.879078
0.838547
0.0310112
0.116767
4.38875e-07
0.0581224
0.271877
0.863332
0.435362
0.0819667
0.00462267
0.906987
0.414335
0.38628
0.24421
0.959482

0.000377633
0.0228754
0.00185259
0.362428
0.00663121
0.0033568
0.321769
0.0542374
0.60519
0.679298
0.718802
0.344642
0.480762
0.949992
0.190278
0.736956
0.0200978
0.358594
0.0411044
0.00710167
0.00662963
0.109941
0.844204
0.419065
0.0318576
0.0153625
0.00580269
0.0880824
0.00207613
0.0634583
0.952494
0.111647
0.0512976
0.139792
0.572606
0.000554853
0.855567
0.769015
0.00908185
0.993316

0.00121223
0.00821695
0.00862058
0.0162864
0.0590918
0.00606767
0.0376833
0.614974
0.00779226
0.000209347
0.723069
0.158303
0.640218
0.490363
0.413113
0.0151977
0.0328002
0.0289325
0.268069
0.00108409
0.468618
0.00281697
0.0216933
0.1913
0.0859263
0.0573925
0.0394865
0.00100974
0.744169
0.000939019
0.124745
0.270833
0.637981
0.452708
0.000676006
0.0133983
0.251334
0.00379822
0.229588
0.879798

0.000225045
0.00370873
0.0586996
0.00073821
0.000651417
0.0192014
0.00458272
0.455669
0.957738
0.052209
0.0103977
0.945192
0.00308124
0.0332249
0.697386
0.0594399
0.0601834
0.105822
0.0641476
0.00311652
0.010319
0.0209583
0.00485826
0.486906
0.17365
0.0158831
0.102216
0.0276077
0.200223
0.223429
0.373512
0.638333
0.239063
0.432773
0.417723
0.71738
0.0133406
0.231196
0.456914
0.00488142

0.0449345
0.94255
0.0155039
0.000662268
0.889204
0.812433
0.00114625
0.551727
9.89844e-05
0.00776841
0.957095
0.0395578
0.77841
0.489734
0.0337688
0.00918997
0.152147
0.0984342
0.00727341
0.0150366
0.0179175
0.0157736
0.231674
0.393856
0.00154416
0.000800721
8.50815e-05
0.300614
0.509029
0.311702
0.0647166
0.452001
0.511112
0.11693
0.892354
0.844301
0.00452845
0.936083
0.301131
0.0648642

0.0305035
0.0479233
0.000232806
0.0715611
0.00262231
0.750249
0.00666058
0.522101
0.0142637
0.00424204
0.676829
0.0189665
0.00240781
0.761257
0.000188707
6.62499e-05
0.00124096
0.0756411
0.560394
0.0919773
0.453721
0.92504
0.000865591
0.101405
0.107469
0.104011
0.432302
0.00847941
0.00624118
0.562683
0.0375736
0.000412485
0.0205665
0.0559015
0.0492056
0.00325387
3.28852e-05
0.463127
0.0542281
0.0915203

0.927703
0.040596
0.637397
0.000817874
0.90487
0.00134707
0.720815
0.000435083
0.25968
0.0581339
0.120638
0.17846
0.000964479
0.0492977
0.0212649
0.000332566
0.494776
0.00940663
0.518703
0.00663003
0.00114102
0.0224311
0.328555
4.52054e-05
0.801708
0.94786
0.0477673
0.29215
0.208251
0.0215724
0.481056
0.86378
0.125696
0.752301
0.818728
0.562811
0.0335069
0.44093
8.11821e-05
0.551147

0.00113063
0.224512
0.828263
0.00738623
0.0123968
0.465288
0.000501477
0.00265101
0.0142318
0.850097
0.155365
0.00601667
3.7058e-05
0.675134
0.444352
0.103653
0.881806
0.652268
0.161803
0.500013
0.25458
0.0400527
0.0206784
0.0169772
0.0148401
0.0282952
0.344496
0.865828
0.519391
0.0010759
0.934179
0.00498674
0.0201842
0.0382755
0.0951998
0.0058099
0.0101374
0.0446592
0.361249
0.639006

0.000504153
0.00042279
0.466731
0.610075
0.00182739
0.244288
0.000123395
0.509874
0.0883143
0.436489
0.297737
0.0207571
0.00239018
0.0415319
0.604955
0.460399
0.0295661
0.0170678
0.0395203
0.896103
0.767724
0.92918
0.273194
0.00507196
0.00425348
0.901003
0.982931
0.926382
0.493153
0.374809
0.127903
0.0103773
2.44017e-05
0.000210246
0.1573
0.056327
0.00967311
0.889562
0.303028
0.00937272

0.0358376
0.00311259
0.00441388
0.000148958
0.775135
0.814045
0.0180517
0.56242
0.437782
0.00449207
0.161951
0.0778989
0.000175193
0.00523279
0.152309
0.085859
0.149033
0.908027
0.181785
0.0702077
0.201753
0.293297
0.92891
0.551392
1.29424e-05
0.150049
0.0302575
0.993724
0.102541
0.469319
0.773698
0.00259031
0.00121285
0.304535
0.00749829
0.000112242
0.00157931
0.000142868
0.347875
0.0532594

0.00309369
0.0166758
0.0168032
0.000152605
0.776229
0.100028
0.000281847
0.00137364
0.751053
0.482266
0.0539357
0.00118175
0.70568
0.288612
0.782004
0.225281
0.614207
0.831065
0.740647
0.471088
0.238379
0.0345006
0.54679
0.0213119
0.00536988
0.109879
0.00501869
0.000626064
0.06516
0.000638326
0.000472226
0.00262097
0.195298
0.0178794
0.00581066
0.398968
0.227854
0.671519
0.0575038
0.0199473

0.0763588
0.00475404
0.00106898
0.802793
0.909235
0.653275
0.940909
0.9875
0.0843044
0.16619
0.00471515
0.338279
0.216283
0.253615
0.749981
0.0786352
0.00404535
0.967396
0.00591394
0.545833
0.161157
0.912649
0.156303
0.40962
0.0750781
0.580718
0.585731
0.559455
0.51561
0.248275
0.730395
0.356915
0.664048
0.438826
0.0332427
0.0810552
0.351563
0.522919
0.766844
0.341924

0.178984
0.695105
0.208168
0.15961
0.652231
0.369004
0.70705
0.316221
0.408754
0.0955466
0.000391308
0.114412
0.523731
0.312505
0.00646684
0.211662
0.046335
0.00119033
0.0862771
0.444104
0.00907205
0.0234664
0.679726
0.0102545
0.0545809
0.0437183
0.672745
0.447112
0.323717
0.000358381
0.0729104
0.620008
0.848729
0.00266052
0.0564261
0.0131642
0.899099
0.797093
0.14652
0.246654

0.00442601
0.109417
0.02807
0.000871152
0.00136746
0.915457
0.605492
0.571022
0.559519
0.555525
5.83029e-06
0.052525
0.559728
0.00706103
0.59548
0.0383384
0.00280181
0.553832
0.0101738
0.11788
0.000704106
0.826874
0.135424
0.415775
0.00507916
0.994926
0.000324633
0.0890399
0.631036
0.721525
0.0370161
0.375365
0.578604
0.591207
0.0251869
0.0805443
0.896291
0.317458
0.00850397
0.294218

0.0057529
0.189979
0.00217862
0.83854
0.00185035
0.0494553
0.03831
0.840003
0.418718
0.936867
0.00349908
0.118993
0.0805156
0.783149
0.366309
0.971219
0.00509972
0.0104632
0.0825273
0.00576564
0.937363
0.0883577
0.00418785
0.991537
0.0178825
0.883557
0.00334474
0.0364271
0.945203
0.0120961
0.98482
0.00447368
0.0143599
0.416635
0.166224
0.832254
0.0343313
0.000130051
0.0962865
0.000745901

0.00322793
0.0360046
0.598455
0.000817429
0.0026315
0.18658
0.231967
0.000439099
0.584042
0.615022
0.0646989
0.00736249
0.0507767
0.0805937
0.0737459
0.389536
0.658621
0.743494
0.572778
0.00308329
0.368644
0.94195
0.361594
0.0123077
0.00241843
0.168637
0.11244
0.654904
0.00747133
0.4778
0.00779926
0.00155922
0.480985
0.0020994
0.00156017
0.422559
0.794579
0.325388
0.0869866
0.0142281

0.642796
0.000241077
0.000200877
0.000159021
0.0510134
0.0845624
0.000123395
0.00857193
0.176534
0.00351147
0.182015
0.110309
0.732642
0.0133432
0.762304
0.844167
0.000160746
0.395457
0.384647
0.566926
0.166267
0.0367969
0.0795014
0.00419689
0.0278965
0.938459
0.292157
0.00932894
0.20924
0.103142
0.0842043
0.973833
0.414195
0.91826
0.157045
0.000447404
0.469547
0.817715
0.00221872
0.269911

0.0110983
0.828236
0.0124971
0.882112
0.00029999
0.000232992
0.0402754
0.355688
0.243212
0.0662721
0.174585
0.966556
0.000317879
0.0420287
0.00437962
0.00522469
0.976915
0.881175
0.113616
0.0669501
0.00711008
0.110803
0.101856
0.0542663
0.000526315
0.00514791
0.285035
0.00107567
0.959061
0.00822597
0.00135792
0.00414016
0.0122524
0.0183027
0.00503566
0.206054
0.00834415
0.0725677
0.487799
0.0299113

0.876849
0.00316213
0.731065
0.00938024
0.811973
0.00231639
0.776728
0.00231804
0.00519143
0.00496817
0.00323207
0.0491747
0.89105
0.0119086
0.0176103
0.00149735
0.523826
0.0192321
0.196375
0.0781511
0.819794
0.000607174
0.446216
0.365511
0.0832825
0.557662
0.000286197
0.0114386
0.0153609
0.632082
0.133728
0.387315
0.00110384
0.383662
0.937163
0.604875
0.525754
0.00736917
0.0642689
0.01633

0.000188647
0.000647435
0.0004772
0.58174
0.0229058
0.000568386
0.465246
0.107752
0.0215292
0.0197839
0.0743607
0.0201149
0.00848656
0.000427787
0.0460894
0.262011
0.0780744
0.00016111
0.900626
0.661518
0.00231005
0.0745412
0.000287565
0.918998
0.00377504
0.589606
0.000670189
2.53646e-05
0.00544458
0.015919
0.981975
0.0640032
0.540391
0.811725
0.177195
0.924104
0.00383535
0.250702
0.587929
0.227178

0.00517392
0.000123395
0.952574
0.505079
0.00339046
0.000427475
0.653953
0.00249471
0.000288674
0.0349061
0.851773
0.156761
0.0173921
0.991961
0.140363
0.372106
0.69156
0.0259289
0.76982
0.395422
2.11953e-05
0.273499
0.751952
0.000212445
0.0725582
0.639431
0.246068
0.0219089
0.00265734
0.134988
0.186231
0.411623
0.661502
0.00129534
0.0506209
6.48422e-05
0.471126
0.0101914
0.664065
0.000418694

0.00318843
0.0013395
0.10474
0.0147356
0.0522676
0.000297357
0.00098712
0.959896
0.572566
0.00374011
0.90051
0.0811108
0.00831966
0.010255
0.102314
0.237118
0.654801
0.0132288
0.0579326
0.0752663
0.270571
0.181161
0.352336
0.659553
0.00734744
0.146655
0.129097
0.552236
0.848024
0.896137
0.0247129
0.0731346
0.000414891
0.00102457
0.243894
0.225824
0.00179702
0.110674
0.014163
0.861645

0.00219405
0.271387
0.779937
0.00530488
0.0298043
0.214715
0.254584
0.319749
0.963304
0.00312064
0.103841
0.00197739
0.890011
0.544421
0.819271
0.142163
0.146336
0.0668499
0.00349838
0.843839
0.875027
0.366308
0.00214992
0.742653
0.00245784
0.000442455
0.155763
0.437459
0.101383
0.0488877
0.0451255
0.795862
0.846163
0.511874
0.113688
0.246631
0.801016
0.134974
0.310897
0.272057

0.119731
0.897727
0.000166515
0.210806
0.00706851
0.00195233
0.0492321
0.720458
0.105923
0.0212946
0.0771818
0.0492659
0.268129
0.502798
0.0336164
0.0671843
0.947688
0.500694
0.00982345
4.48235e-05
0.806348
0.155967
0.395513
0.47772
0.0345798
0.777865
0.0014395
0.759855
0.75734
0.499333
0.974
0.13756
0.547865
0.000371891
0.242526
0.748556
0.281494
0.000784209
0.97141
0.705324

0.806028
0.719284
0.000123395
0.609862
0.00018101
0.0634241
0.0618785
0.0380101
0.888192
0.0669355
0.772733
0.0340221
0.71657
0.000122659
0.516253
0.00490799
0.168529
0.171365
0.0169956
0.0807787
0.0954302
0.462877
0.125011
0.32415
0.990066
0.107304
0.540598
0.5156
0.0654977
0.13646
0.0950637
0.706904
0.00744674
0.16994
0.620809
0.255274
0.0645952
0.685667
0.568806
0.21384

0.000907829
0.00134054
0.0553893
0.00528623
0.000185544
0.0124529
0.617548
0.362377
0.00156038
0.571507
0.433213
0.768806
0.0673139
0.898974
0.384786
0.253102
0.517415
0.00142447
0.0933337
0.570352
0.485645
0.470075
2.20686e-05
0.013611
0.63744
0.132853
0.576789
0.518416
0.0317049
0.439847
0.441769
0.0221772
0.947198
0.0052174
0.377822
9.24189e-05
0.00537916
0.00175192
0.000566427
0.584622

0.407837
0.00800151
0.000477937
0.064358
0.00583652
0.131724
0.835825
0.025822
0.0663376
0.0569733
0.0488633
0.526394
0.782495
0.000173507
0.747941
0.343465
0.642197
0.00827038
0.262349
0.421052
0.674556
0.00392799
0.052378
0.0066343
0.609007
0.107025
0.456802
0.558859
0.0263995
0.000683868
0.0611528
0.153788
0.133788
0.383207
0.179197
0.0163581
0.0956627
0.00105103
0.0204539
0.927335

0.00120915
0.718858
0.0025381
0.000424834
0.810206
0.000995302
0.950862
0.541107
0.000600033
0.481152
0.457406
0.531739
0.0169639
0.00137944
0.939941
0.00027434
0.535232
0.0379138
0.707031
0.00222551
0.0239869
0.05338
0.0279835
0.521974
0.00395337
0.00127106
0.419462
0.0186305
0.316656
0.060083
0.0458861
0.736216
0.00188625
0.327666
0.00901595
0.00249669
0.127533
0.131385
0.00142839
0.535623

0.000163265
0.118763
0.000228396
0.516684
0.0691905
0.00665732
0.195705
0.790592
0.0377529
0.783082
0.619873
0.599312
0.128203
0.0131188
0.639888
0.69385
0.000617007
0.0300534
0.35023
0.00720378
0.315278
0.636276
0.412563
0.0360915
0.0125846
0.00320458
0.0304652
0.00157124
0.514985
0.0464837
0.128246
0.946466
0.316087
0.0171939
0.272493
0.0196745
0.000583838
0.00815031
0.360165
0.69979

0.00963456
0.00215854
0.309489
0.00893921
0.00412441
0.000279276
0.000221332
0.440212
0.00396068
0.319582
0.323385
0.0935498
0.75529
0.756956
0.00144654
0.00813537
0.000549557
0.625444
0.781695
0.222585
0.0930259
0.830816
0.186915
0.0162258
0.82216
0.0144839
0.100216
0.00017437
0.00201404
0.0285028
0.0535931
0.0228605
0.00156246
0.000790327
0.0171281
0.390258
0.861476
0.0636368
0.0204632
0.016883

0.724295
0.289609
0.000185016
0.000564073
0.000419364
0.178964
0.931035
0.611918
0.0053469
0.404491
0.432819
0.00417049
0.421443
0.000421917
0.658702
0.00732571
0.821328
0.0134507
0.656673
0.67945
0.521829
0.916201
0.478837
0.0503858
0.000479263
0.211345
0.000218044
0.599611
0.480141
0.271599
0.0139874
0.24426
0.10219
0.132269
0.249762
0.526195
0.00639907
0.00896143
0.251446
0.0309227

0.0577
0.513346
0.000184719
0.771791
0.0119519
0.028278
0.00148326
9.6978e-05
4.50655e-06
0.543615
0.382373
0.0059999
0.749118
0.918434
0.0371873
0.000123711
0.0578887
0.882422
0.0795297
0.000879829
0.87447
0.0261359
0.00661597
0.282706
0.00178599
0.412355
0.0112191
0.0882116
0.754624
0.255284
0.754985
0.406776
0.021136
0.227087
0.0028016
0.00471423
0.0137947
0.621839
0.421514
0.210462

0.00160459
0.000492871
0.0205524
0.000211254
0.022245
0.777247
0.00484141
0.595749
0.241467
0.276857
0.330203
0.882583
0.914369
0.0604249
0.841902
0.616915
0.0035877
0.0014553
0.110783
0.00777692
0.848372
0.362284
0.127408
0.615794
0.0178895
0.0389594
0.00296993
0.000565558
0.961589
0.00389569
0.0113442
0.212625
0.439352
0.000272531
0.769483
0.00969858
0.2442
0.0532574
0.342934
0.0204887

0.034085
0.061025
0.00779154
0.102958
0.066911
0.00868612
0.0270833
0.970326
0.544005
0.110388
0.000248334
0.0601881
0.000157946
0.0295248
0.123529
0.945661
0.775727
0.000321853
0.031177
0.656067
0.933228
0.856539
0.230051
0.555096
0.000390112
0.0204851
0.0278062
0.194561
0.74055
0.00934564
0.0379881
0.427915
0.00942989
0.0391547
0.371656
0.00217551
0.000148081
0.0135033
0.255124
0.443147

0.00216887
0.0869145
0.517092
0.00780491
0.00138892
0.83728
0.0162229
0.001206
0.232155
0.00676327
0.000814362
0.417849
0.000390452
0.712679
0.466865
0.659628
0.0368881
0.139245
0.0865193
0.286101
0.661906
0.252895
0.000410991
0.0533707
0.000830034
0.000342626
0.459752
0.0203428
0.00615645
0.25522
0.0299504
0.0300777
0.14832
0.808243
0.0530798
0.162433
0.136814
0.0466782
0.317238
0.0561936

0.0444654
0.0455828
0.000166304
0.000818226
0.682808
0.000260382
0.838385
0.167556
4.56563e-05
0.018498
0.0471035
0.00245866
0.000604454
0.948895
0.0133677
0.991915
0.559376
0.000445599
0.793296
0.00673995
0.00122759
0.157315
0.0019552
0.258054
0.557151
0.361074
0.131829
0.00642071
0.572973
0.617912
0.512662
0.0029106
0.367133
0.616007
0.309304
0.0135922
0.0851248
0.983531
0.11269
0.925037

0.000400309
0.37119
0.007628
0.952574
0.696167
0.095116
0.0527749
0.066624
0.0454276
0.263272
0.993814
0.200656
0.000517354
0.0385111
0.00310267
0.613903
0.225333
0.790342
0.174978
0.000118007
0.0922177
0.0111917
0.987734
0.87953
0.916545
0.000154628
0.405545
0.975239
0.247658
0.500713
0.994802
0.679019
0.224833
0.690679
0.0393407
0.108457
0.0366481
0.117984
0.000239746
0.0926426

0.0729815
0.00502185
0.00041957
0.801982
0.943361
0.0260525
0.932269
0.000629746
0.0351635
0.212938
0.696535
0.294382
0.528972
0.00263947
0.700978
0.210792
0.0599828
0.081496
0.0860758
0.622715
0.3243
0.800417
0.648826
0.148085
0.481842
0.0165812
0.0395882
0.105935
0.00414972
0.302293
0.72027
0.0213257
0.0355163
0.218635
0.0258149
0.0637276
0.530534
0.157801
0.0102388
0.00164855

0.180063
0.000211395
0.460088
0.616297
0.914138
0.0472939
0.559867
0.777395
0.10088
0.326301
0.00787611
0.000463359
0.00538383
0.292163
0.142587
0.00441693
0.00495912
0.0047608
0.00199593
0.593971
0.841705
0.408451
0.430126
0.582406
0.000513631
0.000168044
0.0888591
9.72168e-05
0.0819014
0.0365233
0.388876
0.0318594
0.000260561
0.0246458
0.00747224
0.369258
0.813363
0.434932
0.00149533
0.74521

0.0391862
0.0324369
0.00021612
0.000265565
0.0120918
0.00219654
0.894943
0.466828
0.00116076
0.720795
0.225942
0.120881
0.111528
0.610154
0.670493
0.0297324
0.125885
0.0141635
0.253419
0.476593
0.249276
0.00509706
0.431652
0.112429
0.0130533
0.00505365
0.0335923
0.844641
0.0552598
0.181827
0.0139345
0.091592
0.182366
0.206593
0.617981
0.219722
0.310656
0.546679
0.000330121
0.00106844

0.0473534
0.838913
0.0487193
0.952574
0.774644
0.000138192
0.029388
0.00159873
5.97379e-05
0.0549837
0.535016
0.288141
0.00589299
0.329733
0.000783866
0.000316776
0.000533227
0.682303
0.691471
0.445733
0.0692192
0.00338907
0.498989
0.000766993
0.194536
0.00064078
0.00382731
0.445801
0.00348935
0.00502877
0.806898
0.000154596
0.0898934
0.000201123
0.0455523
0.000712518
0.000509807
0.000933614
0.0491521
0.539446

0.0560938
0.406836
0.0301124
0.004167
0.00228783
0.0187256
0.00371288
0.974521
0.00822364
0.000745837
0.16946
0.101572
0.014353
0.323596
0.00921224
0.00132093
0.269602
0.219698
0.115624
0.0318169
0.0370815
0.000293028
0.000100722
0.334786
0.0924221
0.574154
0.146949
0.153915
0.933132
0.0130983
0.355688
0.194903
0.457937
0.0591527
0.334902
0.34106
0.0168514
0.0240681
0.809007
0.296406

0.0770506
0.928043
0.000290887
0.0734053
0.0589183
0.907344
0.000439972
0.703009
0.628246
0.967251
0.218582
0.296004
0.665537
0.779168
0.248074
0.145258
0.164662
0.0153402
0.986442
0.12256
0.721807
0.781545
0.274404
0.0578207
0.455343
0.00947758
0.0920241
0.00252432
0.00113309
0.0342923
0.0118389
0.198964
0.401986
0.00289005
0.00109555
0.0319176
0.11896
0.333516
0.203367
0.227733

0.00241248
0.924923
0.251645
0.00164477
0.000168973
0.00464939
0.0267376
0.0391535
0.275872
0.0564487
0.889312
0.0527239
0.0206456
0.0724669
0.173357
0.0230792
0.46298
0.0481426
0.00201869
0.00379654
0.374015
0.0364252
0.293857
0.817165
0.0300256
0.762122
0.0335479
0.788557
0.163693
0.3777
0.000375989
0.951821
0.420625
0.434982
0.000503479
0.0669264
0.0139147
0.182439
0.0314035
0.614867

0.902997
0.0821473
0.00740592
0.949955
0.00349636
0.104506
0.88839
0.0040769
0.102492
0.724511
0.602235
0.00455259
0.176503
0.058275
0.944096
0.44456
0.247709
0.00223402
0.159607
0.0139079
0.54771
0.0778682
0.641383
0.806204
0.0254659
0.656406
0.959518
0.991828
0.0490957
0.208236
0.0105207
0.032579
0.353535
0.00126278
0.000379115
0.0292068
0.0904827
0.219881
0.118622
0.287955

0.0061207
0.116213
0.00703975
0.000906594
0.000281503
0.353843
0.00473075
0.0147898
0.476358
0.00534285
0.0100204
0.950537
0.00172063
0.101742
0.410912
0.545058
0.00159155
0.157208
0.0847097
0.736609
0.219987
0.569208
0.0110648
0.00453446
0.881289
0.00102711
0.501985
0.102531
0.00599996
0.000801818
0.906136
0.00465563
0.36357
0.157761
0.0629787
0.19009
0.28337
0.566672
0.458368
0.0894985

0.551297
0.00544709
0.44451
0.00218455
0.000250376
0.691255
0.687375
0.0894821
0.443083
0.389277
0.200258
0.528048
0.161638
0.81578
0.00166907
0.00303969
0.716403
0.0594533
0.0745841
0.00547241
0.162418
9.10784e-05
0.712449
0.560972
0.00193838
0.137119
0.895472
0.613134
0.601668
0.470231
0.0237091
0.483333
0.534052
0.125581
0.297502
0.0307071
0.0109409
0.00569166
0.879844
0.0809291

0.10198
0.000428606
0.136423
0.90966
0.00188552
0.00138775
0.000123395
0.206244
0.00570757
0.0240567
0.00571093
0.712458
0.000689069
0.918324
0.158565
0.910916
0.621982
0.823666
0.055855
0.000157435
0.000721905
0.0755039
0.165603
0.000340211
0.818571
0.118909
0.0803384
0.20561
0.0067247
0.0309933
0.00105197
0.347613
0.27521
0.404627
0.684067
0.00337172
0.0627162
0.00613645
0.272591
0.754548

0.157108
0.00347224
0.000635413
0.176337
0.000674957
0.915138
0.170282
0.0260782
0.00208502
0.174278
0.0349493
0.0891651
0.0304057
0.0172496
0.000733456
0.221012
0.360844
0.813835
0.702268
0.0413005
0.00927508
0.173074
0.573968
0.973827
0.22443
0.214583
0.694094
0.147038
0.932521
0.00121368
0.660462
0.0354766
0.000484152
0.0165331
0.933928
0.114586
0.903722
0.168663
0.584617
0.010778

0.717242
0.000129601
0.233986
0.136609
0.000337388
0.00147107
0.000225079
0.000428189
0.0100125
0.138042
0.100555
0.0716694
0.770908
0.0108647
0.707176
0.00444484
0.473158
0.110584
0.004058
0.247284
0.00192301
0.000834289
0.323286
0.953416
0.154745
0.135873
0.325694
0.000225175
0.000846241
0.0451571
0.015825
0.113731
0.286911
0.178881
0.000537812
0.00607061
0.0640043
0.204131
0.00295502
0.0365069

0.0834905
0.0133249
0.0192419
0.0723262
0.000511502
0.0294007
0.746872
0.317877
0.878953
0.0282074
0.853919
0.0945337
0.00660672
0.340603
0.0696116
0.0461699
0.641877
0.73435
0.0257397
0.000230322
0.0110414
0.306959
0.568186
0.0247432
0.00135997
0.000117729
0.0215997
0.719112
0.00173618
0.0814193
0.487291
0.52148
0.315924
0.191258
0.327883
0.478473
0.866325
0.583723
0.00906735
0.42535

0.876631
0.00033014
0.00369115
0.00600002
0.000355908
0.00898431
0.0624711
0.935564
0.386401
0.68945
0.613716
0.634901
0.178089
0.728905
0.188913
0.596827
0.0454485
0.163559
0.747359
0.860227
0.20151
0.583375
0.968282
0.00351251
0.248353
0.0140787
0.00792759
0.485788
0.624227
0.997166
0.00292892
0.944274
0.102982
0.164217
0.00623184
0.11666
0.00958214
0.00915698
0.363431
0.677365

0.000407727
0.00684677
0.000963891
0.0119109
0.0658552
0.00339897
0.192506
0.603115
0.00921577
0.343724
0.185522
0.0925342
0.0423
0.0103995
0.499542
0.00547105
0.899343
0.532299
0.210648
0.116855
0.00577488
0.273128
0.983882
0.0177143
0.726532
0.00244287
0.511135
0.0186336
0.000943748
0.926578
0.346203
0.430981
0.0418315
0.152008
0.0108121
0.99623
0.346479
0.788502
0.28643
0.529036

0.506267
0.777647
0.00521229
0.231271
0.0651989
0.00282604
0.783794
0.235758
0.471434
0.325088
6.78832e-06
0.000450776
0.745276
0.152871
0.36476
0.434568
0.013307
0.00112126
0.278645
0.00928503
0.0152703
0.624577
0.695139
0.195425
0.39362
0.00843784
0.736083
0.278833
0.0886626
0.183915
0.184087
0.373729
0.762093
0.993623
0.772976
0.259885
0.0325767
0.880814
0.01953
0.0172915

0.576088
0.000510254
0.0583618
0.000258398
0.615228
0.00213281
0.000282641
0.188708
0.227858
0.195261
0.234407
0.493771
0.743633
0.24599
0.555969
0.0116028
0.273328
0.666581
0.510251
0.95787
0.0249346
0.0502953
0.0508055
0.0346874
0.34229
0.000233409
0.0394485
0.00151923
0.392076
0.00468614
0.0106405
0.220735
0.342504
0.00278289
0.160364
0.910867
0.0389996
0.0285081
0.0129561
0.152707

0.00156134
0.00130606
0.0547641
0.349342
0.898115
0.000235974
0.599558
0.0281659
0.666747
0.166088
0.00421075
0.0777127
0.481496
0.741229
0.00152362
0.256769
0.00178879
0.304615
0.121615
0.849782
0.27044
0.443655
0.0371313
0.000303701
0.0181907
0.0210623
0.198953
0.163848
0.297262
0.064412
0.515712
0.00104885
0.349966
0.123941
0.00490659
0.140736
0.451247
0.861366
0.00648962
0.235049

0.00259204
0.783963
0.00019215
0.0166735
0.0011671
0.00368309
0.158979
0.138325
0.0164541
0.00213513
0.243579
0.00476731
0.139445
0.547259
0.00290783
0.0648174
0.0225517
0.288918
0.958712
0.0561143
0.0452106
0.303885
0.902234
0.0905935
0.0928215
0.00986654
0.387958
0.784335
0.475564
0.000120909
0.726706
0.184551
0.00331643
0.00538514
0.0032925
0.201642
0.0588827
0.0274749
0.00120408
0.00212093

0.0398885
0.0476472
0.26684
0.857133
0.429743
0.551067
0.0320143
0.218054
0.00206901
0.00241383
0.550334
0.0081272
0.0659015
0.244066
0.513709
0.357517
0.0391608
0.0427045
0.426619
0.0306493
0.0100109
0.450778
0.363808
0.846101
0.0210701
0.00274831
0.679162
0.026603
0.192887
0.00592289
0.0665427
0.00611254
0.00204265
0.00827658
0.296951
0.506369
0.0806164
0.998634
0.132595
0.00432738

0.000207162
0.648797
0.00424619
0.000396175
0.143917
0.786321
0.376315
0.00325173
0.361734
0.00392144
0.0343823
0.0389827
0.838307
0.675465
0.783182
0.0104648
0.043839
0.0154083
0.548625
0.865718
0.0657034
0.746518
0.231257
0.0761006
0.000115795
1.20201e-05
0.175791
0.00900889
0.295888
0.029831
0.0541843
0.0043979
0.00450394
0.123542
0.967708
0.00418806
0.107077
0.00921701
0.00628753
0.00518718

0.00125493
0.212597
0.267264
0.124841
0.0244345
0.922308
0.92578
0.0573522
0.00799893
0.673397
0.0463071
0.475083
0.965721
0.00598102
0.992427
0.771885
0.00879017
0.976706
0.128637
6.14768e-05
0.00233177
0.0269966
0.025456
0.0158985
0.748757
0.685487
0.181834
0.00838948
0.0222682
0.384572
0.64592
0.958478
0.403204
0.0341429
0.00366288
0.00113016
0.000746612
0.186339
0.00286132
0.0946398

0.532549
0.00584155
0.894723
0.000123395
0.837678
0.908911
0.00719531
0.872417
0.000680498
0.708142
0.0501979
0.00137038
0.0521806
0.0951963
0.0587517
0.894868
0.000846909
0.000509437
0.000143335
0.0173312
0.0166815
0.134179
0.00969889
0.87245
0.865162
0.0188496
0.115182
0.530063
0.00079458
0.0318393
0.00812547
0.309726
0.330313
0.0035895
0.0170259
0.0238694
0.0154994
0.627499
0.0638261
0.947201

0.95158
0.0479791
0.749749
0.00634825
0.0037016
0.000140662
0.19045
0.0436681
0.568758
0.0471137
0.512561
0.373948
0.112695
0.288229
0.0514524
0.000640968
0.0618654
0.954615
0.46875
0.916444
0.111122
0.0492994
0.446675
0.00921127
0.427407
0.118862
0.123123
0.676497
0.0275558
0.130547
0.013834
0.00101294
0.315506
0.807865
0.52745
0.0150453
0.00336356
0.0601668
0.747377
0.193797

0.00106746
0.658055
0.0325245
0.000394695
0.0335819
0.81349
0.0227697
0.000383757
0.583801
0.207913
0.410688
0.005121
0.159291
0.00134434
0.47646
0.0115122
0.000401419
0.369258
0.00713098
0.0013102
0.000920661
0.607433
0.26079
0.79804
0.785383
0.0334355
0.064428
0.0656141
0.0172235
0.408028
0.85208
0.961646
0.0988023
0.932077
0.0649222
0.882401
0.0494632
0.452414
0.953546
0.560503

0.103016
0.000329572
0.628898
0.428499
0.0772466
0.00186753
0.000600552
0.543091
0.0887082
0.0874495
0.000402215
0.0033116
0.0214065
0.175882
0.00192231
0.0479143
0.234578
0.0179045
0.194388
0.649469
0.255767
0.0656406
0.308167
0.528844
0.950967
0.144243
0.55296
0.340463
0.649107
0.0136039
0.956763
0.0507211
0.947223
0.113993
0.00764196
0.321365
0.917297
0.000612254
0.00349367
0.139064

0.928069
0.0371202
0.00363413
0.933669
0.833021
0.275583
0.0267587
0.714992
0.874306
0.604721
0.209244
0.0150866
0.0113262
0.0710452
0.467792
0.279704
0.940254
0.00633545
0.791963
0.0328213
0.248461
0.0106357
0.00042784
0.160135
0.286401
0.0712443
0.101973
0.00592922
0.920498
0.885523
0.00729847
0.156193
0.223884
0.163071
0.381529
0.0255624
0.0163297
0.00667659
0.927096
0.00527473

0.933552
0.0881287
0.0453545
0.0146174
0.783519
0.000123395
0.0416334
0.101271
0.063885
0.0382607
0.0900315
0.742947
0.0130943
0.0218704
0.0295844
0.123231
0.000963446
0.523456
0.450942
0.838466
0.0528151
0.0406867
0.0178241
0.38055
0.519953
0.0887769
0.464269
0.109872
0.99424
0.93543
0.415622
0.0011052
0.0022911
0.040171
0.0350974
0.00975833
0.77044
0.388378
0.632512
0.422134

0.81739
0.411486
0.0431803
0.685239
0.000123395
0.149205
0.831951
0.0027763
0.966571
0.958651
0.0350194
0.385494
0.00377875
0.00916585
0.000402591
0.018323
0.000799599
0.0185236
0.000345125
0.746622
0.00466453
0.287984
0.0277371
0.141092
0.570345
0.467387
0.127837
0.00612614
0.00843841
0.398055
0.0526472
0.42127
0.00581908
0.834392
0.319831
0.856131
0.794452
0.00440523
0.0760255
0.975956

0.000623338
0.737122
0.0288679
0.571056
0.42728
0.00702037
0.00097364
6.17201e-05
0.00661547
0.571098
0.130047
0.0594231
0.0161566
0.860657
0.504662
0.180688
0.0947556
0.00841956
0.349624
0.355803
0.268842
0.0200772
0.00153823
0.416474
0.00456017
0.631951
0.305597
0.00166858
0.00763243
0.0898249
0.0254321
0.0429923
0.00897749
0.472866
0.815142
0.0255376
0.196987
0.221166
0.341928
0.0283291

0.0019022
0.822825
0.000309208
0.11624
0.428786
0.000389251
0.00263821
0.220287
0.852215
0.539384
0.000428542
0.00190377
0.179765
0.644002
0.654372
0.00438344
0.0276369
0.00762856
0.0477292
0.0103881
0.251663
0.372123
0.637322
0.00208754
0.00682975
0.0915197
0.00872023
0.170331
0.0596875
0.846935
0.000172934
0.501935
0.227208
0.562386
0.880664
0.248024
0.50277
0.0011664
0.000872883
0.157114

0.00240728
0.0236284
0.259212
0.000421081
0.00525385
0.754908
0.120001
0.660728
0.393161
0.0297445
0.616593
0.0486583
0.0210434
0.0449195
0.457225
0.280311
0.0874067
0.0618147
0.00780047
0.487358
0.0468703
0.510085
0.457899
0.654831
0.362242
0.0155853
0.65912
0.818472
0.00862746
0.915995
0.120786
0.000125487
0.000159985
0.142796
0.985955
0.985235
0.185677
0.0734309
0.927859
0.0740094

0.729888
0.895183
0.00549453
0.895872
0.000330916
0.093426
0.0491197
0.363303
0.0955305
0.0191025
0.0111402
0.784008
0.429881
0.00552618
0.00378991
0.00566356
0.156783
0.177969
0.468736
0.792197
0.00166651
0.879066
0.173819
0.753682
0.965669
0.0304102
0.00208922
0.288009
0.0203257
0.0220179
0.977842
0.514625
0.676906
0.389357
0.379917
0.0388322
0.558963
0.837909
0.00171364
0.237457

0.00262589
0.0164556
0.366971
0.000556637
0.861451
0.000852499
0.864415
0.15433
0.0194655
0.000241787
0.0225242
0.391001
0.00159855
0.60387
0.918303
0.883236
0.0142261
0.5588
0.0405139
0.0993209
3.65201e-05
0.138209
0.0279072
0.0872397
0.0115451
0.233259
0.281402
0.94073
0.00174148
0.7291
0.322839
0.0707706
0.930892
0.0996573
0.0069596
0.505926
0.373709
0.10326
0.00993308
0.00530806

0.000344876
0.614943
0.949439
0.00247559
0.0293122
0.738372
0.519488
0.0696909
0.00165771
0.993929
0.0558212
0.00329174
0.0648881
0.921336
0.145917
0.000399165
0.000603632
0.823679
0.978417
0.139715
0.00022991
9.0282e-05
0.754314
0.000210108
0.000848312
0.0316014
3.41292e-05
0.333086
0.0173934
0.924271
0.199045
0.0183236
0.0330901
0.00313626
0.000360283
0.0735738
0.0564143
0.396775
0.461728
0.574249

0.000928165
0.00111032
0.0648298
0.740535
0.00319998
0.00287786
0.281633
0.00488994
0.127238
0.295708
0.400553
0.304006
0.00429229
0.140317
0.00806899
0.593076
0.0305115
0.294336
0.00382404
0.365347
0.820658
0.678713
0.0013384
0.947722
0.423742
0.195237
0.360391
0.0992802
0.274113
0.006169
0.00158254
0.299463
0.95849
0.0163366
0.0444877
0.151456
0.890078
0.123724
0.59438
0.0023765

0.779673
0.524704
0.298248
0.128505
0.000196316
0.0124923
0.000419804
0.761251
0.0694051
0.00060182
0.108402
0.0280965
0.870752
0.940243
0.039273
0.427402
0.0430663
0.0856542
0.244065
0.0404532
0.107672
0.00492818
0.844519
0.0404278
0.402791
0.690138
0.714009
0.989744
0.144338
0.0369525
0.865392
0.603471
0.182387
0.760419
0.00434382
0.74757
0.0693188
0.0916947
0.945696
0.91397

0.00347395
0.000725485
0.232819
0.902237
0.162419
0.00131459
0.0011843
0.0743335
0.0224167
0.68597
0.183924
0.213054
0.11413
0.0117171
0.628537
0.0268298
0.00195521
0.00479145
0.0948877
0.0656551
0.275676
0.847977
0.00901494
0.0037188
0.0911555
0.243735
0.928732
0.0361283
0.998731
0.0503217
0.180197
0.312513
0.756194
0.561311
0.00151348
0.994719
0.617895
0.81966
0.00124609
0.739992

0.170057
0.00059503
0.170068
0.932544
0.0964241
0.358924
0.203795
0.753739
0.000325739
0.191991
0.00479078
0.0518665
0.213631
0.00144413
0.058714
0.000835766
0.114046
0.00547256
0.89722
0.482917
0.145199
0.698025
0.0949043
0.159295
0.566846
0.66894
0.28275
0.73631
0.253251
0.000943547
0.698565
0.229953
0.000125376
0.91726
0.00376265
0.330441
0.731825
0.0140495
0.0505932
0.42625

0.0400961
0.0394861
0.952574
0.000438544
0.0266815
0.938985
0.00901437
0.0169049
0.373803
0.0137589
0.450934
0.0051216
0.0622734
0.515457
0.600585
0.00210081
0.365352
3.70945e-05
0.747737
0.183431
0.842263
0.31066
0.000461011
0.033016
0.0191706
0.0542259
0.230736
0.00111812
0.427552
0.880798
0.111143
0.0823287
0.000212855
0.00961618
0.047086
0.000328732
0.00242636
0.203938
0.00446965
0.037034

0.651441
0.1457
0.114122
0.0139964
0.813965
0.895947
0.00462451
0.210979
0.807463
0.488883
0.119931
0.15459
0.107965
0.331297
0.361948
0.0257103
0.000898411
0.00106847
0.062793
0.730146
0.00277212
0.0867467
0.294293
0.645277
0.788975
0.118654
0.00139423
0.0414834
0.875383
0.0769397
0.854181
0.000366565
0.00504561
0.836539
0.0686676
0.00750853
0.960866
0.000741313
0.865041
0.94045

0.00119113
0.00130563
0.0246141
0.256065
0.000258181
0.053112
0.0248176
0.130694
0.000634789
3.96646e-05
0.0755381
0.653191
0.131185
0.801429
0.0854438
0.633641
0.094644
0.728877
0.00225307
0.454699
0.0113592
0.133721
0.0242538
0.021569
0.735404
0.875041
0.000227358
0.995188
0.314315
0.416558
0.00184658
0.748931
0.000777091
0.00718284
0.593662
0.0104993
0.274317
0.830599
0.142818
0.268854

0.000761028
0.0225001
0.000522803
0.000155634
0.536883
0.000400893
0.00221503
0.230992
0.00738241
0.968767
0.363194
0.105423
0.383888
0.645032
0.604952
0.733495
0.0715194
0.0254786
0.11623
0.516042
0.678867
0.23149
4.64871e-05
0.808029
0.00307018
0.184583
0.84856
0.000241706
0.109038
0.355378
0.96613
0.00122519
0.00330149
0.738024
0.00104885
0.00153216
0.0073022
0.0528216
0.0865135
0.000193112

0.0309593
0.815427
0.000262723
0.000595209
0.000905283
0.0209785
0.164566
0.511638
0.215786
0.023951
0.0200277
0.0801854
0.479204
0.67085
0.0342005
0.959932
0.341164
0.491753
0.994584
0.900837
0.0614678
0.000554719
0.0469798
0.425278
0.00278628
0.0304643
4.78387e-05
0.0800632
0.740231
0.000837746
0.506902
0.266203
0.0702007
0.826519
0.161288
0.975219
0.662828
0.426671
0.432744
0.000158869

0.446035
0.147418
0.0372162
0.0848631
0.0169711
0.873698
0.00218772
0.124349
0.764804
0.883808
0.182867
0.00441717
0.0306908
0.00725147
0.105096
0.338085
0.293831
0.201612
0.000663205
0.167817
0.000500311
0.376713
0.161397
0.329438
0.320198
0.797111
0.0214588
0.112659
0.0116063
0.801911
0.908698
0.0101225
0.25152
0.0202116
0.27723
0.959642
0.000787146
0.0326942
0.0028016
0.195158

0.402592
0.886706
0.857964
0.0114499
0.026088
0.374972
0.00398824
0.000466906
0.00296226
0.210724
0.918075
0.726272
0.608642
0.35154
0.00227515
0.00149577
0.987404
0.454111
0.949008
0.344655
0.306762
0.109688
0.237108
0.143298
0.0440159
0.24705
0.00830117
0.0321314
0.0133433
6.33049e-05
0.0254219
0.0787601
0.515017
0.0604736
0.321431
0.954529
0.956623
0.00123442
0.600014
0.543738

0.0184723
0.000123395
0.572766
0.00131016
0.588292
0.0954946
0.00430716
0.916675
0.00900624
0.931213
0.00076023
0.0639995
0.346842
0.907486
0.340639
0.815915
0.110113
0.442643
0.00239239
0.0721182
0.0033551
0.118317
0.0162242
0.201883
0.50502
0.00507624
0.64765
0.614521
0.477272
0.00282321
0.932187
0.87711
0.000550732
0.0186697
0.886382
3.27936e-05
0.696815
0.635218
0.687314
0.443069

0.002282
0.271819
0.933812
0.652606
0.58603
0.128537
0.0111288
0.231594
0.666539
0.797704
0.0717715
0.547124
0.00777572
0.0919805
0.242662
0.000708709
0.0227605
0.1866
0.287278
0.00795961
0.000954203
0.0001004
0.0389613
0.994509
0.150427
0.624345
0.058369
0.537024
0.0204838
0.580727
0.251349
0.0651762
0.00240202
0.530762
0.557751
0.415575
0.357051
0.28944
0.00135678
0.167173

0.000668505
0.0365969
0.950976
0.00161161
0.00160807
0.881995
0.000787892
0.0875782
0.0850304
0.00168594
0.0987554
0.328133
0.574602
0.957806
0.0282853
0.00676206
0.619599
0.0609712
0.000397067
0.778266
0.191252
0.0691485
0.000257281
0.0268975
0.00357425
0.0923006
0.0614296
0.000830936
0.912602
0.118345
0.00473065
0.0170473
0.00418441
0.897109
0.0110077
0.000209256
0.166221
0.00852698
0.00557239
0.980439

0.00775695
0.74192
0.260141
0.00120292
0.915151
0.148215
0.000724512
0.0607135
0.0449322
0.000297752
0.722976
0.0771411
0.000728976
0.89133
0.479017
0.65421
0.0649763
0.136832
0.000109796
0.0150041
0.548286
0.26313
0.124383
0.494389
0.145018
0.450253
0.585908
0.717325
0.548525
0.00237604
0.674711
0.0151413
0.000274701
0.0121123
0.00297062
0.415418
0.93436
0.423032
0.544041
0.408491

0.106903
0.404802
0.673413
0.458216
0.20742
0.24675
0.721253
0.958428
0.00105546
0.934777
0.00838184
0.065935
0.0488863
0.916401
0.136139
0.291669
0.379629
0.232338
0.244262
0.00206674
0.0143179
0.0870069
0.126326
0.0108685
0.486164
0.000575953
0.0636591
0.000786527
0.761907
0.875936
0.999626
0.937869
0.98522
0.168758
0.866995
0.119945
0.00116634
0.866522
0.315653
0.828931

0.0139828
0.000260214
0.000476804
0.0344098
0.000123395
0.000235398
0.262162
0.0137154
0.647844
0.236099
0.467427
0.000711989
0.730864
0.000286158
0.0413956
0.00832942
0.36636
0.435966
0.622809
0.145901
0.873709
0.661628
0.805742
0.00259057
0.000662976
0.00377683
0.000696068
0.041988
0.0148333
0.970664
0.00169553
0.0381307
0.481456
0.488323
0.098134
0.569926
0.41014
0.410039
0.291548
0.785194

0.853824
0.000577662
0.589124
0.829273
0.00157033
0.0209785
0.270205
0.900001
0.000691571
0.58041
0.0080197
0.0156304
0.0239758
0.474724
0.00506724
0.346427
0.327837
0.146124
0.00163797
0.984176
0.0874064
0.813222
0.019116
0.278984
0.0888428
0.012375
0.450293
0.000834992
0.962319
0.00427187
0.00121164
0.763525
0.00468339
0.0410077
0.626368
0.775471
0.0651001
0.0118257
0.523134
0.247612

0.000186053
0.252364
0.00155228
0.00490099
0.00294533
0.0020273
0.000184812
0.00409203
6.79766e-05
0.0117285
0.0256454
0.00207311
0.00377849
0.205957
0.744003
0.0466858
0.176751
0.00852255
0.349506
0.549257
0.984486
0.424133
0.0514815
0.122568
0.00028588
0.00412879
0.00396461
0.455103
0.114004
0.780952
0.0232137
0.142211
0.165861
0.00394957
0.027272
0.0385561
0.591675
0.976775
0.82805
0.0504197

0.000159127
0.040243
0.000667546
0.0027541
0.00924069
0.106993
0.0219266
0.208976
0.0701795
0.000533487
0.898507
0.435094
0.0324239
0.159134
0.921587
0.218507
0.00633096
0.478564
0.0932251
0.00509196
0.719294
0.08634
0.0362449
0.0148513
0.00157665
0.112956
0.0604338
0.55703
0.000235082
0.0793812
0.209379
0.226058
0.175784
0.00446241
0.000267537
0.13793
0.268843
0.0422091
0.00104647
0.00254866

0.234875
0.00735447
0.000123395
0.0176938
0.00774381
0.479434
0.00364403
0.0869638
0.0867738
0.00495636
0.626932
0.0118535
0.0236899
0.22386
0.942756
0.468633
0.0377369
0.212616
0.131381
0.0199601
0.210851
1.63469e-05
0.275733
0.61651
0.151267
0.0255273
0.000793356
0.0231045
0.356981
0.944054
0.254979
0.003074
0.830332
0.150623
0.0309897
0.990425
0.963585
0.837652
0.42935
0.653917

0.0561083
0.0530712
0.500612
0.000123395
0.00101389
0.0250075
0.691091
0.607833
0.877343
0.379618
0.900722
0.0546373
0.00537519
0.00012577
0.134705
0.30911
0.145703
0.282279
0.0682559
0.0384073
0.222801
0.00732835
0.00232548
0.00675035
0.000125096
0.162547
0.00808175
8.3377e-05
0.994044
0.114521
0.348437
0.0547418
0.309506
0.127667
0.0760927
0.997636
0.0704161
0.000321523
0.0971978
0.996839

0.626721
0.932995
0.630344
0.00272392
0.00299835
0.0037159
0.697513
0.00213296
0.000275304
0.86277
0.290915
0.875824
0.000167227
0.0315713
0.949515
9.63229e-05
0.0976682
0.0201722
0.234576
0.000818104
0.00109742
0.0446727
0.0379973
0.121394
0.90459
0.00371712
0.315639
0.290764
0.411826
0.935745
0.605398
0.424139
0.0513504
0.0219647
0.108165
9.47084e-05
0.000237877
0.550756
0.0881344
0.0190079

0.278904
0.86337
0.811241
0.158018
0.00378797
0.330509
0.0383596
0.00139551
0.542017
0.0392297
0.379449
0.891171
0.00131188
0.531202
0.806046
0.000338844
0.632867
0.901035
0.0053766
0.361221
0.00502632
0.864
0.00518434
0.402948
0.0134764
0.924716
0.0190706
0.201891
0.0498792
0.0607788
0.707967
0.287489
0.000118383
0.648223
0.215798
0.0507203
0.0116937
0.000405872
0.0871091
0.0308612

0.000123395
0.0386905
0.032714
0.000254403
0.0135675
0.0219028
0.0299834
0.202062
0.693733
0.0336469
0.00012929
0.103124
0.13837
0.929423
0.013379
0.396056
0.642537
0.00383754
0.0234703
0.000613805
0.0272563
0.00477634
0.561725
0.167259
0.761704
0.845654
0.278073
0.622343
0.00108486
0.00142794
0.0187974
0.0607547
0.763205
0.174189
0.965201
0.0475887
0.927993
0.629697
0.287411
0.00452863

0.00792996
0.0984339
0.820919
0.000251286
0.888162
0.00229919
0.00293429
0.977438
0.0689083
0.252934
0.680901
0.940318
0.00878026
0.0389782
0.0488059
0.011831
0.000516637
0.00174904
0.182158
0.874781
0.342045
0.729644
0.00574125
0.0699366
0.00181968
8.54532e-05
0.0197361
0.921791
0.863415
0.671809
0.284804
0.000861378
0.0425293
0.945635
0.510801
0.329591
0.0641437
0.364847
0.527658
0.0060938

0.0913887
0.162504
0.00617253
0.901332
0.00051643
0.00386452
0.0210659
0.287623
0.981158
0.00476222
0.175323
0.474017
0.0650514
0.714024
0.00071182
0.635346
0.00623064
0.412202
0.992457
0.99767
0.397968
0.397695
0.101566
0.0117974
0.85586
0.186629
0.0537147
0.0631674
0.00799046
0.973565
0.00530193
0.971707
0.15799
0.00653259
0.127056
0.211914
0.860831
0.181847
0.0967168
0.0327154

0.00053022
0.403676
0.00577777
0.952574
0.500453
0.565356
0.399481
0.122915
0.00320447
0.0413483
0.0646417
0.256231
0.0240253
0.264394
0.119264
0.436972
0.0833158
0.0694064
0.922554
0.653586
0.70513
0.172144
0.0682926
0.00311947
0.639431
0.0387499
0.0108126
0.0451558
0.00110948
0.000189615
0.384574
0.101173
0.292589
0.0543475
0.0198897
0.23555
0.00237665
0.382054
0.0903663
0.241656

0.0402218
0.000978624
0.61962
0.628272
0.0891244
0.0183404
0.0196575
0.128711
0.362426
0.00017819
0.867928
0.0262255
0.889625
0.00192806
0.521328
0.0335917
0.240837
0.00486739
0.789619
0.948887
0.191162
0.00587089
0.0321503
0.10212
0.0073417
0.178554
0.0627786
0.449241
0.00393472
0.681652
0.0333035
0.0648723
0.496715
0.0331397
0.774167
0.344723
0.0848814
0.397822
0.207543
0.232038

0.00483177
0.0118533
0.0740915
0.446063
0.000329269
0.171532
0.000123395
0.0464019
0.0171387
0.942056
0.364745
0.000454359
0.0120979
0.000355037
0.000382396
0.8752
0.00368284
0.382394
0.942128
0.0127292
0.00396001
0.0161497
0.0245046
0.0965706
0.367122
0.0111563
0.274803
0.00253952
0.0111917
0.0287415
0.000103942
0.229789
0.00490629
0.180239
0.0175779
0.0145309
0.0029396
0.719798
0.410631
0.0377318

0.00301623
0.338284
0.002784
0.314552
0.000555343
0.000749159
0.00341005
0.230972
0.986829
0.495793
0.0389701
0.92305
0.364855
0.286992
0.0238066
0.257629
0.234144
0.0155118
0.200069
0.0217008
0.62776
0.000534975
0.373174
0.000484574
0.00325927
0.00557183
0.994813
0.000222852
0.822406
0.042687
0.889334
0.0551635
0.000768391
0.00409287
0.128792
0.00283179
0.432741
0.781936
0.37165
0.000206519

0.123738
0.125729
0.000765303
0.00245712
0.000478661
0.0954901
0.000537323
0.010903
0.00634353
0.378693
0.575834
0.0993134
0.00820002
0.00510091
0.204659
0.0128272
0.0749285
0.000592049
0.309276
0.00151679
0.463926
0.00848194
0.0175167
0.0702027
0.0104492
0.950594
0.735269
0.000167836
0.0628338
0.0365383
0.000297513
0.817331
0.0449469
0.00535559
0.814566
0.605647
0.978113
0.737928
0.0512849
0.383582

0.887784
0.861435
0.423427
0.810427
0.0969028
0.000483721
0.00300271
0.888561
0.00547458
0.357675
0.110498
0.155116
0.0346334
0.214697
0.00740266
0.651205
0.869801
0.400788
0.0256775
0.00717447
0.337265
0.0207678
0.0507863
2.58048e-05
0.000286156
0.0296983
0.0129927
0.0217183
0.00080349
0.928338
0.154308
0.816205
0.00819206
0.955997
0.102884
0.469702
0.099323
0.00994807
0.00868027
0.00784729

0.739743
0.520547
0.0206151
0.895186
0.00294511
0.53033
0.000363275
0.211352
0.521594
0.0464087
0.0253162
0.170384
0.00420354
0.213006
0.049382
0.0477589
0.00138255
0.00143321
0.872867
0.993499
0.954988
0.260376
0.000129512
0.531474
0.0440715
0.149622
0.0621823
0.145319
0.0803047
0.090386
0.610283
0.349679
0.889104
0.61633
0.565005
0.515684
0.00404663
0.0118291
0.00141454
0.208851

0.508014
0.03426
0.000176284
0.0291638
0.00474954
0.0420046
0.770213
0.159348
0.0455484
0.570869
0.0621152
0.000994304
0.996882
0.87647
0.300636
0.000966096
0.310686
0.252198
0.362344
0.00539105
0.0444093
0.300307
0.687225
0.946212
0.845024
0.855443
0.134207
0.0615432
0.788155
0.175359
0.222903
0.0992233
0.0167895
0.242624
0.0028868
6.73093e-05
0.580274
0.00237794
0.000603496
0.0154305

0.00788623
0.00131818
0.830714
0.0981031
0.014546
0.000274914
0.00131564
0.121033
0.160867
0.426461
0.122567
0.0280914
0.0095829
0.201191
0.935931
0.356587
0.167622
0.301431
0.167455
0.00162171
0.000547139
0.599925
0.401502
0.0110568
0.920921
0.126078
0.997316
0.00155244
0.00369556
0.133282
0.0351598
0.629491
0.446728
0.00676463
0.325663
0.635883
0.00149939
0.114044
0.0265115
0.000291631

0.42286
0.000372415
0.617273
0.00061572
0.232881
0.0271805
0.0158174
0.00256274
0.00532234
0.753192
0.0167903
0.920813
0.770029
0.842169
0.0595063
0.653137
0.0819275
0.343573
0.000359299
0.01642
0.11159
0.0863477
0.187389
0.00435653
0.0109357
0.441116
9.63262e-05
0.236285
0.147686
0.0431139
0.1046
0.921096
0.119575
0.762367
0.00584049
0.369289
0.113915
0.845767
0.114867
0.0692077

0.425648
0.135538
0.132815
0.462705
0.000418315
0.00117251
0.800001
0.000108188
0.000896733
0.97295
0.000642405
0.570292
0.00626841
0.999758
0.0174564
0.00161258
0.0039302
0.818808
0.00377171
0.704612
0.0974955
0.0054621
0.741425
0.00441986
0.749989
0.00354662
0.0100809
0.00106466
0.484039
0.998461
2.5089e-05
0.171277
0.0081572
0.0168552
3.93833e-05
0.00864854
0.403308
0.0123139
0.712012
0.0268986

0.541484
0.652537
0.83584
0.000304344
0.882429
0.00198378
0.864463
0.00292767
0.830293
0.720609
0.175154
0.108794
0.75259
0.0363648
0.184725
0.116551
0.00894212
0.0161117
0.660333
0.0249924
0.829267
0.0375031
0.0862481
0.491711
0.00110346
0.886961
0.2253
0.000380052
0.12777
0.359713
0.932151
0.180647
0.607899
0.00554254
0.268612
0.227893
0.0708161
0.0184293
0.011412
0.711494

0.000158951
0.952574
0.165578
0.952574
0.000917188
0.700541
0.000748074
0.913183
0.01342
0.00698573
0.0455699
0.212391
0.268858
0.0157085
0.00476308
0.938973
0.00196674
0.614059
0.0394517
0.0685475
0.567623
0.00768501
0.0192048
0.107787
0.996395
0.953255
0.000974118
0.115319
0.361446
0.400954
0.163906
0.536511
0.388609
0.00635029
0.0073276
0.508903
0.636525
0.830493
0.226569
0.67267

0.0057507
0.0056557
0.882937
0.000395574
0.030943
0.0821217
0.00023583
0.0474118
0.00761256
0.0396669
0.123428
0.128318
0.0580621
0.253584
0.925736
0.13303
0.000888101
0.91541
0.0140318
0.869892
0.0131488
0.00337705
0.458214
0.0166134
0.00679504
0.771908
0.184776
0.209702
0.774019
0.469194
0.0430242
0.00162561
0.749607
0.619732
0.724606
0.201197
0.020779
0.00496317
0.270821
0.377915

0.190728
0.34086
0.667124
0.0461923
0.524167
0.92144
0.0688165
0.18121
0.00385509
0.000760509
0.0350696
0.238901
0.422613
4.79375e-05
0.000640258
0.000576011
0.0013435
0.0182408
0.175151
0.00558903
0.98383
0.420929
0.531825
0.0204499
0.000922987
0.306667
0.149365
0.00190352
0.952528
0.875422
0.933595
0.564275
0.138088
0.250922
1.20689e-05
0.311107
0.020494
0.957013
0.0329613
0.0384103

0.0161881
0.000400776
0.477102
0.0571062
0.00197781
0.00123
0.743951
0.0925449
0.145093
0.000682351
0.00448742
0.426514
0.343815
0.0309555
0.00800212
0.416955
0.439229
0.0396216
0.701453
0.00220046
0.58414
0.0271983
0.667226
0.343827
0.437257
0.153639
0.00602243
0.000195059
0.284598
0.833496
0.803034
0.000581793
0.0438801
0.767823
0.0970414
0.030326
0.00120897
0.396761
0.00621306
0.0560003

0.0519892
0.00356838
0.00168984
0.475312
0.254276
0.726285
0.0244514
0.98551
0.00339763
0.111868
0.917845
0.258096
0.19972
0.174143
0.0086332
0.0188272
0.00727547
0.960687
0.985468
0.019122
0.667495
0.000287681
0.00177199
0.565959
0.598267
0.245121
0.801332
0.0157494
0.177983
0.255398
0.0778006
0.856197
0.00221314
0.0621388
0.374965
0.420181
0.808017
0.463594
0.0259641
0.0221354

0.610895
0.122341
0.00018892
0.244722
0.68305
0.774948
0.376647
0.00131156
0.0153921
0.00526073
0.0128115
0.000735039
0.0162463
0.0336391
0.142985
0.826448
0.276099
0.661961
0.795544
0.0392959
0.195505
0.0486523
0.33438
0.0535728
0.247642
0.755837
0.605168
0.812653
0.29734
0.0182992
0.0989952
0.00480209
0.009316
0.0472161
0.893067
0.000507563
0.00308525
0.145439
0.00609353
0.0147976

0.605108
0.00158008
0.124939
0.125107
0.000775281
0.00869395
0.00210432
0.000710489
0.0812139
0.856838
0.111757
0.282652
0.389363
0.00759258
0.621303
0.11759
0.133363
0.274084
0.580127
0.966949
0.000187635
0.813631
0.866164
0.00176368
0.0362105
0.0177787
0.499316
2.19667e-05
0.309898
0.0982126
0.164271
0.00865235
0.02058
0.622718
0.518495
0.0153195
0.92036
0.000220243
0.000202792
0.671219

0.854541
0.000549891
0.00653197
0.0782354
0.000123395
0.89434
0.000374238
0.000714064
0.00099343
0.0824857
0.137458
0.796088
0.056927
0.103868
0.15095
0.00267069
0.000205618
0.0693789
0.451111
0.00364012
0.515866
0.228822
0.0831419
0.0938919
0.928178
0.0107374
0.171062
0.134744
0.00776628
0.304042
0.364533
0.00871178
0.012469
0.0980623
0.242663
0.00110018
0.0121715
0.0179361
0.561817
0.754453

0.946931
0.302548
0.425561
0.216289
0.336204
0.484637
0.576324
0.359317
0.0678737
0.616167
0.16822
0.55508
0.0998515
0.0051329
0.167488
0.311608
0.185971
0.295767
0.0633648
0.00657609
0.032672
0.469376
0.234354
0.307523
0.453165
0.203979
0.883262
0.777879
0.00375194
0.0224536
0.488392
0.69603
0.925422
0.0151123
0.212349
0.000163023
0.351056
0.000436723
0.897982
0.180243

0.927899
0.527434
0.361346
0.926437
0.0159192
0.000159886
0.000271417
0.716524
0.343846
0.00612215
0.89138
0.0703478
0.0679965
0.99364
0.00195648
0.0067891
0.00290388
0.27906
0.00244432
0.0201824
0.0223716
0.148215
0.937809
0.00168966
0.157402
0.0370748
0.789749
0.764624
0.318476
0.782497
0.112993
0.000170802
0.150804
0.0335913
0.526181
0.630065
0.0541205
0.196145
0.167929
0.00102393

0.0024566
0.000625032
0.0473643
0.00187614
0.00116833
0.907904
0.543352
0.248179
0.000879889
0.0257213
0.0118226
0.0276794
0.746269
0.263786
0.771789
0.0708595
0.0968671
0.000468654
0.0272675
0.313314
0.379793
0.634736
0.0140211
0.1606
0.00511311
0.367884
0.541801
0.849015
0.909038
4.3909e-05
0.27292
0.00411073
0.696663
0.0025826
0.0831161
0.0875824
0.25947
0.0128936
0.648439
0.167319

0.0108083
0.0270655
0.0300768
0.523728
0.852481
0.353356
0.56793
0.226234
0.00348175
0.543241
0.407449
0.235665
0.0740974
0.142986
0.972968
0.0262836
0.111241
0.000592331
0.0104492
0.494268
0.0217663
0.063573
0.088038
0.303931
0.126436
0.00040144
0.000148532
0.196837
0.0647243
0.0713589
0.935427
0.802217
0.92251
0.170987
0.0282955
0.239521
0.94518
0.0176068
0.623832
0.00721377

0.150412
0.00430037
0.429206
0.00563402
0.000728845
0.0414856
0.000450973
0.509975
0.00131717
0.934654
0.0132188
0.469364
0.000290905
0.130535
0.215417
0.001818
0.993352
0.74
0.00404336
0.0194805
0.421676
0.723011
0.608616
0.0732772
0.00694699
0.104396
0.232098
0.821205
0.163293
0.188114
0.000150095
0.806567
0.0161169
0.650285
0.189657
0.135993
0.00909514
0.0009911
0.162697
0.0166576

0.00474613
0.0442716
0.690028
0.191415
0.467794
0.34425
0.00333738
0.00138695
0.54643
0.603637
0.0304567
0.410467
0.713967
0.0179811
0.126956
0.170975
0.368993
0.319862
0.00202805
0.583133
0.649327
0.173047
0.00677215
0.0197892
0.0245947
0.242444
0.549021
0.000652826
0.180997
0.142024
0.240156
0.014735
0.892501
0.659977
0.109666
0.110838
0.223335
0.787436
0.0664706
0.000149794

0.19133
0.00254235
0.0221234
0.42437
0.373169
0.0036146
0.000189331
0.0963091
0.00024909
0.982529
0.582819
0.00586153
0.155162
0.200264
0.244592
0.049048
0.00142555
0.0912025
0.285413
0.292074
0.129124
0.000258673
0.352129
0.947495
0.00283199
0.098346
0.966165
0.178367
0.542539
0.0766833
0.128644
0.430975
0.000778304
0.0128848
0.267911
0.0100259
0.970217
0.57241
0.0678495
0.051862

0.0850143
0.000360225
0.618193
0.753946
0.0327483
0.645294
0.810652
0.947081
0.13358
0.0500543
0.0101119
0.222396
0.0076826
0.0495963
0.00862944
0.00401328
0.40151
0.00609537
0.575313
0.260767
0.00339283
0.218843
0.812564
0.00189595
0.226487
0.000453577
0.443291
0.277672
0.0740649
0.440258
0.0215036
0.471937
0.00122775
0.00265009
0.0101413
0.0713178
0.855235
0.788561
0.770065
0.402973

0.0386491
0.220958
0.000404517
0.661581
0.0284387
0.784766
0.0108882
0.546909
0.997256
0.0904862
0.0613424
0.00245834
0.684158
0.355072
0.999591
0.926245
0.520644
0.970226
0.723657
0.192459
0.000190073
0.539134
0.0754566
0.0645384
0.00365883
0.715035
0.0220786
0.136598
0.360698
0.281749
0.0570553
0.544163
0.0706194
0.108318
0.230735
0.0343085
0.319317
0.142052
0.265372
0.710708

0.00771319
0.00903911
0.0777483
0.553384
0.000697572
0.004485
0.868191
0.351238
0.672524
0.179909
0.0682651
0.382391
0.194291
0.692753
0.843494
0.136849
0.316694
0.871765
0.623509
0.0167527
0.354278
0.00806207
0.469194
0.27381
0.108623
0.716046
0.0278316
0.613727
0.267495
0.0108695
0.847759
0.33279
0.233002
0.368716
0.00217462
0.00827745
0.29053
0.985111
0.00560243
0.0678165

0.0388872
0.129791
0.0878433
0.00165
0.000569507
0.00787119
0.0710387
0.00265771
0.024838
0.0791454
0.428829
0.518325
0.125418
0.0110308
0.458276
0.07727
0.081093
0.404296
0.562682
0.196415
0.714511
0.902122
0.979847
0.00293526
0.165363
0.0790359
0.988284
0.63479
0.631186
0.894231
0.067697
0.00910925
0.00125721
0.803563
0.157124
0.630882
0.0462078
0.108409
0.00674725
0.139567

0.00630181
0.434327
0.18439
0.00989983
0.227145
0.000753551
0.485711
0.00181231
0.278861
0.862207
0.00170562
0.0858245
0.964404
0.0110908
0.000920057
0.0269447
0.0976897
0.00952141
0.00555699
0.00479444
0.329027
0.901913
0.00473512
0.0767993
0.444699
0.624158
0.00658498
0.447198
0.00878919
0.025445
0.000105068
0.0738509
0.76083
0.778945
0.840205
0.0323248
0.673573
0.0367884
0.838814
0.046821

0.00486002
0.189627
0.00877705
0.00107249
0.149304
0.000272198
0.0925928
0.00302304
0.148295
0.832122
0.000860631
0.274643
0.00166454
0.970536
0.00327964
0.169398
0.00510974
0.0069351
0.227202
0.00200174
0.0926246
0.00197193
0.00934017
0.125951
0.00325462
0.743546
0.312313
0.652638
0.939155
0.00347603
0.644166
0.00772956
0.0472742
0.000116456
0.54068
0.725288
0.00246554
0.105036
0.943362
0.0225502

0.371425
0.000138623
0.756832
0.617595
0.815182
0.000164612
0.00353775
0.169879
0.0044824
0.946972
0.0239576
0.811565
0.0984304
0.0317783
0.803198
0.389684
0.496507
0.660517
0.183958
0.0061154
0.00836597
0.0304929
4.50213e-06
0.000873144
0.018569
0.0251014
0.239985
0.000170294
0.620359
0.284656
0.209005
0.889759
0.0432343
0.146523
0.0730566
0.0156663
0.0729928
0.00329615
0.0174003
0.00713538

0.0192901
0.000247472
0.00314511
0.809849
0.00257756
0.020264
0.000438151
0.0793775
0.783172
0.130976
0.375984
0.110332
0.10676
0.0322154
0.404462
0.201023
0.0538644
0.00151346
0.602439
0.825752
0.116408
0.303116
0.345966
0.279227
0.0183108
0.352835
0.208259
0.738083
0.005135
0.620732
0.00128569
0.491075
0.000230616
0.000198205
0.630291
0.0452823
0.260825
0.364662
0.0636856
0.739011

0.710386
0.28803
0.000778986
0.327392
0.926428
0.147932
0.064026
0.105082
0.165507
0.0298357
0.49764
0.0501097
0.125999
0.888697
0.614021
0.0204675
0.116831
0.0252143
0.225288
0.0917833
0.889266
0.137957
0.0725478
0.0157204
0.0211773
0.210728
0.0497059
0.469388
0.927313
0.596154
0.32994
0.0757494
0.793104
0.586761
0.0561093
0.749521
0.193011
0.0111254
0.0599761
0.233018

0.536903
0.342779
0.000174112
0.0151778
0.00465874
0.000448675
0.00730473
0.0101031
0.0340739
0.0026729
0.00261949
0.0699188
0.217258
0.290358
0.0666198
0.00486224
0.01248
0.0597495
0.643656
0.0303318
0.560068
0.346045
0.960951
0.168027
0.30677
0.00805179
0.058274
0.800148
0.095921
0.149868
0.771754
0.0748658
0.0885513
0.123311
0.00923337
0.000710557
0.000168228
0.0736787
0.454075
0.273166

0.79998
0.337967
0.0165068
0.00335308
0.000523154
0.00529451
0.000504396
0.23631
0.0379269
0.674637
0.184447
0.00183967
0.000697703
0.394322
0.0555882
0.000990982
0.0172889
0.925443
0.00381092
0.0096643
0.935564
0.545396
0.902235
0.00195252
0.0337134
0.318686
0.902706
0.00372356
0.0290033
0.300292
0.0187956
0.929643
0.000595118
0.300651
0.300465
0.876163
0.0320706
0.163403
0.520215
0.926249

0.0628619
0.934699
0.0477472
0.20861
0.00660242
0.305988
0.0889527
0.0262197
0.00168831
0.525117
0.343647
0.00136857
0.257576
0.0850466
0.000529492
0.00921373
0.418247
0.0148275
0.87065
0.00201609
0.315746
0.316955
0.649195
0.245323
0.986667
0.00334674
0.075159
0.00993214
0.00147531
0.0246451
0.000632131
0.00227431
0.12323
0.00138577
0.00116671
0.0963949
0.965486
0.175787
0.0490034
0.0429173

0.00658204
0.587434
0.0254754
0.00244129
0.00267103
0.0456974
0.0842103
0.897601
0.00160226
0.00736493
0.00731703
0.499946
0.386943
0.101904
0.00212218
0.416656
0.516391
0.951578
0.00120542
0.028724
0.615831
0.575003
0.000970404
0.00153327
0.856137
0.00186223
0.00151708
0.000675107
0.45591
0.565563
0.956748
0.891866
0.000896058
0.0419808
0.537334
0.00488641
0.228652
0.0984877
0.126576
0.0864571

0.0464271
0.0762617
0.183076
0.658103
0.0107998
0.00480069
0.928764
0.517233
0.983512
0.243563
0.259165
0.536833
0.0487729
0.997661
0.164504
0.0271198
0.725316
0.00146944
0.109798
0.143223
0.0368273
0.361799
0.710564
0.0119546
0.0996802
0.00733475
0.0998423
0.823744
0.742733
0.259907
0.26928
0.343741
0.534393
0.00285506
0.00663079
0.557038
0.334016
0.00807361
0.528869
0.38504

0.896888
0.00819171
0.806456
0.000938184
0.00449013
0.117171
0.836362
0.955645
0.876488
0.000438444
0.0252533
0.362608
0.126298
0.100479
0.00753434
0.0100404
0.00134132
0.801407
0.00252169
0.96944
0.779197
0.563403
0.00287936
0.00990833
0.187448
0.933417
0.0160713
0.577306
0.0348086
0.13041
0.399385
0.677451
0.000567975
0.294476
0.000879764
0.226136
0.0352053
0.00976114
0.246354
8.50469e-05

0.590437
0.584796
0.64077
0.00269226
0.824306
0.334106
0.00130074
0.0502945
0.0627801
0.00212814
0.00611313
0.974118
0.00475385
0.890484
0.855415
0.172058
0.0078161
0.202155
0.6683
0.480927
0.30134
0.0646854
0.78613
0.000215987
0.00285196
0.383023
0.00068486
0.00362851
0.0259368
0.689924
0.60453
0.543008
0.0198172
0.0831178
0.987521
0.663219
0.00181475
0.0387506
0.0239801
0.473952

0.0129994
0.937752
0.00389234
0.123925
0.00434743
0.283399
0.0212815
0.942225
0.000586279
0.851676
0.0023665
0.812829
0.57298
0.680436
0.332497
0.00012871
0.866267
0.026419
0.085736
0.378136
0.44404
0.058327
0.0167425
0.973733
0.100111
0.000325475
0.333202
0.0497128
0.35927
0.0317778
0.981411
0.0746135
0.254621
0.0160345
0.00798222
0.534744
0.0579156
0.0144038
0.998407
0.993592

0.00698912
0.00101844
0.800518
0.867679
0.952574
0.360712
0.0766329
0.007793
0.235727
0.0688347
1.70191e-05
0.773444
0.00691413
0.036114
0.00152414
0.0133693
0.0577344
0.00849866
0.86371
0.0168608
0.164259
0.137273
0.558324
0.0306842
0.0616938
0.901195
0.0020131
0.78868
0.60848
0.00493713
0.649644
0.0280341
0.328268
0.295394
0.0801057
0.735666
0.0182592
0.00656162
0.907365
0.000822708

0.472113
0.952574
0.028629
0.498681
0.114849
0.000347339
0.0784381
0.0296224
0.727348
0.0355783
0.00537206
0.286564
0.641316
0.895258
0.345358
0.16629
0.000419994
0.156833
0.892054
0.00324115
0.0614188
0.0184483
0.0583024
0.360171
0.0327282
0.279193
0.164208
0.237669
0.284064
0.0339174
0.245658
0.0879301
0.236941
0.0401035
0.352844
0.857307
0.206452
0.122914
0.208452
0.000349607

0.00033414
0.949315
0.794833
0.000182561
0.903066
0.141839
0.694634
0.0740198
0.147541
0.0265342
0.554089
0.000594756
0.000795005
0.500494
0.280494
0.00327155
0.852516
0.000555186
0.174686
0.307326
0.000763999
0.594831
0.895661
0.843811
0.600035
0.116533
0.906044
0.156028
0.0144758
0.539646
0.0960981
0.586001
0.491999
0.0390188
0.280334
0.338736
0.00320818
0.000824499
0.0476857
0.346276

0.730836
0.00619267
0.00319293
0.0144239
0.153495
0.00458777
0.0719126
0.611171
0.130987
0.18526
0.594508
0.201359
0.00892684
0.254528
0.131178
0.948016
0.0114583
0.664127
0.0319093
0.49736
0.554151
0.299352
0.133246
0.00118132
0.861478
0.0745109
0.680873
0.0181162
0.536143
0.809232
0.000555572
0.27781
0.00186464
0.0343973
0.00658329
0.499269
0.00198287
0.657633
0.439025
0.0244115

0.153229
0.000176046
0.0241478
0.0242516
0.000454848
0.721672
0.0443496
0.955815
0.174033
0.0274227
0.0207007
0.510973
0.0025468
0.000432483
0.000358678
0.091018
0.0015781
0.904764
0.138683
0.0151239
0.00502488
0.830055
0.960579
0.000365082
0.469726
0.0125765
0.00683418
0.399669
0.08471
0.00798086
0.00326813
0.890831
0.293153
0.000827626
0.332297
0.178296
0.00024159
0.138879
0.0259319
0.815112

0.283312
0.835158
0.0731587
0.000217595
0.000123395
0.196969
0.000263897
0.657859
0.0191406
0.00119965
0.695668
0.00180387
0.881031
0.0217464
0.0603069
0.0344332
4.23934e-05
0.818988
0.839755
0.0011075
0.879489
0.0436321
0.00953763
0.000459638
0.218316
0.0226727
0.0213299
0.0002963
0.00550897
0.00258383
0.0727655
0.00405773
0.000172014
0.00396181
0.253617
0.000442753
0.612786
0.237642
0.0180913
0.784305

0.0654815
0.00015238
0.845109
0.721543
0.0148008
0.0224817
0.00473931
0.443391
0.455097
0.000122213
0.268005
0.76496
0.0455819
0.469079
0.287639
0.738333
0.118043
0.601381
0.993116
0.110523
0.83957
0.227092
0.225842
0.0455515
0.590536
0.737843
0.071395
0.363246
0.256535
0.501108
0.471466
0.014269
0.415783
0.119992
0.00140884
0.0944785
0.065507
0.0979926
0.678452
0.219445

0.000136222
0.0161445
0.530022
0.059368
0.000123395
0.00042941
0.00259932
0.00470501
0.654284
0.0991014
0.0172679
0.0262407
0.00093327
0.66441
0.860858
0.435336
0.211794
0.000850963
0.0331348
0.120095
0.215506
0.0876525
0.406608
0.00272764
0.854661
0.403821
0.0401615
0.230449
0.225691
0.64772
0.00241579
0.0378718
0.670353
0.0742596
0.0306403
0.312391
0.000491759
0.00172278
0.859676
0.113133

0.0013146
0.82447
0.491472
0.228595
0.70613
0.00412507
0.104068
0.00950875
0.302417
0.142339
0.916308
0.499106
0.769229
0.0015075
0.126163
0.00248007
0.00423015
0.683024
0.0301164
0.00178212
0.20237
0.00816567
0.000622229
0.262797
0.00413434
0.0885462
0.52552
0.529158
0.34133
0.52948
0.0192652
0.765933
0.00359361
0.824825
0.60193
0.152497
0.0444189
0.96502
0.183341
0.392346

0.0173551
0.00587009
0.547496
0.000129356
0.00863774
0.242874
0.00156076
0.0493172
0.25716
0.000991935
0.160241
0.498925
0.00329024
0.672592
0.0421208
0.980051
0.363706
0.00309871
0.9528
0.912482
0.100517
0.212207
0.944556
0.0277164
0.0544756
0.643282
0.0401184
0.372201
0.000704495
0.136002
0.425925
0.237431
0.0283132
0.00279163
0.408714
0.0114845
0.492655
0.360608
0.00294128
0.00324813

0.0026781
0.000464277
0.470815
0.00262671
0.324711
0.276085
0.000351986
0.181137
0.647061
0.0677515
0.371906
0.221509
0.009822
0.970973
0.100565
0.104233
0.000286077
0.112363
0.017762
0.280742
0.0638076
0.00228287
0.739118
0.117661
0.654491
0.976043
0.00480502
0.0735956
0.90517
0.101444
0.984151
0.00231311
0.461885
0.023674
0.581358
0.00153218
0.919307
0.039937
0.173698
0.0647477

0.250178
0.000231497
0.541491
0.064262
0.85824
0.00393881
0.000152532
0.347973
0.0221144
0.922131
0.000316915
0.554825
0.0961069
0.129354
0.000122107
0.0544712
0.0283417
0.165737
0.393024
0.283507
0.0436836
0.050471
0.340936
0.456721
0.00382905
0.877772
0.435827
0.999098
0.0474147
0.0145305
0.719536
0.660334
0.00768664
0.309024
0.785863
0.414869
0.8518
0.325613
0.952181
0.042248

0.00466455
0.00419977
0.259921
0.0307695
0.0101032
0.0125947
0.771449
0.253085
0.155462
0.0636622
0.0538923
0.0143439
0.0136157
0.108346
0.836313
0.401362
0.0129562
0.143447
0.0112536
0.0179828
0.66572
0.354729
0.0721234
0.833894
0.331068
0.0116149
0.0031547
0.00710255
0.121647
0.824227
0.0892581
0.981377
0.0160513
0.000505626
0.935792
0.121172
0.00106537
0.00635929
0.164301
0.00202607

0.00120802
0.0316584
0.000123395
0.0292006
0.000280743
0.00436478
0.000123395
0.00466754
0.186454
0.404876
0.929871
0.00503947
0.0004069
0.454367
0.00539538
0.00200058
0.335312
0.255906
0.0118321
0.0173492
0.000316811
0.929471
0.0443483
0.342605
0.000803397
0.111869
0.671312
0.14896
0.451798
0.619892
0.000206719
0.521544
0.000406793
0.158054
0.241789
0.786291
0.026791
0.611825
0.0948368
0.245352

0.0150887
0.0469667
0.00760309
0.00282854
0.534085
0.124618
0.317549
0.00380439
0.257559
0.55699
0.0117122
0.288013
0.00192254
0.0327821
0.939197
0.182576
0.907999
0.776663
0.114018
0.00952342
0.000239247
0.0106685
0.0070397
0.613407
0.178776
0.00271806
0.00104612
0.347013
0.544181
0.000527978
0.0410267
0.189869
0.000556572
0.983687
0.521603
0.0102624
0.000658937
0.0441465
0.00277027
0.00431827

0.126729
0.0106433
0.654786
0.0172559
0.929373
0.0189032
0.883097
0.0874196
0.88735
0.000780318
0.727905
0.936901
0.758945
0.725176
0.0729214
5.60246e-07
0.647616
0.266433
0.0507434
0.821333
0.429766
0.188895
0.695781
0.0281799
0.576339
0.692471
0.920971
0.000170504
0.105695
0.00916714
0.0670489
0.0941597
0.0792601
0.000271793
0.0746487
0.525484
0.0333504
0.0061111
0.573091
0.000847705

0.223936
0.81553
0.787495
0.838829
0.00070655
0.000751178
0.000305956
0.103996
0.0017771
0.0119164
0.341738
0.149706
0.497992
0.469712
0.807987
0.00237273
0.00211566
0.00321999
0.841796
0.0129756
0.741427
0.0894324
0.000115702
0.326778
0.373682
0.0631394
0.303062
0.924178
0.050981
0.480792
0.693074
0.0415382
0.120651
0.211773
0.379721
0.00367629
0.267555
0.496778
0.0272836
0.0984585

0.44408
0.0525413
0.0106608
0.18841
0.548808
0.516056
0.0529223
0.0688547
0.730475
8.06288e-05
0.0377951
0.903234
0.00323505
0.00119635
0.564256
0.892736
0.146958
0.200812
0.111529
0.0752197
0.00169671
0.828955
7.95173e-05
0.000428179
0.787892
0.00202848
0.752697
0.353724
0.00188338
0.0476597
0.491589
0.125251
0.746987
0.00203472
0.0891379
0.00263898
0.343465
0.0801101
0.101061
0.0147675

0.0136091
0.709334
0.895522
0.114289
0.00100952
0.0266011
0.0297507
0.351638
0.858851
0.0116618
0.0150199
0.362364
0.000338483
0.922364
0.506876
0.245682
0.868925
0.191563
0.0607545
0.371773
0.0736382
0.620836
0.909113
0.0419619
0.813174
0.00344887
0.180956
0.258717
0.00802814
0.425906
0.000203405
0.613475
0.0108111
0.578235
0.634679
0.96881
0.0262903
0.191756
0.416666
0.203037

0.00881825
0.658068
0.000154436
0.785662
0.950061
0.305357
0.524198
0.00264648
0.490716
0.000712852
0.000357133
0.321281
0.739816
0.712765
0.00401957
0.631618
0.00389759
0.00350272
0.0260507
0.00378443
0.323568
0.000399075
0.982907
0.84278
0.00520625
0.80171
0.428423
0.447748
0.456691
0.00322646
0.0374985
0.00017589
0.264849
0.0317528
0.403815
0.00530765
0.128371
0.298257
0.00415848
0.0631951

0.000801567
0.000394425
0.464465
0.160827
0.764165
0.00771479
0.0544809
0.681454
0.0202513
0.000843514
0.00387308
0.00776371
0.0792841
0.492557
0.23619
0.793774
0.524323
0.0102036
0.0422971
0.00780896
0.0216096
0.670016
0.370689
0.00800928
0.156132
0.271903
0.0216381
0.0128599
0.128661
0.114474
1.2167e-05
0.00599641
0.228799
0.217893
0.834925
0.0922714
0.103463
0.101037
0.726782
0.196616

0.708763
0.835268
0.00170566
0.0587309
0.0109001
0.00671064
0.0147103
0.002737
0.785426
0.171422
0.81345
0.463953
0.97507
0.00999895
0.386219
0.201641
0.960637
0.0214039
0.425893
0.0338633
0.839182
0.348858
0.202923
0.00481457
0.000248526
0.27997
0.000447259
0.315168
0.238371
0.025264
0.0348496
0.0812806
0.649536
0.194856
0.112103
0.0952682
0.908621
0.00613765
0.969602
0.00335651

0.00932708
0.487728
0.178203
0.87991
0.506856
0.504711
0.00124319
0.367232
0.509272
0.000214898
0.771461
0.408166
0.51075
0.237828
2.34261e-05
0.050147
0.0101584
0.196076
0.0273423
0.336915
0.0810874
0.770182
0.0618966
0.0496508
0.464345
0.985822
0.00712833
0.35057
0.0593527
0.556396
0.138132
0.00953812
0.812197
0.205816
0.690525
0.0226782
0.17999
0.011719
0.71138
0.283203

0.00900069
0.414982
0.312007
0.0287267
0.88022
0.0191896
0.0252051
0.525184
0.218866
0.620285
0.525533
0.0395937
0.772641
0.0488068
0.00132347
0.0140085
0.514376
0.0105243
0.463399
0.174489
0.703108
0.0712203
0.0658539
0.00177798
0.202246
0.361243
0.110197
0.860838
0.07755
0.400576
0.0185535
0.00401931
0.0148233
0.299675
0.00758408
0.833781
0.00962867
0.143936
0.0125675
0.00510091

0.00223009
0.950548
0.00550939
0.000743608
0.91637
0.0495129
0.718645
0.548361
0.000100484
0.115761
0.0245477
0.228782
0.0279964
0.0135949
0.138341
0.613634
0.000663266
0.201994
0.877438
0.00489614
0.454918
0.606432
7.39801e-05
0.0483954
0.00218689
0.257947
0.709451
0.0027616
0.00139487
0.576507
0.571636
8.33962e-05
0.834306
0.00584301
0.0495022
0.319518
0.428307
0.00617187
0.118282
0.738381

0.0042999
0.799955
0.000274818
0.000620149
0.0154195
0.0303736
0.533221
0.448857
0.0152652
0.490633
0.389745
0.0709746
0.0484406
0.086175
0.000640577
0.670945
0.448115
0.371872
0.00139576
0.0484168
0.140376
0.0327134
0.950926
0.0166166
0.634075
0.0206287
0.561748
0.91188
0.0313299
0.00234076
0.0243771
0.105492
0.889819
0.0589501
0.0169233
0.283112
0.450177
0.0327774
0.0341274
0.844686

0.901577
0.000752181
0.929591
0.000123395
0.898106
0.634326
0.00927972
0.0105616
0.273185
0.391471
0.632516
0.00154702
0.996969
0.647809
0.440894
0.250858
0.00423527
0.273982
0.00262441
0.328073
0.174982
0.0709332
0.972887
0.369079
0.000445837
0.162751
0.00287221
0.000124051
0.697527
3.57803e-05
0.387159
0.000452529
0.0083288
0.963144
0.658457
0.0917066
0.391827
0.00243054
0.0322355
0.00115905

0.00186334
0.000638062
0.00385085
0.515916
0.936912
0.115248
0.00701387
0.852316
0.17995
0.159025
0.0631715
0.0353513
0.000923734
0.456199
0.0867906
0.457821
0.0765477
0.00478607
0.141558
0.923697
0.116885
0.0108821
0.234013
0.000252805
0.0099721
0.248377
0.986083
0.0171967
0.242156
0.445907
0.00893647
0.619952
0.0180956
0.039016
0.0847204
0.0297764
0.339987
0.379029
0.404762
0.154063

0.0558531
0.310731
0.0266526
0.00138117
0.00447557
0.917079
0.000308778
0.452235
0.117037
0.366057
0.146164
0.087528
0.0101014
0.989537
0.0380781
0.517094
0.171697
0.00304585
0.00132537
0.779509
0.00190768
0.856454
0.0013204
0.38929
0.160909
0.715303
0.789411
0.0149708
0.00754049
0.000123453
0.00508865
0.607981
0.987501
0.731279
0.600596
0.00533499
0.072853
0.452592
0.000422684
0.0190864

0.000148639
0.837635
0.000922102
0.760908
0.0101721
0.00152627
0.0154416
0.0687173
0.858322
0.00060063
0.372348
0.168678
0.435896
0.162036
9.68491e-05
0.513527
0.212628
0.00687207
0.216639
0.0553712
0.100493
0.52985
0.217567
0.864485
0.123129
0.492122
1.61103e-05
0.737861
0.0163404
0.364027
0.298999
0.829383
0.0235673
0.0614859
0.907559
0.66767
0.556963
0.0593888
0.728087
0.0167181

0.730572
0.0765386
0.702388
0.00651994
0.0509323
0.00206317
0.558179
0.000446409
0.181941
0.00712704
0.856401
0.7626
0.990189
0.112675
0.931404
0.299187
0.337872
0.035769
0.318743
0.0251415
0.00192313
0.000182709
0.00581467
0.624833
0.812327
0.917684
0.203692
0.00195025
0.269321
0.27019
0.174207
0.135519
0.0828908
0.800074
0.0295789
0.0284947
0.0106894
0.00184757
0.0756656
0.120458

0.00682757
0.00228867
0.0208004
0.000846092
0.00266632
0.0932385
0.832773
0.496699
0.00148341
0.143566
0.682106
0.960621
0.308999
0.0415748
0.0446216
0.023881
0.982009
0.0788741
0.00859596
0.712407
0.87272
0.621403
0.0045085
0.211167
0.395128
0.000117678
0.214441
0.117468
0.801957
0.784202
0.28553
0.00338538
0.881357
0.0720679
0.690871
0.0277526
0.0443449
0.191052
0.433067
0.454354

0.200862
0.000186757
0.267153
0.00126686
0.343097
0.728624
0.00169195
0.00701411
0.575027
0.175681
0.0191313
0.28373
0.289936
0.549059
0.0970348
0.0792376
0.000517863
0.735752
0.225198
0.637381
0.210849
0.0516783
0.0274933
0.143762
0.123824
0.0708461
0.0173268
0.000668947
0.000953393
0.69626
0.941878
0.871408
0.00301727
0.00116035
0.351921
0.207664
0.457705
0.0893272
0.000242235
0.600373

0.000321823
0.000150522
0.386871
0.761747
0.00945015
0.144114
0.22059
0.228959
0.0023739
0.613453
0.00546199
0.00154525
0.982242
0.907717
0.983151
0.788927
0.16787
0.603905
0.135207
0.00530455
0.0309842
0.565884
0.00174355
0.268578
0.0250078
0.528463
0.0187295
0.107107
0.0482069
0.9793
0.095958
0.235377
0.218486
0.485208
0.0204468
0.0192233
0.0283441
1.55057e-05
0.00411611
0.0229087

0.952574
0.0197874
0.000143395
0.000595335
0.0173782
0.000834229
0.909379
0.178654
0.701626
0.233468
0.00754673
0.00903831
0.0936054
0.0950507
0.012353
0.00230704
0.0414466
0.446652
0.357373
0.00929796
0.0566265
0.0518975
0.00165886
0.00570693
0.253089
0.956729
0.416728
0.268816
0.840959
0.193682
0.110671
0.00330139
0.0510818
0.783257
0.0482835
0.794606
0.342854
0.978898
0.00597943
0.0245343

0.00340843
0.0411783
0.22305
0.473039
0.892845
0.000607551
0.000155258
0.374259
0.213185
0.0107239
0.0894654
0.081892
0.570062
0.827988
0.0599533
0.00900321
0.0126891
0.00110348
0.113782
0.553574
0.848127
0.138166
0.623129
0.550539
0.0678406
0.0105651
0.424749
0.190436
0.888062
0.921022
0.154543
0.0120024
0.00947358
0.0347808
0.45142
0.000173558
0.303479
0.057995
0.228822
0.199565

0.076226
0.000180979
0.000168057
0.129777
0.100922
0.000204691
0.2101
0.0238114
0.0195888
0.0620519
0.899063
0.962324
0.0510883
0.970503
0.000658469
0.0374571
0.144593
0.113185
0.079365
0.000107237
0.0213386
0.029639
0.0170084
0.413432
0.987708
0.417014
0.821237
0.00011022
0.000253483
0.00245579
0.198706
0.0561662
0.044925
0.00180709
0.198603
0.023401
0.2976
0.780747
0.996998
0.979354

0.716556
0.286677
0.0335589
0.000648208
0.317449
0.000295552
0.36799
0.000590783
0.000130645
0.432422
0.663905
0.548948
0.000626437
0.942494
0.278118
0.0188975
0.404221
0.0167805
0.336528
0.0321845
0.083234
0.98625
0.000723821
0.763342
0.194632
0.00232305
0.00195568
0.0176558
0.0335802
0.970382
0.229843
0.124123
0.221197
0.289663
0.6356
0.863199
0.708912
0.385785
0.255476
0.264051

0.63748
0.00409568
0.0643706
0.110629
0.0719948
0.944287
0.000123395
0.0895164
0.168272
0.984621
0.000383191
0.676804
0.00165242
0.697962
0.0165463
0.490821
0.0546804
0.0252902
9.94601e-05
0.808695
0.00195642
0.96359
0.0105202
0.321378
0.537837
0.453222
0.0156468
0.00141733
0.116958
0.25783
0.162482
0.00882732
0.118459
0.718014
0.0814535
0.0120025
0.769292
0.0107551
0.0660415
0.169063

0.00381133
0.747125
0.301245
0.763729
0.000774036
0.233118
0.0108563
0.000873657
0.900328
0.25993
0.0391655
0.866524
0.734578
0.985684
0.326087
0.00604657
0.000130431
0.000216881
0.000227851
0.00498862
0.00792623
0.0119149
0.00377412
0.533184
0.431964
0.979904
0.313909
0.0120614
0.321929
0.806689
0.0119981
0.945867
0.261514
0.010325
0.0610168
0.139959
0.0171132
0.97812
0.00102366
0.981938

0.870736
0.00322085
0.821066
0.166386
0.396423
0.519733
0.475786
0.984256
0.249879
0.000502176
0.528966
0.0314228
0.0242673
0.0410431
0.470399
0.158699
0.746726
0.271091
0.000255812
0.0312497
0.541918
0.0207822
0.191307
0.674357
0.0775823
0.000665037
0.265305
0.302414
0.000544188
0.698125
0.0956606
0.0162271
0.0317428
0.314221
0.0215216
0.639101
0.0263635
0.170387
0.326062
0.859315

0.381078
0.391367
0.00148234
0.00170283
0.0372268
0.705483
0.813684
0.526232
0.473667
0.00279111
0.161689
0.247558
0.862166
0.0109548
0.099289
0.0010084
0.000453503
0.0317231
0.166439
0.114282
0.116087
0.0033344
0.315405
0.143481
0.881865
0.00011724
0.00301149
2.34121e-05
0.00280605
0.0266394
0.238226
0.821332
0.254362
8.22733e-05
0.618467
0.995482
0.232326
0.591141
0.255027
0.739091

0.0564391
0.931277
0.0188569
0.903296
0.000968955
0.0162539
0.000144671
0.0409952
0.0157646
0.610648
0.00920155
0.0169231
0.210577
0.0174049
0.612655
0.0613463
0.312059
0.857463
0.0189713
0.00626606
0.406351
0.0377064
0.266567
0.380611
0.00595284
0.00104679
0.0340651
0.0852378
0.0498197
0.00774331
0.908484
0.0122146
0.0373242
0.552161
0.12959
0.816996
0.305912
0.953941
0.000129513
0.666599

0.0065606
0.00398469
0.718116
0.393509
0.162835
0.16171
0.00696008
0.254233
0.00454101
0.961592
0.166225
0.0120749
0.987352
0.100956
0.0204749
0.0131197
0.484403
0.000523288
9.22666e-05
0.230364
0.937429
0.0131638
0.0162559
0.261164
0.699832
0.223184
0.00418329
0.14273
0.862768
0.55125
0.0633227
0.178333
0.273511
0.29111
0.741952
0.883461
0.394142
0.288159
0.842052
0.0987212

0.00572171
0.00642712
0.0160668
0.000907392
0.779854
0.0184818
0.196459
0.0506659
0.0837013
0.0529182
0.401884
0.341027
0.100051
0.835876
0.0201498
0.0135949
0.073536
0.623199
0.000610276
0.00685634
0.0162596
0.201172
0.139592
0.949063
0.00162518
0.0655639
0.830951
0.704027
0.00205383
0.00330173
0.0207013
0.679259
0.00355626
0.0568326
0.0108436
0.00185907
0.0656702
0.238746
0.00189814
0.812308

0.937659
0.162165
0.0214108
0.735964
0.606129
0.00388753
0.735158
0.311148
0.0427122
0.00409697
0.0349537
0.295818
0.0430995
0.450719
0.754136
0.0124995
0.00474706
0.691383
0.704114
0.00152831
0.000127195
0.00157561
0.621334
0.82245
0.0011546
0.666981
0.064884
0.274073
0.00319546
0.0756521
0.139242
0.861008
0.0416292
0.15524
0.00751446
0.00173574
1.35504e-05
0.383825
0.329356
0.845954

0.131665
0.104178
0.615618
0.0288439
0.851424
0.297565
0.699245
0.738102
0.0222887
0.50226
0.330306
0.00143631
0.0243523
0.34851
0.0037666
0.0449151
0.0266522
0.963977
0.638902
0.00183594
0.212423
0.948096
0.900663
0.0028057
0.934524
4.34908e-05
0.871337
0.370046
0.73127
0.605478
0.946146
0.000674416
0.000400796
0.166135
0.0386759
0.114133
0.000237702
0.652163
0.00280471
0.227851

0.000123395
0.652608
0.000391007
0.0551942
0.90985
0.000137802
0.336447
0.0946691
0.584975
0.731733
0.164124
0.438271
0.102907
0.648641
0.112017
0.398579
0.600246
0.0841055
0.386835
0.0969809
0.0180922
0.196891
0.0790852
0.143914
0.000918273
0.9468
0.889083
0.575938
0.00125063
0.0393249
0.022741
0.533488
0.48545
0.930613
0.450053
0.0123365
0.00527067
0.00523148
0.0053257
0.00035198

0.000288178
0.0305552
0.000641313
0.776893
0.0405156
0.550081
0.000153486
0.0213405
0.194952
0.0167418
0.469907
0.00255319
0.00104479
0.714096
0.0511174
0.00217063
0.0126175
0.117811
0.0269674
0.478637
0.919731
0.0768197
0.283943
0.783921
0.60241
0.633187
0.000307601
0.208697
0.00467035
0.0143452
0.175181
0.909995
0.0240345
0.5902
0.0164597
0.00159207
0.421413
0.117352
0.988563
0.0180009

0.000259185
0.0176589
0.000379271
0.93219
0.113689
0.12417
0.000790671
8.15428e-05
1.32739e-05
0.164337
0.00744806
1.32551e-05
0.493608
0.739552
0.873971
0.228902
0.000292474
0.035241
0.481353
0.000240951
0.225914
0.904849
0.517522
0.0313915
0.00304128
0.410514
0.000664678
0.0437592
4.10807e-05
0.00068901
1.36541e-05
0.00306368
0.000124569
5.32566e-05
0.0313244
0.730979
0.101247
0.00295951
0.313292
0.612858

0.242243
0.0124164
0.840929
0.70224
0.000123395
0.622828
0.000238641
0.0352554
0.104633
0.40062
0.120624
6.68916e-05
0.095118
0.288907
0.0470956
0.900288
0.420059
0.94493
0.896211
0.992066
0.00232152
0.00396342
0.962614
0.0239074
0.0151976
0.266355
0.294989
0.430484
0.8977
0.00214282
0.00286181
0.115199
0.843123
0.799203
0.000108347
0.0110527
0.0964057
0.00957192
0.74531
0.0003772

0.000194772
0.00375504
0.175407
0.000395726
0.000318578
0.806686
0.683285
0.745891
0.0114183
0.314338
0.00406807
0.0151139
0.0167522
0.54406
0.21186
0.986722
0.262449
0.931375
0.0537732
0.00863125
0.191227
0.325714
0.0219159
0.000700343
0.508602
0.0960387
0.712534
0.856081
0.400869
0.932074
0.00159066
0.187063
0.957452
0.946188
0.624044
0.24605
3.53317e-06
0.0284197
0.0035092
0.0450545

0.00381066
0.944923
0.058734
0.00793875
0.944885
0.772254
0.00151227
0.0356536
0.0126455
0.00585637
0.939434
0.455628
0.000364086
0.587414
0.734064
0.402151
0.0068992
0.0610926
0.00311185
0.0454529
0.00713629
0.0223644
0.708344
0.359933
0.0737267
0.242969
0.526218
0.195833
0.0160777
0.0802778
0.0198995
0.069859
0.857947
0.40307
0.45117
0.954145
0.602867
0.121271
0.120883
0.701924

0.00016287
0.65736
0.000882575
0.948168
0.11116
0.00469302
0.50442
0.928639
0.0674713
0.0844712
0.648446
0.383619
0.00563785
0.176471
0.576449
0.0696378
0.527437
0.0180468
0.0123877
0.253572
0.00682239
0.931154
0.000598583
0.010285
0.00668403
0.134348
0.0153634
0.277631
0.703856
0.126585
0.157583
0.167278
0.0299292
0.468639
0.93187
0.663986
0.0290796
0.445421
0.022556
0.686937

0.000281579
0.0233643
0.311551
0.558324
0.00896261
0.0229544
0.0555423
0.317523
0.936412
0.70498
0.551798
0.978435
0.000943104
0.953489
0.36847
0.145869
0.982145
0.046047
0.326842
0.0366811
0.00743183
0.0876361
0.000240457
0.00360287
0.135476
0.0223841
0.343695
0.0444322
0.380407
0.00466454
0.0087177
0.385284
0.616694
0.476786
0.267743
0.525568
0.0830336
0.237941
0.0132238
0.119058

0.00085447
0.351519
0.0555165
0.447564
0.000247824
0.277853
0.26386
0.485183
0.0407538
0.0430052
0.00131248
0.490517
0.00473873
0.143966
0.00085301
0.00115416
0.751133
0.000393423
0.802903
0.242524
0.0172021
0.575322
0.0266037
0.885806
0.515666
0.191453
0.346374
0.195301
0.344198
0.758849
0.000134329
0.0889945
0.98241
0.407677
0.20855
0.890718
0.219161
0.73815
0.000216371
0.958866

0.091641
0.88706
0.00168122
0.000161616
0.000230969
0.000183656
0.196129
0.128473
0.884514
0.322429
0.00145261
0.733996
0.398687
0.0867313
0.164243
0.626361
0.00489598
0.00691781
0.245257
0.00376961
0.140335
0.00391581
0.397867
0.00578892
0.000825301
0.925907
0.0785621
0.147428
0.39551
0.00740487
0.944212
0.012971
0.773867
0.000299644
0.00888918
0.00534944
0.0728834
0.130615
0.163999
0.853828

0.00257006
0.913005
0.000123395
0.00134836
0.00513061
0.000855868
0.00188761
0.0482177
0.0723884
0.891755
0.0027114
0.0550608
0.552379
0.0301231
0.718857
0.826297
0.0016087
0.729285
0.665429
0.164177
0.280887
0.00290349
0.020961
0.0041532
0.00738945
0.0016225
0.779361
0.848426
0.962134
0.594131
0.127305
0.0108726
0.000975774
0.645305
0.0326811
0.688744
0.652952
0.241493
0.439166
0.162565

0.0152058
0.947638
0.0715834
0.786619
0.000550894
0.0811204
0.107077
0.215952
0.337991
0.307646
0.00430862
0.77109
0.745779
0.0161322
0.508709
0.00207498
0.689621
0.718405
0.0493809
0.460819
0.0276963
0.205125
0.792431
2.74223e-05
0.0117485
0.708064
0.0803946
0.149089
0.966388
0.533511
0.000957456
0.915021
0.0681323
0.0166549
0.241179
0.0469261
0.175597
0.00269171
0.00920199
0.853619

0.940222
0.000165777
0.710447
0.838676
0.913542
0.648094
0.536733
0.92664
0.768099
0.24804
0.843064
0.00387656
0.00195425
0.00396243
0.660797
0.169344
0.710358
0.180563
0.276267
0.532203
0.0157767
0.197794
0.935509
0.276216
0.0399057
0.000212427
0.00698239
0.681536
0.0827302
0.00352891
0.60458
0.0102333
0.00303466
0.802895
0.000658235
0.388185
0.0376618
0.485479
0.765563
0.954153

0.138423
0.0580065
0.923219
0.0578716
0.635266
0.0167825
0.0364106
0.0130535
0.126038
0.0284021
0.0063901
0.0463834
0.00023387
0.000404826
0.0657558
0.992844
0.36289
0.921427
0.650647
0.000441218
0.351915
0.000166912
0.00626137
0.0527707
0.419571
0.385863
0.0367796
0.0487925
0.00120089
0.462501
0.156198
0.914851
0.0580102
0.00577298
0.00146954
0.906874
0.242405
0.000644902
0.238489
0.0670277

0.540147
0.131811
0.000363333
0.00386944
0.00257496
0.0116622
0.925621
0.169844
0.00043384
0.490565
0.059539
0.0076219
0.00360464
0.431983
0.0249052
0.590561
0.0701808
0.99442
0.00213053
0.00100645
0.0064177
0.0230285
0.111198
0.972154
0.904493
0.0499793
0.264574
0.651882
0.0143692
0.674422
0.0179137
0.265065
0.495746
0.0249015
0.0407433
0.13989
0.00579559
0.427008
0.000164678
0.730828

0.00691286
0.0013352
0.00252817
0.00939114
0.000569681
0.0105954
0.030362
0.025082
0.114538
0.0812244
0.293891
0.0465377
0.142519
0.0345881
0.113136
0.00561844
0.902266
0.0029224
0.191535
0.61747
0.342483
0.761645
0.407895
0.0377564
0.0209736
0.00239483
0.438866
0.67079
0.863389
0.508429
0.868584
0.575006
0.537926
0.00194373
0.0465112
0.848186
0.0989744
0.000843243
0.00840199
0.96714

0.00710263
0.000426757
0.00102346
0.096916
0.00297092
0.000668789
0.228049
0.000225762
0.862908
0.562388
0.621132
0.0721837
0.00161249
0.00748814
0.0282378
0.530066
0.27814
0.0363532
0.943801
0.523061
0.00166586
0.74749
0.460486
0.000365844
0.121512
0.00893137
0.00476261
0.000193427
0.0331986
0.790238
0.00278231
0.319976
0.615559
0.000547282
0.022431
0.415812
0.0180446
0.189091
0.350982
0.979522

0.577124
0.000767761
0.836466
0.140442
0.218564
0.000168837
0.901145
0.0293243
0.0796087
0.0330294
0.339781
0.490022
0.00689394
0.307515
0.260821
0.537122
0.216045
0.431543
0.199881
0.337198
0.359809
0.40589
0.246304
0.00331448
0.0833992
0.0271215
0.319417
0.0255852
0.692079
0.0220368
0.355043
0.209813
0.172551
0.0854562
0.0557454
0.000767722
0.02335
0.254961
0.917684
0.00311354

0.199426
0.0046154
0.0363705
0.92226
0.00142743
0.00625216
0.0438658
0.948308
0.381328
0.0274161
0.0967093
0.131068
0.00749645
0.00259651
0.448519
0.00275972
0.0678243
0.510343
0.000819436
0.846884
0.932038
0.00213009
0.817109
0.013764
0.629927
0.786094
0.743726
0.107289
0.539557
0.634652
0.557111
0.219299
0.00160552
0.0184763
0.00882477
0.452757
0.0296669
0.344083
0.012
0.0320317

0.0583831
0.339855
0.496633
0.535412
0.613284
0.0939843
0.0186373
0.941726
0.000493802
0.061053
0.888542
0.00228948
0.000696458
0.289196
0.0496014
0.000112077
0.000288019
0.618285
0.461284
0.856164
0.355147
0.731621
0.0227996
0.000363593
0.320587
0.0127815
0.0581704
0.349123
0.675171
0.449398
0.0492232
0.0135474
0.832341
0.219426
0.24079
0.494308
0.0385265
0.0293753
0.0174199
0.0995792

0.00710512
0.000219702
0.120669
0.000123395
0.00663273
0.000414827
0.0119057
0.504704
0.402746
0.00019901
0.619592
0.134753
0.0872143
0.127617
0.00605899
0.842501
0.403432
0.531971
0.220704
0.0378305
0.306625
0.176449
0.594837
0.744325
0.673252
0.0401145
0.0662271
0.718649
0.188853
0.138799
0.0274635
0.0217372
0.0053049
0.0023013
0.749153
0.0300626
0.915226
0.326433
0.0225869
0.0843263

0.00826497
0.952574
0.528944
0.167818
0.907973
0.0179466
0.0150044
0.000996064
0.194661
0.00826216
0.64515
0.00180631
0.92876
0.0174542
0.488305
0.220824
0.00808063
0.240699
0.0897671
0.00229277
0.00764004
0.30172
0.99045
0.115488
0.00234887
0.184132
0.400642
0.0180909
0.777942
0.00254074
0.259034
0.00278917
0.209406
0.140054
0.919351
1.86302e-05
0.272651
0.413001
0.202931
0.005408

0.000389323
0.000305233
0.0451551
0.88132
0.0100897
0.000123395
0.000646389
0.789653
0.00637036
0.584979
0.70589
0.643672
0.092895
0.116391
0.0917757
0.815471
0.00466163
0.334264
0.751549
0.0195024
0.830839
0.0570484
0.0792865
0.00344456
0.578318
0.00743728
0.0129323
0.888972
0.00249032
0.7082
3.65896e-05
0.000831046
0.722696
0.221256
0.0393755
0.393186
0.234655
0.472539
0.0428145
0.127006

0.922155
0.36679
0.00325391
0.0387314
0.000942741
0.805032
0.189259
0.0919144
0.579557
0.0183224
0.00983882
0.308894
0.0367889
0.000645239
0.950914
0.960916
0.883976
0.027609
0.0635563
0.948491
0.000372615
0.278499
0.6441
0.134661
0.325191
0.342753
0.109218
0.00322021
0.461932
0.678417
0.60374
0.513426
0.53133
0.102374
0.329266
0.138752
0.00447893
0.0868046
0.00451812
0.891201

0.684494
0.726036
0.037626
0.0224713
0.682893
0.753064
0.000304822
0.000173286
0.347383
0.00072666
0.0395355
0.466909
0.0315878
0.000178021
0.0434879
0.366878
0.796139
0.956097
0.649118
0.22325
0.259003
0.00767956
0.83887
0.00823158
0.000301766
0.133965
4.98389e-05
0.0490736
0.377199
0.163861
0.0123352
0.191662
0.642888
0.0114886
0.999446
0.00190002
0.156042
0.00641209
0.0579902
0.0912722

0.0447416
0.00043684
0.752645
0.0461034
0.000421924
0.10327
0.00071399
0.488459
0.00153348
0.00242105
0.635327
0.000153945
0.0101556
0.00475153
0.368885
0.78326
0.91138
0.429409
0.759585
0.479823
0.0967402
0.691802
0.00183913
0.00215167
0.032325
0.182828
0.000232818
0.127092
0.00252736
0.00190199
0.480485
0.0758131
0.855394
0.00182567
0.105425
0.000843772
0.415077
0.497448
0.00915654
0.979703

0.431639
0.443165
0.00151817
0.000501241
0.000531007
0.0394329
0.000123395
0.929243
0.273556
0.725268
0.0968899
0.22684
8.86408e-05
0.606883
0.314943
0.00384059
0.751176
0.00829267
0.309706
0.499609
0.0978519
0.109619
0.0383469
0.719812
0.396831
0.437186
0.200111
0.731426
0.523898
0.242121
0.0920758
0.000984792
0.837708
0.427986
0.448559
0.763011
0.0559763
0.135313
0.709552
0.790993

0.752305
0.00420106
0.0889462
0.714946
0.86136
0.108594
0.0127727
0.000350122
0.825811
0.0433888
0.732943
0.0180799
0.72588
0.00106482
0.0601843
0.0812799
0.0805741
0.968798
0.0670451
0.020679
0.0140207
0.00269107
0.0862869
0.357698
0.0418066
0.000244068
0.588058
0.000384193
0.356073
0.000294091
0.506362
0.402641
0.958227
0.994713
0.406232
0.00156692
0.433902
0.170345
0.0278111
0.74155

0.000240363
0.00136713
0.894142
0.00161624
0.000178832
0.0434878
0.0844772
0.00102106
0.297964
0.320125
0.0742548
0.646605
0.0108208
0.917575
0.00111248
0.00439811
0.3279
0.967969
0.122207
0.0669849
0.768923
0.279479
0.216178
0.260411
0.000363647
0.00351062
0.211927
0.899544
0.131395
0.106353
0.381487
0.0345755
0.543229
0.135295
0.401953
0.000834234
0.268987
0.00187128
0.781715
0.301685

0.00356556
0.204641
0.149658
0.0923658
0.0559478
0.00105017
0.0001661
0.249896
0.262807
0.781928
0.779689
0.00017941
0.0048803
0.0573435
0.0794376
0.122674
0.995267
0.499341
0.837803
0.433884
0.0526809
0.0104112
0.768513
0.419542
0.718714
0.611373
0.0389906
0.0397469
0.1374
0.888778
0.000236505
0.19102
0.0527381
0.0700687
0.521829
0.698319
0.711925
0.101264
0.0129236
0.0122586

0.00204708
0.571744
0.0723266
0.00529933
0.000209197
0.000601157
0.00112196
0.330582
0.00821354
0.0064491
0.072211
0.264796
0.0813609
0.00446115
0.505111
0.307681
0.90993
0.919046
0.924834
0.0678841
0.000510161
5.47841e-05
0.0449196
0.262298
0.000323968
0.566359
0.0769222
0.132615
0.695288
0.13712
0.331048
0.161938
0.622185
0.000701836
0.0936333
0.11652
0.0596357
0.0439256
0.0651967
0.00293232

0.680655
0.033669
0.0476705
0.0238928
0.574316
0.0335274
0.0731533
0.566767
0.00546692
0.0159225
0.562962
0.00139552
0.0110929
0.0487678
0.73757
0.00563629
0.0262284
0.0568148
0.00791553
0.218794
0.98734
0.0658559
0.844279
0.0719147
0.0161961
0.074403
0.234669
0.00864231
0.785596
0.114544
0.330374
0.729617
0.0159624
0.273859
0.0100961
0.395289
0.00186688
0.229052
0.960224
0.445639

0.0172124
0.952574
0.0328291
0.000430592
0.0127419
0.0230469
0.0311801
0.789325
0.712905
0.263857
0.0527721
0.211631
0.0223279
0.142356
0.912798
0.853794
0.974316
0.437609
0.00804384
0.00858183
0.109657
0.000398911
0.863107
0.824566
0.000526302
0.0349879
0.404523
0.0671154
0.0254855
0.663414
0.0378572
0.0152611
0.00344514
0.640807
0.559509
0.468496
0.000472989
0.130408
0.00114792
0.0283881

0.468819
0.0217466
0.00262744
0.917737
0.0133554
0.117568
0.576705
0.00180653
0.00635158
0.612492
0.624653
0.00105399
0.868556
0.00843837
0.00112426
0.85389
0.00183106
0.00326915
0.0509961
0.96969
0.280286
0.00677646
0.472396
0.013701
0.0725576
0.621047
0.0130473
0.0309422
0.621078
0.201314
0.969207
0.00638263
0.0226416
0.00359141
0.000203006
0.113916
0.0198393
0.0456425
0.00192628
0.0144388

0.0277979
0.897958
0.0106407
0.110571
0.72515
0.000330039
0.0373369
0.922049
0.553697
0.298656
0.544067
0.237057
0.0426157
0.513423
0.0498375
0.00480637
0.00293526
0.604352
0.630504
0.839454
0.000609593
0.00499012
0.706192
0.00357655
0.0191182
0.0467973
0.975635
0.306372
0.001341
0.000542378
0.557467
0.188715
0.304126
0.975249
0.397722
0.000465362
0.243696
0.00194899
8.21907e-05
0.0968548

0.080029
0.645604
0.159285
0.00592179
0.0486509
0.000158771
0.449416
0.520978
0.00256918
0.00531051
0.613315
0.00711512
0.134418
0.000159912
0.0445542
0.000448502
0.00874422
0.00408992
0.735031
0.403715
0.000296088
6.1598e-05
0.247954
0.000233559
0.00858745
0.0464382
0.000669127
0.144904
0.00398191
0.0311011
0.0128589
0.727454
0.025941
0.471213
0.954001
0.705662
0.00826014
0.00221315
0.0371581
0.0175099

0.277741
0.122303
0.747657
0.00419402
0.0193672
0.0739996
0.000857711
0.411684
0.0915149
0.0041891
0.698017
0.127376
0.416545
0.134929
0.0500287
0.00932889
0.143524
0.370791
0.000433492
0.0707653
0.058437
0.279213
0.0005328
0.00675653
0.0702996
0.859252
0.0331412
0.799701
0.406352
0.0207462
0.0134148
0.221785
0.922901
0.237625
0.00360426
0.418379
0.00452635
0.0574089
0.215848
0.0795633

0.000293699
0.575971
0.0798595
0.680457
0.181573
0.884177
0.791031
0.24316
0.00877693
0.123057
0.00641674
0.569009
0.419561
0.0948065
0.138153
0.00620204
0.718094
0.971829
0.00805756
0.0237465
0.25982
0.00103575
0.0009587
0.0476481
0.0363786
0.034049
0.0242646
0.00345079
0.0756591
0.731155
0.0494704
0.77336
0.72321
0.993008
0.00500095
0.216144
0.772381
0.0296062
0.182906
0.439097

0.000131244
0.033096
0.300042
0.835353
0.00325192
0.0107765
0.0599498
0.955907
0.0883086
0.248095
0.0069803
0.47464
0.000465936
0.00512352
0.000847364
0.0237173
0.000816607
0.000749924
0.00701183
0.0012885
0.0119028
0.53947
0.111317
0.00116972
0.00608835
0.00181833
0.000660458
0.000527977
0.0012204
0.0723268
0.00531573
0.117813
0.003191
0.0134535
0.553913
0.0473097
0.6169
0.929519
0.0356232
0.57619

0.00707844
0.0167221
0.715903
0.000268707
0.0542488
0.0104085
0.00234338
0.000986974
0.362089
0.787843
0.0418362
0.918017
0.13701
0.0668807
0.0122125
0.0470816
0.0133256
0.0030427
0.0643039
0.152174
0.0817788
0.2962
0.20787
0.00608329
0.214801
0.00396169
0.0168955
0.0159256
0.426449
0.947752
0.0775407
0.613908
0.0492254
0.763905
0.0031347
0.979033
0.429034
0.970479
0.545179
0.0234678

0.0307818
0.00486145
0.00109285
0.265009
0.00335086
0.938715
0.000665128
0.000319401
0.828382
0.919854
0.618101
0.00450536
0.0919974
0.0348281
0.565256
0.00478961
0.0137291
0.149136
0.0397584
0.279587
0.000938714
0.000578399
0.00278724
0.0227739
0.079553
0.00706445
0.462782
0.405987
0.549843
0.0229895
0.289016
0.409941
0.033947
0.267221
0.63965
0.00305782
0.239617
0.000122929
0.0434953
0.768142

0.753124
0.861408
0.684277
0.601109
0.000197233
0.0358831
0.0100971
0.769365
0.00124957
0.39912
0.568723
0.469105
0.0208721
0.476322
0.476016
0.000639849
0.551886
0.000121023
0.673339
0.954137
0.0683556
0.170635
0.00530818
0.00471617
0.0721331
0.763434
0.782502
0.364307
0.282414
0.424837
0.000734385
0.782751
0.22048
0.0837495
0.174281
0.011826
0.0234694
0.874379
0.159383
0.111744

0.0242985
0.0500718
0.000123395
0.125016
0.000406421
0.915346
0.447795
0.02992
0.322046
0.00249771
0.0118539
0.511168
0.986888
0.0141133
0.426418
0.278736
0.055916
0.000904536
0.208963
0.093823
0.0101056
0.0176736
0.0181528
0.0604544
0.00754242
0.928765
0.00681028
0.00473065
0.831495
0.00693407
0.845056
0.0479562
0.187987
0.890749
0.000214439
0.179135
0.00123684
0.0292148
0.97238
0.377293

0.946403
0.451129
0.411918
0.0649116
0.000947729
0.000177478
0.108399
0.649479
0.111597
0.931037
0.128458
0.805
0.0434426
0.187532
0.385574
0.898108
0.000273674
0.0770079
0.311165
0.206174
0.442531
0.996912
0.340169
0.271742
0.970121
0.784327
0.000476582
0.00738304
0.169978
0.0260632
0.878738
0.682641
0.00352676
0.149709
0.176243
0.096474
0.717786
0.215145
0.0586991
0.00177006

0.0299822
0.000713628
0.000351839
0.00347202
0.647987
0.00595235
0.00935921
0.0524223
0.605295
0.741028
0.609277
0.00612624
0.0010957
0.256922
0.0190526
0.0102792
0.00300623
0.00592892
0.0831357
0.417843
0.656761
0.0847785
0.759185
0.339415
0.875644
0.970067
0.922551
0.0293301
0.113206
0.615944
0.492468
0.400025
0.000993115
0.729809
0.289239
0.20788
0.0191807
0.000282958
0.289485
0.910268

0.0196339
0.101759
0.00242377
0.00590842
0.00384979
0.4656
0.0161474
0.477013
0.64112
0.917469
0.0133516
0.332421
0.661764
0.0608648
0.114625
0.0346798
0.00326542
0.0354085
0.0398027
0.553441
0.17515
0.042529
0.0237008
0.204178
0.00346716
0.445706
0.115284
0.736667
0.000560567
0.000298847
0.0162611
0.534743
0.150476
0.113685
0.974086
0.0724564
0.00695303
0.68217
0.000184149
0.310072

0.0303341
0.6116
0.159401
0.000975622
0.000404231
0.000527992
0.00221287
0.202648
0.289417
0.90287
0.124605
0.658355
0.000563652
0.736886
0.266022
0.0875606
0.179556
0.000766987
0.601803
0.072722
0.00673624
0.877447
0.00691716
0.802045
0.22981
0.548896
0.948637
0.824307
0.000167595
0.865658
0.0960491
0.224528
0.525416
0.112053
0.0396939
0.00246906
0.0167434
0.33252
0.413061
0.958236

0.00129627
0.00995219
0.0049083
0.273463
0.00046483
0.933197
0.000575472
0.955334
0.927351
0.711723
0.508246
0.00372301
0.850322
0.00117944
0.532944
0.0202084
0.0423039
0.0181743
0.914302
0.908061
0.742455
0.0122962
0.172793
0.837919
0.0527795
0.852572
0.772197
0.990152
0.740982
0.00673086
0.00430562
0.137908
0.98242
0.114744
0.00710343
0.000223245
0.0213354
0.000797919
0.216184
0.0157826

0.0693174
0.000864778
0.000184047
0.577857
0.0233142
0.747817
0.186889
0.000335616
0.0944568
0.0175733
0.641905
0.449226
0.00437415
0.0523718
0.683338
0.144342
0.46498
0.761344
0.000939266
0.0276291
0.00560707
0.870254
0.475411
0.000525983
0.633899
0.0252986
0.0228002
0.0389487
0.0010326
0.155201
0.167577
0.00573559
0.059074
0.000436718
0.10632
0.79007
0.509056
0.0644755
0.187539
0.000180546

0.662763
0.0319822
0.908489
0.00382996
0.000589946
0.00378096
0.024113
0.741995
0.00443307
0.0104043
0.912665
0.0220609
0.0816277
0.00011862
0.18623
0.865031
0.00152949
0.0014945
0.0549423
0.992932
0.170584
0.00189351
0.00152111
0.461489
0.0307827
0.00620879
0.0204694
0.0562567
0.668248
0.0356452
0.00098116
0.0936765
0.0498691
0.0917029
0.265869
0.00398172
0.166903
0.0905336
0.444369
0.594345

0.0280218
0.552107
0.000186685
0.0620473
0.897427
0.00068427
0.00618299
0.109813
0.136393
0.00359092
0.117433
0.0154492
0.0288553
0.322281
0.132338
0.133778
0.0352151
0.197608
0.330244
0.000328209
0.804641
0.0104668
0.047676
0.496355
0.868951
0.0180206
0.000307239
0.682125
0.416927
0.00303552
0.0962445
0.361266
0.820355
0.0405906
0.609247
0.66983
0.390373
0.192286
0.220992
0.00496232

0.00134342
0.511196
0.914502
0.0359997
0.000804304
0.528475
0.0581314
0.684406
0.723964
0.00283302
0.0615267
0.928666
0.917093
0.873649
0.3754
0.0995773
3.94815e-05
0.00718516
0.606092
0.104492
0.00371112
2.65485e-05
0.921289
0.000593505
0.216514
0.000204422
0.937446
0.785089
0.683644
0.724878
0.000917665
0.400148
0.530513
0.112576
0.00024194
0.00842814
0.782546
0.0999746
0.234734
0.482219

0.0117324
0.83077
0.0901344
0.0350962
0.000482275
0.0801886
0.72373
0.000228171
0.0871308
0.505836
0.19326
0.481879
0.183835
0.00378305
0.00210363
0.866722
0.0924393
0.671515
0.0490665
0.415408
0.140688
0.816358
0.359196
0.814545
0.0813975
0.318703
0.235311
0.211471
0.151384
0.0988839
0.0345332
0.171251
0.450272
0.000133954
9.08575e-05
0.10727
0.0977502
0.0437862
0.072373
0.791929

0.678554
0.314183
0.0445045
0.000326576
0.935021
0.496285
0.0062567
0.625948
0.132113
0.472874
0.520297
0.0632549
0.117606
0.14238
0.0880342
0.00243557
0.785503
0.918051
0.00743892
0.363915
0.0923168
0.591811
0.0017524
0.359824
0.0148451
0.011598
0.0770785
0.993922
0.0011936
0.389832
0.0120516
0.000925654
0.485458
0.00242389
0.948677
0.757106
0.298722
0.00426858
0.000415993
0.093855

0.225177
0.276487
0.000353679
0.378938
0.906798
0.91622
0.0149345
0.091146
0.641616
0.364894
0.00363413
0.81069
0.0983938
0.00899401
0.00447675
0.781653
0.00506604
0.240823
0.552519
0.000638945
0.0177093
4.48627e-05
0.853384
0.219048
0.00381656
0.0380902
0.520349
0.00935004
0.44803
0.453696
0.0395015
0.0431321
0.757687
0.00130702
0.614976
0.115173
0.215473
0.011373
0.539998
0.0141227

0.893077
0.0848073
0.0422201
0.759191
0.00500353
0.287421
0.848723
0.225011
0.732717
0.113214
0.0352178
0.997537
0.293253
0.0124656
0.00669227
0.311231
0.198472
0.0724002
0.430941
0.000378923
0.239747
0.476291
0.00198075
0.0232828
0.708857
0.0544391
0.989316
0.916856
0.317521
0.224425
0.0165
0.00850845
0.0203284
0.196011
0.731493
0.222051
0.534386
0.115383
0.835682
0.00071797

0.272675
0.581193
0.952574
0.416127
0.00686885
0.83847
0.142839
0.0912045
0.264615
0.0865018
0.126667
0.190431
0.946812
0.195059
0.263703
0.58301
0.0225269
0.103376
0.3082
0.0465125
0.0285115
0.832785
0.0324095
0.867848
0.050277
0.0202995
0.426704
0.801709
0.683701
0.0112579
0.45047
0.00777602
0.222742
0.140897
0.701715
0.942972
0.940633
0.188508
0.148068
0.472192

0.00603541
0.0041096
0.369723
0.367457
0.2041
0.128851
0.478769
0.260817
0.975882
0.982643
0.0483949
0.00825548
0.0024538
5.93169e-05
0.992117
0.00740331
0.309592
0.754433
0.000363839
0.850319
0.354907
0.00885598
2.66804e-05
0.421108
0.142031
0.000335145
0.00239256
0.912076
0.000688986
0.726007
0.0022921
0.00164506
0.368385
0.530122
0.976025
0.896497
0.517279
0.7762
0.000632848
0.00360736

0.00013029
0.325102
0.00362481
0.226708
0.433037
0.000524813
0.000328159
0.134238
0.0101416
0.118232
0.653476
0.0170686
0.001358
0.834885
0.0309318
0.102955
0.00321476
0.00178122
0.0304769
0.133717
0.870514
0.301536
0.00125525
0.76434
0.237353
0.170533
0.00492588
0.233994
0.0580643
0.139965
0.712801
0.396962
0.040568
0.27671
0.959752
0.568543
0.0534123
0.356726
0.0120688
0.107353

0.94161
0.0245944
0.0510303
0.924482
0.3515
0.856028
0.000433659
0.00204095
0.448555
0.00615167
0.00407994
0.000518794
0.00645787
0.000235629
0.00936575
0.00328481
0.0493626
0.0029195
0.660299
0.083649
0.000697769
0.0012077
0.157739
0.0578926
0.00220925
0.185185
0.00377995
0.00422497
0.689232
0.00170432
0.192978
0.0578509
0.0779925
0.920851
0.795021
0.0159176
0.0756707
0.229984
0.165165
0.209465

0.0642273
0.000470304
0.0186443
0.776047
0.571262
0.00339828
0.000431246
0.0277758
0.0401375
0.70578
0.611894
0.619011
0.282238
0.31661
0.0225101
0.000894534
0.032964
0.501463
0.188693
0.272298
0.892036
0.183052
0.0663917
0.347594
0.00671199
0.657748
0.282743
0.0584286
0.704869
0.00129851
0.439173
0.00298769
0.000154661
0.934008
0.645289
0.124593
0.377641
0.598024
0.0753124
0.543742

0.0446252
0.549653
0.212502
0.705548
0.281265
0.158244
0.0110366
0.173084
0.00308427
0.98588
0.00889205
0.00314704
0.0506607
0.0625592
0.359921
0.000659307
0.0682303
0.508029
0.000528868
0.79896
0.000164571
0.688452
2.26052e-05
0.609171
0.916371
0.736238
0.00589058
0.406509
0.0356126
0.180278
0.372524
0.260226
0.00139423
0.741159
2.37669e-05
0.0054759
0.112975
0.633752
0.231454
0.576375

0.0475973
0.151226
0.210818
0.00296758
0.616462
0.195436
0.156587
0.373637
0.00142377
0.000174847
0.000430691
0.0287281
0.152871
0.0239872
0.00921595
0.00340739
0.237031
0.197873
0.480917
0.325948
0.120164
0.00328287
0.0202882
0.212866
0.0652409
0.146643
0.408897
0.803985
0.25446
0.0675162
0.00147596
0.336384
0.936346
0.0277044
0.0227996
0.314614
0.000487603
0.781145
0.0699859
0.00709421

0.722584
0.00425984
0.00620104
0.00245566
0.859923
0.109078
0.952427
0.879646
0.200181
0.878051
0.916559
0.56388
0.920604
0.0469445
0.108133
0.44759
0.000225109
0.0886886
0.0590045
0.00330866
0.539314
0.394836
0.084661
0.0865112
0.0945657
0.00432209
0.224598
0.308912
0.915604
7.84475e-05
0.0146532
0.557497
0.327915
0.0627113
0.481333
0.49419
0.383091
0.00293673
0.133322
0.127058

0.30671
0.132605
0.194021
0.323038
0.00180893
0.000837887
0.26732
0.263579
0.851598
0.168147
0.234739
0.106795
0.000404925
0.0644904
0.264349
0.557451
0.0343442
0.0233894
0.488204
0.979616
0.898054
0.307573
0.0186533
0.24952
0.210365
0.00327669
0.218164
0.0630263
0.994366
0.000223451
0.0274144
0.0869509
0.114881
0.413145
0.0616177
0.949498
0.398265
0.0905003
0.253086
0.928142

0.24647
0.0355818
0.87685
0.0321794
0.000164931
0.64809
0.244642
0.416949
0.183133
0.0481797
0.0435091
0.720036
0.381938
0.000123744
0.320818
0.805619
0.636285
0.993463
0.010816
0.907574
0.00296106
0.788156
0.818298
0.00685354
0.977731
0.628999
0.0729235
0.0495524
0.0711217
0.000498931
0.836841
0.000310061
0.953802
0.00367611
0.00736962
0.00919364
0.128927
0.00933903
0.168874
0.00048497

0.00118001
0.941097
0.00575604
0.0247538
0.000173486
0.923912
0.661424
0.00298289
0.023009
0.84381
0.821292
0.399759
0.00253617
0.00182189
0.113482
0.0147033
0.00498369
0.131325
0.601866
0.000377907
0.384553
0.784762
0.0248994
0.319286
0.531128
0.00534318
0.121714
0.718176
0.427685
0.0156284
0.0702113
0.632408
0.0551961
0.00399482
0.0782337
0.0371956
0.0842527
0.000839228
0.56903
0.185366

0.0251142
0.0265101
0.000478415
0.000155615
0.594559
0.062133
0.928973
0.964674
0.00462457
0.323013
0.455703
0.0926567
0.279461
0.0126631
0.456755
0.51169
0.0100631
0.00160279
0.00676059
0.00195742
0.00481858
0.130907
0.106929
0.0541939
0.000464656
0.175349
0.879543
0.00682738
0.0265034
0.29226
0.00630752
0.00401959
0.257547
0.814538
0.842381
0.222126
0.0113664
0.00394512
0.901571
0.0477641

0.285888
0.722422
0.000503038
0.133752
0.934633
0.0049613
0.0292872
0.582087
0.0295325
0.181556
0.447452
0.000466331
0.142783
0.00268685
0.345738
0.7762
0.000955967
0.0349762
0.0275737
0.0594763
0.0017456
0.0232975
0.0114974
0.170982
0.938403
0.0133626
0.224977
0.602866
0.971061
0.442601
0.31974
0.354744
0.516548
0.621345
0.762513
0.141869
0.0771183
0.0264727
0.797659
0.0293056

0.73572
0.0100166
0.0314566
0.53643
0.589322
0.00013497
0.535751
0.976408
0.573301
0.00022026
0.0226184
0.0126957
0.695789
0.617877
0.00798089
0.616386
0.712044
0.881432
0.00150038
0.134417
2.50164e-05
0.252599
0.0202799
0.751482
0.108326
0.00373995
0.000139425
0.249845
0.0857617
0.000160258
0.601893
0.00200979
0.0882193
0.0167192
0.0457155
0.385845
0.0022039
0.0827478
0.000852804
3.17201e-05

0.333765
0.0299995
0.902643
0.00513486
0.794894
0.80464
0.494539
0.92153
0.35224
0.325668
0.179068
0.208341
0.766834
0.000257213
0.167609
0.128582
0.0418006
0.0300937
0.809924
0.815805
0.871636
0.0644434
0.537363
0.00443855
0.99195
0.0352479
0.0159359
0.595
0.00592381
0.932451
0.00849155
0.0670111
0.004455
0.557795
0.0718231
0.037745
0.0390085
0.0265784
0.748363
0.611118

0.0911713
0.00253264
0.00015811
0.735188
0.015313
0.0149858
0.0212463
0.305333
0.229516
0.0942032
0.00496924
0.661234
0.182904
0.00571579
0.396246
0.044028
0.71317
0.931743
0.964735
0.399858
0.292601
0.00696343
0.216539
0.558554
0.00871798
0.160712
0.000320129
0.943684
0.0237709
0.0380692
0.703404
0.0492975
0.827401
0.207255
0.764105
0.124387
0.191475
0.415256
0.000117441
0.0198147

0.00857207
0.00479601
0.00222534
0.0570725
0.00685891
0.75375
0.233529
0.832525
0.861651
0.00369254
0.296659
0.0347821
0.00510795
0.747737
0.070842
0.162417
0.8779
0.2695
0.0130176
0.457252
0.259613
0.25714
0.15146
0.00942969
0.272562
0.307348
0.96198
0.839243
0.210106
0.0579099
0.0973453
0.0426394
0.325597
0.176517
0.0631249
0.0197361
0.0631577
0.00734941
0.700066
0.925608

0.821001
0.849786
0.000232444
0.219871
0.475208
0.232318
0.502251
0.00198916
0.0201108
0.351427
0.39841
0.276871
0.00466229
0.200453
0.179124
0.078739
0.272196
0.102737
0.0746034
0.107456
0.190952
0.122987
0.0276089
0.0566351
0.507488
0.428052
0.0433537
0.909296
0.00163082
0.00586744
0.0164449
0.0113385
0.974826
0.380879
0.101062
0.0208959
0.730868
0.127036
0.603901
0.0485395

0.798052
0.0252276
0.000158636
0.00231748
0.0335182
0.041752
0.0239075
0.00755716
0.0113253
0.0160484
0.870311
0.00268074
3.59558e-05
0.00215452
0.0458142
0.0764104
0.569598
0.254414
0.237197
0.0176599
0.397997
0.372272
0.184128
0.237673
0.000895926
0.00625916
0.893283
0.785726
0.711347
0.467778
0.033619
0.251896
0.313933
0.0599805
0.115352
0.266627
0.024967
0.8303
0.183271
0.321407

0.894226
0.00663455
0.000165026
0.265599
0.0353605
0.361521
0.01619
0.00389481
0.100039
0.976485
0.0317294
0.0058752
0.0805744
0.00505646
0.437435
0.380232
0.430789
0.0829609
0.0647028
0.309472
0.0529868
0.00626601
0.53809
0.893726
0.520949
0.059932
0.0707022
0.953481
0.75323
0.00994164
0.161432
0.0478672
0.00297113
0.00094306
0.122155
0.868491
0.610628
0.40997
0.910595
0.000708292

0.018279
0.00118395
0.429229
0.741074
0.00805196
0.453899
0.00311756
0.905473
0.713237
0.00431951
0.00145656
0.0538916
0.250073
0.976844
0.036344
0.0246777
0.031866
0.0020104
0.196955
0.0331257
0.314785
0.000910295
0.452563
0.285462
0.265834
0.22597
0.924924
0.103361
0.177535
0.054571
0.00480187
0.160165
0.779313
0.00172595
0.00861628
0.00320324
0.923367
0.0297044
0.517333
0.985476

0.00152855
0.481838
0.000212205
0.102976
0.000335042
0.758105
0.426059
0.211888
0.84612
0.00329085
0.0273978
0.000641865
0.926744
0.83762
0.114798
0.944471
0.455404
0.0065608
0.934818
0.0120325
0.129083
0.00338946
0.675294
0.439491
0.315437
0.109552
0.428194
0.770477
0.869006
0.0621481
0.00308652
0.613009
0.000356673
0.00743719
0.675103
0.0224927
0.00100472
0.0176364
0.944799
0.55421

0.000613696
0.000568579
0.843355
0.000367995
0.782466
0.951855
0.843196
0.0187525
0.435683
0.000743587
0.125594
0.000539384
0.0216923
0.726138
0.770684
0.92352
0.150972
0.0591337
0.0788921
0.216048
0.950227
0.136389
0.941581
0.00227564
0.00794531
0.0656679
0.0143498
0.0887716
0.0981583
0.00340767
0.493735
0.0663547
0.735681
0.0249618
0.425442
0.188565
0.0314121
0.261792
0.795465
0.39799

0.0204106
0.88861
0.54336
0.750045
0.000405091
0.000311892
0.0992613
0.378272
0.214391
0.972864
0.0542812
0.0287833
0.2192
0.866531
0.151199
0.00805788
0.71333
0.0110821
0.93054
0.66739
0.478611
0.0151783
0.0256041
0.43358
0.346654
0.00439319
0.0468538
0.0105637
0.0488263
0.176139
0.782165
0.660765
0.0499016
0.607794
0.762938
0.227032
0.578976
0.056297
0.00303334
0.905012

0.000459537
0.215057
0.0031246
0.0129367
0.360579
0.581718
0.575396
0.00273472
0.392125
0.912907
0.00303809
0.560588
0.606668
0.338011
0.0134694
0.969422
0.00598089
0.0290121
0.0116201
0.889776
0.0560458
0.0364773
0.87577
0.0239986
0.915279
0.960776
0.399025
0.00498254
0.00309242
0.169364
0.000749934
0.0207219
0.000205552
0.00442288
0.24539
0.128815
0.00312994
0.000872452
0.00294977
0.00193576

0.00487309
0.000549957
0.00710852
0.633985
0.000136592
0.716509
0.0474854
0.35661
0.0492734
0.464059
0.0776599
0.0106407
0.757147
0.704055
0.334506
0.428368
0.931078
0.410592
0.000317934
4.15911e-06
0.853767
0.166396
0.980289
0.355312
0.00985221
0.137457
0.786451
0.949273
0.00754821
0.662513
0.0747818
0.0821007
3.33076e-05
0.781157
0.561104
0.581037
0.017593
0.0139526
0.000788587
0.158903

0.00165215
0.000426478
0.946122
0.952574
0.189688
0.0213563
0.827775
0.0984652
0.000251024
0.0192601
0.00522742
0.020929
0.659102
0.618144
0.811514
0.945624
0.178624
0.000474081
0.014582
9.6109e-05
0.0273752
0.37598
0.825759
0.00398285
0.0621048
0.509588
0.852315
0.946996
0.0990064
0.0103278
0.000857103
0.100501
0.99258
0.00351228
0.00388088
0.00646084
0.463636
0.252842
0.119289
0.967547

0.097205
0.365505
0.0983923
0.0101463
0.796343
0.000185617
0.0581103
0.0382251
0.0460281
0.0104771
0.000301779
0.678871
0.000311823
0.0753591
0.858157
0.237519
0.065496
0.73912
0.801974
0.979934
0.954832
0.0449332
0.463851
0.0848898
0.211196
0.390923
0.0640411
0.000875229
0.0338228
0.00165862
0.346284
0.00487484
0.0146488
0.0465037
0.10684
0.0294729
0.00163058
0.359342
0.0444757
0.244784

0.00583636
0.403899
0.561108
0.0108324
0.0347392
0.0171081
0.853937
0.263097
0.318357
0.2706
0.317083
0.0123688
0.138832
0.935138
0.730014
0.954761
0.0168395
0.122501
0.0763645
0.992531
0.392
0.728709
0.226069
0.834823
0.695168
0.0190754
0.265479
0.971251
0.864632
0.356846
0.293591
0.592073
0.206269
0.384203
0.316257
0.00579721
0.00704395
0.0154581
0.908622
0.0798845

0.000268779
0.00757787
0.804656
0.000696622
0.000658537
0.756533
0.109485
0.000717449
0.392763
0.11432
0.130946
0.586864
0.045896
0.187132
0.184379
0.00106823
0.0281323
0.000320488
0.689846
0.239212
0.286612
0.239528
0.00640829
0.0971071
0.85869
0.346861
0.926595
0.160834
0.904506
0.0559489
0.618287
0.0547514
0.465613
0.413547
0.0313565
0.107735
0.0820736
0.103001
0.561146
0.414324

0.0028454
0.00120416
0.238826
0.00145553
0.000167673
0.848165
0.000758004
0.305382
0.00123159
0.00217027
0.371993
0.214793
0.262626
0.00515292
0.0372588
0.278941
0.654962
0.0847459
0.148362
0.00474679
0.0118288
0.774249
0.0089531
0.563899
0.275822
0.941835
0.230859
0.077888
0.838085
0.918529
0.00489667
0.00610572
0.00037252
0.00109814
0.00252475
0.00079095
0.00378463
0.700561
0.121356
0.23261

0.212332
0.0877151
0.403256
0.865679
0.00793723
0.0349112
0.00445787
0.0643824
0.000835583
0.224068
7.05671e-05
0.0751969
0.000130873
0.0043475
0.0196046
0.143075
0.814143
0.0215953
0.000133076
0.0171996
0.00548267
0.312099
0.440448
0.555079
0.837486
0.530837
0.589184
0.968413
0.763809
0.0997059
0.00664887
1.29143e-06
0.248917
0.0380655
0.00616462
0.123797
0.97877
0.208878
0.0195863
0.084109

0.87821
0.00102829
0.00291898
0.695531
0.0174891
0.000140148
0.000333909
0.00340202
0.94322
0.000681615
0.0196151
0.631891
0.126147
0.00066125
0.636584
0.0030685
0.856177
0.0841295
0.00625698
0.563109
0.0015114
0.00612834
0.859527
0.00309542
0.104295
0.110109
0.00219364
0.000451479
0.630098
0.110635
0.555357
0.00144896
0.974874
0.288024
0.452456
0.0863219
0.264114
0.740099
0.0389079
0.579785

0.114642
0.00164762
0.00103223
0.252506
0.952574
0.0346679
0.000262302
0.00129776
0.0299304
0.00570421
0.547019
0.44511
0.912374
0.189932
0.228187
0.00316959
0.00253435
0.00214068
0.00228188
0.000926354
0.251671
0.00151837
0.311772
0.564706
0.00153058
0.484486
0.774563
0.993511
0.9116
0.151283
0.379537
0.372815
0.786044
0.00271492
0.260242
0.000810866
0.00478249
0.00302654
0.00614914
0.0212761

0.384424
0.0532419
0.0439921
0.0369431
0.819817
0.120073
0.000987489
0.00572635
0.0126666
0.0076911
0.229289
0.0217261
0.0147624
0.00100001
0.296972
0.0157174
0.0831645
0.00050455
0.00497116
0.561135
0.0233583
0.972174
0.918307
0.0279849
0.783145
0.00147046
0.373146
0.00329858
0.858919
0.0454282
0.0887339
0.758317
0.00132126
0.00547257
0.271852
0.565699
0.380599
0.308142
0.288333
0.781562

0.865378
0.000924554
0.00745594
0.0137253
0.790014
0.001292
0.618576
0.989799
0.946442
0.893815
0.0198967
0.229034
0.0038783
0.64653
0.978465
0.0346485
0.00416044
0.175524
0.0133435
0.93035
0.00091204
0.0036211
0.91735
0.0621894
0.0276959
0.000134987
0.115214
0.379606
0.0134085
0.0566397
0.689286
0.036855
0.145443
0.0676249
0.601023
0.0827863
0.197281
0.0887732
0.0591128
0.245638

0.0038453
0.391129
0.483807
0.893169
0.94322
0.0647613
0.875798
9.99682e-05
0.93209
0.137054
0.192212
0.000524743
0.0652864
0.0563679
0.0320811
0.133098
0.0212861
0.0241513
0.378781
0.0663018
0.0300888
0.70688
0.488799
0.131817
0.389859
0.0227348
0.0135604
0.892391
0.264153
0.075971
0.756801
0.535458
0.953728
0.021486
0.00171627
0.00259581
0.933679
0.8923
0.252119
0.192973

0.31201
0.00125192
0.000280529
0.74199
0.000187784
0.0567115
0.000123395
0.737893
0.0018122
0.477409
0.749933
0.970413
0.000210807
0.202923
0.000649172
0.913517
0.00578027
0.00603368
0.486456
0.234963
0.64617
0.0633873
0.225103
0.112594
0.00265057
0.365439
0.890613
0.00601186
0.44872
0.00193027
0.0452916
0.011789
0.272931
0.0130436
0.074428
0.488242
0.00116606
0.0655679
0.0115788
0.0020618

0.93161
0.0508495
0.000177139
0.00422016
0.937343
0.44909
0.00465653
0.94231
0.0195246
0.106538
0.167999
0.00181777
0.350382
0.507216
0.340109
0.541644
0.0472142
0.00130215
0.173474
0.0020091
0.572718
0.000659038
0.151502
0.815632
0.619937
0.00322206
0.000208784
0.0686897
0.577976
0.0535564
0.0668393
0.0811242
0.00823783
0.37101
0.00524233
0.00977032
0.134845
0.867044
0.0317165
0.0219915

0.000279399
0.000199973
0.000681722
0.0640568
0.834269
0.00232516
0.891255
0.0310558
0.0202337
0.907489
0.0343708
0.130532
0.721773
0.0523316
0.0889419
0.0296577
0.00570714
0.106311
0.136493
0.21384
0.00296821
0.000291973
0.992486
0.431836
0.83347
0.103937
0.00160404
0.00751567
0.833233
0.00829958
0.405209
0.310051
0.471034
0.0249477
0.0233474
0.93533
0.0576935
0.119965
0.75844
0.0251216

0.163435
0.363712
0.108813
0.000320874
0.152735
0.0105364
0.89268
0.0666626
0.562899
0.00674673
0.00133572
0.878591
0.00572411
0.00664922
0.00793742
0.745451
0.183658
0.46525
0.000259338
0.793844
0.752608
0.0854055
0.191039
0.575362
0.717307
0.221256
0.119157
0.937873
0.0140759
0.0371872
0.00901962
0.00836493
0.668744
0.440433
0.387618
0.203347
0.647298
0.212015
0.907174
0.122244

0.00255469
0.284523
0.00384441
0.00133929
0.535848
0.0141696
0.869615
0.217186
0.631273
0.000885892
0.00623022
0.381132
0.967296
0.131133
0.412644
0.000383326
0.746822
0.00780065
0.428368
0.00763667
0.00100592
0.0116004
0.00165648
0.00164574
5.49207e-05
0.0179318
0.0496178
0.574614
0.783359
0.31782
0.0792743
0.541836
0.211022
0.0587363
0.281063
0.928514
0.00600688
0.161996
0.511374
0.00602837

0.000951168
0.000183326
0.00071894
0.00414804
0.280559
0.0121794
0.000237261
0.915856
0.324935
0.000296326
0.0472279
0.305327
0.960187
0.807639
0.154787
0.31727
0.160795
0.262906
0.0408826
0.838108
0.000117556
0.130798
0.143772
0.538858
0.162724
0.000541197
0.00325291
0.79586
0.412509
0.182121
0.272932
0.232015
0.00382192
0.00114599
0.00284188
0.316983
0.648447
0.109088
0.34341
0.0162577

0.0128698
0.892131
0.899866
0.0301951
0.000567976
0.000123395
0.0350065
0.058955
0.934089
0.542058
0.0260485
0.001056
0.015656
0.884231
0.49258
0.0570498
0.225815
0.260842
0.229327
0.319347
0.982294
0.432402
0.191401
0.989905
0.0139292
0.503044
0.383824
0.56861
0.307018
0.0476995
0.000198362
0.198567
0.134313
0.22639
0.00262873
0.959552
0.00145673
0.447166
0.60382
0.637581

0.94792
0.750163
0.000196127
0.204275
0.509474
0.257433
0.946721
0.00182617
0.19994
0.00478756
0.905439
0.00133567
0.870792
0.861225
0.00714021
0.000140033
6.05483e-05
0.116636
0.843029
0.0236428
0.000967672
0.0106762
0.00372553
0.00122776
0.0297392
0.0488683
0.146123
0.495944
0.00167989
0.0173512
0.453917
0.920903
0.0325696
0.165342
0.959536
0.0446403
0.18798
0.961616
0.0165925
0.233405

0.00112382
0.000330517
0.000383427
0.927723
0.000469849
0.661345
0.436708
0.324352
0.0589397
0.00160964
0.000389217
0.017919
0.290232
0.598205
0.414983
0.459377
0.315069
0.59544
0.04084
0.810602
0.715299
0.350364
0.657706
0.536494
0.931297
0.401145
0.434251
0.0882485
0.00381071
0.235139
0.358266
0.0297896
0.0178979
0.0128443
0.869428
0.00381725
0.0265375
0.00745081
0.569019
0.679251

0.00104042
0.0147839
0.910804
0.884441
0.00174406
0.00017837
0.617101
0.0330978
0.0686677
0.0531095
0.0724588
0.0960205
0.127362
0.360812
0.0911742
0.0520724
0.00326703
0.343418
0.152991
0.0248007
0.0475714
0.595263
0.000311484
0.969258
0.000856183
0.0309345
0.00782755
0.0107649
0.312245
0.33426
0.47584
0.220228
0.543057
0.000161036
1.40806e-05
0.00963477
0.761879
0.144881
0.00315142
0.663252

0.819769
0.0867097
0.00120323
0.0051892
0.408598
0.418414
0.514957
0.00333134
0.00101157
0.270044
0.840856
0.0650305
0.29659
0.959147
0.0338657
0.933814
0.138739
0.000607297
0.655803
0.536656
0.483273
0.0582098
0.693043
0.0660121
0.0311979
0.0368969
0.000371501
0.0311542
0.728642
0.317049
0.109043
0.699736
9.50586e-07
0.0013552
0.192029
0.0567591
0.101077
0.00139583
0.000108755
0.596231

0.389993
0.0398547
0.000203324
0.00785527
0.919489
0.624555
0.160159
0.723411
0.0025261
0.0384196
0.0193549
0.0528358
0.605674
0.508476
0.025323
0.0971811
0.66896
0.879232
0.220287
0.7435
0.014654
0.0373333
0.0247184
0.544642
0.0853779
0.00213309
0.370606
0.0003878
0.0409709
0.89818
0.0177474
0.183229
0.0219516
0.637888
0.0429111
0.0383438
0.974526
0.583548
0.157046
0.329556

0.0171702
0.00176419
0.00117183
0.157928
0.00153834
0.551079
0.003674
0.00241375
0.0487735
0.94033
0.0538282
0.484972
0.241113
0.000754889
0.692662
0.808528
4.3993e-05
0.0143932
0.00890285
0.394246
0.206062
0.642839
0.606606
0.0828493
0.3124
0.29363
0.198655
0.149938
0.571181
0.795415
0.187205
0.337487
0.0105393
0.0198909
0.00461924
0.181549
0.0193977
0.00422606
0.14791
0.00844565

0.821385
0.00449131
0.35784
0.000983838
0.0110479
0.0133918
0.047605
0.000530249
0.000770261
0.211563
0.11671
0.320335
0.576674
0.281255
0.385008
0.614153
0.206135
0.00202237
0.76347
0.788313
0.633045
0.587032
0.566925
0.0372193
0.307321
0.762686
0.00771965
0.0453706
0.0190488
0.274935
0.153222
0.0528586
0.869947
0.331469
0.417583
0.00722379
0.773742
0.0269982
0.0126288
0.317048

0.0103445
0.0141666
0.13967
0.0700338
0.000392986
0.00377762
0.943014
0.431452
0.00396689
0.644666
0.0187917
0.813466
0.893278
0.159183
0.219283
0.623222
0.441953
0.118282
0.0942446
0.0204787
0.0137358
0.36761
0.000729661
0.779196
0.00623089
0.0339382
0.0194829
0.0657515
0.151913
0.00279495
0.00766177
0.103188
0.789401
0.787808
0.000443827
3.49832e-05
0.303197
0.0107844
0.00629345
0.000497326

0.937151
0.460743
0.871731
0.139041
0.0171552
0.950214
0.000144581
0.980335
0.00012864
0.141328
0.00183097
0.113946
0.00523424
0.394505
0.828926
0.000239888
0.68207
0.156936
0.17582
0.032625
0.334204
0.923986
0.0177728
0.280873
0.714375
0.00129715
0.557974
0.925975
0.506933
0.0712128
0.000112743
0.584425
0.331358
0.0505108
0.00138482
0.000194159
0.182602
0.393937
0.00397257
0.268208

0.399798
0.91095
0.000681276
0.125566
0.0223441
0.0266813
0.00219883
0.386878
0.120323
0.80733
0.119366
0.965005
0.114735
0.132286
0.342003
0.965637
0.038247
0.0157196
0.00510334
0.558373
0.709837
0.0205667
0.17809
0.00988691
0.480923
0.0494338
0.791082
0.953938
0.00654137
0.0249314
0.181772
0.832501
0.240684
0.169973
0.813878
0.0206721
0.000242905
0.117808
0.15496
0.0568539

0.00371395
0.0264052
0.0149663
0.554733
0.00245977
0.0472998
0.817142
0.0131194
0.0356695
0.00879864
0.790796
0.267387
0.0999639
0.466864
0.000626697
0.160922
0.65746
0.180623
0.000707192
0.524493
0.579071
0.603492
0.574779
0.136749
0.0376392
0.00832535
0.587909
0.773545
0.0730849
0.964938
0.00286333
0.711587
0.00103878
0.43673
0.000236445
0.428748
0.527416
0.898509
0.240729
0.126489

0.790295
0.0108284
0.848712
0.000198565
0.0474289
0.712332
0.311632
0.0258107
0.177961
0.0130528
0.861109
0.839969
0.185567
0.204109
0.0124343
0.00120093
0.0317719
0.00593912
0.1184
0.243222
0.292011
0.908142
0.0982864
0.19668
0.00473782
0.000206214
0.00930372
0.894173
0.479059
0.174827
0.529367
0.000205207
0.670523
0.00959958
0.102391
0.0894231
0.0712857
0.411429
0.0226355
0.0282529

0.000967221
0.000252481
0.0197936
0.000231858
0.789266
0.00140523
0.322492
0.745545
0.240396
0.984183
0.000529055
0.0349081
0.0687159
0.56954
0.0723436
0.2889
0.815487
0.898359
0.852364
0.289707
0.16856
0.0219277
0.579123
0.0345876
0.0978033
0.177217
0.420191
0.0695623
0.311043
0.831717
0.331895
0.17845
0.961075
0.0169213
0.142574
0.392223
0.733835
0.934183
0.0230488
0.609003

0.794174
0.707831
0.725592
0.00212286
0.521531
0.000333422
0.000700899
0.0138685
0.00217451
0.0317767
0.00199913
0.147289
0.536655
0.202973
0.407597
0.808927
0.515302
0.165914
0.164351
0.002397
0.0721741
0.649336
0.000723081
0.847214
0.993194
0.0971774
0.00674829
0.632856
0.269027
0.00320097
0.217253
0.693582
0.693931
0.0794603
0.49546
0.000664564
0.193924
0.00805407
0.940003
0.00100232

0.00308562
0.00236438
0.0433029
0.0324723
0.840939
0.0629817
0.0471308
0.394939
0.177295
0.111262
0.718806
0.620385
0.472946
0.175248
0.000419878
0.848315
0.499897
0.774457
0.00389204
0.000853554
0.134379
0.0330139
0.21167
0.941035
0.530375
0.0664088
0.0893952
0.862839
0.0050935
0.127073
0.97354
0.0129109
0.0563306
0.787095
0.114978
0.180977
0.963968
0.175071
0.997388
0.561108

0.0931841
0.912025
0.00454799
0.0684645
0.00576854
0.000217152
0.0474011
0.572463
0.0655671
0.0571233
0.00371827
0.00561053
0.653445
0.46988
0.0612453
0.000123231
0.0578417
0.334199
0.843819
0.406191
0.502248
0.0921173
0.0514635
0.856451
0.31628
0.01261
0.314093
0.628991
0.76682
0.219642
0.546259
0.358369
0.943459
0.222867
0.572021
0.733728
0.00161556
0.863568
0.538448
0.000437514

0.0677433
0.724031
0.542865
0.00026008
0.0637748
0.470133
0.860152
0.804116
0.0036374
0.121238
0.835746
0.399181
0.826925
0.150184
0.0546441
0.251853
0.00167752
0.611545
0.00792199
0.790442
0.0365428
0.000294217
0.114114
0.00694366
0.000426629
0.114757
0.650777
0.111153
0.447281
0.0677302
0.0172805
0.0161709
0.0563221
0.0706568
0.252922
0.0014469
0.0100366
0.0864377
0.0968971
0.0020948

0.628965
0.0163112
0.87295
0.0114882
0.00207516
0.00511011
0.857755
0.901847
0.328417
0.708618
0.106177
0.0601923
0.246646
0.869501
0.860394
0.871806
0.892758
0.610503
0.122457
0.420667
0.375506
0.587425
0.0900774
0.0602673
0.072898
0.000320252
0.770699
0.00201466
0.79502
0.10754
0.894707
0.588411
0.00124846
0.359227
0.0369807
0.66172
0.0426096
0.0175317
0.981633
0.791434

0.000209881
0.00143572
0.00686925
0.0171546
0.00695723
0.736697
0.844752
0.773583
0.0922617
0.199284
0.639474
0.321077
0.000159541
0.814617
0.0014734
0.196647
0.00041479
0.0312503
0.159065
0.0142349
0.758002
0.0381469
0.0716728
0.0043821
0.93601
0.690041
0.000961421
0.111727
0.939672
0.558886
0.0173338
0.00440911
0.0438485
0.0309752
0.657673
0.109724
0.0121734
0.0171375
0.0915789
0.527868

0.771568
0.0830684
0.0833442
0.000395833
0.0723576
0.0999781
0.351631
0.0645622
0.00443091
0.0018904
0.150327
0.966827
0.757826
0.0195964
0.0664794
0.35798
0.34235
0.0421189
3.15982e-05
0.386661
0.148953
0.00836851
0.0826922
0.00129626
0.281941
0.332109
0.00761967
0.915531
0.00163428
0.915637
0.7022
0.0187477
0.934294
0.00694874
0.991884
0.890135
0.642188
0.143502
0.861086
0.084332

0.165956
0.558426
0.451529
0.000289329
0.00969848
0.0194463
0.229748
0.00473989
0.00147354
0.0279166
0.895214
0.145721
0.978546
0.00302352
0.0262718
0.69812
0.191765
0.135839
0.142376
0.634737
0.0399429
0.0491053
0.476271
0.0519875
0.950006
0.00434681
0.0510692
0.166931
0.0474724
0.00016644
0.000926299
0.718394
0.104894
0.327037
0.00603153
0.683336
0.504749
0.364152
0.667598
0.724808

0.0389498
0.135064
0.943524
0.00320965
0.000331469
0.00150201
0.13419
0.0183595
0.250636
0.0105516
0.0332037
0.0188132
0.341452
0.000474696
0.00667173
0.000363842
0.140948
0.000635692
0.000716665
0.0186085
0.00137864
0.0384869
0.0216076
0.445538
0.00869974
0.146114
0.151178
0.477523
0.00610794
0.803356
0.00817049
0.507154
0.285296
0.532397
0.68887
0.0207679
0.367657
0.0103365
0.186392
0.202758

0.00318841
0.000143926
0.0336653
0.351377
0.0331141
0.000981612
0.499535
0.0436419
0.440949
0.0543879
0.855833
0.0603524
0.00961231
0.954478
0.338653
0.147325
0.069139
0.0208254
0.101931
0.354773
0.00104374
0.814879
0.651321
0.000223622
0.170181
0.0457553
0.847862
0.125763
0.0062523
0.937456
0.133377
0.780409
0.735264
0.493797
0.394182
0.0852011
0.000511544
0.064121
0.344001
0.00285305

0.00122336
0.65779
0.552299
0.000453071
0.000228191
0.863393
0.00820539
0.274161
0.178044
0.00707438
0.299877
0.00133322
0.041309
0.0315313
0.0204828
0.189176
0.325024
0.0379286
0.0902902
0.00057274
0.8311
0.00158112
0.329717
0.00291402
0.00111306
0.849966
0.00358178
0.481099
0.00553672
0.0120883
0.641341
0.891929
0.206049
0.962051
0.000776278
0.147107
0.010436
0.852666
0.854151
0.000349825

0.000406705
0.00763202
0.00539488
0.000535548
0.332275
0.616809
0.0548569
0.806782
0.0787097
0.227793
0.242183
0.000231158
0.0763875
0.39568
0.000297107
0.586668
0.00244419
0.0885314
0.00196978
0.143066
0.71112
0.470889
0.00693655
0.030137
0.0253952
0.993173
0.00316623
0.0354225
0.000342358
0.768274
0.00456139
0.0131756
2.54202e-05
0.412059
0.158002
0.0109031
0.559983
0.0420804
0.0323914
0.0296959

0.0104583
0.00028721
0.00119223
0.00517789
0.000351663
0.00119303
0.789044
0.00682168
0.27441
0.00219234
0.0271019
0.00571092
0.000839024
0.437506
0.584633
0.346448
0.3394
0.112832
0.00174208
0.0770203
0.0712571
0.735352
0.932923
0.479069
0.101866
0.000982469
0.0186908
0.501778
0.769166
0.0220495
0.0704097
0.149043
0.140888
0.0135075
0.158894
0.106505
0.0049997
0.662698
0.49631
0.510047

0.0164861
0.458955
0.677779
0.138433
0.0443353
0.00486264
0.000212283
0.754375
0.210379
0.00297002
0.116818
0.0970411
0.0134501
0.036064
0.000969501
0.00226263
0.00522866
0.83923
0.197837
0.424989
0.894514
0.0305832
0.0197353
0.527937
0.0172754
0.165099
0.0961768
0.0437774
0.021118
0.94316
0.834934
0.00288551
0.0265313
0.252333
0.82231
0.345872
0.316674
0.0096103
0.130101
0.802045

0.249988
0.191289
0.00186957
0.860913
0.000237935
0.611268
0.343878
0.11694
0.682905
0.288483
0.000136046
0.108198
0.0393963
0.297563
0.383886
0.635178
0.179291
0.953714
1.89547e-05
0.12446
0.363791
0.080905
0.260191
0.0114113
0.0973054
0.350069
0.00919416
0.597876
0.508026
0.278495
0.630663
0.181638
0.015598
0.124982
0.146712
0.721133
0.00248075
0.797704
0.974374
7.56521e-05

0.210597
0.919663
0.890456
0.471837
0.439946
0.3
0.0187879
0.558557
0.451861
0.790011
0.750257
0.77352
0.755378
0.133098
0.370583
0.951431
0.616394
0.859536
0.835906
0.760437
0.0262052
0.000221188
0.396684
0.142705
0.743515
0.0934979
0.000298071
0.311494
0.512019
0.831973
0.00074234
0.000699671
0.116063
0.00133487
0.217663
0.559456
0.0036977
0.0272063
0.000443182
0.00154582

0.000123395
0.482815
0.312622
0.000391053
0.0116672
0.000483116
0.014801
0.445093
0.105946
0.17342
0.946865
0.746337
0.628369
0.992087
0.729186
0.834393
0.133014
0.00395956
0.442141
0.0077817
0.0023239
7.87692e-05
0.837076
0.000973231
0.0101352
0.0750018
0.0122283
0.117363
0.766443
0.0122549
0.000561576
0.0961434
0.00290694
0.915212
0.543095
0.0812867
0.0173722
0.449197
0.00205548
0.000143909

0.0337048
0.852964
0.000411389
0.158502
0.000358977
0.000255737
0.00491181
0.828457
0.0906898
0.535369
0.113148
0.442977
0.40342
0.964978
0.521691
0.162997
0.0412235
0.0884292
0.103298
0.230834
0.0516632
0.672967
0.173679
0.149983
8.83614e-05
0.113249
0.458783
0.107313
0.000109564
0.00339642
0.747209
0.0833516
0.661828
0.768766
0.00942521
0.738883
0.973834
0.104688
0.0748234
0.000294327

0.000392089
0.795265
0.000896832
0.0816569
0.000201526
0.137125
0.0675107
0.396978
0.00324678
0.00346803
0.062899
0.0019357
0.00123019
0.00243573
0.0189139
0.208193
0.0899668
0.982944
0.00985121
0.0263409
0.00134978
0.104779
0.00872205
0.0288905
0.279412
0.328577
0.126563
0.705755
0.00157236
0.787792
0.241124
0.196633
0.00880195
0.0033708
0.906784
0.614744
0.00154189
0.244866
0.0410904
0.549635

0.22844
0.000302619
0.310446
0.000277431
0.00899703
0.000177734
0.0911067
0.246991
0.946318
0.842571
0.467255
0.227781
0.0824057
0.00535016
0.375651
0.55413
0.00128993
0.805086
0.00193376
0.0128446
0.000563329
0.212086
0.937036
0.0314307
0.03535
0.0209289
0.236591
0.0757133
0.490896
0.864375
0.999559
0.813213
0.900747
0.367531
0.499337
0.513086
0.023993
0.0180003
0.42962
0.0266462

0.85682
0.000450287
0.00257284
0.000375159
0.755392
0.000247055
0.00174533
0.00748827
0.0413926
0.505028
0.00263042
0.372137
0.146869
0.863278
0.218512
0.898285
0.0244787
0.208816
0.00175377
0.0135632
0.476206
0.0335384
0.725307
0.766031
0.797794
0.00523875
0.000941213
0.941203
0.520123
0.333039
0.0229849
0.0724821
0.501397
0.00463641
0.290049
0.533523
0.0622858
0.00956647
0.227191
0.268941

0.0862313
0.832905
0.142223
0.621245
0.000123395
0.0446815
0.00415613
0.578799
0.000374744
0.331514
0.00126126
0.0103067
0.171711
0.529639
0.000771748
0.470857
0.0055258
0.755393
0.0257871
0.0669562
0.485846
0.27375
0.724123
0.0167651
0.181743
0.326367
0.346049
0.969451
0.137219
0.909915
0.00582423
0.402789
0.12496
0.00465947
0.57928
0.679748
0.132141
0.0429979
0.866179
0.00373507

0.572112
0.000578792
0.451031
0.0487377
0.00404697
0.014447
0.00071178
0.666432
0.0133755
0.00141794
0.0387159
0.0573142
0.187186
0.00500899
0.725073
0.0137739
0.000820398
0.798959
0.330812
0.110073
0.0220151
0.29551
0.797981
0.449316
0.0550891
0.0105206
0.288986
0.000603785
0.806476
0.785056
0.738239
0.0346418
0.487602
0.0582505
0.178633
0.355809
9.91683e-05
0.882494
0.464739
0.00833881

0.399366
0.000123395
0.665756
0.0305631
0.841801
0.915535
0.0098782
0.22547
0.216585
0.12253
0.773038
0.0711758
0.0669338
0.0235708
0.0203506
0.666945
0.00442963
0.521215
0.00984294
0.778039
0.814506
0.157044
0.000774468
0.586844
0.179675
0.00649151
0.54776
0.320433
0.0649127
0.838607
0.975893
0.675894
0.00365834
0.197572
0.345092
0.0299247
0.349072
0.0185954
0.176796
0.11799

0.0204966
0.000167596
0.924107
0.000170227
0.00466838
0.00871211
0.000123395
0.0496375
0.569674
0.0048517
0.213013
0.0705608
0.218843
0.337781
0.00318163
0.846185
0.00180126
0.14545
0.956842
0.0118364
0.0112526
0.964783
0.076177
0.29245
0.00552837
0.0455337
0.885926
0.000313637
0.00789513
0.927761
0.0539786
0.10808
0.697683
0.000687092
0.743484
0.0227972
0.712214
0.00802239
0.00757933
0.189693

0.245175
0.945963
0.00164434
0.00362955
0.00174646
0.938677
0.000217898
0.23157
0.195408
0.398741
0.239206
0.0016035
0.000299215
0.307273
0.00156594
0.0639292
0.0828165
0.395507
0.19992
0.343798
0.078217
0.00318472
0.331202
0.00524009
0.435665
0.00373229
0.637411
0.933327
0.000443313
0.163581
0.00287909
0.324213
0.0214324
0.597971
0.191831
0.160814
0.0017928
0.621294
0.220388
0.911023

0.896462
0.000123395
0.659891
0.000123395
0.497407
0.574901
0.00204352
0.239612
0.430385
0.14258
0.00200728
0.000601544
0.00670919
0.253706
0.0350017
0.197699
0.000689018
0.752955
0.254566
0.00930626
0.253114
0.000218106
0.00042413
0.4691
0.441921
0.269627
0.906209
0.818901
0.00871394
0.0742862
0.0786211
0.430801
0.197381
0.39599
0.991224
0.301832
0.188734
0.119544
0.00825136
0.679469

0.000289615
0.00131274
0.0377726
0.64698
0.0445044
0.00331626
0.567868
0.0193125
0.149845
0.382924
0.0030231
0.00344096
0.000126036
0.0213169
0.957514
0.490998
0.00161517
0.140315
0.0226437
0.430258
0.000524267
0.507903
0.000119754
0.000489221
0.00146358
0.935094
0.0824396
0.00976831
1.54979e-05
0.309617
0.434748
0.224737
0.00393027
0.266829
0.415323
0.247002
0.567843
0.00389288
0.952086
0.316614

0.785448
0.0256782
0.00151592
0.632684
0.00170501
0.662613
0.168975
0.270292
0.328629
0.777887
0.00474561
0.521721
0.306112
0.0047082
0.696067
0.00125064
0.00352436
0.0057636
0.973806
0.0316271
0.177371
0.00300351
0.650823
0.000260582
0.938437
0.178174
0.00115821
0.0873385
0.0256702
0.00908626
0.227993
0.755583
0.723938
0.068017
0.401407
0.156357
0.832036
0.2477
0.00866899
0.377476

0.215473
0.750352
0.00339077
0.00018268
0.885014
0.865975
0.143501
0.527145
0.551982
0.499451
0.254903
0.0146513
0.0467774
0.00409257
0.0188926
0.165123
0.0691078
0.397028
0.0416191
0.0373212
0.0602364
0.0351462
0.0458122
0.00487336
0.21899
0.547654
0.614185
0.247522
0.952809
0.760758
0.00565669
0.948369
0.358896
0.0753435
0.507678
0.0156371
0.704525
0.139534
0.050435
0.0536655

0.0413756
0.920232
0.000268748
0.000199893
0.772123
0.112208
0.000198769
0.564301
0.460663
0.00305591
0.493462
0.000254123
0.0253813
0.216379
0.949917
0.0666102
0.104365
0.138532
0.22527
0.0311627
0.922518
0.9744
0.642919
0.0202456
0.0115669
0.00734482
0.692671
0.00328862
0.467791
0.0273978
0.628548
0.0695792
0.00964073
0.953315
0.0106658
0.124797
0.659417
0.00208418
0.751368
0.986157

0.00118214
0.000324681
0.000573874
0.000930995
0.00161776
0.000327881
0.000739606
0.204052
0.32357
0.367385
0.218614
0.882296
0.000506276
0.993474
0.510414
0.380036
0.0109237
0.00866391
0.00492099
0.565081
0.677933
0.318374
0.311918
0.608804
0.764714
0.0141354
0.070759
0.268905
0.200366
0.586561
0.99975
0.527777
0.0872753
0.825935
0.000135181
0.102936
0.0133673
0.0560995
0.694195
0.00161737

0.00288274
0.104381
0.000510059
0.0790679
0.012034
0.00252875
0.0545091
0.958659
0.239192
0.00543742
0.434706
0.00272174
0.027083
0.728508
0.0481812
0.224938
0.240654
0.180319
0.0151508
0.00018929
0.113599
0.982271
0.167293
7.8969e-05
0.0534453
0.134918
0.041252
0.211559
0.749636
0.389452
0.000622832
0.0146063
0.0145491
0.94444
0.000716439
0.175701
0.386774
0.0523497
0.0175603
0.0543104

0.167146
0.000195779
0.000984447
0.000431204
0.0217079
0.810253
0.00117631
0.0158531
0.0923609
0.289819
0.189391
0.732345
0.328525
0.0494382
0.00705045
0.291757
0.0392413
0.000109936
0.447228
0.0079493
0.777524
0.0168025
0.750039
0.287392
0.274353
0.188805
0.00011954
0.807733
0.036448
9.21848e-05
0.561866
0.00662955
0.624315
0.34505
0.332128
0.0021417
0.239807
0.0774195
0.997004
0.0513684

0.0218988
0.000813139
0.944478
0.00170038
0.866727
0.000305038
0.000655673
0.136912
0.913435
0.951488
2.81553e-05
0.000529509
0.187361
0.564828
0.600458
0.879789
0.00565768
0.924897
0.428745
0.623363
0.0149929
0.0515124
0.0594257
0.00933238
0.00309891
0.0213401
0.268157
0.00857356
0.020852
0.0309608
0.00499364
0.96552
0.00366008
0.000247718
0.00111143
0.0119364
0.121068
0.0666597
0.0280498
0.733453

0.00138542
0.879678
0.00553291
0.787178
0.842276
0.364895
0.000263422
0.923157
0.0033616
0.0830158
0.0950689
0.715367
0.95287
0.144652
0.0160131
0.0374153
0.658512
0.000605969
0.403709
0.947958
0.605884
0.00374454
0.00121419
0.138287
0.0578721
0.0160322
0.288206
0.513113
0.0256802
0.0087592
0.0109904
0.580707
0.995502
0.676563
0.905197
0.244183
0.492314
0.21856
0.0100267
0.157201

0.0132745
0.0080791
0.000648065
0.909258
0.0350507
0.0111295
0.000510257
0.00246734
0.0133629
0.853156
0.745127
0.11785
0.578301
0.0274686
0.0307536
0.0504001
0.0565545
0.601404
0.133222
0.340239
0.000731974
0.0105668
0.410874
0.66906
0.0289629
0.469004
0.287247
0.930592
0.00123415
0.938987
0.423407
0.00367996
0.934389
0.244118
0.950274
0.15412
0.000346112
0.0255633
0.198052
0.361068

0.591417
0.0030121
0.00383906
0.0308956
0.105159
0.00149268
0.000448377
0.893102
0.358777
0.964858
0.283171
0.0145454
0.232559
0.380429
0.581155
0.773703
0.000240441
0.795287
0.421508
0.00573588
0.630978
0.0534919
0.0741282
0.000848886
0.192857
0.179787
0.141209
0.0449176
0.0572675
8.9058e-05
0.958061
0.00537312
0.350061
0.328158
0.00687149
0.00562135
0.614339
0.00547789
0.777373
0.0342946

0.000862305
0.915876
0.000383393
0.55619
0.0221507
0.805155
0.133703
0.0569172
0.393457
0.200902
0.320583
0.527962
0.105273
0.653281
0.0308436
0.085429
0.55477
0.051921
0.00651262
0.184668
0.503143
0.283515
0.698358
0.00832963
0.319742
0.926711
0.847331
0.0914119
0.000985819
0.0235382
0.275047
0.000583437
0.381624
0.00151546
0.00414952
0.208536
0.787009
0.578359
0.418054
0.220001

0.0519558
0.0927964
0.0192327
0.24489
0.000269108
0.0178759
0.0543511
0.00199354
0.825034
0.2658
0.0838354
0.453685
0.00736175
0.155963
0.51961
7.00882e-05
0.0116333
0.000144598
0.00971158
0.779704
0.693969
0.0463056
0.793149
0.102948
6.20004e-05
0.000716205
0.4167
0.224088
0.0199367
0.95219
0.0692697
0.861816
0.0218773
0.734224
0.00180408
1.54523e-05
7.31806e-05
0.977631
0.0105606
0.169845

0.950236
0.0118559
0.0234931
0.805909
0.0594293
0.063028
0.176264
0.0311905
0.359599
0.013684
0.0118877
0.654446
0.698911
0.101066
0.136296
0.526821
0.0296513
0.470386
0.00136266
0.154937
0.0221342
0.0233158
0.000169542
0.000858963
0.605109
0.00248821
0.726827
0.00208123
0.086716
0.000190041
0.0462941
0.0744449
0.00150864
0.123751
0.129305
0.00975978
0.376321
0.0121282
0.399909
0.472852

0.0224363
0.000175926
0.000506305
0.952574
0.67491
0.000127227
0.491095
0.341322
0.00601505
0.62753
0.512985
0.254492
0.00977749
0.153276
0.0476337
0.000272568
0.138606
0.930608
0.0363509
0.00134835
0.89783
0.294653
0.956971
0.0168822
0.238341
0.97085
0.163125
0.0342679
0.396554
0.509807
0.185547
0.153249
0.0403247
7.40008e-05
0.0449243
0.27219
0.0822466
0.000152265
0.00898711
0.186756

0.0201669
0.46982
0.129238
0.192636
0.00115402
0.0117061
0.884795
0.974273
0.713155
0.520233
0.898653
0.050745
0.039386
0.332715
0.0552088
0.829991
0.0226552
0.408697
0.0512742
0.561488
0.0131779
0.44903
0.0114721
0.0360281
0.737035
0.000452204
0.785198
0.168417
0.0302394
0.00408149
0.535847
0.04766
0.00016662
0.148449
0.00858592
0.00345054
0.00158123
0.17057
0.0319629
8.77068e-05

0.00177313
0.00228286
0.951532
0.00371638
0.00940037
0.889566
0.402325
0.0204434
0.912054
0.0308504
0.080233
0.532638
0.139503
0.041287
0.729379
0.504403
0.293729
0.202086
0.148164
0.00572287
0.12227
0.0307697
0.965674
0.624888
0.270251
0.169265
0.0740319
0.0372851
0.252093
0.102382
0.939043
0.739549
0.0453509
0.998051
0.194661
0.819894
0.071294
0.144933
0.0766101
0.00308813

0.00945938
0.0855281
0.113321
0.444044
0.952574
0.015694
0.000123395
0.0448806
0.225019
0.491415
0.0450744
0.17682
0.816721
0.994433
0.000113256
0.708293
0.000334286
0.163044
0.0221629
0.976231
0.000476752
0.137111
0.812665
0.22901
0.00972765
0.000427666
0.390926
0.51565
0.0136275
0.115433
0.0303578
0.448655
0.675478
0.0836167
0.00374381
0.534485
0.997339
0.00151017
0.142299
0.000212895

0.00924161
0.952574
0.000582911
0.89049
0.00107468
0.000367064
0.0456826
0.39426
0.151102
0.903829
0.0789449
0.00123225
0.038638
0.874417
0.00125856
0.328731
0.00572471
0.044687
0.794742
0.587259
0.224581
0.716805
0.0213693
0.120146
0.0261754
0.728357
0.0119799
0.024296
0.139348
0.336408
0.333859
0.155493
0.393516
0.00370283
0.934404
0.131275
0.0436231
0.0234224
0.727391
0.00416967

0.0575841
0.205323
0.000531615
0.00368645
0.80735
0.0363399
0.695872
0.59429
0.162391
0.0189283
0.151085
0.0232363
0.0416281
0.95037
0.00635298
0.016235
0.0140476
0.947805
0.0138836
0.013566
0.055281
0.0913079
0.0194879
0.0541938
0.00390318
0.000796658
0.766827
0.677631
0.327098
0.0269722
0.884078
0.0289664
0.00134407
0.748624
0.000126418
0.0801868
0.00277447
0.00818591
0.103857
2.05517e-05

0.0106576
0.759667
0.910541
0.00185139
0.00153109
0.00244876
0.266736
0.0107939
0.0566557
0.0347799
0.254964
0.165976
0.102833
0.0117216
0.306414
0.0382759
0.154405
0.670658
0.00439493
0.72598
0.501275
0.00991925
0.00285509
0.0409877
0.00783357
0.0012785
0.952343
0.0818522
7.06945e-05
0.177046
0.0112675
0.675691
0.000313859
0.0127372
0.0681015
0.311853
0.697343
0.0353815
0.00392714
0.000408876

0.819772
0.569207
0.549031
0.00023323
0.330647
0.0110671
0.00148386
0.014127
0.0495151
0.0258894
0.00173921
0.0433758
0.155152
0.596084
0.0978845
0.693213
0.519982
0.00278214
0.408224
0.00716014
0.142485
0.143001
0.11225
0.354016
0.00976639
0.806005
0.572909
0.90174
0.000415237
0.010367
0.000105275
0.0338172
0.780574
0.0812771
0.113072
0.975826
0.686189
0.688898
0.157015
0.93344

0.12437
0.00803337
0.409234
0.00272023
0.000562786
0.406539
0.0348855
0.218379
0.394776
0.955691
0.0889925
0.000294698
0.0610755
0.915171
0.00180447
0.0707735
0.478446
0.240674
0.462347
0.132127
0.684037
0.469319
0.306396
0.555392
0.0277505
0.0950266
0.779651
0.564761
0.217901
0.26002
0.770425
0.23854
0.892513
0.590216
0.077565
0.163686
0.51407
0.824508
0.0299483
0.359674

0.388203
0.00204063
0.0122588
0.000626415
0.0342432
0.264578
0.187968
0.000170004
0.571223
0.00251939
0.024936
0.00234228
0.00043835
0.0798597
0.582943
0.139123
0.00339217
0.000118894
0.000749881
0.000658124
0.70984
0.262652
0.162986
0.731123
0.18304
0.0609683
0.0296474
0.300935
0.920077
0.160786
0.000483112
0.0552468
0.000647835
0.447685
0.10998
0.372794
0.909887
0.215209
0.016661
0.089766

0.735288
0.031972
0.0770119
0.823567
0.000847453
0.000456423
0.0114711
0.52464
0.0413266
0.0346997
0.501203
0.0008364
0.19296
0.89527
0.109157
0.374746
0.988464
0.863238
0.312062
0.276501
0.381972
0.000215777
0.017797
0.0501874
0.00246783
0.716795
0.00532425
0.339632
0.99482
0.00487049
0.0256848
0.687279
0.688372
0.604045
0.384591
0.416069
0.342474
0.0733764
0.517881
0.398021

0.000477317
0.00138599
0.378592
0.0416324
0.0017341
0.869969
0.00280824
0.315954
0.29976
0.521103
0.179193
0.00401115
0.0100735
0.0508611
0.373092
0.927574
0.672915
0.149608
0.174731
0.104599
0.527102
0.00372789
0.0280649
0.0149747
0.0105203
0.00600146
0.000155982
0.409601
0.0599546
0.0114629
0.0265504
0.684655
0.972029
0.491685
0.0459684
0.00238287
0.00126323
0.00770414
0.357256
0.199583

0.00107567
0.0202047
0.00430921
0.578664
0.377236
0.000440892
0.0908281
0.0451391
0.170635
0.00874668
0.423488
0.542592
0.029783
0.348027
0.136446
0.725372
0.021331
0.256577
0.933299
0.54685
0.643868
0.179965
0.158441
0.0270967
0.0378915
0.324078
0.269378
0.157764
0.294102
0.0171222
0.126398
0.15092
0.869925
0.0772878
0.0749189
0.312353
0.553345
0.614921
0.944091
0.675772

0.200321
0.819474
0.334743
0.000451993
0.779008
0.0436453
0.0272775
0.0904136
0.00261653
0.025518
0.000451657
0.0477716
0.188753
0.0935541
0.211227
0.375567
0.988824
0.873269
0.961601
0.00250499
0.870601
0.907253
0.446177
0.691205
0.172705
0.912728
3.83919e-05
0.0029511
0.324657
0.147056
0.883763
0.000647096
0.00163142
0.000534857
0.340507
0.000759443
0.921466
0.443598
0.152427
0.0910214

0.000395673
0.00113825
0.490038
0.0319434
0.000485455
0.603827
0.0821101
0.726157
0.0449221
0.00128847
0.0124461
0.127929
0.963956
0.985763
0.0579091
0.00394853
0.930249
0.0115828
0.0179431
0.341375
0.000582512
0.108595
0.00615546
0.0326332
0.564061
0.0165523
0.000196883
0.288076
0.00565091
0.0948422
0.382486
0.494811
0.929141
0.638042
0.19453
0.0083842
0.169245
0.0203
0.00267763
0.695074

0.000892571
0.0307817
0.00578643
0.0106502
0.038902
0.50298
0.0217982
0.853369
0.000491096
0.105476
0.179685
0.821927
0.162876
0.00669141
0.214264
0.885972
0.0092327
0.711145
0.806313
0.00977714
0.344069
0.00154586
0.000214406
0.00334464
0.801784
0.135362
0.0494659
0.258927
0.213632
0.187601
0.13944
0.0226855
0.991033
0.00140199
0.0108425
0.0165053
0.0295993
0.652968
0.709971
0.11837

0.18021
0.191026
0.000123395
0.785412
0.00568313
0.000423173
0.000123395
0.00391987
0.938445
0.00182469
0.30025
0.913766
0.393877
0.0922145
0.146361
0.522898
0.736916
0.0155246
0.030988
0.339017
0.743172
0.145561
0.00861464
0.122766
0.104906
0.224078
0.042114
0.0257056
0.53552
0.21761
0.000205149
0.012896
0.496122
0.632732
0.00617846
0.336814
0.928129
0.0865172
0.877571
0.665531

0.200273
0.00460298
0.0648885
0.289854
0.00240684
0.890357
0.000166897
0.734656
0.464668
0.00655569
0.000956993
0.012978
0.000134459
0.15827
0.0233218
0.73125
0.0915098
0.273492
0.614062
0.0263992
0.975583
0.660266
0.82851
0.0727651
0.214776
0.703201
0.0875736
0.0526709
0.93445
0.0135479
0.250214
0.884635
0.0196797
0.965401
0.622388
0.268491
0.327676
0.137526
0.000929783
0.0219032

0.0914625
0.894088
0.0728409
0.477845
0.465387
0.00479107
0.345001
0.265709
0.123599
0.00501443
0.00488096
0.000152185
0.0074781
0.121841
2.52605e-05
0.253233
0.249703
0.116158
0.697053
0.00100892
0.0319416
0.00134505
0.00801944
0.00133895
0.243326
0.00200113
0.00155199
0.000430557
0.00171651
0.614105
0.16253
0.445369
0.00017022
0.296708
0.334215
0.000509026
0.0213837
0.532219
0.280704
0.0527259

0.000257526
0.012464
0.00562042
0.0348847
0.00171616
0.0358609
0.0477848
0.0215717
0.000181514
0.0928652
0.0465318
0.642158
0.0302459
0.280732
0.0179516
0.000540831
0.012752
0.388011
0.345867
0.837233
0.335394
0.645094
0.000355587
0.517219
0.287986
0.855345
0.00250065
0.00739863
0.903287
0.367346
0.0115647
0.228319
0.0576804
0.428087
0.0884518
0.00605903
0.0871022
0.564531
0.00308848
0.0903817

0.441004
0.00544646
0.00201987
0.0388646
0.0851885
0.00791629
0.304079
0.837149
0.745556
0.084993
0.0261004
0.408448
0.959609
0.0160437
0.268152
0.253654
0.239553
0.000671937
0.538771
0.0553059
0.377868
0.195486
0.0084882
0.0120711
0.407353
0.391386
0.447717
0.435541
0.106605
0.313478
0.246442
0.0121074
0.277117
3.61532e-05
0.83984
0.46635
0.037598
0.775256
0.251109
0.044402

0.651207
0.59766
0.0707415
0.00998158
0.224489
0.0808511
0.00146695
0.590336
0.114891
0.000462144
0.0980645
0.295571
0.329564
0.0362789
0.0382935
0.900214
0.0233378
0.399719
0.165475
0.726869
0.00156371
2.81571e-05
0.00273596
0.385862
0.00344432
0.527898
0.112859
0.82641
0.0169993
0.171874
0.0549323
0.000700059
0.328524
0.00140279
0.930892
0.0171555
0.00603632
0.771342
0.0714446
0.00196838

0.00290637
0.000206677
0.630074
0.00676108
0.000348598
0.0707084
0.0150557
0.00125719
0.415511
0.0827287
0.0476857
0.766305
0.0160472
0.0205454
0.744159
0.000715736
0.240196
0.49741
0.0122551
0.0348671
0.0615496
0.183069
0.00231437
0.000146584
0.906601
0.00293451
0.00522021
0.000537519
0.559398
0.142188
0.629487
0.619282
0.00376422
0.0227798
0.0224899
0.834901
0.979036
0.0879764
0.938756
0.013787

0.0152889
0.000974421
0.952574
0.00219469
0.00699521
0.080444
0.000123395
0.0333766
0.871787
0.20125
0.144758
0.00661518
0.00261579
0.685063
0.284046
0.0138369
0.140605
0.512976
0.174153
0.373714
0.0404742
0.00114103
0.265105
0.779068
0.0791387
0.228473
0.000289112
0.941631
0.697911
0.00127647
0.846627
0.441593
0.00568658
0.977493
0.399407
0.954595
0.0321333
0.0273896
0.23592
0.926865

0.371644
0.0133139
0.093624
0.000538993
0.00656171
0.00367369
0.00267844
0.900093
0.0629537
0.157641
0.000730368
0.379655
0.465703
0.425821
0.0403619
0.840017
0.00257974
0.487788
0.038426
0.118186
0.179784
0.000749403
0.314859
0.561171
0.0279915
0.250335
0.823016
0.098741
0.191452
0.0034004
0.00509061
0.890664
0.350875
0.178362
0.313697
0.155675
0.097401
0.794213
0.880369
0.0165821

0.000123395
0.193167
0.334075
0.0234472
0.00341592
0.00157888
0.000576418
0.690693
0.399144
0.00129422
0.764568
0.212393
0.440776
0.90076
0.206984
0.000857629
0.396349
0.00991342
0.0239582
0.307846
0.625134
0.000411554
0.157283
9.3922e-05
0.325608
0.95039
0.0248234
0.000416276
0.00347082
0.0918029
0.0719645
0.00784532
0.0200782
0.0696878
0.0678683
0.0467313
0.0052056
0.00220113
0.00387294
0.00374645

0.683307
0.305247
0.00073828
0.436836
0.930588
0.921883
0.926217
0.000329496
0.922513
0.000271016
0.0954594
0.0045853
0.0240208
0.0796547
0.0290569
0.570837
0.349501
0.161642
0.913536
0.393929
0.233432
0.0311726
0.800251
0.000394476
0.650605
0.332468
0.0788764
0.441258
0.00639577
0.420839
0.00221008
0.836279
0.113102
0.184705
0.00418079
0.266588
0.908341
0.410094
0.202283
0.237344

0.254563
0.000502013
0.0496107
0.0867919
0.0642904
0.00731729
0.000355691
0.0884233
0.658442
0.00642307
0.309555
0.269238
0.61214
0.728093
0.186661
0.786743
0.00103563
0.223912
0.120569
0.0222304
0.839203
0.00425384
0.00364439
0.248799
0.472614
0.0114578
0.232086
0.161588
0.0024041
0.126088
5.23931e-05
0.0494104
0.172158
0.074161
0.820486
0.0516912
0.00323288
0.484453
0.626158
0.00397471

0.446927
0.0356318
0.425556
0.682694
0.946682
0.0101449
0.000924696
0.386681
0.0734591
0.141076
0.872497
0.0576048
0.175086
0.254115
0.191353
0.232187
0.712642
0.113809
0.879088
0.382772
0.0129944
0.353017
0.421604
0.848057
0.0273632
0.377008
0.104871
0.0146856
0.927301
0.0283057
0.633604
0.0519368
0.893459
0.805092
0.384944
0.689386
0.137007
0.00466772
0.874158
0.00492052

0.00275169
0.0833394
0.00291114
0.945031
0.00105663
0.000307474
0.0851037
0.637699
0.0617217
0.00591584
0.310843
0.000329086
0.0255856
0.764646
0.00400182
0.000606297
0.213874
0.450097
0.682307
0.178701
0.373267
0.0366516
0.0165534
0.624779
0.0508445
0.0177712
0.00125631
0.381898
0.733018
0.00140881
0.019352
0.362367
0.829364
0.00205386
0.0696244
0.0678069
0.561099
0.00172646
0.000225175
0.546765

0.0681872
0.751566
0.794319
0.00034844
0.144739
0.00301889
0.371019
0.924984
0.662655
0.00110429
0.313456
0.303756
0.0805457
0.0264422
0.000107647
0.691877
0.565914
0.00322013
0.488233
0.009068
0.0896598
0.340283
0.00252815
0.507268
0.000484693
0.0708609
0.489082
0.108858
0.444187
0.779673
0.00828289
0.00380502
0.00163985
0.674912
0.651408
0.344499
0.304358
0.00135258
0.109083
0.0927462

0.695229
0.848723
0.669125
0.000959487
0.55272
0.00174945
0.327804
0.0204965
0.140239
0.0265196
0.12575
0.965987
0.00325432
0.0389863
0.101096
0.374307
0.00223131
0.0439185
0.0817339
0.000492204
0.00996677
0.675021
0.0878212
0.0414405
0.730617
0.331811
0.838713
0.805479
0.000833132
0.356462
0.00431687
0.509508
0.652021
0.658241
0.0512267
0.829224
0.0055456
0.73609
0.00409215
0.682403

0.202236
0.00590193
0.000298409
0.00459171
0.952574
0.656742
0.000330956
0.702265
0.0379025
0.00199055
0.0244559
0.0925458
0.0720723
0.387849
0.63717
0.000818777
0.891784
0.329572
0.869488
0.134796
0.828644
0.0274582
0.694243
0.373096
0.7324
0.00848139
0.0277338
0.148226
0.00210005
0.000857096
0.000615816
0.147659
0.529109
0.000830905
0.116814
0.0449235
0.0663382
0.964668
0.00355378
0.00247651
