# Supplementary material for: Selection Shapes Transcriptional Logic and Regulatory Specialization in Genetic Networks
Source: PLoS One. 2016 Feb 29;11(2):e0150340. doi: 10.1371/journal.pone.0150340 (PMC4771205; doi:10.1371/journal.pone.0150340)
Supplement: S1 Data — This includes all data generated from the analysis of the networks. (ZIP) [file pone.0150340.s005.zip › data_144/rand_majority_6_144_255_s1_g0/records]

5	1
6	1
4	1
18	1
1	1
16	1
30	1
29	1
3	1
34	1
21	1
35	1
37	1
38	1
39	1
31	1
26	1
41	1
19	1
25	1
9	1
20	1
24	1
27	1
14	1
43	1
15	1
8	1
7	1
13	1
11	1
10	1
45	1
44	1
46	1
28	1
17	1
33	1
12	1
23	1
40	1
47	1
49	1
48	1
50	1
22	1
51	1
52	1
54	1
55	1
2	1
53	1
32	1
56	1
57	1
42	1
58	1
60	1
68	1
59	1
66	1
75	1
76	1
77	1
65	1
63	1
61	1
62	1
64	1
72	1
67	1
84	1
85	1
86	1
87	1
89	1
90	1
91	1
92	1
73	1
94	1
101	1
99	1
96	1
69	1
97	1
70	1
71	1
100	1
83	1
104	1
105	1
78	1
74	1
106	1
103	1
102	1
79	1
81	1
124	1
82	1
80	1
114	1
115	1
116	1
117	1
88	1
118	1
119	1
120	1
121	1
93	1
95	1
123	1
112	1
110	1
125	1
111	1
108	1
107	1
126	1
128	1
98	1
109	1
122	1
36	1
131	1
133	1
113	1
134	1
137	1
138	1
142	1
130	1
127	1
129	1
145	1
146	1
132	1
147	1
148	1
139	1
150	1
151	1
152	1
153	1
158	1
159	1
156	1
170	1
163	1
172	1
135	1
164	1
169	1
136	1
157	1
175	1
160	1
166	1
161	1
174	1
141	1
162	1
144	1
140	1
173	1
171	1
143	1
179	1
180	1
182	1
183	1
167	1
149	1
155	1
185	1
186	1
187	1
188	1
189	1
154	1
190	1
192	1
194	1
200	1
184	1
191	1
181	1
197	1
176	1
193	1
177	1
196	1
165	1
178	1
204	1
202	1
201	1
209	1
199	1
213	1
212	1
214	1
215	1
228	1
203	1
226	1
219	1
227	1
220	1
221	1
222	1
216	1
223	1
195	1
225	1
206	1
198	1
230	1
232	1
210	1
229	1
234	1
211	1
236	1
207	1
208	1
205	1
239	1
231	1
248	1
244	1
245	1
233	1
246	1
247	1
250	1
242	1
252	1
235	1
241	1
240	1
217	1
251	1
253	1
257	1
254	1
255	1
238	1
259	1
218	1
224	1
243	1
262	1
263	1
249	1
260	1
266	1
237	1
268	1
274	1
168	1
256	1
272	1
265	1
264	1
280	1
267	1
282	1
275	1
276	1
278	1
279	1
273	1
258	1
261	1
269	1
289	1
287	1
288	1
290	1
291	1
293	1
298	1
304	1
297	1
281	1
299	1
284	1
285	1
277	1
301	1
270	1
303	1
283	1
271	1
307	1
310	1
296	1
312	1
300	1
292	1
313	1
314	1
316	1
315	1
306	1
308	1
321	1
286	1
328	1
322	1
323	1
326	1
324	1
325	1
294	1
295	1
309	1
311	1
327	1
317	1
329	1
332	1
320	1
331	1
335	1
341	1
343	1
302	1
337	1
330	1
318	1
340	1
333	1
346	1
319	1
347	1
354	1
348	1
349	1
334	1
352	1
342	1
357	1
355	1
344	1
358	1
359	1
356	1
338	1
350	1
351	1
364	1
345	1
366	1
367	1
369	1
371	1
336	1
372	1
339	1
382	1
370	1
374	1
377	1
363	1
368	1
362	1
365	1
379	1
381	1
375	1
384	1
383	1
378	1
386	1
353	1
388	1
389	1
391	1
392	1
387	1
393	1
360	1
361	1
397	1
402	1
404	1
400	1
406	1
399	1
390	1
376	1
401	1
396	1
385	1
380	1
407	1
409	1
408	1
373	1
395	1
394	1
414	1
415	1
417	1
418	1
305	1
416	1
420	1
410	1
422	1
423	1
424	1
425	1
427	1
411	1
434	1
413	1
426	1
398	1
412	1
431	1
432	1
419	1
430	1
403	1
433	1
435	1
438	1
405	1
442	1
443	1
448	1
449	1
436	1
439	1
444	1
450	1
451	1
462	1
453	1
421	1
454	1
456	1
467	1
457	1
458	1
459	1
440	1
468	1
446	1
460	1
428	1
437	1
441	1
470	1
464	1
429	1
447	1
472	1
473	1
469	1
463	1
474	1
461	1
466	1
455	1
485	1
478	1
477	1
479	1
476	1
483	1
484	1
445	1
482	1
465	1
486	1
488	1
490	1
495	1
481	1
489	1
491	1
493	1
492	1
497	1
480	1
471	1
487	1
475	1
496	1
494	1
499	1
498	1
500	1
452	1
