# Supplementary material for: Selection Shapes Transcriptional Logic and Regulatory Specialization in Genetic Networks
Source: PLoS One. 2016 Feb 29;11(2):e0150340. doi: 10.1371/journal.pone.0150340 (PMC4771205; doi:10.1371/journal.pone.0150340)
Supplement: S1 Data — This includes all data generated from the analysis of the networks. (ZIP) [file pone.0150340.s005.zip › data_144/rand_majority_6_144_255_s1_g0/rules.0.out]

# tflevel = dynamic_max

#degree distribution after pruning
#inputs	count	freq
0	7648	0.3824
1	2880	0.144
2	3027	0.15135
3	2445	0.12225
4	1867	0.09335
5	1095	0.05475
6	535	0.02675
7	274	0.0137
8	122	0.0061
9	57	0.00285
10	24	0.0012
11	8	0.0004
12	4	0.0002
13	14	0.0007

# inputs: 0
#rule	count	freq	p_lower(P<0.01)	p_upper(P<0.01)
FALSE	2	0.000261506	4.41815e-05	0.001212
TRUE	7646	0.999738	0.999029	0.999986

# inputs: 1
#rule	count	freq	p_lower(P<0.01)	p_upper(P<0.01)
FALSE	0	0	1.74046e-06	0.001838
!A	730	0.253472	0.23318	0.274924
A	2150	0.746528	0.725432	0.767157
TRUE	0	0	1.74046e-06	0.001838

# inputs: 2
#rule	count	freq	p_lower(P<0.01)	p_upper(P<0.01)
FALSE	0	0	1.65594e-06	0.00174882
!A & !B	43	0.0142055	0.00953389	0.0207296
A & !B	338	0.111662	0.0976837	0.127189
!A	0	0	1.65594e-06	0.00174882
A != B	0	0	1.65594e-06	0.00174882
!A | !B	717	0.236868	0.217546	0.257346
A & B	795	0.262636	0.242578	0.28377
A = B	0	0	1.65594e-06	0.00174882
A	0	0	1.65594e-06	0.00174882
A | !B	531	0.175421	0.15829	0.193901
A | B	603	0.199207	0.181148	0.218541
TRUE	0	0	1.65594e-06	0.00174882

# inputs: 1
# canalizing	count	freq
1	2880	1

# inputs: 2
# canalizing	count	freq
2	3027	1

# inputs: 3
# canalizing	count	freq
0	224	0.0916155
3	2221	0.908384

# inputs: 4
# canalizing	count	freq
0	491	0.262989
1	139	0.074451
4	1237	0.66256

# inputs: 5
# canalizing	count	freq
0	425	0.388128
1	159	0.145205
2	40	0.0365297
5	471	0.430137

# inputs: 6
# canalizing	count	freq
0	234	0.437383
1	82	0.153271
2	41	0.0766355
3	14	0.0261682
6	164	0.306542

# inputs: 7
# canalizing	count	freq
0	147	0.536496
1	55	0.20073
2	25	0.0912409
3	7	0.0255474
4	4	0.0145985
7	36	0.131387

# inputs: 8
# canalizing	count	freq
0	71	0.581967
1	27	0.221311
2	8	0.0655738
4	3	0.0245902
8	13	0.106557

# inputs: 9
# canalizing	count	freq
0	36	0.631579
1	12	0.210526
2	3	0.0526316
3	2	0.0350877
4	1	0.0175439
9	3	0.0526316

# inputs: 10
# canalizing	count	freq
0	19	0.791667
1	3	0.125
3	1	0.0416667
6	1	0.0416667

# inputs: 11
# canalizing	count	freq
0	6	0.75
1	1	0.125
2	1	0.125

# inputs: 12
# canalizing	count	freq
0	4	1

# inputs: 13
# canalizing	count	freq
0	10	0.714286
1	1	0.0714286
2	3	0.214286

# fraction canalizing on >= 1 input
# inputs	frac	sem
1	1	0
2	1	0
3	0.908384	0.00583657
4	0.737011	0.0101945
5	0.611872	0.0147403
6	0.562617	0.0214869
7	0.463504	0.0302359
8	0.418033	0.0450245
9	0.368421	0.0650332
10	0.208333	0.0865024
11	0.25	0.174964
12	0	0
13	0.285714	0.130024

# fraction nested canalizing (canalizing on all inputs)
# inputs	frac	sem
1	1	0
2	1	0
3	0.908384	0.00583657
4	0.66256	0.0109489
5	0.430137	0.0149754
6	0.306542	0.0199706
7	0.131387	0.0204834
8	0.106557	0.0281656
9	0.0526316	0.0301045
10	0	0
11	0	0
12	0	0
13	0	0

# number of canalizing inputs
# inputs	mean	sem
1	1	0
2	2	0
3	2.72515	0.0175061
4	2.72469	0.041743
5	2.36895	0.07047
6	2.2243	0.112707
7	1.43796	0.140635
8	1.30328	0.222647
9	0.964912	0.278697
10	0.5	0.275839
11	0.375	0.263052
12	0	0
13	0.5	0.228468
