# Supplementary material for: Selection Shapes Transcriptional Logic and Regulatory Specialization in Genetic Networks
Source: PLoS One. 2016 Feb 29;11(2):e0150340. doi: 10.1371/journal.pone.0150340 (PMC4771205; doi:10.1371/journal.pone.0150340)
Supplement: S1 Data — This includes all data generated from the analysis of the networks. (ZIP) [file pone.0150340.s005.zip › data_144/rand_majority_6_144_255_s1_g0/tfonebits.hist]

#onebits	freq
0	0
1	0
2	0
3	1
4	0
5	2
6	1
7	17
8	47
9	142
10	277
11	565
12	1076
13	1579
14	2185
15	2710
16	2834
17	2619
18	2219
19	1596
20	1054
21	586
22	297
23	136
24	40
25	13
26	3
27	1
28	0
29	0
30	0
31	0
32	0
