# Supplementary material for: Selection Shapes Transcriptional Logic and Regulatory Specialization in Genetic Networks
Source: PLoS One. 2016 Feb 29;11(2):e0150340. doi: 10.1371/journal.pone.0150340 (PMC4771205; doi:10.1371/journal.pone.0150340)
Supplement: S1 Data — This includes all data generated from the analysis of the networks. (ZIP) [file pone.0150340.s005.zip › data_144/rand_majority_6_144_255_s1_g0/tf_posneg.hist]

#pos+neg	pos_bindings	freq
0	0	35
1	0	976
1	1	959
2	0	979
2	1	1887
2	2	1009
3	0	575
3	1	1661
3	2	1724
3	3	559
4	0	295
4	1	1030
4	2	1589
4	3	1052
4	4	267
5	0	75
5	1	378
5	2	773
5	3	793
5	4	414
5	5	79
6	0	38
6	1	117
6	2	345
6	3	473
6	4	319
6	5	141
6	6	22
7	0	7
7	1	47
7	2	130
7	3	238
7	4	200
7	5	127
7	6	36
7	7	3
8	0	0
8	1	8
8	2	50
8	3	77
8	4	91
8	5	75
8	6	49
8	7	11
8	8	3
9	0	0
9	1	2
9	2	18
9	3	22
9	4	31
9	5	36
9	6	27
9	7	14
9	8	3
9	9	1
10	0	0
10	1	3
10	2	4
10	3	11
10	4	17
10	5	15
10	6	13
10	7	7
10	8	2
10	9	0
10	10	1
11	0	0
11	1	0
11	2	0
11	3	2
11	4	5
11	5	8
11	6	7
11	7	6
11	8	1
11	9	1
11	10	1
11	11	0
12	0	0
12	1	0
12	2	0
12	3	0
12	4	1
12	5	2
12	6	5
12	7	6
12	8	3
12	9	1
12	10	0
12	11	0
12	12	0
13	0	0
13	1	0
13	2	0
13	3	0
13	4	0
13	5	0
13	6	1
13	7	0
13	8	3
13	9	0
13	10	0
13	11	0
13	12	0
13	13	0
14	0	0
14	1	0
14	2	0
14	3	0
14	4	0
14	5	1
14	6	0
14	7	1
14	8	2
14	9	0
14	10	0
14	11	0
14	12	0
14	13	0
14	14	0
