# Supplementary material for: Selection Shapes Transcriptional Logic and Regulatory Specialization in Genetic Networks
Source: PLoS One. 2016 Feb 29;11(2):e0150340. doi: 10.1371/journal.pone.0150340 (PMC4771205; doi:10.1371/journal.pone.0150340)
Supplement: S1 Data — This includes all data generated from the analysis of the networks. (ZIP) [file pone.0150340.s005.zip › data_144/rand_majority_6_144_255_s1_g0/tf_posneg_resampled.8]

0	0.92825
1	18.8972
2	85.2006
3	134.242
4	163.915
5	137.441
6	81.628
7	20.0104
8	5.73835
