# Supplementary material for: Selection Shapes Transcriptional Logic and Regulatory Specialization in Genetic Networks
Source: PLoS One. 2016 Feb 29;11(2):e0150340. doi: 10.1371/journal.pone.0150340 (PMC4771205; doi:10.1371/journal.pone.0150340)
Supplement: S1 Data — This includes all data generated from the analysis of the networks. (ZIP) [file pone.0150340.s005.zip › data_144/rand_majority_6_144_255_s1_g0/unprunedrules.0.out]

#degree distribution before pruning
#inputs	count	freq
0	3525	0.17625
1	430	0.0215
2	1625	0.08125
3	3534	0.1767
4	4211	0.21055
5	3425	0.17125
6	1685	0.08425
7	890	0.0445
8	395	0.01975
9	165	0.00825
10	70	0.0035
11	15	0.00075
12	10	0.0005
13	20	0.001
