# Supplementary material for: Selection Shapes Transcriptional Logic and Regulatory Specialization in Genetic Networks
Source: PLoS One. 2016 Feb 29;11(2):e0150340. doi: 10.1371/journal.pone.0150340 (PMC4771205; doi:10.1371/journal.pone.0150340)
Supplement: S1 Data — This includes all data generated from the analysis of the networks. (ZIP) [file pone.0150340.s005.zip › data_144/randsamebinding.it100000.out]

# iterations 100000
# sign of TFs binding to same gene
pos	neg	freq
0	0	94222
0	1	2832
0	2	40
1	0	2751
1	1	100
1	2	3
2	0	50
2	1	2
