# Supplementary material for: Selection Shapes Transcriptional Logic and Regulatory Specialization in Genetic Networks
Source: PLoS One. 2016 Feb 29;11(2):e0150340. doi: 10.1371/journal.pone.0150340 (PMC4771205; doi:10.1371/journal.pone.0150340)
Supplement: S1 Data — This includes all data generated from the analysis of the networks. (ZIP) [file pone.0150340.s005.zip › data_144/randsamebinding.it10000000.out]

# iterations 10000000
# sign of TFs binding to same gene
pos	neg	freq
0	0	9416298
0	1	282428
0	2	4124
0	3	58
0	4	1
1	0	284240
1	1	8344
1	2	123
1	3	3
2	0	4195
2	1	126
2	2	2
3	0	55
3	1	1
4	0	2
