# Supplementary material for: Selection Shapes Transcriptional Logic and Regulatory Specialization in Genetic Networks
Source: PLoS One. 2016 Feb 29;11(2):e0150340. doi: 10.1371/journal.pone.0150340 (PMC4771205; doi:10.1371/journal.pone.0150340)
Supplement: S1 Data — This includes all data generated from the analysis of the networks. (ZIP) [file pone.0150340.s005.zip › data_144/randsamebinding.it1000000000.out]

# iterations 1000000000
# sign of TFs binding to same gene
pos	neg	freq
0	0	941577972
0	1	28214472
0	2	415544
0	3	4967
0	4	136
0	5	8
0	6	1
1	0	28478796
1	1	853529
1	2	12764
1	3	163
1	4	4
1	6	1
2	0	423806
2	1	12428
2	2	229
2	3	1
2	4	1
3	0	4898
3	1	151
3	2	3
4	0	111
4	1	3
5	0	9
5	1	1
6	0	1
8	0	1
