# Supplementary material for: Selection Shapes Transcriptional Logic and Regulatory Specialization in Genetic Networks
Source: PLoS One. 2016 Feb 29;11(2):e0150340. doi: 10.1371/journal.pone.0150340 (PMC4771205; doi:10.1371/journal.pone.0150340)
Supplement: S1 Data — This includes all data generated from the analysis of the networks. (ZIP) [file pone.0150340.s005.zip › data_144/randsamebinding.it100000000.out]

# iterations 100000000
# sign of TFs binding to same gene
pos	neg	freq
0	0	94153440
0	1	2824676
0	2	41359
0	3	526
0	4	13
0	5	1
1	0	2848967
1	1	85752
1	2	1242
1	3	17
2	0	42166
2	1	1280
2	2	28
3	0	499
3	1	16
3	3	1
4	0	17
