# Supplementary material for: Selection Shapes Transcriptional Logic and Regulatory Specialization in Genetic Networks
Source: PLoS One. 2016 Feb 29;11(2):e0150340. doi: 10.1371/journal.pone.0150340 (PMC4771205; doi:10.1371/journal.pone.0150340)
Supplement: S1 Data — This includes all data generated from the analysis of the networks. (ZIP) [file pone.0150340.s005.zip › data_144/small_clock_tc/tc.3_21]

0.0416667		4.08056e-05	4.24387e-09	1.00662e-06	3.08869e-13	8.61483e-07	0.0077996
0.125		5.73208e-05	5.05917e-09	9.96614e-07	2.42174e-13	8.06012e-07	0.00632854
0.208333		8.1151e-05	6.04487e-09	9.66974e-07	1.89602e-13	7.55307e-07	0.00509414
0.291667		0.000115572	7.23617e-09	9.22277e-07	1.48569e-13	7.08663e-07	0.00407473
0.375		0.000165262	8.67559e-09	8.67611e-07	1.16754e-13	6.65497e-07	0.00324359
0.458333		0.000236856	1.04146e-08	8.07664e-07	9.21649e-14	6.25326e-07	0.0025727
0.541667		0.00033968	1.25158e-08	7.46227e-07	7.31556e-14	5.8775e-07	0.00203531
0.625		0.000486719	1.5055e-08	6.86052e-07	5.84157e-14	5.52436e-07	0.00160736
0.708333		0.000695825	1.81247e-08	6.28941e-07	4.69289e-14	5.19113e-07	0.00126803
0.791667		0.000991178	2.1837e-08	5.75933e-07	3.79214e-14	4.87558e-07	0.000999832
0.875		0.0014049	2.63286e-08	5.27509e-07	3.08105e-14	4.57591e-07	0.000788354
0.958333		0.00197863	3.17659e-08	4.83776e-07	2.51588e-14	4.2907e-07	0.000621867
1.04167		0.00276465	3.83514e-08	4.44604e-07	2.0638e-14	4.01883e-07	0.000490938
1.125		0.00382587	4.6332e-08	4.09728e-07	1.70006e-14	3.75947e-07	0.000388033
1.20833		0.00523378	5.60086e-08	3.78817e-07	1.40584e-14	3.51201e-07	0.000307168
1.29167		0.00706334	6.77483e-08	3.51516e-07	1.16676e-14	3.276e-07	0.000243613
1.375		0.00938404	8.1999e-08	3.27477e-07	9.71682e-15	3.05115e-07	0.000193639
1.45833		0.0122474	9.93076e-08	3.06367e-07	8.11946e-15	2.83728e-07	0.000154315
1.54167		0.0156726	1.20342e-07	2.87886e-07	6.80735e-15	2.63426e-07	0.000123339
1.625		0.0196341	1.45919e-07	2.7176e-07	5.72652e-15	2.44202e-07	9.89073e-05
1.70833		0.0240545	1.77036e-07	2.57748e-07	4.8339e-15	2.26049e-07	7.96079e-05
1.79167		0.0288069	2.14915e-07	2.4564e-07	4.09498e-15	2.08958e-07	6.4335e-05
1.875		0.0337257	2.61048e-07	2.35254e-07	3.48188e-15	1.9292e-07	5.22235e-05
1.95833		0.0386241	3.17264e-07	2.26435e-07	2.97207e-15	1.77919e-07	4.25968e-05
2.04167		0.0433135	3.85801e-07	2.19051e-07	2.5472e-15	1.63935e-07	3.49251e-05
2.125		0.0476199	4.69402e-07	2.12997e-07	2.19235e-15	1.50944e-07	2.87939e-05
2.20833		0.0513953	5.71424e-07	2.08185e-07	1.89531e-15	1.38916e-07	2.38785e-05
2.29167		0.0545242	6.95985e-07	2.04551e-07	1.64608e-15	1.27816e-07	1.99242e-05
2.375		0.0569251	8.48129e-07	2.02049e-07	1.43647e-15	1.17605e-07	1.67313e-05
2.45833		0.0585494	1.03404e-06	2.00652e-07	1.25975e-15	1.08241e-07	1.41431e-05
2.54167		0.0593787	1.26131e-06	2.00354e-07	1.11038e-15	9.96783e-08	1.2036e-05
2.625		0.0594224	1.53922e-06	2.01167e-07	9.83783e-16	9.187e-08	1.0313e-05
2.70833		0.058714	1.87919e-06	2.03129e-07	8.76201e-16	8.47681e-08	8.89744e-06
2.79167		0.0573087	2.29519e-06	2.06297e-07	7.8452e-16	7.83245e-08	7.72866e-06
2.875		0.05528	2.80438e-06	2.10756e-07	7.06164e-16	7.24912e-08	6.75875e-06
2.95833		0.0527166	3.42778e-06	2.16623e-07	6.38997e-16	6.72215e-08	5.94963e-06
3.04167		0.0378212	4.297e-06	2.389e-07	6.09516e-16	5.20022e-08	4.14704e-06
3.125		0.0212131	5.91366e-06	2.67948e-07	7.02793e-16	3.94657e-08	2.45443e-06
3.20833		0.0135448	8.52339e-06	2.89148e-07	9.04292e-16	3.87533e-08	1.77901e-06
3.29167		0.00976679	1.2474e-05	3.07354e-07	1.19799e-15	4.412e-08	1.54932e-06
3.375		0.00768469	1.83145e-05	3.25208e-07	1.58193e-15	5.30395e-08	1.51457e-06
3.45833		0.00637501	2.69695e-05	3.44281e-07	2.06219e-15	6.44264e-08	1.56768e-06
3.54167		0.00542102	3.96634e-05	3.65556e-07	2.64066e-15	7.76197e-08	1.6594e-06
3.625		0.00465728	5.81987e-05	3.89782e-07	3.31772e-15	9.21806e-08	1.7698e-06
3.70833		0.00401307	8.51395e-05	4.17632e-07	4.08921e-15	1.0769e-07	1.89042e-06
3.79167		0.00345728	0.00012404	4.49775e-07	4.94567e-15	1.23705e-07	2.01807e-06
3.875		0.00297501	0.000179795	4.86947e-07	5.87327e-15	1.39768e-07	2.152e-06
3.95833		0.00255727	0.000259003	5.2998e-07	6.85488e-15	1.55436e-07	2.29262e-06
4.04167		0.00219706	0.000370399	5.79838e-07	7.8719e-15	1.70309e-07	2.44095e-06
4.125		0.00188797	0.000525275	6.37653e-07	8.90604e-15	1.8406e-07	2.59836e-06
4.20833		0.0016239	0.000737888	7.04762e-07	9.94091e-15	1.96451e-07	2.76644e-06
4.29167		0.00139901	0.00102575	7.82744e-07	1.09633e-14	2.07335e-07	2.94702e-06
4.375		0.0012079	0.00140974	8.73483e-07	1.19637e-14	2.16654e-07	3.14211e-06
4.45833		0.00104539	0.00191236	9.79023e-07	1.29373e-14	2.24444e-07	3.35375e-06
4.54167		0.00090813	0.00256726	1.10285e-06	1.38813e-14	2.30718e-07	3.58538e-06
4.625		0.000790277	0.00338611	1.24613e-06	1.48004e-14	2.35731e-07	3.83772e-06
4.70833		0.000691587	0.00443152	1.41667e-06	1.56961e-14	2.39423e-07	4.11821e-06
4.79167		0.000606525	0.00569926	1.61515e-06	1.65792e-14	2.42145e-07	4.42658e-06
4.875		0.000533767	0.00722763	1.8486e-06	1.7458e-14	2.43992e-07	4.76875e-06
4.95833		0.000471337	0.00903801	2.1238e-06	1.83435e-14	2.45121e-07	5.14986e-06
5.04167		0.000417583	0.0111444	2.44894e-06	1.92479e-14	2.45685e-07	5.57584e-06
5.125		0.000371127	0.0135507	2.83395e-06	2.01846e-14	2.45822e-07	6.05359e-06
5.20833		0.000330822	0.016248	3.29094e-06	2.11679e-14	2.4566e-07	6.59113e-06
5.29167		0.000295712	0.0192121	3.83463e-06	2.22135e-14	2.45313e-07	7.19777e-06
5.375		0.000265004	0.0224013	4.483e-06	2.33381e-14	2.44885e-07	7.88434e-06
5.45833		0.000238034	0.0257555	5.25803e-06	2.45604e-14	2.4447e-07	8.6634e-06
5.54167		0.000214247	0.0291961	6.18664e-06	2.59008e-14	2.44154e-07	9.54956e-06
5.625		0.000193178	0.0326287	7.30185e-06	2.73828e-14	2.44019e-07	1.05598e-05
5.70833		0.000174438	0.0359466	8.64426e-06	2.9033e-14	2.44141e-07	1.17136e-05
5.79167		0.000157698	0.0390371	1.02638e-05	3.08823e-14	2.44598e-07	1.30338e-05
5.875		0.000142679	0.0417887	1.22221e-05	3.29675e-14	2.45468e-07	1.45466e-05
5.95833		0.000129146	0.0440984	1.45952e-05	3.53322e-14	2.46834e-07	1.6282e-05
6.04167		0.000116899	0.0458796	1.74772e-05	3.80292e-14	2.48787e-07	1.82746e-05
6.125		0.000105767	0.0470673	2.09845e-05	4.11229e-14	2.51428e-07	2.05639e-05
6.20833		9.56064e-05	0.0476223	2.52616e-05	4.4693e-14	2.54873e-07	2.31942e-05
6.29167		8.62937e-05	0.0475315	3.04881e-05	4.88386e-14	2.59257e-07	2.62156e-05
6.375		7.77265e-05	0.0468079	3.6887e-05	5.36844e-14	2.6474e-07	2.96838e-05
6.45833		6.98197e-05	0.0454867	4.47364e-05	5.9389e-14	2.71514e-07	3.36593e-05
6.54167		6.25046e-05	0.0436217	5.43828e-05	6.61552e-14	2.79809e-07	3.82077e-05
6.625		5.57275e-05	0.0412811	6.62589e-05	7.4245e-14	2.89906e-07	4.33973e-05
6.70833		4.94488e-05	0.0385426	8.09051e-05	8.40003e-14	3.02149e-07	4.92971e-05
6.79167		4.36412e-05	0.03549	9.89973e-05	9.58704e-14	3.16958e-07	5.59736e-05
6.875		3.82879e-05	0.0322105	0.000121381	1.10451e-13	3.34856e-07	6.34845e-05
6.95833		3.33801e-05	0.0287914	0.000149114	1.28538e-13	3.56487e-07	7.1872e-05
7.04167		2.8914e-05	0.0253194	0.000183521	1.51207e-13	3.82655e-07	8.11531e-05
7.125		2.48869e-05	0.0218783	0.000226259	1.79917e-13	4.14362e-07	9.13065e-05
7.20833		2.12945e-05	0.0185474	0.000279397	2.1667e-13	4.52863e-07	0.000102259
7.29167		1.81275e-05	0.0153998	0.00034552	2.64231e-13	4.99734e-07	0.000113867
7.375		1.53705e-05	0.0124996	0.000427844	3.26449e-13	5.56955e-07	0.000125905
7.45833		1.30011e-05	0.00989851	0.000530364	4.08725e-13	6.27025e-07	0.000138051
7.54167		1.09903e-05	0.00763309	0.000658015	5.18695e-13	7.1309e-07	0.000149885
7.625		9.30466e-06	0.00572156	0.000816869	6.6723e-13	8.19125e-07	0.000160898
7.70833		7.90804e-06	0.00416265	0.00101434	8.69929e-13	9.50142e-07	0.00017052
7.79167		6.76357e-06	0.00293636	0.00125941	1.14933e-12	1.11245e-06	0.000178162
7.875		5.83576e-06	0.0020073	0.00156284	1.53823e-12	1.31399e-06	0.000183279
7.95833		5.09178e-06	0.00132989	0.0019374	2.08469e-12	1.56467e-06	0.000185433
8.04167		4.50244e-06	0.00085453	0.00239799	2.85962e-12	1.87686e-06	0.000184355
8.125		4.0426e-06	0.000533212	0.00296174	3.96834e-12	2.26583e-06	0.000179987
8.20833		3.69119e-06	0.000323676	0.00364797	5.56828e-12	2.75029e-06	0.000172501
8.29167		3.43102e-06	0.000191562	0.00447798	7.89626e-12	3.35286e-06	0.00016228
8.375		3.24834e-06	0.000110813	0.00547475	1.13107e-11	4.10055e-06	0.000149879
8.45833		3.13236e-06	6.28245e-05	0.00666235	1.63573e-11	5.02496e-06	0.000135958
8.54167		3.07472e-06	3.50079e-05	0.00806526	2.38715e-11	6.16226e-06	0.000121212
8.625		3.06895e-06	1.92292e-05	0.00970739	3.51396e-11	7.55261e-06	0.000106303
8.70833		3.11001e-06	1.04416e-05	0.011611	5.21521e-11	9.23901e-06	9.18066e-05
8.79167		3.19384e-06	5.62097e-06	0.0137954	7.80047e-11	1.12651e-05	7.81761e-05
8.875		3.31696e-06	3.00798e-06	0.0162748	1.17535e-10	1.36723e-05	6.57299e-05
8.95833		3.47609e-06	1.60432e-06	0.0190566	1.78333e-10	1.6495e-05	5.46536e-05
9.04167		3.6678e-06	8.54969e-07	0.022138	2.72363e-10	1.9756e-05	4.50167e-05
9.125		3.88823e-06	4.56356e-07	0.025502	4.18545e-10	2.34603e-05	3.67963e-05
9.20833		4.13276e-06	2.44562e-07	0.0291129	6.46912e-10	2.75892e-05	2.99035e-05
9.29167		4.39582e-06	1.31905e-07	0.0329097	1.00527e-09	3.20951e-05	2.42081e-05
9.375		4.67076e-06	7.17832e-08	0.0368002	1.56995e-09	3.68993e-05	1.95598e-05
9.45833		4.94986e-06	3.95227e-08	0.0406553	2.46309e-09	4.18912e-05	1.58041e-05
9.54167		5.22451e-06	2.20804e-08	0.0443065	3.88051e-09	4.69334e-05	1.27937e-05
9.625		5.48553e-06	1.25567e-08	0.0475498	6.13673e-09	5.18694e-05	1.0395e-05
9.70833		5.72368e-06	7.2929e-09	0.0501585	9.73758e-09	5.6536e-05	8.4913e-06
9.79167		5.93025e-06	4.34061e-09	0.0519079	1.54972e-08	6.07768e-05	6.98395e-06
9.875		6.09768e-06	2.65593e-09	0.0526099	2.4727e-08	6.44565e-05	5.79122e-06
9.95833		6.22008e-06	1.6753e-09	0.0521505	3.95394e-08	6.74726e-05	4.84674e-06
10.0417		6.29366e-06	1.09158e-09	0.0505189	6.33366e-08	6.97628e-05	4.09735e-06
10.125		6.31689e-06	7.35468e-10	0.0478181	1.01595e-07	7.13081e-05	3.50093e-06
10.2083		6.29051e-06	5.12419e-10	0.0442498	1.63118e-07	7.21302e-05	3.0244e-06
10.2917		6.21727e-06	3.68814e-10	0.0400791	2.62043e-07	7.22851e-05	2.64192e-06
10.375		6.10158e-06	2.73731e-10	0.0355904	4.21017e-07	7.18544e-05	2.33339e-06
10.4583		5.94905e-06	2.09001e-10	0.0310467	6.76234e-07	7.09353e-05	2.08318e-06
10.5417		5.76599e-06	1.63729e-10	0.0266617	1.08536e-06	6.96319e-05	1.87917e-06
10.625		5.55893e-06	1.31241e-10	0.0225877	1.73993e-06	6.80472e-05	1.71196e-06
10.7083		5.33429e-06	1.07357e-10	0.0189168	2.78457e-06	6.62776e-05	1.57421e-06
10.7917		5.09804e-06	8.94021e-11	0.0156898	4.44668e-06	6.44094e-05	1.46022e-06
10.875		4.85554e-06	7.56235e-11	0.0129091	7.08161e-06	6.25169e-05	1.36552e-06
10.9583		4.61136e-06	6.48486e-11	0.0105512	1.12409e-05	6.06621e-05	1.28661e-06
11.0417		4.36933e-06	5.62765e-11	0.00857737	1.77736e-05	5.88954e-05	1.22073e-06
11.125		4.1325e-06	4.93487e-11	0.00694209	2.79755e-05	5.72569e-05	1.16571e-06
11.2083		3.90319e-06	4.3669e-11	0.00559843	4.38035e-05	5.57778e-05	1.11982e-06
11.2917		3.6831e-06	3.89508e-11	0.00450161	6.81783e-05	5.44822e-05	1.08168e-06
11.375		3.47341e-06	3.49838e-11	0.00361095	0.000105401	5.33886e-05	1.05021e-06
11.4583		3.27483e-06	3.16114e-11	0.00289068	0.000161713	5.25115e-05	1.02452e-06
11.5417		3.0877e-06	2.87151e-11	0.00231011	0.000246009	5.18624e-05	1.00392e-06
11.625		2.91209e-06	2.62043e-11	0.00184337	0.000370727	5.14514e-05	9.87845e-07
11.7083		2.74785e-06	2.40087e-11	0.00146892	0.000552872	5.12876e-05	9.75855e-07
11.7917		2.59468e-06	2.20734e-11	0.00116904	0.000815102	5.13803e-05	9.67592e-07
11.875		2.45217e-06	2.03551e-11	0.000929224	0.00118673	5.17395e-05	9.62776e-07
11.9583		2.31983e-06	1.8819e-11	0.000737674	0.00170441	5.23766e-05	9.61191e-07
12.0417		2.19712e-06	1.74374e-11	0.00058485	0.00241218	5.33051e-05	9.6267e-07
12.125		2.0835e-06	1.61878e-11	0.000463056	0.00336042	5.45407e-05	9.67091e-07
12.2083		1.97843e-06	1.50516e-11	0.000366095	0.00460347	5.61023e-05	9.7437e-07
12.2917		1.88136e-06	1.4014e-11	0.000288991	0.00619544	5.80118e-05	9.84454e-07
12.375		1.79177e-06	1.30624e-11	0.000227752	0.00818433	6.02953e-05	9.9732e-07
12.4583		1.70919e-06	1.21867e-11	0.000179178	0.0106047	6.2983e-05	1.01297e-06
12.5417		1.63313e-06	1.13783e-11	0.000140706	0.0134699	6.61096e-05	1.03143e-06
12.625		1.56318e-06	1.06301e-11	0.000110286	0.0167641	6.97148e-05	1.05276e-06
12.7083		1.49893e-06	9.93638e-12	8.62759e-05	0.0204374	7.38434e-05	1.077e-06
12.7917		1.44002e-06	9.29209e-12	6.73626e-05	0.0244034	7.85454e-05	1.10426e-06
12.875		1.38612e-06	8.69316e-12	5.24965e-05	0.0285405	8.38759e-05	1.13464e-06
12.9583		1.33691e-06	8.13614e-12	4.08387e-05	0.0326992	8.98944e-05	1.16825e-06
13.0417		1.29213e-06	7.61811e-12	3.17191e-05	0.0367115	9.66645e-05	1.20524e-06
13.125		1.25152e-06	7.1366e-12	2.46031e-05	0.0404044	0.000104252	1.24575e-06
13.2083		1.21485e-06	6.68942e-12	1.90648e-05	0.0436138	0.000112725	1.28994e-06
13.2917		1.1819e-06	6.27467e-12	1.47652e-05	0.0461981	0.00012215	1.338e-06
13.375		1.15248e-06	5.8906e-12	1.14353e-05	0.0480494	0.000132592	1.3901e-06
13.4583		1.12641e-06	5.53557e-12	8.86202e-06	0.0491007	0.000144113	1.44646e-06
13.5417		1.1035e-06	5.208e-12	6.87715e-06	0.0493294	0.000156774	1.50727e-06
13.625		1.08359e-06	4.90635e-12	5.34836e-06	0.0487568	0.000170633	1.57275e-06
13.7083		1.0665e-06	4.62906e-12	4.17192e-06	0.0474434	0.00018575	1.64314e-06
13.7917		1.05206e-06	4.37459e-12	3.26688e-06	0.0454811	0.000202197	1.71865e-06
13.875		1.04011e-06	4.14139e-12	2.57033e-06	0.0429843	0.000220059	1.79955e-06
13.9583		1.03047e-06	3.9279e-12	2.03358e-06	0.0400798	0.000239455	1.88609e-06
14.0417		1.02296e-06	3.73261e-12	1.61912e-06	0.0368974	0.000260539	1.97854e-06
14.125		1.01741e-06	3.55405e-12	1.29818e-06	0.0335613	0.000283525	2.07719e-06
14.2083		1.01364e-06	3.3908e-12	1.04872e-06	0.0301839	0.000308695	2.18237e-06
14.2917		1.01149e-06	3.2415e-12	8.53965e-07	0.026861	0.000336419	2.2944e-06
14.375		1.01079e-06	3.10489e-12	7.01125e-07	0.02367	0.000367179	2.41365e-06
14.4583		1.01137e-06	2.97981e-12	5.80484e-07	0.0206688	0.000401589	2.54051e-06
14.5417		1.01307e-06	2.86517e-12	4.84661e-07	0.0178968	0.000440434	2.67541e-06
14.625		1.01575e-06	2.76e-12	4.08041e-07	0.0153773	0.000484716	2.81883e-06
14.7083		1.01927e-06	2.66339e-12	3.46349e-07	0.0131195	0.000535711	2.97128e-06
14.7917		1.02349e-06	2.57454e-12	2.96323e-07	0.0111215	0.000595065	3.13331e-06
14.875		1.02827e-06	2.49274e-12	2.55466e-07	0.00937311	0.000664916	3.30557e-06
14.9583		1.03351e-06	2.41733e-12	2.21857e-07	0.00785847	0.000748066	3.48871e-06
15.0417		1.03908e-06	2.34773e-12	1.94016e-07	0.006558	0.000848241	3.6835e-06
15.125		1.04487e-06	2.28343e-12	1.70794e-07	0.00545031	0.000970448	3.89076e-06
15.2083		1.05078e-06	2.22398e-12	1.51293e-07	0.00451356	0.0011215	4.1114e-06
15.2917		1.05671e-06	2.16896e-12	1.34811e-07	0.00372642	0.00131076	4.34642e-06
15.375		1.06256e-06	2.11801e-12	1.20795e-07	0.00306881	0.00155119	4.59692e-06
15.4583		1.06824e-06	2.07081e-12	1.08803e-07	0.00252227	0.00186072	4.86409e-06
15.5417		1.07366e-06	2.02709e-12	9.84857e-08	0.00207021	0.00226399	5.14922e-06
15.625		1.07875e-06	1.98658e-12	8.95603e-08	0.00169797	0.00279399	5.45367e-06
15.7083		1.08344e-06	1.94906e-12	8.17994e-08	0.00139275	0.00349262	5.77887e-06
15.7917		1.08769e-06	1.91435e-12	7.5018e-08	0.00114353	0.00440807	6.12621e-06
15.875		1.09146e-06	1.88225e-12	6.90648e-08	0.000940903	0.00558588	6.49703e-06
15.9583		1.09475e-06	1.85261e-12	6.38158e-08	0.000776823	0.00705211	6.89245e-06
16.0417		1.09761e-06	1.82527e-12	5.91683e-08	0.000644435	0.00879297	7.31339e-06
16.125		1.1001e-06	1.80011e-12	5.50372e-08	0.000537859	0.0107431	7.76055e-06
16.2083		1.10232e-06	1.777e-12	5.13512e-08	0.00045205	0.0127953	8.23453e-06
16.2917		1.10434e-06	1.75581e-12	4.80509e-08	0.000382711	0.0148293	8.73611e-06
16.375		1.10626e-06	1.73644e-12	4.50859e-08	0.000326265	0.0167443	9.26648e-06
16.4583		1.10808e-06	1.7188e-12	4.24138e-08	0.00027982	0.0184767	9.8274e-06
16.5417		1.10981e-06	1.70281e-12	3.99983e-08	0.000241121	0.0200008	1.04212e-05
16.625		1.11139e-06	1.68842e-12	3.78086e-08	0.000208466	0.0213188	1.10509e-05
16.7083		1.11273e-06	1.67559e-12	3.58183e-08	0.000180601	0.0224479	1.17198e-05
16.7917		1.11374e-06	1.6643e-12	3.40045e-08	0.000156613	0.0234109	1.24318e-05
16.875		1.11433e-06	1.65454e-12	3.23476e-08	0.000135834	0.0242297	1.31909e-05
16.9583		1.11441e-06	1.64632e-12	3.08305e-08	0.000117767	0.0249231	1.40016e-05
17.0417		1.11389e-06	1.63965e-12	2.94383e-08	0.00010203	0.0255055	1.48686e-05
17.125		1.11272e-06	1.63458e-12	2.81581e-08	8.83161e-05	0.0259878	1.5797e-05
17.2083		1.11083e-06	1.63113e-12	2.69786e-08	7.63699e-05	0.0263778	1.67925e-05
17.2917		1.10818e-06	1.62938e-12	2.58896e-08	6.5973e-05	0.0266811	1.78612e-05
17.375		1.10473e-06	1.62939e-12	2.48826e-08	5.69344e-05	0.026902	1.90098e-05
17.4583		1.10045e-06	1.63123e-12	2.39496e-08	4.90857e-05	0.0270437	2.0246e-05
17.5417		1.09531e-06	1.63502e-12	2.30839e-08	4.22777e-05	0.0271085	2.15781e-05
17.625		1.08926e-06	1.64085e-12	2.22793e-08	3.63783e-05	0.0270986	2.3016e-05
17.7083		1.08228e-06	1.64889e-12	2.15305e-08	3.12709e-05	0.0270158	2.45703e-05
17.7917		1.07433e-06	1.65927e-12	2.08325e-08	2.68528e-05	0.0268615	2.62537e-05
17.875		1.06537e-06	1.67218e-12	2.01811e-08	2.30336e-05	0.0266373	2.80803e-05
17.9583		1.05536e-06	1.68785e-12	1.95723e-08	1.97345e-05	0.0263445	3.00666e-05
18.0417		1.04425e-06	1.70652e-12	1.90028e-08	1.68866e-05	0.0259841	3.22313e-05
18.125		1.03199e-06	1.72848e-12	1.84692e-08	1.44298e-05	0.0255573	3.45964e-05
18.2083		1.01854e-06	1.75409e-12	1.79689e-08	1.2312e-05	0.0250652	3.71874e-05
18.2917		1.00383e-06	1.78373e-12	1.74993e-08	1.04877e-05	0.0245088	4.00341e-05
18.375		9.87822e-07	1.81787e-12	1.70581e-08	8.91765e-06	0.0238893	4.31715e-05
18.4583		9.7045e-07	1.85706e-12	1.66431e-08	7.56767e-06	0.023208	4.66406e-05
18.5417		9.51665e-07	1.90194e-12	1.62525e-08	6.40817e-06	0.022466	5.04904e-05
18.625		9.31416e-07	1.95326e-12	1.58846e-08	5.41351e-06	0.0216651	5.47786e-05
18.7083		9.09658e-07	2.01192e-12	1.55377e-08	4.56147e-06	0.0208072	5.95743e-05
18.7917		8.86357e-07	2.07898e-12	1.52104e-08	3.83277e-06	0.0198945	6.496e-05
18.875		8.61488e-07	2.15568e-12	1.49014e-08	3.21071e-06	0.01893	7.10347e-05
18.9583		8.35043e-07	2.24353e-12	1.46095e-08	2.68081e-06	0.0179173	7.79177e-05
19.0417		8.07037e-07	2.3443e-12	1.43336e-08	2.23051e-06	0.0168607	8.57524e-05
19.125		7.7751e-07	2.46015e-12	1.40727e-08	1.8489e-06	0.0157657	9.4712e-05
19.2083		7.46535e-07	2.59364e-12	1.38258e-08	1.5265e-06	0.0146387	0.000105005
19.2917		7.14222e-07	2.74789e-12	1.3592e-08	1.25508e-06	0.0134876	0.000116884
19.375		6.80726e-07	2.92663e-12	1.33707e-08	1.02747e-06	0.0123216	0.000130649
19.4583		6.46249e-07	3.13441e-12	1.3161e-08	8.37436e-07	0.0111513	0.000146658
19.5417		6.11044e-07	3.37671e-12	1.29622e-08	6.79531e-07	0.00998883	0.000165335
19.625		5.75415e-07	3.66018e-12	1.27738e-08	5.49015e-07	0.00884738	0.000187172
19.7083		5.3971e-07	3.9929e-12	1.25952e-08	4.41749e-07	0.00774105	0.00021273
19.7917		5.04316e-07	4.38463e-12	1.24258e-08	3.54123e-07	0.00668431	0.00024263
19.875		4.69642e-07	4.84719e-12	1.22651e-08	2.8299e-07	0.00569126	0.000277542
19.9583		4.36102e-07	5.39486e-12	1.21127e-08	2.25615e-07	0.00477485	0.00031815
20.0417		4.04094e-07	6.04485e-12	1.19682e-08	1.79629e-07	0.00394589	0.00036511
20.125		3.73975e-07	6.81785e-12	1.18311e-08	1.42994e-07	0.00321224	0.000418993
20.2083		3.46038e-07	7.73868e-12	1.17011e-08	1.13967e-07	0.002578	0.000480226
20.2917		3.205e-07	8.83705e-12	1.15779e-08	9.10714e-08	0.00204312	0.000549037
20.375		2.9749e-07	1.01484e-11	1.14612e-08	7.30741e-08	0.00160332	0.000625412
20.4583		2.77047e-07	1.17151e-11	1.13507e-08	5.89537e-08	0.00125062	0.000709094
20.5417		2.59129e-07	1.35875e-11	1.12462e-08	4.78773e-08	0.000974267	0.000799605
20.625		2.43623e-07	1.58257e-11	1.11473e-08	3.91746e-08	0.000762022	0.00089631
20.7083		2.30366e-07	1.85012e-11	1.10541e-08	3.2313e-08	0.000601481	0.000998486
20.7917		2.19163e-07	2.16995e-11	1.09661e-08	2.68748e-08	0.000481169	0.0011054
20.875		2.09803e-07	2.55224e-11	1.08833e-08	2.25357e-08	0.000391227	0.00121637
20.9583		2.02073e-07	3.00918e-11	1.08056e-08	1.90465e-08	0.000323699	0.00133081
21.0417		2.43045e-07	3.48179e-11	1.0244e-08	1.55847e-08	0.000324769	0.00193229
21.125		2.94933e-07	3.84047e-11	1.02423e-08	1.11377e-08	0.000342747	0.00341235
21.2083		3.09665e-07	4.16793e-11	1.12945e-08	7.14265e-09	0.000314678	0.00559
21.2917		3.05674e-07	4.54368e-11	1.29846e-08	4.32168e-09	0.000266504	0.00845115
21.375		2.93644e-07	5.00176e-11	1.51462e-08	2.54819e-09	0.00021545	0.0118216
21.4583		2.79382e-07	5.558e-11	1.77354e-08	1.49588e-09	0.000169518	0.0154609
21.5417		2.65973e-07	6.21932e-11	2.07499e-08	8.79943e-10	0.000131066	0.0191461
21.625		2.55453e-07	7.00756e-11	2.42766e-08	5.38018e-10	0.000100866	0.0226878
21.7083		2.48484e-07	7.92053e-11	2.83154e-08	3.33734e-10	7.70668e-05	0.0259905
21.7917		2.45888e-07	8.9788e-11	3.29612e-08	2.13725e-10	5.88295e-05	0.0289779
21.875		2.48201e-07	1.02e-10	3.82985e-08	1.41503e-10	4.49818e-05	0.0316163
21.9583		2.55951e-07	1.16051e-10	4.4426e-08	9.67735e-11	3.45209e-05	0.0338959
22.0417		2.69754e-07	1.32185e-10	5.1459e-08	6.81995e-11	2.66369e-05	0.0358207
22.125		2.90381e-07	1.50688e-10	5.95324e-08	4.93659e-11	2.06966e-05	0.0374021
22.2083		3.1883e-07	1.71891e-10	6.88043e-08	3.65746e-11	1.62142e-05	0.038654
22.2917		3.56397e-07	1.9618e-10	7.94609e-08	2.76434e-11	1.28225e-05	0.0395902
22.375		4.0476e-07	2.24002e-10	9.1722e-08	2.12507e-11	1.02457e-05	0.0402224
22.4583		4.66096e-07	2.55881e-10	1.05847e-07	1.65734e-11	8.27781e-06	0.0405597
22.5417		5.43222e-07	2.92427e-10	1.22145e-07	1.30847e-11	6.76578e-06	0.0406083
22.625		6.39795e-07	3.34359e-10	1.40978e-07	1.04384e-11	5.59579e-06	0.0403721
22.7083		7.6058e-07	3.82527e-10	1.62777e-07	8.40094e-12	4.68336e-06	0.0398532
22.7917		9.11828e-07	4.3794e-10	1.88045e-07	6.81139e-12	3.96569e-06	0.0390538
22.875		1.10179e-06	5.01803e-10	2.17365e-07	5.55649e-12	3.39605e-06	0.0379765
22.9583		1.34146e-06	5.75568e-10	2.51399e-07	4.55506e-12	2.93956e-06	0.0366266
23.0417		1.64563e-06	6.60991e-10	2.90878e-07	3.74801e-12	2.57014e-06	0.0350134
23.125		2.0344e-06	7.6022e-10	3.3656e-07	3.09173e-12	2.26816e-06	0.0331515
23.2083		2.53539e-06	8.7589e-10	3.89159e-07	2.55364e-12	2.01881e-06	0.0310627
23.2917		3.18703e-06	1.01126e-09	4.49208e-07	2.10921e-12	1.81084e-06	0.028777
23.375		4.04338e-06	1.17039e-09	5.16831e-07	1.73977e-12	1.63567e-06	0.0263333
23.4583		5.18141e-06	1.35834e-09	5.91432e-07	1.43111e-12	1.48671e-06	0.0237802
23.5417		6.71179e-06	1.58141e-09	6.71299e-07	1.17234e-12	1.35884e-06	0.0211746
23.625		8.79514e-06	1.84744e-09	7.53248e-07	9.55116e-13	1.24808e-06	0.0185795
23.7083		1.16661e-05	2.16611e-09	8.32497e-07	7.73034e-13	1.15132e-06	0.0160601
23.7917		1.56687e-05	2.54926e-09	9.03033e-07	6.21088e-13	1.06606e-06	0.0136781
23.875		2.13082e-05	3.01121e-09	9.58583e-07	4.95262e-13	9.9035e-07	0.0114855
23.9583		2.93256e-05	3.56914e-09	9.9401e-07	3.9216e-13	9.22587e-07	0.00951949
