# Supplementary material for: Selection Shapes Transcriptional Logic and Regulatory Specialization in Genetic Networks
Source: PLoS One. 2016 Feb 29;11(2):e0150340. doi: 10.1371/journal.pone.0150340 (PMC4771205; doi:10.1371/journal.pone.0150340)
Supplement: S1 Data — This includes all data generated from the analysis of the networks. (ZIP) [file pone.0150340.s005.zip › data_144/small_clock_tc/tc.6_18]

0.0416667		0.00775519	9.31555e-09	8.87802e-10	2.56634e-16	1.29227e-07	0.000166669
0.125		0.00975811	1.11248e-08	8.38408e-10	2.16271e-16	1.17498e-07	0.000134475
0.208333		0.0120365	1.32888e-08	7.95271e-10	1.83427e-16	1.0692e-07	0.000108916
0.291667		0.0145487	1.58779e-08	7.57738e-10	1.56576e-16	9.73972e-08	8.85859e-05
0.375		0.017234	1.89765e-08	7.25244e-10	1.34523e-16	8.8839e-08	7.23794e-05
0.458333		0.0200187	2.26862e-08	6.97303e-10	1.1633e-16	8.11605e-08	5.94282e-05
0.541667		0.0228237	2.7129e-08	6.73499e-10	1.01251e-16	7.42823e-08	4.90502e-05
0.625		0.0255716	3.24513e-08	6.53478e-10	8.86986e-17	6.81301e-08	4.07092e-05
0.708333		0.0281919	3.88298e-08	6.36946e-10	7.82014e-17	6.26348e-08	3.39835e-05
0.791667		0.0306246	4.64767e-08	6.23656e-10	6.93838e-17	5.77325e-08	2.85411e-05
0.875		0.0328213	5.56478e-08	6.13412e-10	6.19438e-17	5.3364e-08	2.41204e-05
0.958333		0.0347445	6.66511e-08	6.0606e-10	5.56381e-17	4.94753e-08	2.05152e-05
1.04167		0.0363666	7.98578e-08	6.0149e-10	5.027e-17	4.60169e-08	1.75624e-05
1.125		0.037668	9.57159e-08	5.99632e-10	4.56797e-17	4.29436e-08	1.51331e-05
1.20833		0.0386356	1.14765e-07	6.00457e-10	4.17372e-17	4.02145e-08	1.31252e-05
1.29167		0.0392618	1.37659e-07	6.03977e-10	3.83364e-17	3.77925e-08	1.14574e-05
1.375		0.039543	1.65183e-07	6.10249e-10	3.53899e-17	3.56442e-08	1.00652e-05
1.45833		0.03948	1.98292e-07	6.19377e-10	3.28263e-17	3.37394e-08	8.89718e-06
1.54167		0.0390781	2.38134e-07	6.31517e-10	3.05862e-17	3.20511e-08	7.9121e-06
1.625		0.0383472	2.86102e-07	6.46885e-10	2.86208e-17	3.05551e-08	7.07697e-06
1.70833		0.0373031	3.43883e-07	6.65763e-10	2.68891e-17	2.92296e-08	6.36528e-06
1.79167		0.0359675	4.13515e-07	6.88516e-10	2.53573e-17	2.80554e-08	5.75564e-06
1.875		0.0343691	4.97472e-07	7.15599e-10	2.39969e-17	2.70151e-08	5.23074e-06
1.95833		0.0325433	5.9875e-07	7.47581e-10	2.27841e-17	2.60933e-08	4.77654e-06
2.04167		0.0305314	7.20985e-07	7.85166e-10	2.16988e-17	2.52763e-08	4.38162e-06
2.125		0.0283796	8.68586e-07	8.2922e-10	2.07239e-17	2.45519e-08	4.03662e-06
2.20833		0.0261369	1.04691e-06	8.80806e-10	1.98453e-17	2.39091e-08	3.73388e-06
2.29167		0.023853	1.26246e-06	9.41227e-10	1.90505e-17	2.33383e-08	3.46708e-06
2.375		0.0215756	1.52314e-06	1.01208e-09	1.83293e-17	2.2831e-08	3.231e-06
2.45833		0.0193483	1.83856e-06	1.09531e-09	1.76726e-17	2.23793e-08	3.02131e-06
2.54167		0.0172086	2.22041e-06	1.19333e-09	1.7073e-17	2.19766e-08	2.8344e-06
2.625		0.0151865	2.68291e-06	1.30905e-09	1.65239e-17	2.16167e-08	2.66723e-06
2.70833		0.0133044	3.24337e-06	1.44607e-09	1.60196e-17	2.12943e-08	2.51729e-06
2.79167		0.0115768	3.92287e-06	1.6088e-09	1.55553e-17	2.10047e-08	2.38242e-06
2.875		0.0100106	4.74709e-06	1.80265e-09	1.51268e-17	2.07434e-08	2.26082e-06
2.95833		0.0086071	5.74732e-06	2.03429e-09	1.47305e-17	2.05068e-08	2.15094e-06
3.04167		0.00736212	6.9617e-06	2.31191e-09	1.43633e-17	2.02915e-08	2.05148e-06
3.125		0.00626787	8.43671e-06	2.64563e-09	1.40224e-17	2.00946e-08	1.96132e-06
3.20833		0.00531396	1.02291e-05	3.04795e-09	1.37056e-17	1.99133e-08	1.87948e-06
3.29167		0.00448841	1.24079e-05	3.5343e-09	1.34107e-17	1.97453e-08	1.80515e-06
3.375		0.00377855	1.50575e-05	4.12384e-09	1.31361e-17	1.95887e-08	1.7376e-06
3.45833		0.0031716	1.82808e-05	4.84028e-09	1.28803e-17	1.94417e-08	1.67622e-06
3.54167		0.00265525	2.22033e-05	5.71312e-09	1.26419e-17	1.93027e-08	1.62047e-06
3.625		0.00221789	2.6978e-05	6.77899e-09	1.24199e-17	1.91704e-08	1.56988e-06
3.70833		0.00184886	3.27917e-05	8.08356e-09	1.22133e-17	1.90438e-08	1.52404e-06
3.79167		0.00153853	3.98719e-05	9.6837e-09	1.20212e-17	1.89218e-08	1.48258e-06
3.875		0.00127834	4.84963e-05	1.16504e-08	1.18431e-17	1.88037e-08	1.4452e-06
3.95833		0.00106075	5.9003e-05	1.40724e-08	1.16784e-17	1.8689e-08	1.41162e-06
4.04167		0.000879185	7.18042e-05	1.70607e-08	1.15265e-17	1.85771e-08	1.38158e-06
4.125		0.000727989	8.74018e-05	2.0754e-08	1.1387e-17	1.84679e-08	1.35488e-06
4.20833		0.000602293	0.000106406	2.53264e-08	1.12596e-17	1.8361e-08	1.33132e-06
4.29167		0.000497954	0.000129561	3.09963e-08	1.1144e-17	1.82564e-08	1.31073e-06
4.375		0.000411454	0.000157768	3.80375e-08	1.104e-17	1.81541e-08	1.29296e-06
4.45833		0.000339823	0.000192123	4.67945e-08	1.09473e-17	1.80541e-08	1.27786e-06
4.54167		0.000280562	0.000233955	5.77004e-08	1.08658e-17	1.79567e-08	1.26531e-06
4.625		0.000231576	0.000284875	7.13002e-08	1.07954e-17	1.78621e-08	1.25521e-06
4.70833		0.000191112	0.000346829	8.82812e-08	1.0736e-17	1.77705e-08	1.24746e-06
4.79167		0.000157706	0.00042217	1.0951e-07	1.06874e-17	1.76823e-08	1.24196e-06
4.875		0.000130141	0.000513734	1.3608e-07	1.06498e-17	1.75979e-08	1.23863e-06
4.95833		0.000107405	0.000624934	1.69373e-07	1.06231e-17	1.75176e-08	1.23741e-06
5.04167		8.86576e-05	0.000759867	2.11138e-07	1.06073e-17	1.74419e-08	1.23823e-06
5.125		7.32023e-05	0.000923441	2.63589e-07	1.06026e-17	1.73714e-08	1.24104e-06
5.20833		6.04632e-05	0.00112152	3.2953e-07	1.06091e-17	1.73065e-08	1.24577e-06
5.29167		4.99637e-05	0.00136108	4.12521e-07	1.06269e-17	1.72478e-08	1.25239e-06
5.375		4.13101e-05	0.00165039	5.17082e-07	1.06564e-17	1.71959e-08	1.26085e-06
5.45833		3.41776e-05	0.00199925	6.48961e-07	1.06977e-17	1.71515e-08	1.27111e-06
5.54167		2.8298e-05	0.00241915	8.15474e-07	1.07513e-17	1.71152e-08	1.28314e-06
5.625		2.34503e-05	0.00292355	1.02595e-06	1.08176e-17	1.7088e-08	1.2969e-06
5.70833		1.94523e-05	0.0035281	1.29227e-06	1.08972e-17	1.70705e-08	1.31236e-06
5.79167		1.61541e-05	0.00425086	1.62965e-06	1.09905e-17	1.70639e-08	1.32947e-06
5.875		1.3432e-05	0.00511252	2.05751e-06	1.10984e-17	1.70691e-08	1.34819e-06
5.95833		1.11843e-05	0.00613655	2.60077e-06	1.12217e-17	1.70873e-08	1.36848e-06
6.04167		7.1298e-06	0.00757261	3.49315e-06	1.20266e-17	1.44303e-08	1.11563e-06
6.125		3.38833e-06	0.0102225	4.72946e-06	1.55071e-17	1.22075e-08	8.35578e-07
6.20833		1.65601e-06	0.0142241	6.14297e-06	2.19085e-17	1.29858e-08	7.77403e-07
6.29167		9.05993e-07	0.0198578	7.86207e-06	3.19669e-17	1.57684e-08	8.42649e-07
6.375		5.82076e-07	0.0274127	1.00133e-05	4.69988e-17	2.01444e-08	9.79685e-07
6.45833		4.42584e-07	0.0371199	1.27409e-05	6.91669e-17	2.61537e-08	1.16887e-06
6.54167		3.82537e-07	0.0489738	1.62219e-05	1.01802e-16	3.41099e-08	1.40456e-06
6.625		3.56363e-07	0.0625004	2.0681e-05	1.49981e-16	4.45535e-08	1.68705e-06
6.70833		3.44311e-07	0.0765231	2.64077e-05	2.21466e-16	5.82723e-08	2.01879e-06
6.79167		3.37851e-07	0.0890655	3.37781e-05	3.28199e-16	7.63641e-08	2.40229e-06
6.875		3.3333e-07	0.0975957	4.32816e-05	4.88662e-16	1.00334e-07	2.83868e-06
6.95833		3.29212e-07	0.0997462	5.55569e-05	7.31616e-16	1.32227e-07	3.32645e-06
7.04167		3.24887e-07	0.094337	7.14383e-05	1.10202e-15	1.74798e-07	3.86023e-06
7.125		3.20147e-07	0.0821336	9.20155e-05	1.67045e-15	2.31729e-07	4.42973e-06
7.20833		3.1497e-07	0.0657213	0.000118712	2.54804e-15	3.07883e-07	5.01887e-06
7.29167		3.09425e-07	0.0484449	0.000153387	3.91036e-15	4.09607e-07	5.60558e-06
7.375		3.03636e-07	0.0330917	0.000198465	6.03549e-15	5.45046e-07	6.16239e-06
7.45833		2.97767e-07	0.0211269	0.000257099	9.3649e-15	7.2446e-07	6.65813e-06
7.54167		2.9202e-07	0.012733	0.000333385	1.46008e-14	9.6047e-07	7.06076e-06
7.625		2.86632e-07	0.00731866	0.000432615	2.28624e-14	1.26814e-06	7.34108e-06
7.70833		2.81868e-07	0.00405061	0.0005616	3.59357e-14	1.66484e-06	7.47677e-06
7.79167		2.78014e-07	0.00217732	0.00072904	5.66756e-14	2.1696e-06	7.45594e-06
7.875		2.75364e-07	0.00114512	0.000945962	8.96501e-14	2.80206e-06	7.27929e-06
7.95833		2.74197e-07	0.000592957	0.00122619	1.42177e-13	3.58065e-06	6.96035e-06
8.04167		2.74761e-07	0.000303899	0.00158682	2.2599e-13	4.52016e-06	6.52359e-06
8.125		2.77246e-07	0.000154848	0.00204867	3.59919e-13	5.62874e-06	6.00087e-06
8.20833		2.81762e-07	7.87439e-05	0.00263654	5.7421e-13	6.90465e-06	5.42695e-06
8.29167		2.88327e-07	4.00997e-05	0.00337925	9.17474e-13	8.33336e-06	4.83527e-06
8.375		2.96861e-07	2.05135e-05	0.0043092	1.4679e-12	9.88557e-06	4.25454e-06
8.45833		3.07195e-07	1.05738e-05	0.00546143	2.35135e-12	1.1517e-05	3.70675e-06
8.54167		3.19082e-07	5.50895e-06	0.00687185	3.77051e-12	1.31702e-05	3.20664e-06
8.625		3.32224e-07	2.91061e-06	0.0085748	6.05211e-12	1.47795e-05	2.76217e-06
8.70833		3.46297e-07	1.56505e-06	0.0105999	9.7231e-12	1.62768e-05	2.37575e-06
8.79167		3.60972e-07	8.5975e-07	0.0129683	1.56341e-11	1.75998e-05	2.04578e-06
8.875		3.75941e-07	4.84434e-07	0.0156897	2.51592e-11	1.86985e-05	1.768e-06
8.95833		3.90925e-07	2.8104e-07	0.0187589	4.05202e-11	1.95411e-05	1.53679e-06
9.04167		4.05685e-07	1.68415e-07	0.022154	6.53124e-11	2.01161e-05	1.34601e-06
9.125		4.20026e-07	1.04485e-07	0.0258358	1.05361e-10	2.04319e-05	1.18963e-06
9.20833		4.33791e-07	6.71726e-08	0.0297475	1.7011e-10	2.05133e-05	1.06209e-06
9.29167		4.46856e-07	4.47295e-08	0.0338154	2.74895e-10	2.03967e-05	9.58471e-07
9.375		4.59126e-07	3.07976e-08	0.037948	4.44641e-10	2.01241e-05	8.7454e-07
9.45833		4.70524e-07	2.18698e-08	0.042035	7.19911e-10	1.97383e-05	8.06738e-07
9.54167		4.80987e-07	1.5969e-08	0.0459436	1.1668e-09	1.9279e-05	7.52112e-07
9.625		4.90464e-07	1.19535e-08	0.0495148	1.89314e-09	1.87806e-05	7.08227e-07
9.70833		4.98905e-07	9.14689e-09	0.0525593	3.07508e-09	1.82705e-05	6.73094e-07
9.79167		5.0627e-07	7.13741e-09	0.0548604	5.00066e-09	1.77696e-05	6.45087e-07
9.875		5.1252e-07	5.66749e-09	0.056186	8.14145e-09	1.72929e-05	6.22878e-07
9.95833		5.17625e-07	4.57161e-09	0.0563184	1.32701e-08	1.685e-05	6.05383e-07
10.0417		5.21563e-07	3.74065e-09	0.0551004	2.16533e-08	1.64465e-05	5.91717e-07
10.125		5.24322e-07	3.10089e-09	0.0524904	3.53686e-08	1.60854e-05	5.81153e-07
10.2083		5.25901e-07	2.6015e-09	0.0486027	5.78231e-08	1.57673e-05	5.73096e-07
10.2917		5.26316e-07	2.20667e-09	0.0437103	9.46019e-08	1.54914e-05	5.67059e-07
10.375		5.25594e-07	1.89077e-09	0.0382002	1.54851e-07	1.52565e-05	5.62647e-07
10.4583		5.23779e-07	1.63519e-09	0.032495	2.53523e-07	1.50608e-05	5.59536e-07
10.5417		5.20929e-07	1.42618e-09	0.0269732	4.15006e-07	1.49023e-05	5.57469e-07
10.625		5.17112e-07	1.25352e-09	0.0219144	6.78952e-07	1.47793e-05	5.56239e-07
10.7083		5.12409e-07	1.10947e-09	0.0174827	1.10956e-06	1.46905e-05	5.55687e-07
10.7917		5.06907e-07	9.88173e-10	0.0137381	1.81023e-06	1.46345e-05	5.55691e-07
10.875		5.00697e-07	8.85101e-10	0.0106643	2.94645e-06	1.46106e-05	5.56162e-07
10.9583		4.93876e-07	7.96761e-10	0.008198	4.78101e-06	1.46184e-05	5.57039e-07
11.0417		4.86539e-07	7.20423e-10	0.00625432	7.7274e-06	1.46577e-05	5.58285e-07
11.125		4.78777e-07	6.5394e-10	0.00474356	1.24292e-05	1.4729e-05	5.59882e-07
11.2083		4.70682e-07	5.95614e-10	0.00358169	1.98752e-05	1.48328e-05	5.61829e-07
11.2917		4.62337e-07	5.44088e-10	0.00269527	3.1563e-05	1.49702e-05	5.64136e-07
11.375		4.53819e-07	4.98277e-10	0.00202306	4.97221e-05	1.51426e-05	5.66827e-07
11.4583		4.45199e-07	4.57303e-10	0.00151556	7.76086e-05	1.53518e-05	5.69933e-07
11.5417		4.36541e-07	4.20454e-10	0.00113364	0.000119876	1.55998e-05	5.73492e-07
11.625		4.27901e-07	3.87148e-10	0.000846932	0.000183013	1.58892e-05	5.77549e-07
11.7083		4.19329e-07	3.56909e-10	0.000632063	0.000275828	1.62228e-05	5.82152e-07
11.7917		4.10866e-07	3.29341e-10	0.000471247	0.000409922	1.6604e-05	5.87354e-07
11.875		4.0255e-07	3.04117e-10	0.000351008	0.000600078	1.70365e-05	5.93208e-07
11.9583		3.94411e-07	2.80964e-10	0.000261185	0.000864475	1.75245e-05	5.99773e-07
12.0417		3.86475e-07	2.59652e-10	0.000194138	0.00122461	1.80729e-05	6.07107e-07
12.125		3.78762e-07	2.39987e-10	0.000144131	0.00170484	1.86869e-05	6.15271e-07
12.2083		3.7129e-07	2.21804e-10	0.000106865	0.00233153	1.93726e-05	6.24329e-07
12.2917		3.64073e-07	2.04962e-10	7.91188e-05	0.0031317	2.01367e-05	6.34344e-07
12.375		3.57121e-07	1.8934e-10	5.84833e-05	0.00413143	2.09867e-05	6.45385e-07
12.4583		3.50445e-07	1.74834e-10	4.31544e-05	0.00535397	2.19313e-05	6.57521e-07
12.5417		3.44051e-07	1.61352e-10	3.17831e-05	0.00681773	2.29798e-05	6.70823e-07
12.625		3.37945e-07	1.48815e-10	2.33604e-05	0.00853444	2.41431e-05	6.85369e-07
12.7083		3.32131e-07	1.37154e-10	1.71324e-05	0.0105074	2.54331e-05	7.01236e-07
12.7917		3.26613e-07	1.26305e-10	1.25359e-05	0.0127302	2.68634e-05	7.18509e-07
12.875		3.21396e-07	1.16216e-10	9.15048e-06	0.0151856	2.84492e-05	7.37277e-07
12.9583		3.16483e-07	1.06836e-10	6.66261e-06	0.0178449	3.02076e-05	7.57634e-07
13.0417		3.11877e-07	9.81224e-11	4.83871e-06	0.0206683	3.21576e-05	7.79681e-07
13.125		3.07582e-07	9.0035e-11	3.50498e-06	0.0236049	3.43204e-05	8.03525e-07
13.2083		3.03604e-07	8.25383e-11	2.5323e-06	0.0265939	3.67198e-05	8.29281e-07
13.2917		2.99948e-07	7.55994e-11	1.82491e-06	0.0295663	3.93817e-05	8.57072e-07
13.375		2.9662e-07	6.91881e-11	1.31195e-06	0.0324469	4.23346e-05	8.8703e-07
13.4583		2.93629e-07	6.32762e-11	9.41052e-07	0.035157	4.56091e-05	9.19295e-07
13.5417		2.90982e-07	5.78372e-11	6.73661e-07	0.0376177	4.9238e-05	9.54017e-07
13.625		2.88689e-07	5.28461e-11	4.81443e-07	0.0397533	5.3255e-05	9.91356e-07
13.7083		2.86762e-07	4.82784e-11	3.43643e-07	0.0414948	5.76942e-05	1.03148e-06
13.7917		2.85212e-07	4.41105e-11	2.45107e-07	0.0427838	6.2589e-05	1.07457e-06
13.875		2.84051e-07	4.0319e-11	1.74808e-07	0.0435753	6.79694e-05	1.12082e-06
13.9583		2.83294e-07	3.68807e-11	1.2475e-07	0.0438411	7.3861e-05	1.17042e-06
14.0417		2.82953e-07	3.37724e-11	8.91563e-08	0.0435717	8.02819e-05	1.22358e-06
14.125		2.83039e-07	3.09709e-11	6.38706e-08	0.0427769	8.72409e-05	1.28052e-06
14.2083		2.83564e-07	2.8453e-11	4.59119e-08	0.0414861	9.47357e-05	1.34145e-06
14.2917		2.84537e-07	2.61957e-11	3.31506e-08	0.0397469	0.000102753	1.40662e-06
14.375		2.85963e-07	2.41762e-11	2.40706e-08	0.037622	0.000111267	1.47626e-06
14.4583		2.87845e-07	2.23727e-11	1.75953e-08	0.0351861	0.000120247	1.5506e-06
14.5417		2.90181e-07	2.07638e-11	1.29629e-08	0.0325212	0.000129656	1.62992e-06
14.625		2.92966e-07	1.93293e-11	9.63491e-09	0.0297115	0.000139461	1.71446e-06
14.7083		2.96188e-07	1.80504e-11	7.23168e-09	0.0268393	0.000149636	1.8045e-06
14.7917		2.99833e-07	1.69096e-11	5.48551e-09	0.0239805	0.000160173	1.90033e-06
14.875		3.03884e-07	1.5891e-11	4.20774e-09	0.0212011	0.000171083	2.00224e-06
14.9583		3.08318e-07	1.49802e-11	3.26529e-09	0.0185555	0.000182403	2.11055e-06
15.0417		3.13112e-07	1.41644e-11	2.56413e-09	0.0160848	0.0001942	2.22559e-06
15.125		3.18239e-07	1.34321e-11	2.03763e-09	0.0138172	0.000206574	2.34771e-06
15.2083		3.23672e-07	1.27732e-11	1.63844e-09	0.0117686	0.000219659	2.4773e-06
15.2917		3.29383e-07	1.21789e-11	1.33272e-09	0.00994458	0.000233625	2.61476e-06
15.375		3.35343e-07	1.16417e-11	1.09619e-09	0.00834169	0.000248686	2.76052e-06
15.4583		3.41524e-07	1.11546e-11	9.11325e-10	0.00694994	0.0002651	2.91505e-06
15.5417		3.47896e-07	1.0712e-11	7.65376e-10	0.00575462	0.000283184	3.07886e-06
15.625		3.54431e-07	1.03087e-11	6.49008e-10	0.00473809	0.000303318	3.25248e-06
15.7083		3.61101e-07	9.94044e-12	5.55333e-10	0.00388128	0.000325965	3.43651e-06
15.7917		3.67878e-07	9.60331e-12	4.79227e-10	0.00316486	0.000351694	3.63157e-06
15.875		3.74733e-07	9.29403e-12	4.16846e-10	0.00257014	0.000381205	3.83836e-06
15.9583		3.8164e-07	9.00969e-12	3.65284e-10	0.00207961	0.000415377	4.05763e-06
16.0417		3.8857e-07	8.7478e-12	3.22322e-10	0.00167734	0.00045532	4.2902e-06
16.125		3.95496e-07	8.50614e-12	2.86254e-10	0.00134913	0.00050246	4.53695e-06
16.2083		4.0239e-07	8.28279e-12	2.55757e-10	0.00108255	0.000558648	4.79888e-06
16.2917		4.09222e-07	8.07608e-12	2.29798e-10	0.000866901	0.000626324	5.07705e-06
16.375		4.15965e-07	7.88453e-12	2.07559e-10	0.000693054	0.000708754	5.37265e-06
16.4583		4.22587e-07	7.70683e-12	1.88394e-10	0.00055334	0.000810362	5.68699e-06
16.5417		4.29061e-07	7.54186e-12	1.71786e-10	0.000441359	0.00093723	6.02149e-06
16.625		4.35353e-07	7.3886e-12	1.57316e-10	0.000351817	0.00109781	6.37775e-06
16.7083		4.41434e-07	7.24619e-12	1.44646e-10	0.000280366	0.00130396	6.7575e-06
16.7917		4.47272e-07	7.11384e-12	1.33501e-10	0.000223456	0.0015723	7.16263e-06
16.875		4.52838e-07	6.99089e-12	1.23652e-10	0.000178205	0.00192605	7.59519e-06
16.9583		4.58102e-07	6.87673e-12	1.14914e-10	0.000142284	0.00239671	8.05735e-06
17.0417		4.63041e-07	6.77084e-12	1.0713e-10	0.000113818	0.00302476	8.55137e-06
17.125		4.67637e-07	6.67275e-12	1.0017e-10	9.13027e-05	0.00385694	9.07944e-06
17.2083		4.71885e-07	6.58205e-12	9.39241e-11	7.35306e-05	0.00493667	9.64359e-06
17.2917		4.75792e-07	6.49836e-12	8.83014e-11	5.95334e-05	0.00628609	1.02455e-05
17.375		4.79386e-07	6.42134e-12	8.32233e-11	4.85286e-05	0.0078852	1.08864e-05
17.4583		4.82709e-07	6.35063e-12	7.86235e-11	3.98798e-05	0.00966255	1.15671e-05
17.5417		4.85817e-07	6.28594e-12	7.4445e-11	3.30673e-05	0.0115092	1.22883e-05
17.625		4.8876e-07	6.22696e-12	7.06393e-11	2.76689e-05	0.013311	1.30511e-05
17.7083		4.9158e-07	6.17342e-12	6.71642e-11	2.33481e-05	0.0149793	1.38574e-05
17.7917		4.94295e-07	6.1251e-12	6.39834e-11	1.98436e-05	0.0164645	1.47098e-05
17.875		4.96898e-07	6.08184e-12	6.10655e-11	1.6959e-05	0.0177523	1.56122e-05
17.9583		4.99364e-07	6.04353e-12	5.8383e-11	1.45502e-05	0.0188518	1.65692e-05
18.0417		6.23888e-07	5.91934e-12	5.32834e-11	1.20777e-05	0.0244445	2.36073e-05
18.125		7.76424e-07	5.5396e-12	5.10528e-11	8.86403e-06	0.0342128	4.22022e-05
18.2083		8.23697e-07	5.07892e-12	5.40482e-11	5.94638e-06	0.0424242	7.20506e-05
18.2917		8.12355e-07	4.657e-12	5.97333e-11	3.84872e-06	0.0485079	0.000115609
18.375		7.73079e-07	4.30411e-12	6.7e-11	2.46529e-06	0.052559	0.000172084
18.4583		7.23294e-07	4.0224e-12	7.54284e-11	1.59159e-06	0.0548362	0.000238459
18.5417		6.72924e-07	3.80152e-12	8.48047e-11	1.03436e-06	0.0557234	0.00031051
18.625		6.27772e-07	3.63864e-12	9.51855e-11	6.92203e-07	0.0553828	0.000385495
18.7083		5.89475e-07	3.51936e-12	1.0645e-10	4.6465e-07	0.0541917	0.000461956
18.7917		5.59187e-07	3.44121e-12	1.18678e-10	3.14769e-07	0.0522679	0.000540633
18.875		5.36832e-07	3.40091e-12	1.31912e-10	2.14215e-07	0.049746	0.00062369
18.9583		5.21762e-07	3.39704e-12	1.46209e-10	1.45778e-07	0.0467295	0.000714655
19.0417		5.12957e-07	3.4298e-12	1.61633e-10	9.87721e-08	0.0433031	0.000818507
19.125		5.09109e-07	3.50081e-12	1.78262e-10	6.63654e-08	0.0395441	0.000942077
19.2083		5.08684e-07	3.61299e-12	1.96184e-10	4.40603e-08	0.035532	0.00109487
19.2917		5.09972e-07	3.77038e-12	2.15507e-10	2.88098e-08	0.0313563	0.00129035
19.375		5.11164e-07	3.97798e-12	2.36355e-10	1.85003e-08	0.0271216	0.00154797
19.4583		5.10487e-07	4.24162e-12	2.58874e-10	1.164e-08	0.0229473	0.00189581
19.5417		5.06399e-07	4.56769e-12	2.83236e-10	7.16435e-09	0.0189625	0.00237388
19.625		4.97822e-07	4.963e-12	3.09643e-10	4.31141e-09	0.0152919	0.00303687
19.7083		4.84356e-07	5.43457e-12	3.38328e-10	2.53889e-09	0.0120384	0.00395406
19.7917		4.66374e-07	5.98964e-12	3.69563e-10	1.46656e-09	0.00926578	0.00520301
19.875		4.44938e-07	6.63579e-12	4.03663e-10	8.3428e-10	0.00699074	0.00685459
19.9583		4.2155e-07	7.38116e-12	4.40993e-10	4.6988e-10	0.00518664	0.00895182
20.0417		3.97834e-07	8.23488e-12	4.81974e-10	2.63661e-10	0.00379683	0.0114911
20.125		3.75279e-07	9.20745e-12	5.27095e-10	1.484e-10	0.00275084	0.0144158
20.2083		3.55108e-07	1.03112e-11	5.76923e-10	8.43608e-11	0.00197767	0.0176254
20.2917		3.38248e-07	1.15605e-11	6.32119e-10	4.87573e-11	0.00141382	0.020995
20.375		3.25387e-07	1.29722e-11	6.93449e-10	2.88206e-11	0.0010067	0.0243958
20.4583		3.17055e-07	1.45661e-11	7.61806e-10	1.75071e-11	0.000714861	0.027711
20.5417		3.13702e-07	1.63651e-11	8.38228e-10	1.09648e-11	0.000506754	0.030843
20.625		3.15784e-07	1.83956e-11	9.2392e-10	7.09148e-12	0.000358903	0.033716
20.7083		3.23824e-07	2.06884e-11	1.02028e-09	4.73522e-12	0.000254135	0.0362733
20.7917		3.38484e-07	2.32793e-11	1.12889e-09	3.2592e-12	0.000180025	0.0384744
20.875		3.60628e-07	2.62097e-11	1.2516e-09	2.3063e-12	0.000127659	0.0402912
20.9583		3.91398e-07	2.95282e-11	1.39042e-09	1.67261e-12	9.06776e-05	0.0417048
21.0417		4.32303e-07	3.32915e-11	1.54759e-09	1.23917e-12	6.4564e-05	0.0427032
21.125		4.85339e-07	3.75666e-11	1.72547e-09	9.3489e-13	4.61183e-05	0.0432795
21.2083		5.53138e-07	4.24325e-11	1.92637e-09	7.16201e-13	3.30794e-05	0.0434317
21.2917		6.3918e-07	4.79835e-11	2.15233e-09	5.55684e-13	2.38516e-05	0.0431621
21.375		7.48085e-07	5.43322e-11	2.40472e-09	4.35647e-13	1.73104e-05	0.0424777
21.4583		8.86013e-07	6.16143e-11	2.68354e-09	3.44388e-13	1.26634e-05	0.0413908
21.5417		1.06125e-06	6.99944e-11	2.98663e-09	2.73989e-13	9.35295e-06	0.0399197
21.625		1.28502e-06	7.9673e-11	3.30857e-09	2.18983e-13	6.98622e-06	0.0380899
21.7083		1.5727e-06	9.0896e-11	3.63957e-09	1.75521e-13	5.28669e-06	0.0359351
21.7917		1.94557e-06	1.03967e-10	3.96484e-09	1.40851e-13	4.0596e-06	0.0334981
21.875		2.43339e-06	1.19259e-10	4.26482e-09	1.12976e-13	3.16768e-06	0.0308312
21.9583		3.07823e-06	1.37236e-10	4.51702e-09	9.04277e-14	2.51411e-06	0.0279969
22.0417		3.94017e-06	1.58468e-10	4.69952e-09	7.21165e-14	2.03054e-06	0.0250662
22.125		5.1057e-06	1.83656e-10	4.79542e-09	5.72231e-14	1.66866e-06	0.0221162
22.2083		6.70016e-06	2.13653e-10	4.79668e-09	4.51237e-14	1.39426e-06	0.0192259
22.2917		8.90587e-06	2.49485e-10	4.70591e-09	3.53345e-14	1.18306e-06	0.0164702
22.375		1.19884e-05	2.92374e-10	4.53522e-09	2.74697e-14	1.01784e-06	0.013913
22.4583		1.63341e-05	3.43761e-10	4.30294e-09	2.12108e-14	8.863e-07	0.0116017
22.5417		2.25034e-05	4.05341e-10	4.0296e-09	1.62857e-14	7.79665e-07	0.0095637
22.625		3.13052e-05	4.79102e-10	3.73455e-09	1.24556e-14	6.91644e-07	0.00780651
22.7083		4.39012e-05	5.67388e-10	3.43389e-09	9.50982e-15	6.17715e-07	0.00632062
22.7917		6.19492e-05	6.72971e-10	3.13965e-09	7.26466e-15	5.54611e-07	0.00508447
22.875		8.77999e-05	7.99149e-10	2.85997e-09	5.56426e-15	4.99961e-07	0.00406958
22.9583		0.000124762	9.49853e-10	2.59971e-09	4.28054e-15	4.52036e-07	0.00324503
23.0417		0.000177455	1.12978e-09	2.36125e-09	3.31159e-15	4.09567e-07	0.00258051
23.125		0.000252263	1.34454e-09	2.14522e-09	2.57851e-15	3.71613e-07	0.00204828
23.2083		0.000357907	1.60086e-09	1.95111e-09	2.02153e-15	3.37473e-07	0.00162399
23.2917		0.000506129	1.90678e-09	1.77773e-09	1.596e-15	3.06613e-07	0.00128692
23.375		0.000712449	2.2719e-09	1.62352e-09	1.26887e-15	2.78623e-07	0.00101981
23.4583		0.000996922	2.70773e-09	1.48678e-09	1.01573e-15	2.53184e-07	0.000808522
23.5417		0.00138472	3.22805e-09	1.36579e-09	8.18569e-16	2.30036e-07	0.000641577
23.625		0.00190627	3.84934e-09	1.25893e-09	6.64017e-16	2.08967e-07	0.000509754
23.7083		0.00259656	4.59134e-09	1.16466e-09	5.42129e-16	1.89799e-07	0.000405687
23.7917		0.00349325	5.47769e-09	1.08159e-09	4.4544e-16	1.72373e-07	0.000323518
23.875		0.0046332	6.53673e-09	1.00848e-09	3.68317e-16	1.56552e-07	0.000258607
23.9583		0.00604742	7.8024e-09	9.44208e-10	3.06476e-16	1.42209e-07	0.000207287
