# Supplementary material for: Selection Shapes Transcriptional Logic and Regulatory Specialization in Genetic Networks
Source: PLoS One. 2016 Feb 29;11(2):e0150340. doi: 10.1371/journal.pone.0150340 (PMC4771205; doi:10.1371/journal.pone.0150340)
Supplement: S1 Data — This includes all data generated from the analysis of the networks. (ZIP) [file pone.0150340.s005.zip › data_144/small_clock_tc/tc.9_15]

0.0416667		0.00896432	1.21552e-07	3.01712e-11	5.95947e-16	6.07516e-08	0.000286477
0.125		0.011036	1.4523e-07	2.92692e-11	5.36029e-16	5.77655e-08	0.000237863
0.208333		0.0134097	1.73568e-07	2.85011e-11	4.84821e-16	5.51198e-08	0.00019838
0.291667		0.0160701	2.07496e-07	2.78597e-11	4.40783e-16	5.27715e-08	0.000166243
0.375		0.0189833	2.4813e-07	2.73394e-11	4.02694e-16	5.06833e-08	0.000140019
0.458333		0.0220957	2.9681e-07	2.69362e-11	3.69568e-16	4.8823e-08	0.000118559
0.541667		0.0253364	3.55151e-07	2.66474e-11	3.40614e-16	4.71625e-08	0.000100943
0.625		0.0286197	4.25095e-07	2.64722e-11	3.15183e-16	4.56774e-08	8.64323e-05
0.708333		0.0318498	5.08982e-07	2.64112e-11	2.92747e-16	4.43467e-08	7.44366e-05
0.791667		0.0349264	6.09629e-07	2.64669e-11	2.72871e-16	4.3152e-08	6.44813e-05
0.875		0.03775	7.3043e-07	2.66439e-11	2.55193e-16	4.20771e-08	5.61856e-05
0.958333		0.0402268	8.75482e-07	2.69489e-11	2.39412e-16	4.11082e-08	4.92436e-05
1.04167		0.042274	1.04972e-06	2.73913e-11	2.25277e-16	4.0233e-08	4.3409e-05
1.125		0.0438234	1.25911e-06	2.79834e-11	2.12575e-16	3.94409e-08	3.84833e-05
1.20833		0.0448249	1.51085e-06	2.87413e-11	2.01128e-16	3.87225e-08	3.4306e-05
1.29167		0.0452491	1.81362e-06	2.96849e-11	1.90783e-16	3.80696e-08	3.07475e-05
1.375		0.0450889	2.17795e-06	3.08396e-11	1.81411e-16	3.74751e-08	2.77023e-05
1.45833		0.0443599	2.61654e-06	3.22366e-11	1.72901e-16	3.69325e-08	2.50849e-05
1.54167		0.0430996	3.14475e-06	3.39149e-11	1.65158e-16	3.64364e-08	2.28252e-05
1.625		0.0413651	3.7812e-06	3.59221e-11	1.58099e-16	3.59817e-08	2.08663e-05
1.70833		0.0392293	4.5484e-06	3.83174e-11	1.51653e-16	3.55643e-08	1.91612e-05
1.79167		0.0367764	5.47365e-06	4.11732e-11	1.4576e-16	3.51802e-08	1.76714e-05
1.875		0.0340959	6.59001e-06	4.4579e-11	1.40365e-16	3.4826e-08	1.63649e-05
1.95833		0.0312775	7.93756e-06	4.86451e-11	1.35423e-16	3.44988e-08	1.52154e-05
2.04167		0.0284059	9.56493e-06	5.35073e-11	1.30893e-16	3.41958e-08	1.4201e-05
2.125		0.0255564	1.15311e-05	5.93336e-11	1.26739e-16	3.39148e-08	1.33033e-05
2.20833		0.0227924	1.39076e-05	6.63316e-11	1.22931e-16	3.36536e-08	1.25071e-05
2.29167		0.0201636	1.67814e-05	7.47587e-11	1.19441e-16	3.34104e-08	1.17995e-05
2.375		0.0177064	2.02579e-05	8.49343e-11	1.16246e-16	3.31837e-08	1.11696e-05
2.45833		0.0154443	2.44654e-05	9.72552e-11	1.13323e-16	3.2972e-08	1.06083e-05
2.54167		0.0133892	2.95594e-05	1.12216e-10	1.10656e-16	3.27742e-08	1.01077e-05
2.625		0.0115441	3.57291e-05	1.30432e-10	1.08226e-16	3.25892e-08	9.6612e-06
2.70833		0.00990457	4.32043e-05	1.52675e-10	1.0602e-16	3.24162e-08	9.26306e-06
2.79167		0.00846082	5.22642e-05	1.79908e-10	1.04025e-16	3.22545e-08	8.9084e-06
2.875		0.00719956	6.32481e-05	2.13337e-10	1.02229e-16	3.21037e-08	8.59296e-06
2.95833		0.00610537	7.65682e-05	2.54478e-10	1.00623e-16	3.19633e-08	8.31306e-06
3.04167		0.00516189	9.27253e-05	3.05232e-10	9.91958e-17	3.18332e-08	8.0655e-06
3.125		0.0043527	0.000112327	3.67995e-10	9.7941e-17	3.17132e-08	7.84748e-06
3.20833		0.00366191	0.000136113	4.45781e-10	9.68512e-17	3.16035e-08	7.65652e-06
3.29167		0.00307458	0.000164977	5.42394e-10	9.59203e-17	3.15043e-08	7.49046e-06
3.375		0.002577	0.000200007	6.62636e-10	9.51431e-17	3.14159e-08	7.34736e-06
3.45833		0.00215675	0.000242518	8.1258e-10	9.45153e-17	3.13389e-08	7.22553e-06
3.54167		0.00180276	0.000294107	9.99912e-10	9.40335e-17	3.12738e-08	7.12343e-06
3.625		0.00150529	0.0003567	1.23438e-09	9.36949e-17	3.12215e-08	7.0397e-06
3.70833		0.00125582	0.00043263	1.52834e-09	9.34981e-17	3.11829e-08	6.97313e-06
3.79167		0.00104697	0.000524707	1.89751e-09	9.34423e-17	3.11591e-08	6.92262e-06
3.875		0.000872385	0.000636319	2.36188e-09	9.35281e-17	3.11514e-08	6.88718e-06
3.95833		0.000726636	0.000771538	2.94692e-09	9.3757e-17	3.11612e-08	6.86595e-06
4.04167		0.000605092	0.00093525	3.68513e-09	9.41318e-17	3.11902e-08	6.85812e-06
4.125		0.000503827	0.0011333	4.618e-09	9.46566e-17	3.12403e-08	6.86298e-06
4.20833		0.000419521	0.00137266	5.79863e-09	9.53372e-17	3.13136e-08	6.87988e-06
4.29167		0.000349377	0.00166161	7.29502e-09	9.61808e-17	3.14125e-08	6.90825e-06
4.375		0.000291044	0.00200997	9.19437e-09	9.71964e-17	3.15397e-08	6.94756e-06
4.45833		0.000242551	0.00242927	1.16087e-08	9.83952e-17	3.16983e-08	6.99731e-06
4.54167		0.000202247	0.00293303	1.46821e-08	9.97902e-17	3.18918e-08	7.05706e-06
4.625		0.000168754	0.00353696	1.86002e-08	1.01397e-16	3.21242e-08	7.12638e-06
4.70833		0.000140921	0.00425915	2.36023e-08	1.03234e-16	3.23997e-08	7.20485e-06
4.79167		0.000117789	0.00512022	2.99975e-08	1.05323e-16	3.27235e-08	7.29207e-06
4.875		9.85623e-05	0.00614335	3.81855e-08	1.07687e-16	3.3101e-08	7.38762e-06
4.95833		8.25757e-05	0.00735418	4.86843e-08	1.10355e-16	3.35385e-08	7.49108e-06
5.04167		6.92784e-05	0.00878044	6.21651e-08	1.1336e-16	3.4043e-08	7.60202e-06
5.125		5.82126e-05	0.0104513	7.94997e-08	1.16738e-16	3.46224e-08	7.72e-06
5.20833		4.89984e-05	0.0123959	1.01821e-07	1.2053e-16	3.52853e-08	7.84455e-06
5.29167		4.13208e-05	0.0146421	1.30605e-07	1.24785e-16	3.60412e-08	7.97518e-06
5.375		3.49183e-05	0.0172132	1.67774e-07	1.29554e-16	3.69008e-08	8.11141e-06
5.45833		2.95745e-05	0.0201247	2.15834e-07	1.34898e-16	3.78755e-08	8.25275e-06
5.54167		2.51096e-05	0.0233793	2.78061e-07	1.40882e-16	3.89781e-08	8.39869e-06
5.625		2.13748e-05	0.0269614	3.58735e-07	1.4758e-16	4.0222e-08	8.54873e-06
5.70833		1.82469e-05	0.0308301	4.63453e-07	1.55073e-16	4.16222e-08	8.70238e-06
5.79167		1.56236e-05	0.0349123	5.99547e-07	1.63449e-16	4.31945e-08	8.85917e-06
5.875		1.34202e-05	0.0390966	7.76618e-07	1.72805e-16	4.49557e-08	9.01862e-06
5.95833		1.15665e-05	0.0432289	1.00725e-06	1.83248e-16	4.6924e-08	9.18027e-06
6.04167		1.00041e-05	0.0471137	1.30796e-06	1.94892e-16	4.91186e-08	9.34369e-06
6.125		8.68473e-06	0.0505212	1.70038e-06	2.07862e-16	5.15599e-08	9.50845e-06
6.20833		7.56835e-06	0.0532033	2.21293e-06	2.22296e-16	5.42694e-08	9.67415e-06
6.29167		6.62165e-06	0.0549193	2.88288e-06	2.38339e-16	5.72702e-08	9.8404e-06
6.375		5.81697e-06	0.0554685	3.75912e-06	2.56154e-16	6.05864e-08	1.00068e-05
6.45833		5.13134e-06	0.0547246	4.9058e-06	2.75914e-16	6.42438e-08	1.01731e-05
6.54167		4.54563e-06	0.0526654	6.407e-06	2.9781e-16	6.827e-08	1.03389e-05
6.625		4.04394e-06	0.0493874	8.3729e-06	3.22049e-16	7.26942e-08	1.05038e-05
6.70833		3.61303e-06	0.0451006	1.09478e-05	3.48859e-16	7.75475e-08	1.06676e-05
6.79167		3.24185e-06	0.0401022	1.43203e-05	3.78486e-16	8.28635e-08	1.083e-05
6.875		2.92118e-06	0.0347331	1.8737e-05	4.11203e-16	8.86779e-08	1.09907e-05
6.95833		2.64333e-06	0.0293293	2.45194e-05	4.47307e-16	9.50293e-08	1.11495e-05
7.04167		2.40186e-06	0.0241797	3.20865e-05	4.87123e-16	1.01959e-07	1.1306e-05
7.125		2.19138e-06	0.0194978	4.19827e-05	5.31011e-16	1.09512e-07	1.14601e-05
7.20833		2.00738e-06	0.0154114	5.49143e-05	5.79361e-16	1.17736e-07	1.16116e-05
7.29167		1.84606e-06	0.0119696	7.17949e-05	6.32606e-16	1.26682e-07	1.17602e-05
7.375		1.70423e-06	0.0091582	9.38031e-05	6.91219e-16	1.36407e-07	1.19056e-05
7.45833		1.5792e-06	0.00692139	0.000122454	7.55722e-16	1.46971e-07	1.20478e-05
7.54167		1.46872e-06	0.00518058	0.00015969	8.26685e-16	1.58438e-07	1.21866e-05
7.625		1.37085e-06	0.00385021	0.000207986	9.04736e-16	1.7088e-07	1.23217e-05
7.70833		1.28397e-06	0.00284825	0.000270486	9.90566e-16	1.8437e-07	1.2453e-05
7.79167		1.20671e-06	0.00210208	0.000351158	1.08493e-15	1.98991e-07	1.25803e-05
7.875		1.13788e-06	0.00155097	0.00045498	1.18867e-15	2.1483e-07	1.27035e-05
7.95833		1.07647e-06	0.00114617	0.000588156	1.30269e-15	2.31981e-07	1.28225e-05
8.04167		1.02161e-06	0.000849753	0.000758348	1.428e-15	2.50545e-07	1.2937e-05
8.125		9.72563e-07	0.000632909	0.000974934	1.5657e-15	2.70632e-07	1.30469e-05
8.20833		9.28674e-07	0.00047413	0.00124927	1.71701e-15	2.92359e-07	1.31522e-05
8.29167		8.89379e-07	0.000357577	0.00159492	1.88325e-15	3.15851e-07	1.32525e-05
8.375		8.54189e-07	0.00027169	0.00202786	2.06589e-15	3.41244e-07	1.33479e-05
8.45833		8.2267e-07	0.000208088	0.00256656	2.26652e-15	3.68681e-07	1.3438e-05
8.54167		7.94442e-07	0.000160715	0.00323194	2.48691e-15	3.98319e-07	1.35229e-05
8.625		7.69169e-07	0.000125198	0.00404708	2.729e-15	4.30323e-07	1.36022e-05
8.70833		7.46554e-07	9.83821e-05	0.00503664	2.9949e-15	4.64871e-07	1.3676e-05
8.79167		7.26332e-07	7.79857e-05	0.00622595	3.28693e-15	5.02154e-07	1.37439e-05
8.875		7.08266e-07	6.23527e-05	0.0076397	3.60767e-15	5.42375e-07	1.38058e-05
8.95833		6.92147e-07	5.02769e-05	0.00930017	3.9599e-15	5.85751e-07	1.38616e-05
9.04167		5.24417e-07	4.14092e-05	0.0119364	4.63589e-15	5.36278e-07	1.10883e-05
9.125		3.32209e-07	3.60002e-05	0.0152807	6.58967e-15	5.03882e-07	7.66873e-06
9.20833		2.54178e-07	3.15764e-05	0.0185652	1.02478e-14	5.93338e-07	6.1591e-06
9.29167		2.31492e-07	2.71023e-05	0.0219022	1.64518e-14	7.81097e-07	5.52084e-06
9.375		2.3316e-07	2.24824e-05	0.0253168	2.66471e-14	1.06563e-06	5.20394e-06
9.45833		2.45936e-07	1.80151e-05	0.0287721	4.3265e-14	1.46263e-06	4.9726e-06
9.54167		2.64239e-07	1.40091e-05	0.0321936	7.02914e-14	1.99844e-06	4.73136e-06
9.625		2.85793e-07	1.06405e-05	0.035486	1.14218e-13	2.70671e-06	4.4486e-06
9.70833		3.0973e-07	7.9468e-06	0.0385446	1.856e-13	3.62595e-06	4.12211e-06
9.79167		3.35772e-07	5.87189e-06	0.0412659	3.01587e-13	4.79657e-06	3.76278e-06
9.875		3.63874e-07	4.31568e-06	0.0435541	4.90042e-13	6.25682e-06	3.38632e-06
9.95833		3.94065e-07	3.16924e-06	0.0453279	7.96235e-13	8.03734e-06	3.00879e-06
10.0417		4.26384e-07	2.33377e-06	0.0465245	1.29371e-12	1.01546e-05	2.64415e-06
10.125		4.60848e-07	1.72805e-06	0.0471021	2.10198e-12	1.2604e-05	2.30307e-06
10.2083		4.9744e-07	1.28915e-06	0.0470422	3.41523e-12	1.53536e-05	1.99263e-06
10.2917		5.36115e-07	9.70141e-07	0.0463497	5.54905e-12	1.83404e-05	1.71658e-06
10.375		5.76796e-07	7.36904e-07	0.0450532	9.01644e-12	2.14705e-05	1.4759e-06
10.4583		6.19384e-07	5.65003e-07	0.043203	1.46515e-11	2.46242e-05	1.26952e-06
10.5417		6.63764e-07	4.37113e-07	0.0408689	2.3811e-11	2.76663e-05	1.09498e-06
10.625		7.0981e-07	3.41e-07	0.0381363	3.87023e-11	3.04606e-05	9.49087e-07
10.7083		7.57385e-07	2.68031e-07	0.0351015	6.29191e-11	3.28861e-05	8.28299e-07
10.7917		8.0635e-07	2.12091e-07	0.0318658	1.02315e-10	3.4851e-05	7.29116e-07
10.875		8.56558e-07	1.68826e-07	0.0285306	1.66431e-10	3.63024e-05	6.48257e-07
10.9583		9.07857e-07	1.35101e-07	0.0251913	2.70832e-10	3.72302e-05	5.82782e-07
11.0417		9.60085e-07	1.08639e-07	0.0219333	4.4093e-10	3.76631e-05	5.3013e-07
11.125		1.01307e-06	8.77606e-08	0.0188288	7.18254e-10	3.76602e-05	4.8812e-07
11.2083		1.06661e-06	7.12133e-08	0.015935	1.17075e-09	3.73002e-05	4.54924e-07
11.2917		1.12052e-06	5.8049e-08	0.0132934	1.90971e-09	3.66691e-05	4.29024e-07
11.375		1.17456e-06	4.75421e-08	0.0109304	3.11765e-09	3.5851e-05	4.09166e-07
11.4583		1.22848e-06	3.91317e-08	0.00885807	5.09429e-09	3.49212e-05	3.94317e-07
11.5417		1.28202e-06	3.23805e-08	0.00707603	8.33241e-09	3.39424e-05	3.83626e-07
11.625		1.33489e-06	2.69458e-08	0.00557326	1.36434e-08	3.29632e-05	3.76386e-07
11.7083		1.3868e-06	2.25577e-08	0.00433024	2.23647e-08	3.20191e-05	3.72009e-07
11.7917		1.43744e-06	1.90027e-08	0.00332136	3.67039e-08	3.11338e-05	3.7e-07
11.875		1.48651e-06	1.61122e-08	0.00251734	6.03079e-08	3.03222e-05	3.69941e-07
11.9583		1.5337e-06	1.37523e-08	0.00188757	9.92072e-08	2.95917e-05	3.71475e-07
12.0417		1.57874e-06	1.18169e-08	0.00140209	1.63378e-07	2.89448e-05	3.74298e-07
12.125		1.62137e-06	1.02218e-08	0.00103322	2.6933e-07	2.83808e-05	3.78148e-07
12.2083		1.66136e-06	8.90001e-09	0.000756453	4.4437e-07	2.7897e-05	3.82803e-07
12.2917		1.69851e-06	7.79846e-09	0.000551034	7.33644e-07	2.74894e-05	3.88072e-07
12.375		1.73267e-06	6.87484e-09	0.00039992	1.21167e-06	2.7154e-05	3.93796e-07
12.4583		1.76372e-06	6.09545e-09	0.00028954	2.00117e-06	2.68867e-05	3.99841e-07
12.5417		1.7916e-06	5.43345e-09	0.000209345	3.30371e-06	2.66839e-05	4.06101e-07
12.625		1.81628e-06	4.86738e-09	0.0001513	5.44892e-06	2.65427e-05	4.12493e-07
12.7083		1.83777e-06	4.38005e-09	0.000109388	8.9732e-06	2.64606e-05	4.18953e-07
12.7917		1.85613e-06	3.9577e-09	7.91617e-05	1.47437e-05	2.64361e-05	4.25438e-07
12.875		1.87143e-06	3.58922e-09	5.73664e-05	2.41514e-05	2.64684e-05	4.31924e-07
12.9583		1.8838e-06	3.26566e-09	4.16408e-05	3.94059e-05	2.65575e-05	4.38401e-07
13.0417		1.89337e-06	2.97977e-09	3.02807e-05	6.39778e-05	2.67038e-05	4.44874e-07
13.125		1.9003e-06	2.72566e-09	2.20603e-05	0.000103245	2.69087e-05	4.5136e-07
13.2083		1.90475e-06	2.49853e-09	1.61002e-05	0.000165408	2.71742e-05	4.57886e-07
13.2917		1.90691e-06	2.29444e-09	1.17697e-05	0.000262747	2.75029e-05	4.64488e-07
13.375		1.90696e-06	2.11016e-09	8.61655e-06	0.000413265	2.78981e-05	4.71211e-07
13.4583		1.90509e-06	1.94304e-09	6.31579e-06	0.000642722	2.83639e-05	4.78103e-07
13.5417		1.90148e-06	1.79085e-09	4.63379e-06	0.000986991	2.89048e-05	4.8522e-07
13.625		1.89633e-06	1.65176e-09	3.40201e-06	0.00149452	2.95263e-05	4.92619e-07
13.7083		1.88981e-06	1.52424e-09	2.49861e-06	0.00222859	3.02345e-05	5.00362e-07
13.7917		1.8821e-06	1.40698e-09	1.83527e-06	0.0032688	3.10365e-05	5.08514e-07
13.875		1.87336e-06	1.29891e-09	1.34776e-06	0.00471139	3.19401e-05	5.17139e-07
13.9583		1.86377e-06	1.19909e-09	9.89273e-07	0.00666773	3.29541e-05	5.26306e-07
14.0417		1.85346e-06	1.10673e-09	7.25591e-07	0.00926083	3.40884e-05	5.36082e-07
14.125		1.84259e-06	1.02116e-09	5.31652e-07	0.0126197	3.53542e-05	5.46538e-07
14.2083		1.8313e-06	9.41789e-10	3.89061e-07	0.0168724	3.6764e-05	5.57745e-07
14.2917		1.81972e-06	8.68102e-10	2.84291e-07	0.0221373	3.83317e-05	5.69776e-07
14.375		1.80797e-06	7.99657e-10	2.07382e-07	0.0285147	4.00731e-05	5.82705e-07
14.4583		1.79618e-06	7.36059e-10	1.50993e-07	0.0360789	4.20056e-05	5.9661e-07
14.5417		1.78447e-06	6.76962e-10	1.09708e-07	0.0448702	4.4149e-05	6.11569e-07
14.625		1.77295e-06	6.22055e-10	7.95345e-08	0.0548891	4.65256e-05	6.27666e-07
14.7083		1.76172e-06	5.71061e-10	5.75231e-08	0.0660913	4.91601e-05	6.44985e-07
14.7917		1.7509e-06	5.23729e-10	4.15004e-08	0.0783842	5.20806e-05	6.63617e-07
14.875		1.74058e-06	4.79834e-10	2.98642e-08	0.0916252	5.53183e-05	6.83656e-07
14.9583		1.73088e-06	4.39168e-10	2.14346e-08	0.105621	5.89082e-05	7.05202e-07
15.0417		2.21778e-06	3.96069e-10	1.43515e-08	0.11579	7.54279e-05	9.78043e-07
15.125		3.0242e-06	3.41763e-10	9.68261e-09	0.107329	9.95986e-05	1.74063e-06
15.2083		3.54232e-06	2.88479e-10	7.19319e-09	0.0815772	0.000118372	3.01946e-06
15.2917		3.78481e-06	2.42818e-10	5.72545e-09	0.0513556	0.000135012	5.04085e-06
15.375		3.80782e-06	2.05516e-10	4.75822e-09	0.0281134	0.000153074	7.97921e-06
15.4583		3.68347e-06	1.75594e-10	4.05938e-09	0.0142498	0.00017671	1.18611e-05
15.5417		3.48057e-06	1.51569e-10	3.51636e-09	0.00695639	0.00021037	1.64712e-05
15.625		3.24812e-06	1.3214e-10	3.07462e-09	0.00333625	0.000258464	2.14534e-05
15.7083		3.01658e-06	1.16297e-10	2.70558e-09	0.00159975	0.000325431	2.64633e-05
15.7917		2.80304e-06	1.03234e-10	2.39166e-09	0.000774095	0.000415799	3.12633e-05
15.875		2.6155e-06	9.23349e-11	2.12135e-09	0.000380789	0.000534782	3.57461e-05
15.9583		2.45624e-06	8.31237e-11	1.88619e-09	0.000190841	0.000688437	3.99046e-05
16.0417		2.32766e-06	7.53707e-11	1.6828e-09	0.000102527	0.000890741	4.37586e-05
16.125		2.22456e-06	6.86623e-11	1.50325e-09	5.67139e-05	0.0011493	4.74109e-05
16.2083		2.14574e-06	6.28609e-11	1.34533e-09	3.32585e-05	0.00148474	5.09259e-05
16.2917		2.08829e-06	5.78083e-11	1.20607e-09	2.07289e-05	0.00192238	5.43804e-05
16.375		2.04927e-06	5.33805e-11	1.08303e-09	1.36887e-05	0.00249652	5.78443e-05
16.4583		2.02592e-06	4.94798e-11	9.74178e-10	9.50815e-06	0.00325242	6.13794e-05
16.5417		2.01572e-06	4.60276e-11	8.77808e-10	6.88447e-06	0.00424704	6.50386e-05
16.625		2.01647e-06	4.29608e-11	7.92451e-10	5.15208e-06	0.00554658	6.88664e-05
16.7083		2.0263e-06	4.02278e-11	7.16838e-10	3.95759e-06	0.00721809	7.28985e-05
16.7917		2.04367e-06	3.77859e-11	6.49863e-10	3.10473e-06	0.00931311	7.71615e-05
16.875		2.06738e-06	3.55997e-11	5.90553e-10	2.47892e-06	0.0118455	8.16724e-05
16.9583		2.09653e-06	3.36393e-11	5.38049e-10	2.00978e-06	0.014772	8.64393e-05
17.0417		2.13053e-06	3.18794e-11	4.9159e-10	1.65184e-06	0.017987	9.1463e-05
17.125		2.16902e-06	3.02982e-11	4.50497e-10	1.37442e-06	0.0213386	9.67403e-05
17.2083		2.21184e-06	2.8877e-11	4.14166e-10	1.15612e-06	0.0246587	0.000102268
17.2917		2.25899e-06	2.75998e-11	3.8206e-10	9.81672e-07	0.0277942	0.000108046
17.375		2.31052e-06	2.64526e-11	3.53699e-10	8.40027e-07	0.0306271	0.000114084
17.4583		2.36652e-06	2.54233e-11	3.28657e-10	7.23177e-07	0.0330816	0.0001204
17.5417		2.42704e-06	2.45013e-11	3.06555e-10	6.25301e-07	0.0351199	0.000127025
17.625		2.49209e-06	2.36777e-11	2.87058e-10	5.4217e-07	0.0367339	0.000134003
17.7083		2.56157e-06	2.29446e-11	2.6987e-10	4.70709e-07	0.0379358	0.000141392
17.7917		2.63526e-06	2.22954e-11	2.54731e-10	4.08676e-07	0.0387491	0.000149263
17.875		2.71284e-06	2.17244e-11	2.41414e-10	3.54423e-07	0.0392033	0.000157705
17.9583		2.79384e-06	2.12269e-11	2.29719e-10	3.06729e-07	0.0393291	0.000166823
18.0417		2.87765e-06	2.07993e-11	2.19475e-10	2.64673e-07	0.0391565	0.000176744
18.125		2.96354e-06	2.04386e-11	2.10532e-10	2.27544e-07	0.038713	0.000187616
18.2083		3.0506e-06	2.01427e-11	2.02761e-10	1.9478e-07	0.0380233	0.000199618
18.2917		3.13782e-06	1.99103e-11	1.96053e-10	1.65918e-07	0.0371097	0.000212963
18.375		3.22402e-06	1.97412e-11	1.90312e-10	1.4057e-07	0.0359924	0.000227906
18.4583		3.30791e-06	1.96357e-11	1.85459e-10	1.18397e-07	0.0346899	0.000244756
18.5417		3.38806e-06	1.95951e-11	1.81427e-10	9.90916e-08	0.0332198	0.00026389
18.625		3.46295e-06	1.96218e-11	1.78161e-10	8.2377e-08	0.0315996	0.000285765
18.7083		3.53095e-06	1.97191e-11	1.75615e-10	6.79942e-08	0.0298471	0.000310948
18.7917		3.5904e-06	1.98914e-11	1.73753e-10	5.57012e-08	0.0279813	0.000340137
18.875		3.63961e-06	2.01445e-11	1.72548e-10	4.5271e-08	0.0260226	0.0003742
18.9583		3.67692e-06	2.04853e-11	1.71979e-10	3.64906e-08	0.0239932	0.000414223
19.0417		3.70074e-06	2.09226e-11	1.72035e-10	2.91608e-08	0.0219175	0.000461563
19.125		3.70967e-06	2.14665e-11	1.7271e-10	2.30964e-08	0.0198219	0.000517919
19.2083		3.70254e-06	2.21292e-11	1.74004e-10	1.81261e-08	0.0177344	0.000585423
19.2917		3.6785e-06	2.29249e-11	1.75925e-10	1.40928e-08	0.0156844	0.000666739
19.375		3.63713e-06	2.38701e-11	1.78488e-10	1.08538e-08	0.0137014	0.000765179
19.4583		3.57849e-06	2.49835e-11	1.81713e-10	8.28078e-09	0.011814	0.000884831
19.5417		3.50318e-06	2.62868e-11	1.85627e-10	6.25938e-09	0.0100482	0.00103069
19.625		3.41238e-06	2.78043e-11	1.90264e-10	4.68926e-09	0.00842636	0.00120874
19.7083		3.30785e-06	2.95635e-11	1.95665e-10	3.48344e-09	0.00696524	0.00142606
19.7917		3.19179e-06	3.15953e-11	2.0188e-10	2.56767e-09	0.00567513	0.00169076
19.875		3.06686e-06	3.39343e-11	2.08966e-10	1.87961e-09	0.00455923	0.00201191
19.9583		2.93591e-06	3.66196e-11	2.16988e-10	1.36782e-09	0.00361373	0.00239925
20.0417		2.80191e-06	3.96947e-11	2.26022e-10	9.90623e-10	0.00282866	0.00286285
20.125		2.66776e-06	4.32091e-11	2.36152e-10	7.14852e-10	0.00218927	0.00341256
20.2083		2.53617e-06	4.72184e-11	2.47471e-10	5.14605e-10	0.0016778	0.0040574
20.2917		2.40953e-06	5.1786e-11	2.60083e-10	3.6999e-10	0.00127523	0.00480496
20.375		2.28988e-06	5.69842e-11	2.74101e-10	2.65976e-10	0.000962832	0.00566071
20.4583		2.17887e-06	6.28956e-11	2.89645e-10	1.91368e-10	0.000723302	0.00662751
20.5417		2.0778e-06	6.96149e-11	3.06841e-10	1.37931e-10	0.000541447	0.00770521
20.625		1.98761e-06	7.72509e-11	3.25818e-10	9.96686e-11	0.000404452	0.0088904
20.7083		1.90901e-06	8.59291e-11	3.467e-10	7.22525e-11	0.000301859	0.0101764
20.7917		1.84245e-06	9.57936e-11	3.69604e-10	5.25768e-11	0.000225352	0.0115533
20.875		1.78827e-06	1.07011e-10	3.94624e-10	3.8423e-11	0.000168454	0.0130084
20.9583		1.74669e-06	1.19774e-10	4.21817e-10	2.82112e-11	0.0001262	0.0145265
21.0417		1.71792e-06	1.34304e-10	4.51189e-10	2.08176e-11	9.48302e-05	0.0160904
21.125		1.70217e-06	1.50859e-10	4.82667e-10	1.54435e-11	7.15266e-05	0.0176815
21.2083		1.6997e-06	1.69737e-10	5.16068e-10	1.15202e-11	5.41889e-05	0.0192803
21.2917		1.71089e-06	1.91282e-10	5.51077e-10	8.6429e-12	4.12606e-05	0.0208669
21.375		1.73622e-06	2.15897e-10	5.87203e-10	6.52233e-12	3.15923e-05	0.0224214
21.4583		1.77636e-06	2.44045e-10	6.2376e-10	4.95147e-12	2.43364e-05	0.0239242
21.5417		1.83219e-06	2.7627e-10	6.59851e-10	3.78164e-12	1.88688e-05	0.0253569
21.625		1.90481e-06	3.132e-10	6.94371e-10	2.90572e-12	1.47298e-05	0.0267017
21.7083		1.99561e-06	3.55571e-10	7.26046e-10	2.2462e-12	1.15809e-05	0.0279422
21.7917		2.10633e-06	4.04241e-10	7.5351e-10	1.74682e-12	9.17216e-06	0.0290634
21.875		2.23908e-06	4.6021e-10	7.75415e-10	1.36654e-12	7.31893e-06	0.0300519
21.9583		2.39643e-06	5.24651e-10	7.90563e-10	1.07529e-12	5.88434e-06	0.0308958
22.0417		2.58149e-06	5.98937e-10	7.98052e-10	8.50953e-13	4.76674e-06	0.0315849
22.125		2.79803e-06	6.84679e-10	7.97388e-10	6.77168e-13	3.89032e-06	0.0321107
22.2083		3.05056e-06	7.83767e-10	7.88552e-10	5.41784e-13	3.19841e-06	0.0324667
22.2917		3.34455e-06	8.98427e-10	7.71999e-10	4.35724e-13	2.64841e-06	0.032648
22.375		3.68657e-06	1.03128e-09	7.48597e-10	3.52181e-13	2.20822e-06	0.032652
22.4583		4.08455e-06	1.18542e-09	7.19511e-10	2.86017e-13	1.85349e-06	0.0324777
22.5417		4.54811e-06	1.3645e-09	6.86069e-10	2.33339e-13	1.5657e-06	0.0321266
22.625		5.08892e-06	1.57285e-09	6.49629e-10	1.91181e-13	1.33067e-06	0.0316018
22.7083		5.72123e-06	1.8156e-09	6.11474e-10	1.57272e-13	1.13747e-06	0.030909
22.7917		6.46245e-06	2.09884e-09	5.72729e-10	1.29862e-13	9.77668e-07	0.0300557
22.875		7.33401e-06	2.42982e-09	5.34329e-10	1.076e-13	8.44691e-07	0.0290516
22.9583		8.36238e-06	2.81718e-09	4.97001e-10	8.94357e-14	7.33394e-07	0.0279087
23.0417		9.58045e-06	3.27124e-09	4.61277e-10	7.45477e-14	6.39729e-07	0.0266406
23.125		1.10293e-05	3.80431e-09	4.27516e-10	6.22926e-14	5.60489e-07	0.0252632
23.2083		1.27604e-05	4.43117e-09	3.95936e-10	5.21632e-14	4.93118e-07	0.0237939
23.2917		1.48389e-05	5.1695e-09	3.66636e-10	4.37583e-14	4.35571e-07	0.0222518
23.375		1.73473e-05	6.04054e-09	3.39633e-10	3.67589e-14	3.86198e-07	0.0206572
23.4583		2.03911e-05	7.06978e-09	3.1488e-10	3.09108e-14	3.43662e-07	0.0190315
23.5417		2.41054e-05	8.28785e-09	2.92286e-10	2.60104e-14	3.06873e-07	0.0173964
23.625		2.8664e-05	9.73153e-09	2.71732e-10	2.18941e-14	2.74942e-07	0.015774
23.7083		3.42916e-05	1.1445e-08	2.53084e-10	1.84301e-14	2.47134e-07	0.0141856
23.7917		4.12793e-05	1.34813e-08	2.36198e-10	1.55113e-14	2.22842e-07	0.0126515
23.875		5.00046e-05	1.5904e-08	2.20932e-10	1.30509e-14	2.01563e-07	0.0111899
23.9583		6.09571e-05	1.87891e-08	2.07145e-10	1.09775e-14	1.82876e-07	0.00981644
