# Supplementary material for: Selection Shapes Transcriptional Logic and Regulatory Specialization in Genetic Networks
Source: PLoS One. 2016 Feb 29;11(2):e0150340. doi: 10.1371/journal.pone.0150340 (PMC4771205; doi:10.1371/journal.pone.0150340)
Supplement: S1 Data — This includes all data generated from the analysis of the networks. (ZIP) [file pone.0150340.s005.zip › data_144/small_majority_rule_output]

#number	rule	outputs...
0	0	0	0	0	0	0	0	0	0.00431277	0.00246092	1.37799	0.00080432	0.00555634	0.000135	0.0189611	0.010923
1	0	1	0	0	0	0	0	0	0.00467075	0.00254892	0.683253	0.00156216	0.00561357	0.00382604	0.0229946	0.0109807
2	0	0	1	0	0	0	0	0	0.00438685	0.00278962	0.259097	0.00367776	0.00557287	0.000617351	0.0195398	0.0109349
3	0	1	1	0	0	0	0	0	0.00748647	0.00376509	0.0419135	0.011997	0.00600904	0.0301369	0.0495563	0.0114432
4	0	0	0	1	0	0	0	0	0.0044019	0.00327606	1.37799	0.00080432	0.0540616	0.000340927	0.0193061	0.0109374
5	0	1	0	1	0	0	0	0	0.00675763	0.00366975	0.683253	0.00156216	0.0560813	0.0230286	0.0428103	0.0113218
6	0	0	1	1	0	0	0	0	0.0046656	0.00460402	0.259097	0.00367776	0.0542946	0.00156564	0.0208565	0.01098
7	0	1	1	1	0	0	0	0	0.0425566	0.011178	0.0419135	0.011997	0.0849328	0.291326	0.195493	0.0186392
8	0	0	0	0	1	0	0	0	0.00793404	0.0255584	1.37799	0.00080432	0.00606791	0.000135935	0.0222577	0.0115188
9	0	1	0	0	1	0	0	0	0.00959829	0.0262639	0.683253	0.00156216	0.00630756	0.00399745	0.0271005	0.0117993
10	0	0	1	0	1	0	0	0	0.0087489	0.0281165	0.259097	0.00367776	0.00618229	0.000622536	0.0232281	0.0116563
11	0	1	1	0	1	0	0	0	0.0298065	0.0366026	0.0419135	0.011997	0.00904194	0.0361357	0.0659692	0.0156727
12	0	0	0	1	1	0	0	0	0.0097425	0.0322895	1.37799	0.00080432	0.0586045	0.000371915	0.0235078	0.0118254
13	0	1	0	1	1	0	0	0	0.0271872	0.0361842	0.683253	0.00156216	0.0729304	0.0315365	0.0609392	0.015118
14	0	0	1	1	1	0	0	0	0.0127889	0.0395781	0.259097	0.00367776	0.0611646	0.00178416	0.026394	0.0123547
15	1	1	1	1	1	0	0	0	0.88796	0.178546	0.0419135	0.011997	0.370575	1.27431	0.573606	0.998507
16	0	0	0	0	0	1	0	0	0.0044414	0.00395947	1.36906	0.014135	0.00557455	0.000135881	0.0191777	0.0109438
17	0	1	0	0	0	1	0	0	0.0051654	0.00582938	0.585619	0.0314455	0.00567732	0.00443064	0.0241986	0.0110617
18	0	0	1	0	0	1	0	0	0.00556871	0.0121534	0.150186	0.0984718	0.00573453	0.000948647	0.0212923	0.0111279
19	0	1	1	0	0	1	0	0	0.0299277	0.0298281	0.0132472	0.298699	0.00905768	0.0515633	0.0788101	0.0156982
20	0	0	0	1	0	1	0	0	0.00505983	0.00932606	1.36906	0.014135	0.0546258	0.000346831	0.020189	0.0110442
21	0	1	0	1	0	1	0	0	0.014287	0.0183633	0.585619	0.0314455	0.0624139	0.0301386	0.0540339	0.0126215
22	0	0	1	1	0	1	0	0	0.0159511	0.0460154	0.150186	0.0984718	0.0637941	0.00287156	0.0288095	0.0129234
23	1	1	1	1	0	1	0	0	1.12698	0.342799	0.0132472	0.298699	0.401468	1.90993	0.850374	0.982563
24	0	0	0	0	1	1	0	0	0.011073	0.0373233	1.36906	0.014135	0.00650682	0.000137618	0.0239145	0.0120553
25	0	1	0	0	1	1	0	0	0.0208914	0.0530336	0.585619	0.0314455	0.00785515	0.005063	0.0328858	0.0138537
26	0	0	1	0	1	1	0	0	0.05151	0.113524	0.150186	0.0984718	0.011801	0.0010393	0.035823	0.0210317
27	1	1	1	0	1	1	0	0	1.12738	0.480082	0.0132472	0.298699	0.0631151	0.290134	0.606704	0.982514
28	0	0	0	1	1	1	0	0	0.0236394	0.0684892	1.36906	0.014135	0.0700793	0.000461517	0.0287038	0.014394
29	1	1	0	1	1	1	0	0	0.945568	0.351794	0.585619	0.0314455	0.378878	0.193991	0.416354	0.997727
30	1	0	1	1	1	1	0	0	0.967278	0.782591	0.150186	0.0984718	0.381852	0.0423324	0.276845	0.996821
31	1	1	1	1	1	1	0	0	1.00198	1.40854	0.0132472	0.298699	0.386439	1.86577	1.89515	0.994775
32	0	0	0	0	0	0	1	0	0.0044414	0.00395948	1.36906	0.014135	0.00557447	0.000135881	0.0191777	0.0109439
33	0	1	0	0	0	0	1	0	0.00516541	0.00582938	0.585619	0.0314455	0.00567734	0.00443064	0.0241986	0.0110617
34	0	0	1	0	0	0	1	0	0.00556869	0.0121534	0.150186	0.0984718	0.0057344	0.000948647	0.0212923	0.0111279
35	0	1	1	0	0	0	1	0	0.0299276	0.0298281	0.0132472	0.298699	0.0090577	0.0515633	0.0788101	0.0156983
36	0	0	0	1	0	0	1	0	0.00505983	0.00932606	1.36906	0.014135	0.0546259	0.000346831	0.020189	0.0110442
37	0	1	0	1	0	0	1	0	0.014287	0.0183633	0.585619	0.0314455	0.062414	0.0301386	0.0540339	0.0126216
38	0	0	1	1	0	0	1	0	0.0159512	0.0460154	0.150186	0.0984718	0.0637941	0.00287156	0.0288095	0.0129234
39	1	1	1	1	0	0	1	0	1.12698	0.342799	0.0132472	0.298699	0.401468	1.90993	0.850374	0.982563
40	0	0	0	0	1	0	1	0	0.0110731	0.0373232	1.36906	0.014135	0.00650685	0.000137618	0.0239145	0.0120553
41	0	1	0	0	1	0	1	0	0.0208916	0.0530337	0.585619	0.0314455	0.00785502	0.00506301	0.0328858	0.0138532
42	0	0	1	0	1	0	1	0	0.0515102	0.113524	0.150186	0.0984718	0.0118009	0.0010393	0.035823	0.0210315
43	1	1	1	0	1	0	1	0	1.12738	0.480082	0.0132472	0.298699	0.0631151	0.290134	0.606704	0.982514
44	0	0	0	1	1	0	1	0	0.0236395	0.0684892	1.36906	0.014135	0.0700792	0.000461517	0.0287038	0.0143939
45	1	1	0	1	1	0	1	0	0.945568	0.351794	0.585619	0.0314455	0.378878	0.193991	0.416354	0.997727
46	1	0	1	1	1	0	1	0	0.967278	0.782592	0.150186	0.0984718	0.381852	0.0423324	0.276845	0.996821
47	1	1	1	1	1	0	1	0	1.00198	1.40854	0.0132472	0.298699	0.386439	1.86577	1.89515	0.994775
48	0	0	0	0	0	1	1	0	0.00593945	0.0155382	1.28978	0.140389	0.00578707	0.000144307	0.0208454	0.0111891
49	0	1	0	0	0	1	1	0	0.0620785	0.0698286	0.0792178	1.41517	0.0130816	0.0322842	0.0720582	0.0242567
50	0	0	1	0	0	1	1	0	0.0232755	0.0630416	0.0288801	2.27365	0.00817566	0.00241728	0.0307742	0.0143215
51	1	1	1	0	0	1	1	0	0.649557	0.184647	0.00364521	3.26725	0.050983	0.2631	0.348351	0.961712
52	0	0	0	1	0	1	1	0	0.0210624	0.0629511	1.28978	0.140389	0.0679895	0.000470947	0.0279497	0.0138867
53	1	1	0	1	0	1	1	0	1.16395	0.507888	0.0792178	1.41517	0.405513	0.97064	0.944025	0.977829
54	1	0	1	1	0	1	1	0	1.01204	0.525236	0.0288801	2.27365	0.387734	0.106619	0.374649	0.994056
55	1	1	1	1	0	1	1	0	1.14871	0.54675	0.00364521	3.26725	0.403862	2.23551	1.13191	0.979831
56	0	0	0	0	1	1	1	0	0.0791232	0.153874	1.28978	0.140389	0.0150669	0.000167081	0.0395447	0.0306316
57	1	1	0	0	1	1	1	0	1.19817	0.894201	0.0792178	1.41517	0.0643728	0.150068	0.623482	0.973098
58	1	0	1	0	1	1	1	0	0.681047	0.882224	0.0288801	2.27365	0.0520549	0.00565764	0.138797	0.971863
59	1	1	1	0	1	1	1	0	1.18376	1.02843	0.00364521	3.26725	0.0641248	0.34487	1.01997	0.975127
60	1	0	0	1	1	1	1	0	0.678878	0.892249	1.28978	0.140389	0.334295	0.00525785	0.137807	0.971232
61	1	1	0	1	1	1	1	0	0.96925	2.06631	0.0792178	1.41517	0.382116	0.935888	2.02549	0.996724
62	1	0	1	1	1	1	1	0	1.18158	2.21701	0.0288801	2.27365	0.40738	0.114692	0.861995	0.975431
63	1	1	1	1	1	1	1	0	0.898064	2.21137	0.00364521	3.26725	0.372075	2.12436	2.40424	0.998557
64	0	0	0	0	0	0	0	1	0.0044019	0.00327606	1.37799	0.00080432	0.0540613	0.000340928	0.0193061	0.0109374
65	0	1	0	0	0	0	0	1	0.00675764	0.00366975	0.683253	0.00156216	0.0560813	0.0230286	0.0428103	0.0113218
66	0	0	1	0	0	0	0	1	0.0046656	0.00460402	0.259097	0.00367776	0.0542947	0.00156564	0.0208565	0.01098
67	0	1	1	0	0	0	0	1	0.0425566	0.011178	0.0419135	0.011997	0.0849328	0.291326	0.195493	0.0186392
68	0	0	0	1	0	0	0	1	0.0103721	0.0157083	1.37799	0.00080432	0.983624	0.0190465	0.0419307	0.011933
69	0	1	0	1	0	0	0	1	0.0628295	0.0211636	0.683253	0.00156216	1.0686	0.253577	0.192643	0.0245049
70	0	0	1	1	0	0	0	1	0.0489902	0.0331008	0.259097	0.00367776	1.04746	0.0918632	0.11466	0.0203293
71	1	1	1	1	0	0	0	1	0.643482	0.0998756	0.0419135	0.011997	1.54129	2.07436	0.491022	0.959494
72	0	0	0	0	1	0	0	1	0.0097425	0.0322895	1.37799	0.00080432	0.0586046	0.000371914	0.0235078	0.0118253
73	0	1	0	0	1	0	0	1	0.0271873	0.0361842	0.683253	0.00156216	0.0729306	0.0315365	0.0609392	0.015118
74	0	0	1	0	1	0	0	1	0.0127891	0.0395779	0.259097	0.00367776	0.0611657	0.00178414	0.026394	0.0123549
75	1	1	1	0	1	0	0	1	0.88796	0.178546	0.0419135	0.011997	0.370575	1.27431	0.573606	0.998507
76	0	0	0	1	1	0	0	1	0.138313	0.141422	1.37799	0.00080432	1.17049	0.0219136	0.0764325	0.0758478
77	1	1	0	1	1	0	0	1	0.678542	0.192152	0.683253	0.00156216	1.55639	0.27047	0.35958	0.971134
78	1	0	1	1	1	0	0	1	0.646866	0.254186	0.259097	0.00367776	1.54278	0.119653	0.266446	0.960741
79	1	1	1	1	1	0	0	1	1.15266	0.50588	0.0419135	0.011997	1.70227	2.10141	1.07392	0.979319
80	0	0	0	0	0	1	0	1	0.00505983	0.00932604	1.36906	0.014135	0.0546261	0.00034683	0.020189	0.0110441
81	0	1	0	0	0	1	0	1	0.0142869	0.0183633	0.585619	0.0314455	0.0624142	0.0301386	0.0540339	0.0126217
82	0	0	1	0	0	1	0	1	0.0159513	0.0460154	0.150186	0.0984718	0.0637939	0.00287156	0.0288095	0.0129233
83	1	1	1	0	0	1	0	1	1.12698	0.342798	0.0132472	0.298699	0.401468	1.90993	0.850374	0.982563
84	0	0	0	1	0	1	0	1	0.0694181	0.0894954	1.36906	0.014135	1.07837	0.0207004	0.0620881	0.0268016
85	1	1	0	1	0	1	0	1	0.749149	0.205775	0.585619	0.0314455	1.58448	0.312504	0.397008	0.987226
86	1	0	1	1	0	1	0	1	1.01381	0.408121	0.150186	0.0984718	1.66827	0.191136	0.449364	0.993924
87	1	1	1	1	0	1	0	1	1.13755	0.591318	0.0132472	0.298699	1.69883	2.99513	1.22077	0.981253
88	0	0	0	0	1	1	0	1	0.0236394	0.0684892	1.36906	0.014135	0.0700794	0.000461517	0.0287038	0.014394
89	1	1	0	0	1	1	0	1	0.945568	0.351794	0.585619	0.0314455	0.378878	0.193991	0.416354	0.997727
90	1	0	1	0	1	1	0	1	0.967277	0.782592	0.150186	0.0984718	0.381852	0.0423324	0.276845	0.996821
91	1	1	1	0	1	1	0	1	1.00198	1.40854	0.0132472	0.298699	0.386439	1.86577	1.89515	0.994775
92	1	0	0	1	1	1	0	1	0.692876	0.532808	1.36906	0.014135	1.56233	0.0265138	0.172045	0.975136
93	1	1	0	1	1	1	0	1	1.19562	0.929963	0.585619	0.0314455	1.71174	0.315606	0.927115	0.973461
94	1	0	1	1	1	1	0	1	1.17634	1.70205	0.150186	0.0984718	1.70755	0.193349	1.01469	0.976152
95	1	1	1	1	1	1	0	1	0.868033	2.38177	0.0132472	0.298699	1.62578	2.97853	2.57391	0.99815
96	0	0	0	0	0	0	1	1	0.00505983	0.00932606	1.36906	0.014135	0.0546258	0.000346831	0.020189	0.0110442
97	0	1	0	0	0	0	1	1	0.0142871	0.0183634	0.585619	0.0314455	0.0624133	0.0301387	0.0540339	0.0126214
98	0	0	1	0	0	0	1	1	0.0159512	0.0460154	0.150186	0.0984718	0.0637941	0.00287155	0.0288095	0.0129234
99	1	1	1	0	0	0	1	1	1.12698	0.342799	0.0132472	0.298699	0.401468	1.90993	0.850374	0.982562
100	0	0	0	1	0	0	1	1	0.0694181	0.0894954	1.36906	0.014135	1.07837	0.0207004	0.0620881	0.0268016
101	1	1	0	1	0	0	1	1	0.749149	0.205775	0.585619	0.0314455	1.58448	0.312504	0.397008	0.987226
102	1	0	1	1	0	0	1	1	1.01381	0.408121	0.150186	0.0984718	1.66827	0.191136	0.449364	0.993924
103	1	1	1	1	0	0	1	1	1.13755	0.591318	0.0132472	0.298699	1.69883	2.99513	1.22077	0.981253
104	0	0	0	0	1	0	1	1	0.0236394	0.0684891	1.36906	0.014135	0.0700797	0.000461516	0.0287038	0.014394
105	1	1	0	0	1	0	1	1	0.945568	0.351794	0.585619	0.0314455	0.378878	0.193991	0.416354	0.997727
106	1	0	1	0	1	0	1	1	0.967278	0.782592	0.150186	0.0984718	0.381852	0.0423324	0.276845	0.996821
107	1	1	1	0	1	0	1	1	1.00198	1.40854	0.0132472	0.298699	0.386439	1.86577	1.89515	0.994775
108	1	0	0	1	1	0	1	1	0.692876	0.532808	1.36906	0.014135	1.56233	0.0265138	0.172045	0.975136
109	1	1	0	1	1	0	1	1	1.19562	0.929963	0.585619	0.0314455	1.71174	0.315606	0.927115	0.973461
110	1	0	1	1	1	0	1	1	1.17634	1.70205	0.150186	0.0984718	1.70755	0.193349	1.01469	0.976152
111	1	1	1	1	1	0	1	1	0.868033	2.38177	0.0132472	0.298699	1.62578	2.97853	2.57391	0.99815
112	0	0	0	0	0	1	1	1	0.0210624	0.0629513	1.28978	0.140389	0.0679891	0.000470949	0.0279497	0.0138866
113	1	1	0	0	0	1	1	1	1.16395	0.507888	0.0792178	1.41517	0.405513	0.97064	0.944025	0.977829
114	1	0	1	0	0	1	1	1	1.01204	0.525236	0.0288801	2.27365	0.387734	0.106619	0.374649	0.994056
115	1	1	1	0	0	1	1	1	1.14871	0.54675	0.00364521	3.26725	0.403862	2.23551	1.13191	0.979831
116	1	0	0	1	0	1	1	1	0.62746	0.459184	1.28978	0.140389	1.5341	0.027799	0.161033	0.953211
117	1	1	0	1	0	1	1	1	1.13585	0.715174	0.0792178	1.41517	1.69845	1.51298	1.25571	0.981466
118	1	0	1	1	0	1	1	1	1.18505	0.731277	0.0288801	2.27365	1.70946	0.47626	0.950518	0.974948
119	1	1	1	1	0	1	1	1	1.10637	0.73844	0.00364521	3.26725	1.69154	3.49132	1.40804	0.98501
120	1	0	0	0	1	1	1	1	0.678877	0.89225	1.28978	0.140389	0.334294	0.00525785	0.137807	0.971232
121	1	1	0	0	1	1	1	1	0.96925	2.06631	0.0792178	1.41517	0.382116	0.935888	2.02549	0.996724
122	1	0	1	0	1	1	1	1	1.18158	2.21701	0.0288801	2.27365	0.40738	0.114692	0.861995	0.975431
123	1	1	1	0	1	1	1	1	0.898064	2.21137	0.00364521	3.26725	0.372075	2.12436	2.40424	0.998557
124	1	0	0	1	1	1	1	1	1.07739	1.94485	1.28978	0.140389	1.68452	0.0291957	0.375315	0.98819
125	1	1	0	1	1	1	1	1	0.866569	2.87449	0.0792178	1.41517	1.62532	1.50458	2.56294	0.99811
126	1	0	1	1	1	1	1	1	0.979515	2.94343	0.0288801	2.27365	1.65897	0.469231	1.92654	0.99618
127	1	1	1	1	1	1	1	1	0.8202	2.96586	0.00364521	3.26725	1.60997	3.46939	2.85643	0.995736
