# Supplementary material for: Selection Shapes Transcriptional Logic and Regulatory Specialization in Genetic Networks
Source: PLoS One. 2016 Feb 29;11(2):e0150340. doi: 10.1371/journal.pone.0150340 (PMC4771205; doi:10.1371/journal.pone.0150340)
Supplement: S1 Data — This includes all data generated from the analysis of the networks. (ZIP) [file pone.0150340.s005.zip › data_144/clock_6_272_511_s1_g0/bindpos]

#site	freq
0	42
1	36
2	34
3	34
4	29
5	33
6	25
7	35
8	38
9	50
10	44
11	17
12	33
13	36
14	28
15	31
16	48
17	34
18	21
19	36
20	33
21	33
22	31
23	36
24	40
25	34
26	36
27	37
28	26
29	38
30	28
31	37
32	28
33	29
34	33
35	31
36	27
37	36
38	27
39	42
40	37
41	44
42	29
43	37
44	36
45	29
46	35
47	43
48	31
49	19
50	35
51	44
52	39
53	40
54	36
55	28
56	31
57	30
58	36
59	40
60	41
61	26
62	34
63	36
64	30
65	42
66	43
67	36
68	31
69	39
70	38
71	39
72	33
73	38
74	39
75	25
76	31
77	33
78	36
79	36
80	48
81	26
82	33
83	20
84	41
85	32
86	38
87	41
88	40
89	32
90	36
91	28
92	37
93	26
94	29
95	33
96	28
97	29
98	27
99	26
100	49
101	27
102	41
103	41
104	30
105	39
106	34
107	38
108	29
109	24
110	30
111	42
112	34
113	33
114	36
115	31
116	42
117	41
118	29
119	43
120	33
121	39
122	43
123	39
124	41
125	31
126	39
127	45
128	29
129	39
130	29
131	32
132	26
133	34
134	41
135	45
136	36
137	28
138	37
139	39
140	44
141	37
142	37
143	30
144	47
145	42
146	29
147	35
148	45
149	29
150	39
151	37
152	34
153	33
154	29
155	38
156	32
157	39
158	28
159	36
160	36
161	42
162	30
163	39
164	36
165	38
166	49
167	33
168	39
169	38
170	25
171	47
172	36
173	33
174	27
175	31
176	34
177	34
178	29
179	28
180	35
181	44
182	37
183	33
184	40
185	33
186	39
187	33
188	45
189	33
190	28
191	33
192	34
193	34
194	45
195	34
196	28
197	37
198	40
199	31
200	45
201	48
202	49
203	30
204	40
205	32
206	35
207	27
208	32
209	35
210	39
211	46
212	36
213	44
214	35
215	42
216	35
217	44
218	31
219	30
220	44
221	27
222	31
223	46
224	47
225	52
226	37
227	41
228	38
229	41
230	43
231	53
232	49
233	46
234	46
235	39
236	40
237	52
238	48
239	35
240	42
241	36
242	51
243	58
244	44
245	45
246	48
247	32
248	57
249	50
250	36
251	47
252	44
253	38
254	36
255	36
256	44
257	48
258	52
259	43
260	45
261	34
262	43
263	46
264	54
265	45
266	35
267	42
268	40
269	45
270	46
271	40
272	45
273	31
274	28
275	39
276	36
277	39
278	47
279	39
280	55
281	46
282	45
283	45
284	50
285	47
286	39
287	49
288	44
289	56
290	45
291	44
292	39
293	38
294	45
295	37
296	57
297	41
298	44
299	35
300	44
301	38
302	45
303	44
304	50
305	49
306	38
307	30
308	41
309	49
310	46
311	41
312	43
313	38
314	42
315	54
316	32
317	42
318	34
319	48
320	30
321	48
322	59
323	44
324	49
325	30
326	47
327	35
328	55
329	51
330	44
331	51
332	37
333	45
334	51
335	56
336	46
337	47
338	55
339	43
340	55
341	48
342	45
343	41
344	41
345	46
346	50
347	39
348	44
349	51
350	53
351	47
352	50
353	43
354	57
355	43
356	36
357	52
358	32
359	48
360	45
361	38
362	33
363	45
364	47
365	49
366	33
367	42
368	43
369	42
370	41
371	45
372	51
373	59
374	46
375	37
376	39
377	44
378	52
379	41
380	53
381	54
382	58
383	46
384	37
385	51
386	40
387	51
388	34
389	36
390	50
391	46
392	50
393	30
394	47
395	48
396	48
397	27
398	42
399	42
400	49
401	45
402	50
403	52
404	28
405	43
406	51
407	39
408	41
409	50
410	54
411	32
412	35
413	41
414	32
415	43
416	57
417	50
418	33
419	50
420	36
421	50
422	47
423	45
424	49
425	42
426	40
427	36
428	48
429	50
430	40
431	50
432	46
433	41
434	53
435	42
436	52
437	44
438	41
439	40
440	42
441	54
442	44
443	40
444	48
445	46
446	47
447	33
448	30
449	36
450	39
451	38
452	43
453	54
454	39
455	48
456	46
457	49
458	45
459	28
460	50
461	47
462	36
463	37
464	35
465	45
466	37
467	40
468	39
469	51
470	36
471	38
472	38
473	42
474	44
475	54
476	35
477	38
478	56
479	54
480	42
