# Supplementary material for: Selection Shapes Transcriptional Logic and Regulatory Specialization in Genetic Networks
Source: PLoS One. 2016 Feb 29;11(2):e0150340. doi: 10.1371/journal.pone.0150340 (PMC4771205; doi:10.1371/journal.pone.0150340)
Supplement: S1 Data — This includes all data generated from the analysis of the networks. (ZIP) [file pone.0150340.s005.zip › data_144/clock_6_272_511_s1_g0/degree_dist]

clock_6_272_511_s1_g0//1
Nodes: 40
Sum in & out: 164	164
In degree:
0 0 0 1 1 2 2 2 2 2 3 3 3 3 4 4 4 4 4 4 4 4 4 4 5 5 5 5 5 5 6 6 6 6 7 7 7 8 8 9 
Out degree:
0 0 1 1 1 1 1 1 1 3 3 3 3 3 3 3 4 4 4 4 4 4 4 5 5 5 5 6 6 6 6 6 6 6 6 7 7 7 9 10 

clock_6_272_511_s1_g0//10
Nodes: 40
Sum in & out: 170	170
In degree:
1 1 1 2 2 3 3 3 3 3 3 3 4 4 4 4 4 4 4 4 4 4 4 4 5 5 5 5 5 5 5 5 5 6 6 7 7 7 8 8 
Out degree:
0 1 1 2 2 2 2 2 2 3 3 3 3 3 3 3 3 3 3 4 4 4 4 4 4 5 5 5 6 6 6 6 6 6 7 8 8 9 9 10 

clock_6_272_511_s1_g0//100
Nodes: 40
Sum in & out: 169	169
In degree:
1 1 2 2 3 3 3 3 3 3 3 3 3 3 3 3 4 4 4 4 4 5 5 5 5 5 5 5 5 5 6 6 6 6 6 6 6 6 7 7 
Out degree:
1 1 1 1 2 2 2 2 2 2 3 3 3 3 3 3 4 4 4 4 4 4 4 4 5 5 5 5 6 6 6 6 7 7 7 7 7 8 8 8 

clock_6_272_511_s1_g0//11
Nodes: 40
Sum in & out: 142	142
In degree:
0 1 1 1 1 1 2 2 2 2 2 2 3 3 3 3 3 3 3 3 4 4 4 4 4 4 4 5 5 5 5 5 5 5 5 5 6 7 7 8 
Out degree:
0 1 1 1 1 1 1 2 2 2 2 2 2 2 2 2 2 3 3 3 3 3 3 3 3 4 4 4 4 4 4 5 5 6 6 7 7 8 11 13 

clock_6_272_511_s1_g0//12
Nodes: 40
Sum in & out: 183	183
In degree:
1 2 2 2 2 3 3 3 3 3 3 4 4 4 4 4 4 4 4 4 5 5 5 5 5 5 5 6 6 6 6 6 6 6 6 6 7 7 8 9 
Out degree:
1 1 1 1 2 2 3 3 3 3 3 3 3 3 4 4 4 4 4 5 5 5 5 5 5 5 5 6 6 6 6 6 6 7 7 7 7 7 10 10 

clock_6_272_511_s1_g0//13
Nodes: 40
Sum in & out: 188	188
In degree:
1 1 3 3 3 3 3 3 3 3 3 4 4 4 4 4 4 5 5 5 5 5 5 5 5 5 5 6 6 6 6 6 6 6 7 7 7 7 7 8 
Out degree:
0 0 1 2 2 2 2 2 2 2 3 3 3 3 3 3 3 4 4 4 4 5 5 5 5 5 6 6 6 6 6 6 7 7 8 9 9 11 11 13 

clock_6_272_511_s1_g0//14
Nodes: 40
Sum in & out: 175	175
In degree:
1 2 2 3 3 3 3 3 3 3 3 3 4 4 4 4 4 4 4 4 4 4 4 5 5 5 5 5 5 5 5 6 6 6 6 6 7 7 7 8 
Out degree:
0 0 1 1 2 2 2 2 2 3 3 3 3 3 3 4 4 4 4 5 5 5 5 5 5 5 5 5 5 6 6 6 6 6 7 7 7 9 9 10 

clock_6_272_511_s1_g0//15
Nodes: 40
Sum in & out: 171	171
In degree:
2 2 2 2 2 2 3 3 3 3 3 3 3 3 4 4 4 4 4 4 4 4 4 5 5 5 5 5 5 5 5 5 5 6 7 7 7 7 7 8 
Out degree:
1 1 1 1 1 2 2 2 2 2 2 2 3 3 3 3 3 4 4 4 4 4 4 5 5 5 5 6 6 6 6 7 7 7 7 8 8 8 8 9 

clock_6_272_511_s1_g0//16
Nodes: 40
Sum in & out: 94	94
In degree:
0 0 0 0 0 0 0 0 0 1 1 1 1 1 1 2 2 2 2 2 2 3 3 3 3 3 3 3 3 3 3 4 4 4 4 4 5 6 6 9 
Out degree:
0 0 0 0 0 0 0 0 0 1 1 1 1 1 1 1 1 2 2 2 2 2 3 3 3 3 3 3 3 3 4 4 5 5 5 5 5 5 6 8 

clock_6_272_511_s1_g0//17
Nodes: 40
Sum in & out: 171	171
In degree:
1 1 1 2 2 2 2 2 3 3 3 3 3 3 4 4 4 4 4 4 4 4 4 5 5 5 5 5 6 6 6 6 6 6 6 7 7 7 8 8 
Out degree:
1 1 1 2 2 2 2 2 2 2 2 2 3 3 3 3 3 3 4 4 4 5 5 5 5 5 5 6 6 6 6 6 6 6 7 8 8 8 8 9 

clock_6_272_511_s1_g0//18
Nodes: 40
Sum in & out: 176	176
In degree:
2 2 2 3 3 3 3 3 3 3 3 3 3 3 3 4 4 4 4 4 4 4 4 5 5 5 5 5 5 6 6 6 6 6 6 7 7 7 7 8 
Out degree:
1 2 2 2 2 2 2 2 2 3 3 3 3 3 3 4 4 4 4 4 5 5 5 5 5 5 5 5 5 6 6 6 6 6 6 6 6 7 9 12 

clock_6_272_511_s1_g0//19
Nodes: 40
Sum in & out: 174	174
In degree:
1 1 2 2 2 2 2 3 3 3 3 3 3 4 4 4 4 4 4 4 4 4 4 4 5 5 5 5 6 6 6 6 6 6 7 7 7 7 8 8 
Out degree:
1 1 2 2 2 2 2 2 2 3 3 3 3 4 4 4 4 4 4 4 4 4 4 5 5 5 5 5 5 6 6 6 6 6 6 6 7 7 8 12 

clock_6_272_511_s1_g0//2
Nodes: 40
Sum in & out: 178	178
In degree:
1 1 2 3 3 3 3 3 3 3 4 4 4 4 4 4 4 4 4 4 4 5 5 5 5 5 5 5 5 6 6 6 6 6 6 6 6 7 7 7 
Out degree:
1 1 1 1 2 2 2 2 2 3 3 3 3 4 4 4 4 4 4 4 4 4 5 5 5 5 5 6 6 6 6 6 6 7 7 7 8 8 9 9 

clock_6_272_511_s1_g0//20
Nodes: 40
Sum in & out: 160	160
In degree:
0 1 1 2 2 2 2 2 3 3 3 3 3 3 3 4 4 4 4 4 4 4 4 4 5 5 5 5 5 5 5 5 5 5 6 6 6 7 8 8 
Out degree:
1 1 1 1 1 2 2 2 2 2 2 2 2 3 3 3 3 3 3 3 3 3 4 4 4 4 5 5 5 5 5 5 5 6 7 8 8 8 11 13 

clock_6_272_511_s1_g0//21
Nodes: 40
Sum in & out: 165	165
In degree:
0 1 1 1 2 2 2 2 2 2 3 3 3 3 4 4 4 4 4 4 4 4 4 5 5 5 5 5 5 6 6 6 6 6 6 6 7 7 8 8 
Out degree:
0 1 1 1 1 2 2 2 2 2 2 3 3 3 3 3 4 4 4 4 4 4 4 5 5 5 5 5 6 6 6 6 6 6 7 7 7 7 8 9 

clock_6_272_511_s1_g0//22
Nodes: 40
Sum in & out: 148	148
In degree:
0 1 1 1 2 2 2 2 2 2 2 2 3 3 3 3 3 4 4 4 4 4 4 4 4 5 5 5 5 5 5 5 5 5 5 5 6 7 7 7 
Out degree:
0 1 1 1 1 1 1 2 2 2 2 2 2 3 3 3 3 3 3 3 4 4 4 4 4 4 4 4 5 5 5 5 5 5 6 6 6 8 9 12 

clock_6_272_511_s1_g0//23
Nodes: 40
Sum in & out: 187	187
In degree:
2 2 2 2 2 3 3 3 3 3 3 4 4 4 4 4 4 4 5 5 5 5 5 5 5 6 6 6 6 6 6 6 6 6 6 7 7 7 7 8 
Out degree:
1 1 1 2 2 2 2 2 2 3 3 4 4 4 4 4 4 4 4 4 5 5 5 5 5 6 6 6 6 6 6 6 6 6 7 7 8 9 10 10 

clock_6_272_511_s1_g0//24
Nodes: 40
Sum in & out: 162	162
In degree:
0 1 2 2 2 2 2 2 3 3 3 3 3 3 3 3 3 3 3 4 4 4 4 4 4 5 5 5 5 5 5 5 6 6 6 7 7 8 8 9 
Out degree:
0 0 0 1 1 2 2 2 2 2 2 2 2 3 3 3 3 3 3 3 3 4 4 4 4 5 5 5 5 6 6 6 7 7 7 7 8 8 10 12 

clock_6_272_511_s1_g0//25
Nodes: 40
Sum in & out: 169	169
In degree:
1 1 2 2 2 2 2 2 2 2 3 3 3 3 3 4 4 4 4 4 4 5 5 5 5 5 5 5 5 5 5 5 6 6 6 6 6 8 9 10 
Out degree:
0 0 1 2 2 2 2 2 2 2 3 3 3 3 3 3 4 4 4 4 4 4 4 4 4 5 5 5 5 6 6 6 7 7 7 7 7 8 8 11 

clock_6_272_511_s1_g0//26
Nodes: 40
Sum in & out: 163	163
In degree:
0 0 2 2 2 2 3 3 3 3 3 3 3 3 3 3 3 4 4 4 4 4 4 4 5 5 5 5 5 5 5 5 6 6 6 6 6 7 8 9 
Out degree:
0 1 2 2 2 2 2 2 3 3 3 3 3 3 3 3 3 3 3 4 4 4 4 4 4 4 4 4 5 5 5 5 6 7 7 7 8 8 9 9 

clock_6_272_511_s1_g0//27
Nodes: 40
Sum in & out: 173	173
In degree:
0 1 1 2 2 2 2 2 3 3 3 3 3 4 4 4 4 4 4 4 5 5 5 5 5 5 5 5 6 6 6 6 6 6 6 6 7 7 8 8 
Out degree:
0 1 1 1 1 2 2 2 3 3 3 3 4 4 4 4 4 4 4 4 4 5 5 5 5 5 5 5 5 5 5 6 6 7 7 7 7 8 8 9 

clock_6_272_511_s1_g0//28
Nodes: 40
Sum in & out: 176	176
In degree:
1 2 2 3 3 3 3 3 3 3 4 4 4 4 4 4 4 4 4 4 5 5 5 5 5 5 5 5 5 5 5 5 5 5 6 6 6 7 7 8 
Out degree:
0 0 1 1 2 2 2 2 2 3 3 3 3 4 4 4 4 4 4 4 4 4 5 5 5 5 5 5 5 6 6 6 6 7 7 8 8 8 9 10 

clock_6_272_511_s1_g0//29
Nodes: 40
Sum in & out: 169	169
In degree:
1 1 1 2 2 2 3 3 3 3 3 3 3 3 3 3 3 3 4 4 4 4 4 4 4 4 5 5 5 5 5 6 6 6 6 8 8 9 9 9 
Out degree:
1 1 1 2 2 2 2 2 2 3 3 3 3 3 3 3 3 3 3 4 4 4 4 5 5 5 5 5 5 5 6 6 6 6 6 7 7 9 10 10 

clock_6_272_511_s1_g0//3
Nodes: 40
Sum in & out: 161	161
In degree:
0 2 2 2 2 2 2 2 2 2 3 3 3 3 3 3 3 3 4 4 4 4 4 5 5 5 5 5 5 5 5 6 6 6 6 6 6 7 8 8 
Out degree:
0 1 1 1 1 2 2 2 2 2 2 2 2 3 3 3 3 3 3 4 4 4 4 4 4 5 5 5 5 5 6 6 6 6 6 7 8 9 10 10 

clock_6_272_511_s1_g0//30
Nodes: 40
Sum in & out: 158	158
In degree:
0 1 1 2 2 2 2 3 3 3 3 3 3 3 3 3 4 4 4 4 4 4 4 4 4 4 5 5 5 5 5 5 5 5 6 6 6 7 8 8 
Out degree:
1 1 1 1 1 2 2 2 2 2 2 2 3 3 3 3 3 3 3 3 3 4 4 4 4 4 4 4 5 5 6 6 7 7 7 8 8 8 8 9 

clock_6_272_511_s1_g0//31
Nodes: 40
Sum in & out: 172	172
In degree:
0 1 1 2 2 2 3 3 3 3 3 3 3 3 4 4 4 4 4 4 4 4 4 4 5 5 5 5 6 6 6 6 6 6 7 7 7 7 8 8 
Out degree:
0 0 2 2 2 2 2 2 3 3 3 3 3 3 3 3 3 3 4 4 4 4 4 4 4 5 5 5 5 5 5 6 6 7 7 7 9 9 10 11 

clock_6_272_511_s1_g0//32
Nodes: 40
Sum in & out: 170	170
In degree:
1 2 2 3 3 3 3 3 3 3 3 3 3 3 3 3 3 4 4 4 4 4 4 4 5 5 5 5 5 5 5 5 6 6 6 6 7 7 8 9 
Out degree:
1 1 1 1 1 2 2 2 2 2 2 3 3 3 3 3 3 4 4 4 4 4 4 5 5 5 5 5 6 6 6 6 6 6 7 7 7 8 10 11 

clock_6_272_511_s1_g0//33
Nodes: 40
Sum in & out: 142	142
In degree:
1 1 1 1 2 2 2 2 2 2 2 2 2 2 3 3 3 3 3 3 3 3 3 4 4 4 4 4 4 5 5 5 5 6 6 6 6 7 8 8 
Out degree:
0 1 1 1 1 2 2 2 2 2 2 2 2 2 3 3 3 3 3 3 3 3 4 4 4 4 4 4 4 4 5 5 5 5 5 6 6 7 10 10 

clock_6_272_511_s1_g0//34
Nodes: 40
Sum in & out: 175	175
In degree:
1 1 1 1 2 2 2 2 3 3 3 3 3 4 4 4 4 4 4 4 5 5 5 5 5 5 5 5 6 6 6 6 6 6 7 7 7 7 7 9 
Out degree:
1 1 1 2 2 2 2 2 2 3 3 3 3 3 3 3 3 3 4 4 4 4 4 4 5 5 5 5 6 6 6 6 7 7 8 8 8 9 9 9 

clock_6_272_511_s1_g0//35
Nodes: 40
Sum in & out: 182	182
In degree:
0 2 2 2 2 2 2 3 3 3 3 3 3 3 4 4 4 4 4 4 4 5 5 5 5 5 6 6 6 6 6 6 6 7 7 7 8 8 8 9 
Out degree:
0 1 1 1 1 2 2 2 3 3 3 3 3 3 3 4 4 4 4 4 4 4 5 5 5 5 5 5 6 6 7 7 7 7 7 7 8 9 11 11 

clock_6_272_511_s1_g0//36
Nodes: 40
Sum in & out: 184	184
In degree:
0 2 2 2 3 3 3 3 3 3 4 4 4 4 4 4 4 4 4 4 5 5 5 5 5 5 5 6 6 6 6 6 6 6 7 7 7 7 7 8 
Out degree:
0 1 1 1 1 1 1 1 2 2 2 2 3 3 3 3 3 4 4 4 5 5 5 5 5 6 6 6 7 7 7 7 8 8 8 9 9 9 10 10 

clock_6_272_511_s1_g0//37
Nodes: 40
Sum in & out: 203	203
In degree:
2 2 2 2 2 2 3 3 3 3 3 4 4 4 4 4 4 5 5 5 5 5 5 6 6 6 6 6 6 6 7 7 7 8 8 8 8 8 9 10 
Out degree:
0 1 2 2 3 3 3 3 3 3 3 3 4 4 4 5 5 5 5 5 5 5 5 5 5 5 6 6 6 6 6 6 7 7 7 7 9 11 11 12 

clock_6_272_511_s1_g0//38
Nodes: 40
Sum in & out: 174	174
In degree:
1 1 2 2 2 2 2 2 2 3 3 3 3 3 4 4 4 4 4 5 5 5 5 5 5 5 5 5 5 6 6 6 6 6 6 7 7 7 7 9 
Out degree:
1 1 2 2 2 2 2 2 3 3 3 3 3 3 3 4 4 4 4 4 4 4 4 5 5 5 5 5 5 6 6 6 6 7 7 7 7 8 8 9 

clock_6_272_511_s1_g0//39
Nodes: 40
Sum in & out: 144	144
In degree:
0 1 1 1 1 1 1 2 2 2 2 2 2 3 3 3 3 3 3 4 4 4 4 4 4 4 4 5 5 5 5 5 5 5 6 6 6 6 7 10 
Out degree:
0 0 1 1 1 1 2 2 2 2 2 3 3 3 3 3 3 3 3 3 3 4 4 4 4 4 4 4 4 5 5 5 5 5 6 7 7 7 8 8 

clock_6_272_511_s1_g0//4
Nodes: 40
Sum in & out: 176	176
In degree:
2 2 2 2 2 2 2 2 3 3 3 3 3 3 3 3 3 4 4 4 4 4 4 4 5 5 5 6 6 6 6 6 6 6 7 7 7 8 9 10 
Out degree:
1 1 1 2 2 2 2 2 2 2 2 2 2 3 3 3 3 3 4 4 4 4 4 4 4 5 5 5 5 6 6 6 7 8 8 8 9 10 10 12 

clock_6_272_511_s1_g0//40
Nodes: 40
Sum in & out: 161	161
In degree:
0 1 1 1 1 2 2 2 2 3 3 3 3 3 3 3 3 3 4 4 4 5 5 5 5 5 5 5 5 5 5 6 6 6 6 6 7 7 7 9 
Out degree:
1 1 2 2 2 2 2 2 2 3 3 3 3 3 3 3 3 3 4 4 4 4 4 4 4 4 4 4 5 5 5 5 5 5 6 7 7 7 10 11 

clock_6_272_511_s1_g0//41
Nodes: 40
Sum in & out: 164	164
In degree:
1 1 1 1 2 2 2 2 2 3 3 3 3 3 3 4 4 4 4 4 4 4 4 4 5 5 5 5 5 5 5 5 6 6 6 6 7 7 8 10 
Out degree:
0 1 1 1 1 1 1 2 2 2 2 2 3 3 3 3 3 4 4 4 4 4 5 5 5 5 5 5 6 6 6 6 6 7 7 7 8 8 8 8 

clock_6_272_511_s1_g0//42
Nodes: 40
Sum in & out: 158	158
In degree:
0 1 1 1 1 2 2 3 3 3 3 3 3 3 3 4 4 4 4 4 4 4 4 4 5 5 5 5 5 5 5 5 5 6 6 6 6 6 7 8 
Out degree:
0 0 1 1 1 1 1 2 2 2 2 2 2 3 3 3 3 3 3 3 4 4 4 4 4 4 4 4 4 4 5 6 6 6 7 8 9 9 11 13 

clock_6_272_511_s1_g0//43
Nodes: 40
Sum in & out: 162	162
In degree:
1 1 1 1 2 2 2 2 2 2 2 3 3 3 3 3 3 3 3 4 4 4 4 5 5 5 5 5 5 5 6 6 6 6 6 7 7 8 8 9 
Out degree:
0 1 1 1 1 1 2 2 2 2 2 3 3 3 3 3 3 4 4 4 4 4 4 4 4 4 5 5 5 5 6 6 6 6 6 6 8 9 10 10 

clock_6_272_511_s1_g0//44
Nodes: 40
Sum in & out: 177	177
In degree:
1 2 2 2 2 2 2 2 3 3 3 3 3 3 4 4 4 4 4 5 5 5 5 5 5 5 6 6 6 6 6 6 6 6 6 6 7 7 7 8 
Out degree:
1 2 2 2 2 2 2 2 2 2 3 3 3 3 3 3 3 4 4 4 4 4 5 5 5 5 5 5 5 5 6 6 6 6 6 7 8 8 10 14 

clock_6_272_511_s1_g0//45
Nodes: 40
Sum in & out: 189	189
In degree:
1 1 2 2 3 3 3 3 3 3 4 4 4 4 4 4 4 4 4 4 5 5 5 5 5 5 5 6 6 6 6 7 7 7 7 7 7 7 8 9 
Out degree:
0 1 1 1 1 1 2 2 2 2 3 3 3 3 3 4 4 4 4 5 5 5 5 5 5 5 5 5 6 6 7 7 7 8 8 9 9 9 12 12 

clock_6_272_511_s1_g0//46
Nodes: 40
Sum in & out: 176	176
In degree:
2 2 2 2 2 3 3 3 3 3 3 3 4 4 4 4 4 4 4 4 4 4 4 5 5 5 5 5 5 5 5 6 6 6 7 7 7 7 7 8 
Out degree:
1 1 2 2 2 2 2 2 3 3 3 3 3 3 3 3 3 3 4 4 4 5 5 5 5 5 5 5 6 6 6 7 7 7 7 7 7 7 8 10 

clock_6_272_511_s1_g0//47
Nodes: 40
Sum in & out: 174	174
In degree:
1 2 2 3 3 3 3 3 3 3 3 3 3 4 4 4 4 4 4 4 4 4 5 5 5 5 5 5 5 5 5 6 6 6 6 6 6 7 7 8 
Out degree:
0 1 2 2 2 2 2 2 2 2 3 3 4 4 4 4 4 4 4 4 4 4 4 4 5 5 5 5 5 5 6 6 6 7 7 7 8 8 9 9 

clock_6_272_511_s1_g0//48
Nodes: 40
Sum in & out: 163	163
In degree:
1 1 1 1 2 3 3 3 3 3 3 3 3 4 4 4 4 4 4 4 4 4 4 4 5 5 5 5 5 5 5 5 5 6 6 6 6 6 7 7 
Out degree:
0 1 1 1 1 1 1 2 2 2 2 2 2 2 3 3 3 3 3 3 4 4 4 5 5 5 5 5 5 5 5 5 5 5 8 8 8 11 11 12 

clock_6_272_511_s1_g0//49
Nodes: 40
Sum in & out: 157	157
In degree:
0 0 2 2 2 2 2 2 3 3 3 3 3 3 3 3 3 3 4 4 4 4 4 5 5 5 5 5 5 5 5 5 5 6 6 6 6 6 7 8 
Out degree:
1 1 1 1 1 1 2 2 2 2 2 2 2 2 3 3 3 3 3 4 4 4 4 4 5 5 5 5 5 5 6 6 6 6 7 7 7 8 8 9 

clock_6_272_511_s1_g0//5
Nodes: 40
Sum in & out: 175	175
In degree:
0 0 2 2 2 2 2 2 3 3 3 3 3 4 4 4 4 5 5 5 5 5 5 5 5 5 5 6 6 6 6 6 6 6 6 6 6 7 7 8 
Out degree:
0 0 0 1 1 1 1 2 2 3 3 3 3 3 3 3 4 4 4 5 5 5 5 5 5 6 6 6 6 6 6 7 7 7 7 7 8 8 8 9 

clock_6_272_511_s1_g0//50
Nodes: 40
Sum in & out: 186	186
In degree:
2 2 2 2 3 3 3 3 4 4 4 4 4 4 4 4 5 5 5 5 5 5 5 5 5 5 5 5 5 5 6 6 6 6 6 6 7 7 7 7 
Out degree:
0 1 2 2 2 2 3 3 3 3 4 4 4 4 4 4 4 4 4 4 4 4 5 5 5 5 5 5 6 6 6 6 6 6 7 7 7 8 9 13 

clock_6_272_511_s1_g0//51
Nodes: 40
Sum in & out: 173	173
In degree:
1 1 2 2 2 2 3 3 3 3 3 3 4 4 4 4 4 4 4 4 4 5 5 5 5 5 5 5 6 6 6 6 6 6 6 6 6 6 7 7 
Out degree:
0 0 1 1 2 2 2 2 2 2 2 2 3 3 3 3 3 3 4 4 4 4 5 5 5 5 5 6 6 6 6 6 7 7 7 8 8 9 9 11 

clock_6_272_511_s1_g0//52
Nodes: 40
Sum in & out: 169	169
In degree:
0 1 2 2 2 2 2 3 3 3 3 3 3 3 4 4 4 4 4 4 4 4 4 5 5 5 5 5 5 6 6 6 6 6 6 6 7 7 7 8 
Out degree:
0 0 0 1 1 2 2 3 3 3 3 3 3 3 3 3 3 4 4 4 4 4 4 5 5 5 5 5 6 6 6 6 6 6 7 7 7 8 9 10 

clock_6_272_511_s1_g0//53
Nodes: 40
Sum in & out: 184	184
In degree:
1 2 2 3 3 3 3 3 3 3 3 4 4 4 4 4 4 4 4 4 4 4 4 5 5 5 5 5 6 6 6 6 6 6 7 7 7 8 8 9 
Out degree:
1 2 2 2 2 2 2 2 2 2 3 3 3 3 4 4 4 4 4 4 4 5 5 5 5 5 5 5 6 6 6 7 7 7 8 8 8 8 9 10 

clock_6_272_511_s1_g0//54
Nodes: 40
Sum in & out: 187	187
In degree:
1 2 2 3 3 3 4 4 4 4 4 4 4 4 4 4 5 5 5 5 5 5 5 5 5 5 5 5 5 6 6 6 6 6 6 6 6 6 7 7 
Out degree:
0 1 2 2 2 2 3 3 3 3 4 4 4 4 4 4 5 5 5 5 5 5 5 5 5 5 6 6 6 6 6 6 6 6 6 7 7 7 8 9 

clock_6_272_511_s1_g0//55
Nodes: 40
Sum in & out: 169	169
In degree:
1 2 2 2 2 3 3 3 3 3 3 3 3 3 4 4 4 4 4 4 4 4 4 5 5 5 5 5 5 5 5 6 6 6 6 6 6 6 7 8 
Out degree:
1 1 2 2 2 2 2 2 2 2 3 3 3 3 3 3 3 4 4 4 4 4 4 4 4 4 4 4 4 5 5 6 6 6 7 9 9 9 10 10 

clock_6_272_511_s1_g0//56
Nodes: 40
Sum in & out: 164	164
In degree:
0 1 2 2 2 2 2 2 3 3 3 3 3 3 3 3 3 4 4 4 4 4 4 5 5 5 5 5 5 5 5 5 6 6 6 6 6 7 7 11 
Out degree:
1 1 2 2 2 2 2 2 2 3 3 3 3 3 3 3 3 3 3 4 4 4 4 4 4 5 5 5 5 5 5 5 6 6 6 6 6 7 10 12 

clock_6_272_511_s1_g0//57
Nodes: 40
Sum in & out: 183	183
In degree:
1 2 2 2 2 2 2 2 3 3 3 3 3 3 3 4 4 4 4 5 5 5 5 5 5 6 6 6 6 6 6 6 6 7 7 7 7 8 8 9 
Out degree:
1 1 1 2 2 2 3 3 3 3 3 3 3 3 4 4 4 4 4 4 4 4 4 4 5 6 6 6 6 6 6 7 7 7 7 7 7 7 8 12 

clock_6_272_511_s1_g0//58
Nodes: 40
Sum in & out: 171	171
In degree:
0 2 2 2 2 2 3 3 3 3 3 3 3 3 4 4 4 4 4 4 4 4 4 5 5 5 5 5 5 5 5 6 6 6 6 7 7 7 8 8 
Out degree:
0 1 1 1 2 2 2 2 2 2 2 3 3 3 3 3 3 3 4 4 4 4 4 4 4 5 5 6 6 6 6 6 6 6 7 7 8 8 9 14 

clock_6_272_511_s1_g0//59
Nodes: 40
Sum in & out: 180	180
In degree:
0 2 2 2 3 3 3 3 3 3 3 4 4 4 4 4 4 4 4 4 5 5 5 5 5 5 5 5 5 5 6 6 6 6 6 6 7 7 8 9 
Out degree:
1 1 1 2 2 2 2 2 2 2 2 3 3 3 3 3 3 4 4 4 4 5 5 5 5 5 5 6 6 6 6 6 6 7 7 7 9 9 11 11 

clock_6_272_511_s1_g0//6
Nodes: 40
Sum in & out: 148	148
In degree:
1 1 1 2 2 2 2 2 2 2 2 3 3 3 3 3 3 3 4 4 4 4 4 4 4 4 4 4 5 5 5 5 5 5 6 6 6 6 6 8 
Out degree:
1 1 1 1 1 1 1 1 1 2 2 2 2 2 3 3 3 3 3 3 3 3 4 4 4 4 4 4 4 5 5 5 5 5 7 8 8 8 10 11 

clock_6_272_511_s1_g0//60
Nodes: 40
Sum in & out: 188	188
In degree:
1 2 2 3 3 3 3 3 3 4 4 4 4 4 4 4 4 4 5 5 5 5 5 5 5 5 5 5 6 6 6 6 6 6 6 6 7 7 8 9 
Out degree:
1 1 1 2 2 2 2 2 2 2 2 3 3 3 3 4 4 4 4 4 4 5 5 5 5 6 6 7 7 7 7 7 8 8 8 8 8 8 8 10 

clock_6_272_511_s1_g0//61
Nodes: 40
Sum in & out: 193	193
In degree:
3 3 3 3 3 3 3 3 4 4 4 4 4 4 4 4 4 4 4 5 5 5 5 5 5 5 5 5 5 5 6 6 6 6 7 7 7 7 8 10 
Out degree:
0 1 1 1 1 1 1 2 2 2 3 3 3 3 4 4 4 4 4 4 4 5 5 5 6 7 7 7 7 7 7 7 8 8 8 9 9 9 9 11 

clock_6_272_511_s1_g0//62
Nodes: 40
Sum in & out: 176	176
In degree:
2 2 2 2 2 2 2 2 2 3 3 3 3 4 4 4 4 4 4 4 4 5 5 5 5 5 5 5 5 5 5 5 5 6 6 7 8 8 9 10 
Out degree:
0 1 2 2 2 2 2 3 3 3 3 3 3 4 4 4 4 4 4 4 4 4 4 5 5 5 5 5 5 5 5 6 6 6 6 7 7 8 9 12 

clock_6_272_511_s1_g0//63
Nodes: 40
Sum in & out: 182	182
In degree:
0 1 1 2 2 2 3 3 3 3 4 4 4 4 4 4 4 4 4 4 4 5 5 5 5 5 5 5 5 6 6 6 6 6 7 7 7 8 9 10 
Out degree:
0 1 1 2 2 2 2 2 2 3 3 3 3 3 4 4 4 4 4 4 4 4 4 4 5 5 6 6 6 6 7 7 7 7 7 8 8 8 9 11 

clock_6_272_511_s1_g0//64
Nodes: 40
Sum in & out: 149	149
In degree:
0 1 1 2 2 2 2 2 2 3 3 3 3 3 3 3 3 3 3 4 4 4 4 4 4 4 4 4 5 5 5 5 5 6 6 6 6 6 7 7 
Out degree:
1 1 1 1 1 1 1 2 2 2 2 2 2 2 3 3 3 3 3 4 4 4 4 4 4 4 4 4 4 5 5 5 5 6 6 8 8 8 8 9 

clock_6_272_511_s1_g0//65
Nodes: 40
Sum in & out: 191	191
In degree:
1 2 3 3 3 3 3 3 3 3 4 4 4 4 4 4 4 4 4 4 4 4 4 4 5 5 5 5 6 6 6 6 7 7 7 8 8 8 9 10 
Out degree:
1 1 1 1 1 1 2 2 3 3 3 3 4 4 4 4 4 4 4 5 5 5 5 5 5 5 5 6 6 6 7 7 7 8 8 8 8 9 9 12 

clock_6_272_511_s1_g0//66
Nodes: 40
Sum in & out: 162	162
In degree:
2 2 2 2 2 2 2 2 2 3 3 3 3 3 3 3 3 3 4 4 4 4 4 4 4 5 5 5 5 5 5 5 6 6 6 6 6 7 8 9 
Out degree:
0 1 2 2 2 2 2 2 2 2 3 3 3 3 3 3 3 3 3 3 4 4 4 4 4 4 5 5 5 5 6 6 7 7 7 7 7 8 8 8 

clock_6_272_511_s1_g0//67
Nodes: 40
Sum in & out: 159	159
In degree:
0 2 2 2 2 2 2 3 3 3 3 3 3 3 3 4 4 4 4 4 4 4 4 4 4 4 5 5 5 5 5 5 5 5 5 6 6 7 7 8 
Out degree:
1 1 1 1 1 1 1 2 2 2 2 2 2 2 2 3 3 3 3 3 4 4 4 4 4 4 5 5 5 6 6 6 7 7 7 7 8 8 9 11 

clock_6_272_511_s1_g0//68
Nodes: 40
Sum in & out: 174	174
In degree:
1 2 2 2 3 3 3 3 3 3 3 4 4 4 4 4 4 4 4 4 4 4 4 5 5 5 5 5 5 5 6 6 6 6 6 6 6 6 7 8 
Out degree:
1 1 2 2 2 2 3 3 3 3 3 3 3 3 3 3 3 3 4 4 4 4 4 4 4 4 5 5 5 5 6 6 6 7 7 7 8 9 9 11 

clock_6_272_511_s1_g0//69
Nodes: 40
Sum in & out: 179	179
In degree:
2 2 2 2 2 2 3 3 3 3 3 3 4 4 4 4 4 4 4 4 4 4 4 4 5 5 5 5 6 6 6 6 6 6 7 7 7 8 8 8 
Out degree:
1 1 1 2 2 2 2 2 2 2 2 3 3 3 3 3 4 4 4 4 4 4 4 5 5 5 5 5 5 5 5 6 7 7 8 8 9 10 11 11 

clock_6_272_511_s1_g0//7
Nodes: 40
Sum in & out: 170	170
In degree:
2 2 2 2 2 2 2 3 3 3 3 3 4 4 4 4 4 4 4 4 4 4 4 4 4 4 5 5 5 5 6 6 6 6 6 6 6 7 8 8 
Out degree:
0 1 1 2 2 2 2 2 2 2 2 2 3 3 3 3 3 3 3 3 3 4 4 4 6 6 6 6 6 6 6 6 6 7 8 8 8 8 9 9 

clock_6_272_511_s1_g0//70
Nodes: 40
Sum in & out: 189	189
In degree:
2 2 2 3 3 3 3 3 4 4 4 4 4 4 4 4 4 4 5 5 5 5 5 5 5 5 5 5 6 6 6 6 6 6 6 7 7 7 7 8 
Out degree:
1 1 1 2 2 2 2 2 2 3 3 3 3 3 4 4 4 4 4 4 4 5 5 5 5 5 6 6 6 6 6 6 7 7 7 7 8 9 12 13 

clock_6_272_511_s1_g0//71
Nodes: 40
Sum in & out: 153	153
In degree:
0 1 1 1 1 1 1 2 2 2 3 3 3 3 3 3 4 4 4 4 4 4 4 4 4 5 5 5 5 5 5 5 6 6 6 6 6 7 7 8 
Out degree:
0 1 1 2 2 2 2 2 3 3 3 3 3 3 3 3 3 3 3 3 3 3 4 4 4 4 4 5 5 5 5 5 5 6 6 7 7 7 7 9 

clock_6_272_511_s1_g0//72
Nodes: 40
Sum in & out: 166	166
In degree:
1 1 2 2 2 2 2 3 3 3 3 3 3 3 3 3 3 4 4 4 4 4 4 5 5 5 5 5 5 5 5 5 5 6 6 6 7 8 8 9 
Out degree:
0 1 1 1 1 2 2 2 2 2 2 2 3 3 3 3 3 3 3 4 4 4 4 4 4 4 5 5 5 5 5 6 6 7 7 9 9 10 10 10 

clock_6_272_511_s1_g0//73
Nodes: 40
Sum in & out: 168	168
In degree:
1 2 2 2 2 2 3 3 3 3 3 3 3 3 4 4 4 4 4 4 4 4 4 4 5 5 5 5 5 5 5 5 5 6 6 6 6 7 8 9 
Out degree:
1 1 1 1 2 2 2 2 2 2 2 3 3 4 4 4 4 4 4 4 4 4 5 5 5 5 5 5 6 6 6 6 6 6 6 7 7 7 7 8 

clock_6_272_511_s1_g0//74
Nodes: 40
Sum in & out: 157	157
In degree:
0 0 2 2 2 2 2 2 2 3 3 3 3 3 3 4 4 4 4 4 4 4 4 4 4 4 4 5 5 5 5 5 6 6 6 6 6 7 7 8 
Out degree:
0 1 1 1 1 1 1 2 2 2 2 2 2 2 3 3 3 3 3 3 4 4 4 4 4 4 5 5 5 6 6 6 6 6 7 7 8 9 9 10 

clock_6_272_511_s1_g0//75
Nodes: 40
Sum in & out: 181	181
In degree:
1 2 2 2 3 3 3 3 3 3 3 4 4 4 4 4 4 4 4 4 4 4 5 5 5 5 5 5 5 6 6 6 6 6 6 7 7 8 8 8 
Out degree:
0 1 1 1 1 1 1 2 2 3 3 3 3 3 4 4 4 4 4 4 4 5 5 5 5 5 5 5 6 6 6 7 7 7 8 8 9 9 9 11 

clock_6_272_511_s1_g0//76
Nodes: 40
Sum in & out: 169	169
In degree:
0 2 3 3 3 3 3 3 3 3 3 3 3 3 4 4 4 4 4 4 4 4 4 4 4 5 5 5 5 5 5 6 6 6 6 6 6 6 7 8 
Out degree:
0 0 1 1 1 2 2 2 3 3 3 3 3 4 4 4 4 4 4 4 4 4 4 4 5 5 5 5 6 6 6 6 6 6 7 7 7 7 7 10 

clock_6_272_511_s1_g0//77
Nodes: 40
Sum in & out: 168	168
In degree:
2 2 2 3 3 3 3 3 3 3 3 3 4 4 4 4 4 4 4 4 4 4 4 4 4 4 5 5 5 5 5 5 5 5 5 6 6 6 8 8 
Out degree:
1 2 2 2 2 2 2 2 2 2 3 3 3 3 3 3 3 4 4 4 4 4 4 4 4 5 5 5 6 6 6 6 6 6 6 7 7 8 8 9 

clock_6_272_511_s1_g0//78
Nodes: 40
Sum in & out: 157	157
In degree:
1 1 1 2 2 2 2 3 3 3 3 3 3 3 3 4 4 4 4 4 4 4 4 4 4 4 4 4 4 5 5 5 5 5 6 6 6 7 8 8 
Out degree:
0 0 1 1 1 1 1 1 1 2 2 2 2 3 3 3 3 3 3 3 4 4 4 5 5 5 5 5 5 6 6 6 6 6 7 8 8 8 9 9 

clock_6_272_511_s1_g0//79
Nodes: 40
Sum in & out: 164	164
In degree:
1 1 1 2 2 3 3 3 3 3 3 3 3 4 4 4 4 4 4 4 4 4 4 4 4 4 5 5 5 5 5 5 5 6 6 6 6 7 7 8 
Out degree:
1 1 2 2 2 2 2 2 2 3 3 3 3 3 3 3 3 3 4 4 4 4 4 4 4 4 4 5 5 5 5 6 6 6 6 7 7 8 8 11 

clock_6_272_511_s1_g0//8
Nodes: 40
Sum in & out: 177	177
In degree:
2 2 2 3 3 3 3 3 3 3 3 3 3 3 3 3 3 4 4 4 4 4 5 5 5 5 5 5 5 6 6 6 6 6 6 7 7 8 8 8 
Out degree:
0 0 1 2 2 2 2 2 2 3 3 3 3 3 3 3 4 4 4 4 4 4 5 5 5 5 5 5 6 6 6 6 7 7 8 8 8 8 9 10 

clock_6_272_511_s1_g0//80
Nodes: 40
Sum in & out: 162	162
In degree:
0 1 1 2 2 2 2 2 2 2 2 2 3 3 3 4 4 4 4 4 4 4 4 4 5 5 5 5 5 6 6 6 6 6 6 6 7 7 7 9 
Out degree:
0 1 1 1 1 2 2 2 2 2 2 3 3 3 3 3 3 3 3 3 4 4 4 4 5 5 5 5 5 5 6 6 6 7 7 7 7 8 9 10 

clock_6_272_511_s1_g0//81
Nodes: 40
Sum in & out: 148	148
In degree:
0 1 1 1 2 2 2 2 2 2 3 3 3 3 3 3 3 3 4 4 4 4 4 4 4 4 4 5 5 5 5 5 5 5 6 6 6 6 6 8 
Out degree:
0 0 1 1 1 1 1 2 2 2 2 2 2 2 2 3 3 3 3 3 3 4 4 4 4 4 5 5 5 5 5 6 6 6 7 7 7 7 9 9 

clock_6_272_511_s1_g0//82
Nodes: 40
Sum in & out: 169	169
In degree:
1 2 2 2 3 3 3 3 3 3 3 3 3 3 4 4 4 4 4 4 4 4 4 4 4 5 5 5 5 5 5 5 5 6 6 6 7 7 8 8 
Out degree:
1 1 1 1 1 2 2 2 2 3 3 3 3 3 3 3 4 4 4 4 4 4 4 4 5 5 5 6 6 6 6 6 6 6 7 7 7 7 8 10 

clock_6_272_511_s1_g0//83
Nodes: 40
Sum in & out: 187	187
In degree:
1 2 2 2 2 3 3 3 3 3 3 3 3 4 4 4 4 4 4 4 4 4 4 5 5 5 5 6 6 6 6 6 6 7 7 7 8 8 10 11 
Out degree:
0 1 2 2 2 2 3 3 3 3 3 4 4 4 4 4 4 4 4 4 5 5 5 5 5 5 5 5 5 6 6 6 7 7 7 7 7 8 8 13 

clock_6_272_511_s1_g0//84
Nodes: 40
Sum in & out: 142	142
In degree:
0 1 1 1 1 2 2 2 2 2 2 3 3 3 3 3 3 3 3 3 3 4 4 4 4 4 4 5 5 5 5 5 5 6 6 6 6 6 6 6 
Out degree:
0 0 1 1 1 1 1 1 2 2 2 2 2 2 2 2 3 3 3 3 3 3 4 4 4 4 4 5 5 5 5 5 6 6 6 6 6 7 10 10 

clock_6_272_511_s1_g0//85
Nodes: 40
Sum in & out: 175	175
In degree:
0 1 2 2 2 2 3 3 3 3 3 3 3 4 4 4 4 4 4 4 4 4 4 5 5 5 5 5 5 6 6 6 6 6 6 6 8 8 8 9 
Out degree:
0 1 1 1 1 2 2 2 2 3 3 3 3 3 3 3 3 3 4 4 4 4 4 4 5 5 5 5 5 6 6 6 7 7 8 8 8 8 8 15 

clock_6_272_511_s1_g0//86
Nodes: 40
Sum in & out: 184	184
In degree:
1 2 2 2 2 2 3 3 3 3 4 4 4 4 4 4 4 4 4 4 4 4 4 5 5 5 5 5 5 5 6 6 6 6 7 7 8 9 9 10 
Out degree:
0 1 2 2 2 2 2 3 3 3 3 3 3 3 4 4 4 4 4 4 4 4 4 5 5 5 5 5 6 6 6 6 6 6 7 7 9 9 10 13 

clock_6_272_511_s1_g0//87
Nodes: 40
Sum in & out: 180	180
In degree:
0 2 2 2 3 3 3 3 3 3 3 4 4 4 4 4 4 4 5 5 5 5 5 5 5 5 5 5 5 6 6 6 6 6 6 6 7 7 7 7 
Out degree:
1 1 1 2 2 2 2 2 2 2 3 3 3 3 4 4 4 4 4 4 4 4 5 5 5 5 5 5 6 6 6 6 6 7 7 7 7 9 10 12 

clock_6_272_511_s1_g0//88
Nodes: 40
Sum in & out: 206	206
In degree:
0 2 2 2 3 3 3 3 3 3 4 4 4 4 4 4 4 5 5 5 5 5 5 5 5 5 5 6 6 6 6 7 7 7 8 8 10 10 10 13 
Out degree:
0 1 1 1 2 2 2 2 3 3 3 3 4 4 4 4 4 4 4 5 5 5 5 6 6 6 6 7 7 7 8 8 8 9 9 9 9 10 10 10 

clock_6_272_511_s1_g0//89
Nodes: 40
Sum in & out: 161	161
In degree:
1 1 1 2 2 2 2 3 3 3 3 3 3 3 3 4 4 4 4 4 4 4 4 4 4 4 5 5 5 5 5 5 5 6 6 7 7 7 7 7 
Out degree:
0 1 1 1 1 2 2 2 2 3 3 3 3 3 3 3 3 3 3 4 4 4 4 4 4 4 5 5 5 5 5 5 6 6 6 7 7 8 9 12 

clock_6_272_511_s1_g0//9
Nodes: 40
Sum in & out: 185	185
In degree:
1 2 2 3 3 3 3 3 3 4 4 4 4 4 4 4 4 4 4 4 5 5 5 5 5 5 5 5 5 6 6 6 6 6 6 7 7 7 8 8 
Out degree:
1 1 1 1 1 2 2 2 2 2 3 3 4 4 4 4 4 4 4 4 4 5 5 5 5 5 5 6 6 6 6 6 6 7 8 8 8 9 10 12 

clock_6_272_511_s1_g0//90
Nodes: 40
Sum in & out: 148	148
In degree:
0 0 0 1 1 2 2 2 2 2 2 2 3 3 3 3 4 4 4 4 4 4 4 5 5 5 5 5 5 5 5 5 5 6 6 6 6 6 6 6 
Out degree:
0 0 0 0 0 1 1 1 1 2 2 2 3 3 3 3 3 3 3 3 3 3 4 4 4 4 5 5 5 5 5 6 6 6 6 7 7 7 10 12 

clock_6_272_511_s1_g0//91
Nodes: 40
Sum in & out: 185	185
In degree:
2 2 2 2 3 3 3 3 3 3 3 4 4 4 4 4 4 4 5 5 5 5 5 5 5 5 5 5 5 6 6 6 6 6 6 6 7 8 8 8 
Out degree:
0 1 1 1 2 2 2 2 2 3 3 3 4 4 4 4 4 4 4 4 4 5 5 5 5 5 5 5 5 5 6 6 7 7 7 8 9 9 11 12 

clock_6_272_511_s1_g0//92
Nodes: 40
Sum in & out: 180	180
In degree:
1 2 2 2 2 3 3 3 3 3 4 4 4 4 4 4 4 4 4 4 4 4 4 5 5 5 5 5 6 6 6 6 6 6 6 6 7 7 8 9 
Out degree:
1 2 2 2 2 2 2 3 3 3 3 3 4 4 4 4 4 4 4 4 4 4 4 5 5 5 5 5 5 5 5 6 6 6 7 7 8 9 9 10 

clock_6_272_511_s1_g0//93
Nodes: 40
Sum in & out: 158	158
In degree:
1 1 2 2 2 2 2 3 3 3 3 3 3 3 3 3 3 4 4 4 4 4 4 4 4 4 4 5 5 5 5 5 6 6 6 6 6 7 7 7 
Out degree:
0 1 1 1 2 2 2 2 2 2 3 3 3 3 3 3 3 3 4 4 4 4 4 4 4 4 5 5 5 5 5 5 6 6 6 6 6 7 9 11 

clock_6_272_511_s1_g0//94
Nodes: 40
Sum in & out: 159	159
In degree:
1 1 1 2 2 2 2 2 2 3 3 3 3 3 3 3 3 4 4 4 4 4 4 4 4 4 4 5 5 5 5 5 5 5 6 7 7 7 8 10 
Out degree:
0 1 1 1 1 2 2 2 2 2 2 2 3 3 3 3 3 3 4 4 4 4 4 4 4 4 5 5 5 6 6 6 6 6 7 7 8 8 8 8 

clock_6_272_511_s1_g0//95
Nodes: 40
Sum in & out: 171	171
In degree:
1 2 2 2 2 2 3 3 3 3 3 3 4 4 4 4 4 4 4 4 4 5 5 5 5 5 5 5 5 5 5 5 5 5 6 6 7 7 7 8 
Out degree:
0 1 1 1 2 2 2 2 3 3 3 3 3 3 3 3 3 3 4 4 4 4 4 5 5 5 5 5 5 5 6 6 6 7 8 8 8 8 9 9 

clock_6_272_511_s1_g0//96
Nodes: 40
Sum in & out: 174	174
In degree:
0 1 2 2 2 3 3 3 3 3 3 3 3 3 3 4 4 4 4 4 4 4 4 5 5 5 5 5 5 5 6 6 6 7 7 7 7 7 8 9 
Out degree:
0 1 1 1 1 1 1 1 2 2 2 2 3 3 3 3 3 4 4 4 5 5 5 5 5 5 5 6 6 6 6 7 7 7 7 8 8 9 9 11 

clock_6_272_511_s1_g0//97
Nodes: 40
Sum in & out: 160	160
In degree:
1 1 1 2 2 2 2 2 3 3 3 3 3 3 3 3 3 3 4 4 4 4 4 5 5 5 5 5 5 5 5 5 5 5 6 6 7 7 8 8 
Out degree:
1 1 1 1 2 2 2 2 2 2 2 2 3 3 3 3 3 3 3 4 4 4 4 5 5 5 5 5 5 5 5 5 6 6 6 7 7 8 8 10 

clock_6_272_511_s1_g0//98
Nodes: 40
Sum in & out: 173	173
In degree:
0 1 1 2 2 3 3 3 3 3 3 3 3 3 4 4 4 4 4 4 4 5 5 5 5 5 5 5 6 6 6 6 6 6 6 6 7 7 7 8 
Out degree:
1 1 1 2 2 2 2 2 2 2 2 2 3 3 3 3 3 3 4 4 4 4 5 5 5 5 5 5 5 5 5 6 6 6 7 7 8 9 10 14 

clock_6_272_511_s1_g0//99
Nodes: 40
Sum in & out: 184	184
In degree:
0 1 1 2 2 2 3 3 3 3 3 3 3 4 4 4 4 4 4 5 5 5 5 5 5 5 6 6 6 6 6 6 7 7 7 7 7 7 8 10 
Out degree:
1 1 1 2 2 2 2 3 3 4 4 4 4 4 4 4 4 4 4 4 4 5 5 5 5 5 5 5 6 6 6 6 6 7 7 7 7 8 9 9 
