# Supplementary material for: Selection Shapes Transcriptional Logic and Regulatory Specialization in Genetic Networks
Source: PLoS One. 2016 Feb 29;11(2):e0150340. doi: 10.1371/journal.pone.0150340 (PMC4771205; doi:10.1371/journal.pone.0150340)
Supplement: S1 Data — This includes all data generated from the analysis of the networks. (ZIP) [file pone.0150340.s005.zip › data_144/clock_6_272_511_s1_g0/fitness.hist]

# fitness
0.213182	263	164
0.147067	262	170
0.0798904	270	169
0.0925912	247	142
0.127081	270	183
0.159278	254	188
0.117548	250	175
0.120857	254	171
0.390573	256	94
0.106277	268	171
0.0588972	263	176
0.106341	249	174
0.193391	252	178
0.123071	253	160
0.135066	272	165
0.10174	245	148
0.0436842	263	187
0.226605	256	162
0.182485	259	169
0.201872	232	163
0.180409	252	173
0.106797	284	176
0.114403	256	169
0.198372	262	161
0.157685	252	158
0.0980539	257	172
0.137923	279	170
0.21139	256	142
0.127284	265	175
0.163586	255	182
0.0958407	265	184
0.0826165	272	203
0.192102	249	174
0.221037	232	144
0.0817509	270	176
0.206929	255	161
0.123937	267	164
0.123942	260	158
0.214087	241	162
0.0571214	257	177
0.199661	268	189
0.0855519	273	176
0.0821987	258	174
0.0835687	271	163
0.297183	254	157
0.09488	265	175
0.0730208	252	186
0.0605495	274	173
0.149982	258	169
0.158563	260	184
0.240704	276	187
0.0573789	275	169
0.170725	245	164
0.162077	248	183
0.161785	276	171
0.0570152	257	180
0.146081	254	148
0.113672	279	188
0.0910013	279	193
0.126202	273	176
0.181566	252	182
0.146906	245	149
0.0880667	285	191
0.142147	258	162
0.151982	242	159
0.184017	240	174
0.204235	265	179
0.177886	255	170
0.103931	275	189
0.235966	247	153
0.0991464	286	166
0.117328	267	168
0.251326	253	157
0.0969072	258	181
0.059217	264	169
0.135057	249	168
0.199818	269	157
0.267865	254	164
0.0387457	269	177
0.118503	265	162
0.167286	256	148
0.0813744	258	169
0.187217	253	187
0.06203	238	142
0.175032	228	175
0.096038	288	184
0.0311949	272	180
0.148157	320	206
0.140932	254	161
0.127013	263	185
0.126942	268	148
0.167454	255	185
0.146861	256	180
0.143868	261	158
0.094529	245	159
0.169341	260	171
0.191424	270	174
0.154869	245	160
0.0459646	261	173
0.186695	238	184
