# Supplementary material for: Selection Shapes Transcriptional Logic and Regulatory Specialization in Genetic Networks
Source: PLoS One. 2016 Feb 29;11(2):e0150340. doi: 10.1371/journal.pone.0150340 (PMC4771205; doi:10.1371/journal.pone.0150340)
Supplement: S1 Data — This includes all data generated from the analysis of the networks. (ZIP) [file pone.0150340.s005.zip › data_144/clock_6_272_511_s1_g0/maxrnapactivity]

0.449948
0.827123
0.747905
0.679556
0.673488
0.639379
0.627197
0.823202
0.913607
0.226133
0.710636
0.300396
0.315765
0.325791
0.0958037
0.545571
0.667797
0.419169
0.43971
0.524339
0.311211
0.751409
0.029129
0.494219
0.897862
0.47355
0.176844
0.490965
0.126745
0.484242
0.310638
0.0252693
0.239669
0.951017
0.872126
0.196012
0.00781301
0.59503
0.474725
0.00760022

0.365173
0.164152
0.686615
0.199371
0.627387
0.00160988
0.202727
0.937431
0.413142
0.164217
0.147503
0.885556
0.904123
0.416235
0.592694
0.600245
0.18038
0.843339
0.0811202
0.767563
0.987078
0.835662
0.177281
0.615253
0.780669
0.546989
0.154975
0.842303
0.227039
0.486004
0.24821
0.757166
0.382194
0.404559
0.80463
0.567322
0.499495
0.0700461
0.720414
0.315176

0.275916
0.366539
0.0440034
0.544782
0.672144
0.51874
0.377475
0.456522
0.389392
0.633178
0.66331
0.761178
0.559482
0.95867
0.438232
0.610793
0.0645481
0.704293
0.350717
0.301269
0.67448
0.268379
0.582524
0.818522
0.901957
0.259828
0.66376
0.534422
0.031396
0.181338
0.307761
0.229793
0.871996
0.807285
0.0403323
0.594452
0.230723
0.422363
0.223669
0.851985

0.799333
0.185985
0.951089
0.00778502
0.717657
0.320837
0.0015408
0.777927
0.675334
0.52716
0.903634
0.0226646
0.404609
0.690918
0.0356402
0.859699
0.604365
0.545381
0.0353464
0.929707
0.864861
0.776362
0.108041
0.392028
0.811032
0.741496
0.743662
0.760096
0.0299175
0.91278
0.25567
0.262168
0.879257
0.831316
0.583887
0.51267
0.101867
0.469864
0.513681
0.649539

0.0575755
0.503233
0.0112744
0.13768
0.897674
0.330278
0.0320102
0.938698
0.904195
0.910617
0.714167
0.388392
0.474242
0.947323
0.454126
0.663209
0.850238
0.108855
0.74348
0.870182
0.0690312
0.58141
0.278029
0.877775
0.530877
0.387581
0.0096931
0.894457
0.110669
0.808538
0.67475
0.148199
0.922773
0.340304
0.161572
0.542804
0.649642
0.631703
0.0328523
0.837706

0.807062
0.180078
0.846538
0.213355
0.780243
0.76816
0.337822
0.138807
0.882888
0.231469
0.669436
0.329593
0.0986642
0.28052
0.595927
1.80744e-05
0.60266
0.17273
0.471119
0.764146
0.782958
0.840702
0.635605
0.671219
0.0827405
0.561288
0.909638
0.247225
0.677676
0.719621
0.632701
0.505437
0.0876198
0.568728
0.413114
0.736702
0.477379
0.334143
0.00354514
0.0290878

0.262877
0.0736012
0.683133
0.792452
0.460632
0.672623
0.208291
0.0827357
0.0943222
0.561405
0.276292
0.544262
0.92825
0.559717
0.492717
0.936465
0.000435926
0.0459239
0.672263
0.393646
0.245597
0.878059
0.463714
0.264175
0.753726
0.571069
0.50813
0.14715
0.644263
0.816659
0.44063
0.638915
0.761633
0.118898
0.414203
0.415895
0.56176
0.294759
0.25513
0.295568

0.611105
0.639457
0.533707
0.612646
0.581924
0.81804
0.939794
0.381767
0.698329
0.850687
0.693582
0.214248
0.973373
0.426468
0.216907
0.417064
0.299086
0.421271
0.640391
0.887585
0.552501
0.789742
0.89359
0.0819752
0.0760157
0.254751
0.785252
0.499812
0.26132
0.0197721
0.270474
0.487946
0.520802
0.20489
0.787272
0.691297
0.192456
0.146919
0.187767
0.104597

0.00645235
0.401217
0.756051
0.937719
0.323761
0.453315
0.0370662
0.310278
0.126204
0.00270168
0.874136
0.627845
0.516225
0.817354
0.00109626
0.753058
0.0233135
0.52132
0.613071
0.461581
0.827232
0.508619
0.512523
0.562045
0.692207
0.121634
0.619359
0.55967
0.383975
0.000910234
0.898
0.411464
0.553622
0.0766075
0.0541583
0.298351
0.528066
0.110936
0.00679253
0.500731

0.193881
0.378672
0.167526
0.841063
0.789975
0.414371
0.103618
0.370099
0.621642
0.703888
0.307003
0.488412
0.768953
0.886293
0.804208
0.819422
0.684052
0.750344
0.880097
0.465999
0.275369
0.400674
0.387514
0.39207
0.585796
0.519138
0.876406
0.155297
0.935391
0.196895
0.498487
0.503848
0.470377
0.220865
0.375829
0.181451
0.820119
0.677536
0.290257
0.121614

0.630815
0.789568
0.295263
0.153127
0.181756
0.217523
0.575183
0.88981
0.443845
0.315965
0.189286
0.803706
0.563769
0.0579021
0.774639
0.936115
0.0963159
0.600731
0.871937
0.855772
0.871237
0.163438
0.126215
0.837891
0.0813073
0.793219
0.904403
0.442139
0.917431
0.541596
0.196887
0.383545
0.930472
0.396996
0.502232
0.721879
0.141518
0.486416
0.688696
0.336416

0.63163
0.637258
0.565117
0.242303
0.578542
0.451805
0.786831
0.577811
0.125082
0.733308
0.71568
0.701459
0.756473
0.154838
0.792456
0.190353
0.541252
0.814695
0.185611
0.517436
0.581122
0.65424
0.729249
0.502351
0.485213
0.138868
0.454437
0.553999
0.612051
0.781123
0.475071
0.91233
0.47832
0.73999
0.487827
0.10328
0.342185
0.314436
0.369595
0.895756

0.601659
0.8087
0.242289
0.843296
0.520161
0.857543
0.998013
0.479517
0.314409
0.0130374
0.950848
0.592211
0.913517
0.639932
0.490735
0.563265
0.0359932
0.429481
0.371563
0.932062
0.249287
0.401168
0.236192
0.717212
0.848172
0.871453
0.554819
0.868134
0.193793
0.271865
0.933112
0.504908
0.575429
0.333808
0.74153
0.601819
0.931633
0.0568644
0.246779
0.554653

0.224402
0.184432
0.745438
0.546439
0.490927
0.94444
0.667125
0.81527
0.842675
0.0332716
0.0356243
0.655726
0.720773
0.747126
0.833823
0.133621
0.241506
0.356753
0.916818
0.242098
0.204804
0.0182917
0.606189
0.274432
0.762776
0.180452
0.304593
0.513178
0.800688
0.256681
0.82612
0.0304933
0.439091
0.525242
0.45897
0.352954
0.81921
0.340503
0.315649
0.0410185

0.867273
0.769362
0.826528
0.0825113
0.637414
0.552385
0.685396
0.170411
0.542212
0.408322
0.899005
0.973637
0.292777
0.0821758
0.66136
0.239456
0.853512
0.485006
0.542514
0.182391
0.537569
0.953703
0.554444
0.761631
0.950194
0.641534
0.740582
0.922468
0.690176
0.645946
0.0107325
0.781584
0.378439
0.821325
0.253718
0.776182
0.476067
0.372907
0.603218
0.720122

0.366455
0.839819
0.4174
0.458121
0.16209
0.670144
0.174645
0.246316
0.653561
0.138916
0.793929
0.595048
0.726965
0.966425
0.686566
0.394472
0.353949
0.714759
0.768727
0.362475
0.177641
0.247837
0.875091
0.394886
0.524902
0.803316
0.0492656
0.878456
0.667719
0.0531879
0.516648
0.667181
0.829724
0.400702
0.886059
0.682792
0.413003
0.471999
0.775267
0.000389578

0.570037
0.141073
0.834399
0.510825
0.282382
0.286775
0.326973
0.426917
0.469943
0.733946
0.580213
0.402339
0.190012
0.144564
0.299712
0.750262
0.787945
0.668844
0.697439
0.739075
0.829782
0.71469
0.490086
0.455881
0.512614
0.755493
0.885464
0.90902
0.609796
0.59348
0.420662
0.830846
0.116503
0.784519
0.218133
0.789221
0.696693
0.556758
0.472635
0.732813

0.0368352
0.910465
0.326279
0.477143
0.705506
0.565643
0.492654
0.46732
0.902031
0.144286
0.490794
0.922776
0.992915
0.499436
0.833268
0.87779
0.413906
0.461588
0.53585
0.268588
0.701675
0.518977
0.750846
0.776765
0.65699
0.906865
0.0771109
0.696834
0.349932
0.615456
0.663848
0.556655
0.328985
0.00696997
0.651666
0.133135
0.849444
0.562876
0.000463989
0.153819

0.276936
0.558309
0.196666
0.27857
0.904925
0.828419
0.63105
0.427477
0.431343
0.205354
0.846023
0.0125721
0.150141
0.781119
0.352807
0.241585
0.215806
0.885666
0.680075
0.899926
0.881098
0.368909
0.764058
0.463432
0.745658
0.140958
0.00349207
0.887346
0.68396
0.585706
0.645561
0.906267
0.428739
0.439806
0.0536331
0.0762165
0.088724
0.654998
0.579317
0.455306

0.762442
0.396364
0.481596
0.811227
0.615211
0.912501
0.830809
0.629986
0.0393295
0.698703
0.524587
0.879999
0.0454309
0.871137
0.449915
0.283417
0.0438834
0.518242
0.274182
0.5114
0.780053
0.920664
0.590627
0.872302
0.904205
0.845442
0.242906
0.560379
0.474116
0.926245
0.27399
0.846605
0.430768
0.187203
0.365836
0.603038
0.308705
0.580842
0.0010867
0.419896

0.475089
0.262183
0.728118
0.247708
0.0101379
0.523163
0.800191
0.52704
0.878611
0.172057
0.950073
0.622998
0.519707
0.406097
0.518565
0.492491
0.594316
0.839411
0.669385
0.0027928
0.699581
0.25423
0.178686
0.178258
0.367065
0.943705
0.921698
0.936485
0.420301
0.624809
0.815583
0.898918
0.370441
0.82625
0.138631
0.865829
0.466964
0.813338
0.619482
0.0522799

0.704973
0.266371
0.739693
0.783289
0.257577
0.82037
0.744614
0.00458239
0.380283
0.588167
0.545575
0.19958
0.844302
0.926842
0.912066
0.38049
0.749862
0.544821
0.657742
0.649941
0.149815
0.183508
0.706782
0.714496
0.977768
0.444443
0.908736
0.871632
0.207914
0.425814
0.603256
0.456668
0.824369
0.809242
0.833048
0.382217
0.715593
0.000234031
0.234978
0.140322

0.428737
0.607938
0.75415
0.64115
0.302362
0.66308
0.469752
0.550583
0.588835
0.256648
0.222762
0.409666
0.874588
0.191557
0.460344
0.205363
0.547268
0.76412
0.8444
0.888484
0.763841
0.394566
0.141047
0.25005
0.927826
0.927723
0.97043
0.850538
0.475239
0.715444
0.835022
0.907278
0.512914
0.392237
0.310868
0.184756
0.290425
0.202287
0.350833
0.495801

0.230642
0.0123043
0.623903
0.810843
0.86952
0.146163
0.354123
0.43784
0.143215
0.808026
0.495318
0.592296
0.195718
0.176595
0.004215
0.224199
0.13117
0.713325
0.759569
0.427329
0.226368
0.599973
0.232164
0.861377
0.568266
0.202403
0.0696874
0.863215
0.405759
0.614985
0.670426
0.295376
0.936331
0.432332
0.976567
0.946844
0.237307
0.0997342
0.601127
0.884674

0.112966
0.590554
0.180751
0.669097
0.840125
0.681679
0.370588
0.342553
0.661097
0.471757
0.249256
0.801229
0.669346
0.824601
0.451313
0.128651
0.458251
0.345403
0.172949
0.203846
0.675992
0.221407
0.488637
0.161457
0.491062
0.141438
0.451231
0.312663
0.112147
0.409749
0.901026
0.294481
0.248375
0.232782
0.549363
0.671479
0.164084
0.0704556
0.481158
0.0753618

0.689286
0.623877
0.469071
0.671362
0.751457
0.718397
0.868443
0.925193
0.52588
0.817371
0.0996767
0.721625
0.370382
0.390752
0.265931
0.831651
0.0509022
0.769812
0.266033
0.899972
0.910553
0.441484
0.0588704
0.249889
0.993405
0.934947
0.665309
4.67386e-05
0.505623
0.855781
0.497091
0.923166
0.801013
0.87837
0.70103
0.116223
0.580477
0.699074
0.620072
0.000177755

0.759139
0.897428
0.668266
0.749151
0.0432386
0.446846
0.890672
0.114591
0.307492
0.0574544
0.107084
0.893233
0.940907
0.71323
0.491812
0.440397
0.924351
0.942971
0.256474
0.2861
0.248167
0.970311
0.8059
0.852128
0.886792
0.437055
0.715331
0.559816
0.265008
0.0621414
0.762594
0.00775392
0.984901
0.753098
0.777911
0.893104
0.592878
0.848891
0.377937
0.15444

0.423667
0.834064
0.0574705
0.389195
0.896301
0.311998
0.939621
0.724676
0.380746
0.255644
0.100158
0.885604
0.639437
0.0491715
0.0411476
0.243297
0.0705681
0.696026
0.968613
0.922763
0.314386
0.990874
0.651086
0.259887
0.822954
0.740426
0.719914
0.447149
0.927954
0.613394
0.711929
0.000101951
0.798351
0.753695
0.885759
0.845443
0.281686
0.92448
0.432813
0.0388254

0.434029
0.604157
0.933827
0.442482
0.857736
0.375539
0.36594
0.622687
0.848745
0.561932
0.892841
0.796711
0.16624
0.831054
0.809593
0.816848
0.122029
0.79489
0.486582
0.599051
0.910827
0.452923
0.71014
0.211901
0.18525
0.83512
0.031759
0.55295
0.177757
0.641873
0.819091
0.583306
0.856632
0.143636
0.517643
0.0712686
0.239776
0.27283
0.676737
0.148565

0.837552
0.48471
0.38101
0.919457
0.00955279
0.622361
0.582738
0.388061
0.805602
0.813694
0.459318
0.357962
0.73635
0.164413
0.677287
0.712079
0.189314
0.788772
0.861997
0.21641
0.89049
0.802779
0.224693
0.172673
0.898516
0.258343
0.21975
0.570534
0.865272
0.289979
0.813663
0.44635
0.434403
0.639846
0.411854
0.0961581
0.0800918
0.774307
0.5477
0.00972768

0.753005
0.790243
0.804101
0.495446
0.0139784
0.680037
0.853266
0.838247
0.741988
0.314536
0.450535
0.192512
0.767725
0.902686
0.342209
0.542552
0.496353
0.900063
0.913443
0.663372
0.764294
0.292041
0.00804163
0.61218
0.435942
0.0803489
0.873635
0.736166
0.289764
0.817149
0.585454
0.614531
0.64505
0.754136
0.125728
0.522857
0.228148
0.930399
0.529684
0.655692

0.227386
0.0444885
0.769024
0.351115
0.481696
0.206233
0.553375
0.289038
0.894955
0.798913
0.0620917
0.711691
0.528177
0.698894
0.885972
0.372732
0.641954
0.646731
0.919004
0.690016
0.668811
0.59092
0.818436
0.754305
0.143282
0.447298
0.334328
3.29789e-05
0.413896
0.98769
0.319785
0.69805
0.841199
0.949478
0.690492
0.296065
0.108399
0.419613
0.326984
0.251121

0.448318
0.808011
0.672871
0.206857
0.745589
0.27171
0.387635
0.517422
0.653325
0.261559
0.581552
0.230972
0.197107
0.620302
0.516194
0.85919
0.00463775
0.895434
0.604126
0.763142
0.100224
0.620258
0.345476
0.740148
0.0729799
0.179533
0.842775
0.46923
0.510919
0.0761904
0.627958
0.187265
0.111511
0.894471
0.582649
0.341115
0.281323
0.259006
0.775313
0.111177

0.0287512
0.88241
0.88395
0.894599
0.550937
0.707068
0.445935
0.101829
0.310742
0.745475
0.359226
0.841115
0.250434
0.102377
0.570741
0.936732
0.355441
0.124882
0.65802
0.365689
0.118442
0.455664
0.804697
0.759201
0.320544
0.475932
0.0341647
0.766301
0.994674
0.0174897
0.912828
0.642162
0.461591
0.821611
0.585993
0.746728
0.862289
0.527154
0.297629
0.000289662

0.795833
0.0637556
0.120794
0.69543
0.667335
0.129494
0.146444
0.575826
0.927403
0.894005
0.139142
0.676575
0.709221
0.898326
0.402033
0.497424
0.691384
0.430209
0.0142355
0.789181
0.12392
0.19336
0.970474
0.671641
0.544519
0.885943
0.360914
0.714863
0.797696
0.488163
0.430062
0.287861
0.565047
0.724904
0.274472
0.580717
0.0337791
0.729851
0.137392
0.130032

0.765141
0.00547373
0.660759
0.455595
0.761481
0.249771
0.839267
0.427754
0.777672
0.311863
0.829939
0.634514
0.14897
0.826522
0.654865
0.542533
0.156883
0.297876
0.586072
0.89992
0.761046
0.767844
0.776125
0.926227
0.146118
0.53656
0.911506
0.226536
0.14845
0.331791
0.269507
0.563763
0.330479
0.856415
0.712328
0.4623
0.649741
0.325292
0.678902
0.00762059

0.283153
0.222508
0.639371
0.729572
0.5779
0.701211
0.000623907
0.428409
0.300284
0.426832
0.796193
0.225996
0.380595
0.862795
0.836194
0.613816
0.346552
0.968874
0.869758
0.0878002
0.456173
0.674263
0.455056
0.783768
0.655451
0.47619
0.546031
0.0147128
0.310505
0.909813
0.461804
0.3708
0.30358
0.725613
0.654425
0.612783
0.603615
0.379889
0.0305563
0.00642459

0.402244
0.307637
0.408287
0.510944
0.938987
0.771555
0.0779624
0.634349
0.59161
0.784899
0.6146
0.270535
0.926285
0.246892
0.0676791
0.758614
0.772483
0.847057
0.368
0.039112
0.54279
0.636518
0.833968
0.224795
0.51353
0.0043466
0.300177
0.222963
0.854386
0.341664
0.567469
0.538511
0.390113
0.958988
0.934898
0.261369
0.165066
0.261819
0.459094
0.0180737

0.813146
0.472825
0.874188
0.0195281
0.647801
0.767839
0.0947331
0.974729
0.679081
0.726239
0.262116
0.457184
0.220101
0.589763
0.968476
0.796412
0.698732
0.414784
0.32635
0.758558
0.937559
0.893341
0.846725
0.432924
0.434364
0.292511
0.924658
0.310671
0.170005
0.44075
0.947949
0.303945
0.912473
0.75552
0.785184
0.91561
0.55089
0.125644
0.86982
0.0219427

0.57594
0.838429
0.869401
0.167203
0.159039
0.643451
0.874384
0.108731
0.878611
0.270225
0.103032
0.834575
0.667322
0.202606
0.418742
0.189544
0.502433
0.530234
0.915777
0.236841
0.719107
0.395756
0.464421
0.175773
0.792894
0.398303
0.319297
0.59338
0.652721
0.832504
0.249574
0.851435
0.389277
0.624578
0.533803
0.538264
0.437048
0.31878
0.712073
0.0540601

0.642926
0.658104
0.572267
0.10803
0.474539
0.858828
0.608435
0.568359
0.0542923
0.481105
0.190415
0.15489
0.362708
0.674218
0.530463
0.889043
0.639891
0.054555
0.586491
0.800263
0.632739
0.932895
0.975615
0.931096
0.843122
0.828668
0.874973
0.905202
0.128943
0.960608
0.42202
0.745449
0.93492
0.0440855
0.172102
0.778708
0.526988
0.701224
0.4739
0.650241

0.449032
0.0719957
0.617231
0.747756
0.507169
0.0524303
0.334415
0.869791
0.2355
0.899121
0.705152
0.468862
0.268313
0.15224
0.940492
0.525736
0.355605
0.549377
0.511857
0.200023
0.115407
0.34851
0.616687
0.741441
0.733324
0.322951
0.91224
0.608305
0.879741
0.21365
0.863548
0.64204
0.582352
0.611779
0.715529
0.380286
0.617285
0.878948
0.0918797
0.0368855

0.28121
0.863422
0.427548
0.457865
0.891145
0.416941
0.705102
0.924325
0.820919
0.0266507
0.468341
0.681453
0.718126
0.73449
0.506596
0.891763
0.485793
0.0600799
0.155838
0.769251
0.597146
0.844618
0.133093
0.292743
0.0864552
0.951829
0.722417
0.725846
0.26527
0.461279
0.907212
0.772975
0.754532
0.865472
0.711984
0.197276
0.858542
0.891071
0.390955
0.186266

0.859192
0.410289
0.881163
0.606454
0.344343
0.482255
0.418601
0.372191
0.0209506
0.88845
0.828105
0.742102
0.795198
0.302337
0.143806
0.881148
0.205436
0.828975
0.518494
0.723717
0.891418
0.259293
0.708264
0.0163056
0.882402
0.279255
0.150514
0.449731
0.0036983
0.931883
0.157013
0.758048
0.707504
0.883623
0.463121
0.599651
0.338913
0.489537
0.0802882
0.014584

0.718629
0.320062
0.440338
0.143129
0.593466
0.924511
0.388827
0.438078
0.291012
0.602493
0.0847295
0.945738
0.183497
0.231667
0.272569
0.748093
0.226115
0.672012
0.266003
0.116339
0.486721
0.453819
0.14967
0.657391
0.940919
0.167365
0.629216
0.328966
0.0646216
0.658796
0.179882
0.431977
0.331146
0.882879
0.435294
0.501887
0.484086
0.0603747
0.802248
0.0890156

0.257466
0.703847
0.711125
0.605918
0.723735
0.0855975
0.553783
0.139283
0.609649
0.934686
0.277173
0.410452
0.132684
0.691864
0.804757
0.78214
0.000490355
0.608519
0.950068
0.774385
0.154068
0.830204
0.870688
0.59436
0.545209
0.000388021
0.680477
0.57579
0.71342
0.220073
0.448493
0.512722
0.764451
0.0531607
0.624646
0.139854
0.684235
0.863849
0.550915
0.00548584

0.347268
0.818002
0.342415
0.852449
0.244954
0.516371
0.806312
0.880883
0.569318
0.570256
0.322546
0.763551
0.830875
0.754632
0.529338
0.461104
0.199041
0.285394
0.174465
0.619716
0.315799
0.123206
0.428159
0.772951
0.969501
0.702807
0.442736
0.657574
0.817352
0.390803
0.83926
0.573551
0.784756
0.747339
0.0947473
0.314354
0.0024514
0.609105
0.812597
0.810662

0.403801
0.468047
6.49085e-05
0.873932
0.343191
0.405567
0.811383
0.844673
0.0295123
0.0159055
0.820632
0.886992
0.866673
0.839734
0.502967
0.512753
0.00124105
0.697041
0.214379
0.299541
0.912315
0.51937
0.81076
0.633078
0.397238
0.59307
0.344232
0.658984
0.330319
0.534206
0.214244
0.172513
0.142555
0.700001
0.357211
0.941586
0.802877
0.809317
0.735045
0.216084

0.229721
0.0539416
0.923213
0.976158
0.494306
0.933331
0.384488
0.67972
0.858007
0.429416
0.620918
0.815712
0.0201394
0.246608
0.621457
0.518789
0.334449
0.3186
0.385205
0.473988
0.751793
0.709668
0.640905
0.35222
0.242642
0.421723
0.955442
0.945715
0.390803
0.832359
0.662313
0.896619
0.513749
0.651299
0.13182
0.410512
0.940971
0.804383
0.621818
0.308934

0.461936
0.543351
0.385669
0.296332
0.673913
0.316752
0.238817
0.613845
0.685687
0.45112
0.483302
0.872158
0.595401
0.662766
0.866988
0.699635
0.942851
0.815958
0.303176
0.14391
0.437049
0.660093
0.744903
0.941003
0.442078
0.933774
0.669516
0.682121
0.569881
0.241251
0.616234
0.345519
0.648187
0.258165
0.648094
0.655694
0.414279
0.506162
0.572474
0.592673

0.806332
0.365732
0.750734
0.207574
0.503914
0.0369982
0.758093
0.527286
0.559421
5.50568e-05
0.870222
0.696241
0.683195
0.672433
0.632207
0.05644
0.823957
0.732786
0.779119
0.326063
0.774248
0.925161
0.632261
0.867244
0.616508
0.450178
0.766699
0.41389
0.52974
0.567416
0.282109
0.318265
0.478681
0.570749
0.828593
0.690419
0.76859
0.995516
0.764213
0.791353

0.599415
0.907781
0.447603
0.612792
0.164395
0.736435
0.762105
0.547245
0.60103
0.643752
0.910192
0.660021
0.486381
0.0645249
0.886195
0.737089
0.603068
0.336821
0.343485
0.278164
0.785636
0.285117
0.0986465
0.0526416
0.672588
0.236453
0.860526
0.849063
0.235347
0.539108
0.896539
0.879385
0.43582
0.293434
0.110833
0.401729
0.872006
0.61645
0.597034
0.238821

0.618282
0.0624562
0.298505
0.121205
0.578534
0.72424
0.358916
0.335686
0.357402
0.95699
0.822334
0.531827
0.911746
0.147807
0.397353
0.623429
0.571674
0.435409
0.495415
0.547137
0.913954
0.964825
0.521254
0.429559
0.717272
0.436913
0.920212
0.145103
0.0575406
0.426245
0.238996
0.71104
0.788502
0.452378
0.551364
0.909662
0.879452
0.750053
0.89352
0.923837

0.639258
0.405193
0.537043
0.795761
0.821468
0.44229
0.0435958
0.44145
0.749516
0.247179
0.327128
0.708831
0.113657
0.813633
0.848175
0.321964
0.452664
0.732913
0.309584
0.647711
0.034715
0.801388
0.175556
0.774435
0.621255
0.859093
0.697964
0.564684
0.411526
0.646434
0.210923
0.347885
0.563578
0.657828
0.684679
0.0424131
0.68842
0.896793
0.51929
0.568023

0.82135
0.891313
0.235686
0.7325
0.447078
0.349736
0.9119
0.392609
0.769181
0.745477
0.624242
0.8902
0.222621
0.980584
0.546547
0.763442
0.728267
0.601138
0.913358
0.824906
0.0678115
0.330956
0.56499
0.814368
0.951987
0.638713
0.111369
0.833252
0.101646
0.125588
0.455895
0.359927
0.460413
0.263366
0.881526
0.0819886
0.541117
0.506683
0.298218
0.000217148

0.114599
0.311619
0.204011
0.686643
0.458048
0.0204395
0.521386
0.592686
0.880456
0.79241
0.51781
0.302885
0.898751
0.58946
0.881734
0.813346
0.0148783
0.203999
0.735392
0.878131
0.330066
0.087836
0.378154
0.0447479
0.918312
0.0996737
0.46008
0.885168
0.55713
0.592749
0.943316
0.968325
0.620503
0.334153
0.822905
0.213532
0.749817
0.129196
0.162877
0.207024

0.921881
0.531696
0.752717
0.541532
0.969676
0.0454927
0.619684
0.773848
0.883171
0.536859
0.993388
0.983778
0.453769
0.620689
0.578808
0.361266
0.543042
0.699512
0.307077
0.831907
0.66709
0.498174
0.858458
0.772146
0.870585
0.895882
0.74332
0.643613
0.842776
0.581202
0.441285
0.539488
0.718375
0.880431
0.869016
0.81462
0.094372
0.334518
0.00433967
0.207659

0.816915
0.872327
0.196788
0.565895
0.630687
0.605179
0.524181
0.746232
0.956131
0.938171
0.938422
0.0554211
0.386304
0.726364
0.868042
0.36453
0.334823
0.289568
0.256267
0.858915
0.832761
0.513899
0.00291087
0.629869
0.518755
0.934607
0.461349
0.0335887
0.305048
0.477276
0.402162
0.759058
0.572288
0.493738
0.530182
0.224667
0.192504
0.078131
0.297174
0.118589

0.582604
0.450905
0.937505
0.367146
0.509296
0.218226
0.802769
0.675477
0.00253629
0.721656
0.577779
0.68397
0.650811
0.753185
0.786476
0.867223
0.176514
0.0146919
0.519501
0.651771
0.836139
0.818535
0.651456
0.775138
0.0679808
0.127579
0.000915689
0.65916
0.699295
0.708307
0.101391
0.831461
0.875775
0.177002
0.504149
0.208001
0.859624
0.532129
0.872849
0.444788

0.124211
0.672523
0.695829
0.479728
0.039886
0.928355
0.0102857
0.936742
0.929481
0.679105
0.857913
0.123624
0.86535
0.522598
0.656239
0.557997
0.287557
0.939864
0.416456
0.463118
0.592887
0.197559
0.71499
0.629045
0.883412
0.24425
0.365152
0.42683
0.658592
0.430429
0.690553
0.917462
0.720236
0.037342
0.293044
0.627127
0.688692
0.810094
0.494251
0.418185

0.69388
0.681078
0.76227
0.0206919
0.208731
0.574318
0.221256
0.224605
0.52039
0.291918
0.921196
0.95203
0.94073
0.00439149
0.796095
0.487415
0.725212
0.769763
0.416324
0.417972
0.289158
0.430517
0.279429
0.111732
0.712529
0.579482
0.000284817
0.260402
0.143793
0.180425
0.289247
0.227303
0.446052
0.776026
0.599154
0.885274
0.0312343
0.911609
0.187424
0.0312427

0.673634
0.26937
0.933893
0.816452
0.216005
0.576979
0.810837
0.700402
0.83535
0.120057
0.143735
0.510268
0.560257
0.943895
0.397939
0.610191
0.50499
0.823428
0.175649
0.486943
0.178291
0.631719
0.908924
0.00419965
0.553961
0.952452
0.431031
0.0801221
0.420463
0.912607
0.812269
0.767847
0.0310023
0.210801
0.863963
0.410353
0.929867
0.537657
0.272676
0.0560891

0.844616
0.751051
0.414384
0.641415
0.621107
0.947941
0.872783
0.286537
0.330434
0.00558995
0.107225
0.858284
0.111463
0.745862
0.482558
0.786383
0.595006
0.14611
0.463077
0.940068
0.11273
0.128996
0.470208
0.789376
0.257413
0.41344
0.124062
0.905665
0.0203387
0.783732
0.922517
0.82667
0.365587
0.266366
0.0631691
0.244671
0.132653
0.314048
0.47652
0.0183394

0.786525
0.227911
0.927005
0.833231
0.150402
0.488155
0.349832
0.11425
0.762464
0.767179
0.269697
0.823895
0.00634327
0.865872
0.674264
0.844674
0.459618
0.722926
0.54198
0.878215
0.524595
0.322305
0.917602
0.274295
0.896343
0.961064
0.918967
0.943979
0.921272
0.567855
0.619842
0.837189
0.597441
0.688776
0.422341
0.887977
0.92754
0.479182
0.443694
0.1162

0.0515378
0.73025
0.792479
0.724813
0.065258
0.654874
0.78355
0.94545
0.0426438
0.38925
0.73129
0.279856
0.158154
0.653436
0.470466
0.501874
0.538652
0.8049
0.587404
0.561993
0.285834
0.133304
0.355695
0.697634
0.400558
0.991761
0.503452
0.279221
0.698732
0.71138
0.514981
0.461166
0.615328
0.904068
0.136474
0.377334
0.625942
0.155662
0.153703
0.0752896

0.88327
0.940845
0.450841
0.874569
0.722005
0.968848
0.834203
0.326051
0.682611
0.720753
0.440784
0.624681
0.730479
0.880854
0.486276
0.144943
0.798551
0.606145
0.150979
0.863207
0.620631
0.771159
0.868636
0.315751
0.0960048
0.454058
0.655172
0.545532
0.355532
0.00770148
0.605034
0.719139
0.606265
0.272393
0.657452
0.295203
0.377317
0.955601
0.425665
0.606485

0.618404
0.392333
0.808078
0.339557
0.856675
0.866271
0.666262
0.493915
0.376166
0.550406
0.253945
0.873633
0.262172
0.337546
0.156462
0.783937
0.240375
0.37487
0.340543
0.688127
0.561265
0.935072
0.386684
0.622839
0.335982
0.89309
0.163717
0.777479
0.655667
0.681762
0.619473
0.403304
0.598443
0.500313
0.655071
0.371849
0.102669
0.493161
0.0631638
0.497623

0.0501689
0.610542
0.390116
0.47741
0.387447
0.169668
0.855269
0.834084
0.879213
0.582393
0.0487321
0.00079205
0.253483
0.598311
0.806789
0.294047
0.262482
0.784713
0.919934
0.865452
0.200505
0.225831
0.582466
0.616825
0.623437
0.398628
0.86796
0.41777
0.730825
0.13864
0.629361
0.531471
0.52448
0.83818
0.0953443
0.561353
0.508322
0.729159
0.527132
0.566586

0.911873
0.843625
0.787017
0.833464
0.270366
0.846981
0.540284
0.400659
0.763295
0.573635
0.53744
0.728264
0.501718
0.0560273
0.533213
0.824168
0.659891
0.432574
0.686361
0.722559
0.565184
0.0374992
0.26232
0.146947
0.850303
0.452221
0.724633
0.646842
0.602743
0.549473
0.146534
0.159811
0.0448458
0.6819
0.911951
0.0933952
0.859927
0.323426
0.471108
0.0602616

0.0978027
0.442945
0.395096
0.857203
0.304905
0.493769
0.284737
0.727121
0.0587249
0.075734
0.742731
0.477692
0.561952
0.700908
0.644251
0.144127
0.577802
0.48974
0.495495
0.816695
0.278148
0.954187
0.721785
0.562903
0.43638
0.666274
0.389505
0.0537489
0.348613
0.348375
0.63756
0.343413
0.853325
0.696639
0.634411
0.398312
0.0125789
0.0758732
0.177449
0.426594

0.0256766
0.727554
0.0633944
0.851864
0.952473
0.727529
0.768722
0.449023
0.919702
0.0991112
0.684781
0.814286
0.432953
0.534042
0.41631
0.932835
0.558101
0.0547382
0.630588
0.661891
0.540831
0.342307
0.65662
0.505981
0.454584
0.65386
0.805324
0.986311
0.577453
0.555332
0.905576
0.631008
0.692442
0.559261
0.239826
0.0224334
0.883174
0.929373
0.263438
0.614414

0.700922
0.167219
0.189241
0.724185
0.341418
0.724306
0.0494948
0.0888739
0.0129524
0.0471075
0.0122527
0.481565
0.717075
0.598869
0.776801
0.0372768
0.795765
0.498276
0.278069
0.120314
0.853499
0.559375
0.41221
0.542026
0.573598
0.725564
0.974072
0.454088
0.267418
0.682697
0.632052
0.757598
0.127822
0.541023
0.862305
0.800961
0.831362
0.0985659
0.342698
0.177939

0.533513
0.733232
0.456587
0.344872
0.36773
0.151109
0.195016
0.852117
0.528477
0.650695
0.848065
0.484764
0.00301184
0.126038
0.545925
0.80078
0.0565255
0.331622
0.463666
0.0388362
0.525199
0.0482612
0.807754
0.647008
0.098701
0.700541
0.555522
0.922202
0.488494
0.385552
0.899948
0.904305
0.338138
0.82572
0.848098
0.279476
0.461907
0.214659
0.379171
0.355992

0.626374
0.604956
0.623322
0.216042
0.449897
0.481901
0.0180749
0.51051
0.00818339
0.666569
0.099714
0.280289
0.653532
0.218099
0.334805
0.607092
0.77143
0.641476
0.805702
0.245491
0.796777
0.786362
0.616957
0.856195
0.0619327
0.836033
0.792944
0.32498
0.661104
0.826805
0.513809
0.962095
0.160758
0.268141
0.710704
0.544506
0.198774
0.559991
0.38642
0.643948

0.518856
0.350441
0.0214113
0.772972
0.902396
0.540528
0.376539
0.424766
0.546066
0.605537
0.716293
0.149832
0.301553
0.162139
0.000508476
0.803206
0.814951
0.804791
0.514323
0.636053
0.593882
0.709471
0.727146
0.554036
0.847322
0.740173
0.351804
0.605806
0.852311
0.527852
0.282329
0.41697
0.651447
0.850639
0.00149644
0.673506
0.727128
0.106407
0.858109
0.579344

0.434044
0.0819555
0.463406
0.132565
0.712859
0.946149
0.821576
0.925289
0.600544
0.186712
0.676891
0.273231
0.519607
0.784244
0.074226
0.73555
0.941131
0.838178
0.480676
0.864565
0.390511
0.825988
0.877636
0.157999
0.37071
0.416607
0.52148
0.0427842
0.240459
0.357434
0.890537
0.128208
0.515692
0.780932
0.827114
0.636026
0.683997
0.189382
0.637027
0.440515

0.652376
0.848229
0.697342
0.686424
0.52711
0.00449208
0.88513
0.299952
0.00105708
0.823509
0.77958
0.684208
0.773672
0.0260903
0.782086
0.421599
0.498731
0.781749
0.291073
0.406397
0.638124
0.096079
2.04727e-05
0.819955
0.7726
0.793191
0.412278
0.470191
0.63035
0.806285
0.753485
0.723427
0.345076
0.0534597
0.790208
0.409913
0.44114
0.818384
0.0227607
0.0435839

0.31843
0.079144
0.472158
0.76608
0.771537
0.632086
0.672719
0.504353
0.29722
0.420475
0.768651
0.0720729
0.0991976
0.208466
0.295775
0.0730265
0.93528
0.120965
0.157879
0.608754
0.563933
0.657772
0.677518
0.230096
0.362252
0.708627
0.987913
0.475517
0.841899
0.720003
0.943836
0.720546
0.370065
0.565083
0.363319
0.0473581
0.615019
0.222065
0.405528
0.878151

0.437665
0.871227
0.642021
0.68598
0.940076
0.783287
0.661665
0.0570733
0.847962
0.048196
0.21946
0.633518
0.166397
0.000309413
0.18019
0.325709
0.970293
0.105836
0.387054
0.622787
0.596183
0.859511
0.169593
0.110701
0.338009
0.915077
0.632424
0.910194
0.601565
0.279178
0.843346
0.265469
0.501787
0.194563
0.000880825
0.790711
0.142329
0.551372
0.512755
0.359638

0.15137
0.826002
0.457226
0.465292
0.957091
0.65486
0.420676
0.742897
0.0765543
0.0342061
0.832568
0.388725
0.36945
0.258602
0.928366
0.608285
0.262464
0.730639
0.835349
0.442945
0.309347
0.526696
0.647408
0.961323
0.400704
0.642838
0.229161
0.175183
0.656075
0.607808
0.46211
0.542375
0.345119
0.389813
0.720529
0.434434
0.721244
0.769699
0.585794
0.00338008

0.959308
0.591643
0.220325
0.649123
0.706064
0.871098
0.951558
0.960465
0.903583
0.933493
0.290031
0.707301
0.114303
0.017617
0.532435
0.371417
0.150398
0.974559
0.343991
0.677121
0.226233
0.204166
0.697838
0.511352
0.795935
0.191854
0.37199
0.0349903
0.732276
0.676802
0.0711368
0.49047
0.0223268
0.703925
0.878689
0.140222
0.128673
0.0688776
0.737834
0.00090353

0.630329
0.933176
0.233101
0.653455
0.787068
0.489005
0.784779
0.620029
0.654158
0.00607934
0.286999
0.0733999
0.719257
0.0932326
0.827442
0.501229
0.511637
0.678537
0.111876
0.87216
0.775541
0.64801
0.625352
0.896233
0.641143
0.695658
0.775105
0.634207
0.195197
0.296146
0.174493
0.434857
0.0827932
0.174971
0.675666
0.0210986
0.683641
0.655799
0.819673
0.281773

0.531928
0.795852
0.995213
0.94683
0.758246
0.329598
0.700861
0.455132
0.0179765
0.667135
0.417843
0.882254
0.685634
0.435934
0.717526
0.514042
0.892195
0.884253
0.50408
0.636275
0.584062
0.00344884
0.757216
0.657454
0.54576
0.528708
0.895134
0.589894
0.544539
0.679603
0.807351
0.23218
0.707809
0.8109
0.624935
0.781821
0.103041
0.142051
0.390872
0.305317

0.00491976
0.943971
0.820008
0.869428
0.564413
0.234716
0.718694
0.242407
0.472952
0.74443
0.947957
0.641856
0.785914
0.713074
0.543484
0.391134
0.664636
0.515755
0.235914
0.0588024
0.5682
0.489606
0.473623
0.236253
0.836254
0.623662
0.619099
0.792693
0.511921
0.120943
0.670813
0.343087
0.476603
0.834994
0.118291
0.788246
0.719061
0.7644
0.78099
0.386741

0.429957
0.728676
0.553039
0.155885
0.706161
0.834776
0.0731477
0.208816
0.479573
0.730766
0.886039
0.210524
0.257274
0.491908
0.667237
0.930526
0.93712
0.00182451
0.735086
0.911554
0.673081
0.875064
0.884427
0.187325
0.851682
0.871003
0.719425
0.856155
0.043498
0.553165
0.341928
0.977408
0.153557
0.235911
0.705465
0.663742
0.463138
0.618614
0.263096
0.0400398

0.287119
0.215638
0.856955
0.21542
0.953583
0.506832
0.724534
0.789923
0.70848
0.298713
0.000130259
0.802408
0.70596
0.564038
0.68878
0.142114
0.904266
0.657128
0.318948
0.869367
0.840547
0.944425
0.879045
0.449543
0.869125
0.730093
0.81157
0.983383
0.299576
0.394019
0.478893
0.911208
0.402552
0.426055
0.970122
0.83395
0.145986
0.862824
0.388803
0.400779

0.175441
0.815171
0.302589
0.419397
0.102737
0.387036
0.397132
0.895089
0.0456998
0.0570933
0.934202
0.0929517
0.228417
0.406645
0.311731
0.962496
0.899227
0.591622
0.0573077
0.924462
0.458953
0.256713
0.911785
0.836212
0.824368
0.59827
0.0917646
0.809336
0.0646926
0.379908
0.518538
0.644337
0.779579
0.56661
0.586736
0.931567
0.0516822
0.443066
0.854097
0.730551

0.764507
0.636004
0.466055
0.523344
0.908703
0.435535
0.376556
0.4896
0.213105
0.213199
0.635871
0.00705101
0.586478
0.914962
0.675195
0.232675
0.30843
0.491723
0.533855
0.548125
0.484264
0.541192
0.469353
0.725251
0.67633
0.603151
0.168749
0.790097
0.697262
0.777901
0.5127
0.611853
0.202699
0.633308
0.583895
0.176966
0.254466
0.564835
0.0838333
0.204832

0.829286
0.828044
0.773719
0.00975209
0.847229
0.31291
0.763763
0.739353
0.104558
0.625928
0.413238
0.820872
0.965795
0.673618
0.115736
0.822161
0.221252
0.501708
0.254577
0.364598
0.474868
0.390256
0.811221
0.336888
0.574136
0.91398
0.70136
0.622442
0.0191592
0.783248
0.64384
0.693187
0.80736
0.220533
0.3056
0.277466
0.390053
0.236148
0.3062
0.0113116

0.556625
0.12583
0.0842422
0.121496
0.621231
0.750647
0.839872
0.47233
0.668164
0.548078
0.0697293
0.415491
0.235549
0.589406
0.507752
0.71689
0.696765
0.747312
0.820353
0.633384
0.322276
0.341904
0.273139
0.918248
0.556985
0.55279
0.587946
0.344398
0.880718
0.417959
0.446741
0.258708
0.364503
0.798249
0.296415
0.739167
0.154076
0.0914961
0.775183
0.262144

0.952282
0.420564
0.00764319
0.993489
0.561448
0.982712
0.715409
0.2798
0.55952
0.601241
0.102881
0.426273
0.880824
0.662048
0.927111
0.872216
0.973905
0.543397
0.564274
0.743536
0.888313
0.205416
2.11849e-05
0.596136
0.00277856
0.571897
0.653639
0.495315
0.495669
0.673412
0.157956
0.388951
0.973353
0.588814
0.836588
0.20507
0.181619
0.322171
0.752977
0.142967

0.616717
0.268054
0.713341
0.291186
0.438682
0.108002
0.821548
0.552566
0.197074
0.57652
0.61386
0.464942
0.762752
0.000153809
0.760395
0.724689
0.402129
0.265672
0.418899
0.523223
0.463323
0.542558
0.440521
0.484623
0.532421
0.676167
0.76128
0.811164
0.712931
0.0587286
0.709599
0.638041
0.322806
0.822783
0.224945
0.230576
0.136804
0.440774
0.682946
0.793089

0.42398
0.364119
0.682795
0.854898
0.460045
0.680053
0.990711
0.716626
0.902814
0.862128
0.470569
0.607445
0.815605
0.437176
0.0436536
0.794946
0.774704
0.0120137
0.713787
0.391778
0.767542
0.480616
0.903391
0.821201
0.684643
0.580245
0.397368
0.918246
0.729834
0.49486
0.179873
0.662939
0.937922
0.509494
0.71458
0.294092
0.629013
0.19219
0.717671
0.316034

0.790287
0.867333
0.643383
0.0135828
0.771421
0.105939
0.169524
0.617462
0.650714
0.13683
0.729751
0.171093
0.682872
0.742796
0.231749
0.0146053
0.257401
0.760926
0.40085
0.842117
0.329367
0.539962
0.672083
0.833002
0.131671
0.326669
0.253968
0.816972
0.711384
0.771855
0.189558
0.627184
0.55104
0.683248
0.890082
0.125586
0.282482
0.301301
0.789043
0.872577

0.0810372
0.640061
0.544879
0.306708
0.933332
0.772641
0.318346
0.907855
0.387112
0.92614
0.914802
0.319646
0.961677
0.444375
0.28971
0.666141
0.74759
0.951254
0.372698
0.655918
0.00124023
0.647371
0.775133
0.877128
0.264765
0.794623
0.421717
0.455307
0.564857
0.409292
0.603408
0.906061
0.797624
0.850074
0.434269
0.0225584
0.621414
0.730904
0.108505
0.426623

0.37346
0.112441
0.880248
0.629821
0.784323
0.687793
0.665269
0.697282
0.687706
0.964684
0.715508
0.16563
0.582894
0.773566
0.688616
0.209929
0.315592
0.294476
0.901325
0.683948
0.161321
0.702693
0.833137
0.529126
0.487233
0.984677
0.952335
0.535262
0.575262
0.558216
0.028786
0.848126
0.215365
0.00180912
0.60822
0.65665
0.806692
0.795309
0.173698
0.303854

0.00701145
0.617906
0.730043
0.70149
0.911722
0.889656
0.613471
0.888648
0.461978
0.571131
0.555892
0.510361
0.909933
0.581891
0.48227
0.12308
0.119448
0.200526
0.249033
0.235479
0.483548
0.61494
0.692763
0.762988
0.693203
0.040236
0.117617
0.938608
0.35015
0.152375
0.893263
0.445814
0.363839
0.30659
0.363852
0.486356
0.491339
0.690841
0.480931
0.0292375

0.0624426
0.819905
0.459873
0.303223
0.728554
0.857385
0.302842
0.419338
0.785238
0.706351
0.133049
0.588102
0.564392
0.324415
0.764819
0.422597
0.704831
0.397266
0.624695
0.887499
0.343429
0.0764731
0.719342
0.43905
0.405254
0.241354
0.553505
0.392873
0.740777
0.475676
0.831365
0.180664
0.437821
0.677705
0.553935
0.263908
0.0696687
0.921636
0.0241321
0.425308

0.611511
0.950796
0.599726
0.711692
0.894677
0.76632
0.871334
0.215132
0.968421
0.129613
0.852544
0.651133
0.581602
0.489618
0.546451
0.888939
0.829028
0.764155
0.764559
0.177293
0.197976
0.830902
0.374035
0.842602
0.140045
0.570879
0.335202
0.0208879
0.313329
0.174833
0.874558
0.714122
0.208398
0.373467
0.510383
0.329575
0.265606
0.873339
0.815156
0.236983

0.897331
0.477245
0.124805
0.889144
0.586446
0.149249
0.710924
0.71031
0.596027
0.234936
0.932891
0.584307
0.0740199
0.671714
0.557005
0.066216
0.745815
0.0017615
0.743289
0.940732
0.894073
0.55008
0.777421
0.718449
0.0967774
0.212037
0.910128
0.262226
0.646701
0.801633
0.603552
0.168468
0.305552
0.551455
0.911141
0.962508
0.443013
0.561079
0.10466
0.40518
