# Supplementary material for: Selection Shapes Transcriptional Logic and Regulatory Specialization in Genetic Networks
Source: PLoS One. 2016 Feb 29;11(2):e0150340. doi: 10.1371/journal.pone.0150340 (PMC4771205; doi:10.1371/journal.pone.0150340)
Supplement: S1 Data — This includes all data generated from the analysis of the networks. (ZIP) [file pone.0150340.s005.zip › data_144/clock_6_272_511_s1_g0/rules.0.out]

# tflevel = dynamic_max

#degree distribution after pruning
#inputs	count	freq
0	75	0.01875
1	305	0.07625
2	655	0.16375
3	842	0.2105
4	699	0.17475
5	637	0.15925
6	421	0.10525
7	206	0.0515
8	108	0.027
9	34	0.0085
10	15	0.00375
11	2	0.0005
13	1	0.00025

# inputs: 0
#rule	count	freq	p_lower(P<0.01)	p_upper(P<0.01)
FALSE	12	0.16	0.0778416	0.296254
TRUE	63	0.84	0.719731	0.931233

# inputs: 1
#rule	count	freq	p_lower(P<0.01)	p_upper(P<0.01)
FALSE	0	0	1.64344e-05	0.0172215
!A	229	0.75082	0.685228	0.811882
A	76	0.24918	0.191069	0.318277
TRUE	0	0	1.64344e-05	0.0172215

# inputs: 2
#rule	count	freq	p_lower(P<0.01)	p_upper(P<0.01)
FALSE	0	0	7.65271e-06	0.00805641
!A & !B	330	0.503817	0.454372	0.554722
A & !B	174	0.265649	0.223719	0.312485
!A	0	0	7.65271e-06	0.00805641
A != B	0	0	7.65271e-06	0.00805641
!A | !B	1	0.00152672	0.000158115	0.0112882
A & B	136	0.207634	0.169715	0.251297
A = B	0	0	7.65271e-06	0.00805641
A	0	0	7.65271e-06	0.00805641
A | !B	6	0.00916031	0.00311989	0.0237321
A | B	8	0.0122137	0.00480017	0.0281352
TRUE	0	0	7.65271e-06	0.00805641

# inputs: 1
# canalizing	count	freq
1	305	1

# inputs: 2
# canalizing	count	freq
2	655	1

# inputs: 3
# canalizing	count	freq
0	17	0.02019
1	1	0.00118765
3	824	0.978622

# inputs: 4
# canalizing	count	freq
0	33	0.0472103
1	64	0.0915594
4	602	0.86123

# inputs: 5
# canalizing	count	freq
0	36	0.0565149
1	115	0.180534
2	94	0.147567
5	392	0.615385

# inputs: 6
# canalizing	count	freq
0	19	0.0451306
1	65	0.154394
2	121	0.287411
3	57	0.135392
6	159	0.377672

# inputs: 7
# canalizing	count	freq
0	12	0.0582524
1	49	0.237864
2	49	0.237864
3	33	0.160194
4	14	0.0679612
7	49	0.237864

# inputs: 8
# canalizing	count	freq
0	7	0.0648148
1	23	0.212963
2	27	0.25
3	17	0.157407
4	13	0.12037
5	3	0.0277778
8	18	0.166667

# inputs: 9
# canalizing	count	freq
0	5	0.147059
1	5	0.147059
2	9	0.264706
3	9	0.264706
4	4	0.117647
5	1	0.0294118
6	1	0.0294118

# inputs: 10
# canalizing	count	freq
0	1	0.0666667
1	3	0.2
2	7	0.466667
4	2	0.133333
5	1	0.0666667
6	1	0.0666667

# inputs: 11
# canalizing	count	freq
0	1	0.5
2	1	0.5

# inputs: 13
# canalizing	count	freq
4	1	1

# fraction canalizing on >= 1 input
# inputs	frac	sem
1	1	0
2	1	0
3	0.97981	0.00485288
4	0.95279	0.00803341
5	0.943485	0.00916351
6	0.954869	0.0101414
7	0.941748	0.0163985
8	0.935185	0.0239119
9	0.852941	0.0625793
10	0.933333	0.0690066
11	0.5	0.707107
13	1	-nan

# fraction nested canalizing (canalizing on all inputs)
# inputs	frac	sem
1	1	0
2	1	0
3	0.978622	0.00499054
4	0.86123	0.0130945
5	0.615385	0.0193063
6	0.377672	0.0236842
7	0.237864	0.0298099
8	0.166667	0.0361961
9	0	0
10	0	0
11	0	0
13	0	-nan

# number of canalizing inputs
# inputs	mean	sem
1	1	0
2	2	0
3	2.93705	0.014731
4	3.53648	0.0442147
5	3.55259	0.0745481
6	3.40143	0.104073
7	3.13107	0.164838
8	3.13889	0.238062
9	2.26471	0.254404
10	2.4	0.42314
11	1	1
13	4	-nan
