# Supplementary material for: Selection Shapes Transcriptional Logic and Regulatory Specialization in Genetic Networks
Source: PLoS One. 2016 Feb 29;11(2):e0150340. doi: 10.1371/journal.pone.0150340 (PMC4771205; doi:10.1371/journal.pone.0150340)
Supplement: S1 Data — This includes all data generated from the analysis of the networks. (ZIP) [file pone.0150340.s005.zip › data_144/clock_6_272_511_s1_g0/tfonebits.hist]

#onebits	freq
0	0
1	0
2	0
3	0
4	0
5	0
6	0
7	6
8	6
9	30
10	75
11	116
12	191
13	331
14	445
15	492
16	523
17	547
18	451
19	339
20	221
21	135
22	59
23	21
24	6
25	5
26	1
27	0
28	0
29	0
30	0
31	0
32	0
