# Supplementary material for: Selection Shapes Transcriptional Logic and Regulatory Specialization in Genetic Networks
Source: PLoS One. 2016 Feb 29;11(2):e0150340. doi: 10.1371/journal.pone.0150340 (PMC4771205; doi:10.1371/journal.pone.0150340)
Supplement: S1 Data — This includes all data generated from the analysis of the networks. (ZIP) [file pone.0150340.s005.zip › data_144/clock_6_272_511_s1_g0/tf_posneg.hist]

#pos+neg	pos_bindings	freq
0	0	90
1	0	128
1	1	166
2	0	127
2	1	243
2	2	151
3	0	82
3	1	217
3	2	189
3	3	82
4	0	53
4	1	146
4	2	214
4	3	121
4	4	42
5	0	38
5	1	111
5	2	169
5	3	140
5	4	56
5	5	16
6	0	20
6	1	59
6	2	127
6	3	124
6	4	93
6	5	30
6	6	6
7	0	9
7	1	27
7	2	76
7	3	92
7	4	62
7	5	40
7	6	8
7	7	3
8	0	4
8	1	16
8	2	43
8	3	55
8	4	54
8	5	35
8	6	15
8	7	6
8	8	1
9	0	1
9	1	10
9	2	14
9	3	38
9	4	41
9	5	24
9	6	12
9	7	5
9	8	3
9	9	0
10	0	0
10	1	9
10	2	10
10	3	15
10	4	23
10	5	12
10	6	15
10	7	6
10	8	2
10	9	2
10	10	0
11	0	1
11	1	4
11	2	6
11	3	17
11	4	18
11	5	11
11	6	9
11	7	6
11	8	6
11	9	3
11	10	0
11	11	0
12	0	0
12	1	2
12	2	6
12	3	3
12	4	6
12	5	5
12	6	6
12	7	4
12	8	4
12	9	1
12	10	0
12	11	0
12	12	0
13	0	0
13	1	1
13	2	0
13	3	7
13	4	10
13	5	4
13	6	6
13	7	2
13	8	3
13	9	1
13	10	0
13	11	0
13	12	0
13	13	0
14	0	0
14	1	0
14	2	0
14	3	2
14	4	2
14	5	1
14	6	1
14	7	1
14	8	0
14	9	0
14	10	0
14	11	0
14	12	0
14	13	0
14	14	0
15	0	0
15	1	0
15	2	1
15	3	0
15	4	1
15	5	1
15	6	0
15	7	1
15	8	0
15	9	1
15	10	1
15	11	0
15	12	0
15	13	0
15	14	0
15	15	0
16	0	0
16	1	0
16	2	0
16	3	1
16	4	0
16	5	1
16	6	0
16	7	1
16	8	0
16	9	0
16	10	1
16	11	0
16	12	0
16	13	0
16	14	0
16	15	0
16	16	0
17	0	0
17	1	0
17	2	0
17	3	0
17	4	0
17	5	0
17	6	1
17	7	0
17	8	0
17	9	0
17	10	1
17	11	0
17	12	0
17	13	0
17	14	0
17	15	0
17	16	0
17	17	0
20	0	0
20	1	0
20	2	0
20	3	0
20	4	0
20	5	0
20	6	0
20	7	0
20	8	0
20	9	0
20	10	0
20	11	0
20	12	1
20	13	0
20	14	0
20	15	0
20	16	0
20	17	0
20	18	0
20	19	0
20	20	0
