# Supplementary material for: Selection Shapes Transcriptional Logic and Regulatory Specialization in Genetic Networks
Source: PLoS One. 2016 Feb 29;11(2):e0150340. doi: 10.1371/journal.pone.0150340 (PMC4771205; doi:10.1371/journal.pone.0150340)
Supplement: S1 Data — This includes all data generated from the analysis of the networks. (ZIP) [file pone.0150340.s005.zip › data_144/clock_6_272_511_s1_g0/tf_posneg_same.hist]

#sign of TFs binding to same gene
pos	neg	freq
0	0	142999
0	1	8145
0	2	883
0	3	64
0	4	1
1	0	6852
1	1	335
1	2	35
2	0	635
2	1	15
2	2	1
3	0	33
4	0	2
