# Supplementary material for: Selection Shapes Transcriptional Logic and Regulatory Specialization in Genetic Networks
Source: PLoS One. 2016 Feb 29;11(2):e0150340. doi: 10.1371/journal.pone.0150340 (PMC4771205; doi:10.1371/journal.pone.0150340)
Supplement: S1 Data — This includes all data generated from the analysis of the networks. (ZIP) [file pone.0150340.s005.zip › data_144/clock_6_272_511_s1_g0/unprunedrules.0.out]

#degree distribution before pruning
#inputs	count	freq
0	55	0.01375
1	159	0.03975
2	448	0.112
3	747	0.18675
4	872	0.218
5	769	0.19225
6	533	0.13325
7	239	0.05975
8	125	0.03125
9	34	0.0085
10	16	0.004
11	2	0.0005
13	1	0.00025
