# Supplementary material for: Selection Shapes Transcriptional Logic and Regulatory Specialization in Genetic Networks
Source: PLoS One. 2016 Feb 29;11(2):e0150340. doi: 10.1371/journal.pone.0150340 (PMC4771205; doi:10.1371/journal.pone.0150340)
Supplement: S1 Data — This includes all data generated from the analysis of the networks. (ZIP) [file pone.0150340.s005.zip › data_144/clock_6_272_511_s1_g0/tf_posneg_resampled.6]

0	65.2534
1	217.592
2	401.929
3	381.913
4	247.615
5	87.1136
6	17.5849
