# Supplementary material for: Selection Shapes Transcriptional Logic and Regulatory Specialization in Genetic Networks
Source: PLoS One. 2016 Feb 29;11(2):e0150340. doi: 10.1371/journal.pone.0150340 (PMC4771205; doi:10.1371/journal.pone.0150340)
Supplement: S1 Data — This includes all data generated from the analysis of the networks. (ZIP) [file pone.0150340.s005.zip › data_144/clock_6_272_511_s1_g1/bindpos]

#site	freq
0	34
1	86
2	38
3	34
4	31
5	34
6	36
7	16
8	45
9	37
10	57
11	28
12	60
13	28
14	27
15	51
16	20
17	29
18	24
19	52
20	20
21	37
22	30
23	28
24	38
25	34
26	36
27	24
28	52
29	22
30	55
31	32
32	40
33	27
34	56
35	39
36	41
37	64
38	32
39	49
40	33
41	42
42	24
43	42
44	75
45	33
46	20
47	56
48	43
49	48
50	37
51	13
52	69
53	37
54	38
55	24
56	25
57	25
58	39
59	48
60	37
61	21
62	45
63	39
64	20
65	56
66	41
67	28
68	28
69	41
70	35
71	51
72	46
73	39
74	24
75	40
76	30
77	56
78	26
79	44
80	38
81	57
82	30
83	37
84	47
85	29
86	27
87	26
88	25
89	29
90	39
91	27
92	39
93	18
94	46
95	25
96	46
97	41
98	42
99	38
100	27
101	27
102	26
103	19
104	33
105	40
106	39
107	19
108	34
109	22
110	35
111	57
112	24
113	35
114	51
115	42
116	39
117	37
118	54
119	36
120	37
121	43
122	36
123	33
124	21
125	28
126	35
127	24
128	29
129	59
130	36
131	32
132	28
133	50
134	32
135	41
136	45
137	46
138	38
139	28
140	16
141	31
142	18
143	24
144	40
145	30
146	24
147	24
148	46
149	36
150	34
151	45
152	28
153	62
154	20
155	26
156	35
157	45
158	15
159	53
160	32
161	40
162	32
163	75
164	42
165	52
166	40
167	51
168	27
169	35
170	52
171	37
172	27
173	27
174	39
175	23
176	54
177	24
178	35
179	28
180	47
181	43
182	26
183	30
184	26
185	41
186	50
187	29
188	29
189	68
190	41
191	45
192	32
193	13
194	50
195	37
196	54
197	67
198	32
199	60
200	34
201	25
202	57
203	37
204	34
205	38
206	78
207	53
208	46
209	38
210	45
211	41
212	54
213	25
214	65
215	32
216	31
217	34
218	54
219	30
220	46
221	30
222	48
223	40
224	63
225	48
226	51
227	85
228	36
229	48
230	32
231	38
232	35
233	72
234	32
235	88
236	41
237	20
238	44
239	28
240	48
241	86
242	106
243	47
244	41
245	90
246	34
247	49
248	52
249	32
250	29
251	31
252	47
253	85
254	102
255	63
256	47
257	27
258	44
259	65
260	41
261	24
262	73
263	98
264	74
265	41
266	38
267	87
268	34
269	56
270	38
271	39
272	69
273	75
274	55
275	42
276	39
277	103
278	67
279	67
280	38
281	97
282	56
283	38
284	39
285	60
286	61
287	83
288	61
289	72
290	32
291	52
292	45
293	64
294	64
295	50
296	45
297	67
298	49
299	33
300	45
301	44
302	57
303	67
304	37
305	95
306	49
307	42
308	20
309	41
310	32
311	45
312	54
313	37
314	59
315	74
316	40
317	42
318	62
319	70
320	82
321	68
322	60
323	50
324	39
325	46
326	39
327	106
328	39
329	44
330	48
331	38
332	61
333	69
334	64
335	59
336	54
337	74
338	42
339	37
340	74
341	54
342	70
343	101
344	52
345	35
346	54
347	25
348	82
349	35
350	51
351	66
352	23
353	92
354	75
355	29
356	59
357	47
358	52
359	68
360	108
361	60
362	61
363	64
364	51
365	59
366	86
367	69
368	39
369	36
370	62
371	43
372	65
373	78
374	112
375	37
376	57
377	32
378	123
379	63
380	37
381	84
382	56
383	71
384	67
385	34
386	66
387	45
388	43
389	55
390	66
391	48
392	51
393	37
394	57
395	71
396	54
397	48
398	93
399	81
400	74
401	39
402	76
403	63
404	54
405	84
406	54
407	38
408	65
409	86
410	76
411	75
412	64
413	42
414	28
415	101
416	51
417	102
418	51
419	29
420	55
421	41
422	55
423	44
424	68
425	43
426	67
427	63
428	56
429	56
430	46
431	46
432	89
433	67
434	35
435	43
436	58
437	62
438	44
439	52
440	48
441	64
442	40
443	56
444	84
445	46
446	79
447	56
448	37
449	50
450	63
451	68
452	72
453	43
454	57
455	52
456	75
457	20
458	39
459	77
460	63
461	63
462	32
463	78
464	38
465	33
466	47
467	33
468	41
469	79
470	41
471	55
472	49
473	57
474	54
475	71
476	25
477	27
478	71
479	48
480	75
