# Supplementary material for: Selection Shapes Transcriptional Logic and Regulatory Specialization in Genetic Networks
Source: PLoS One. 2016 Feb 29;11(2):e0150340. doi: 10.1371/journal.pone.0150340 (PMC4771205; doi:10.1371/journal.pone.0150340)
Supplement: S1 Data — This includes all data generated from the analysis of the networks. (ZIP) [file pone.0150340.s005.zip › data_144/clock_6_272_511_s1_g1/bindtype_other]

#TYPE	MEAN	ERR
Overlap	0.131171	0.00854391
Cooperative	0.0964443	0.00274152
Other	0.772385	0.0264285
