# Supplementary material for: Selection Shapes Transcriptional Logic and Regulatory Specialization in Genetic Networks
Source: PLoS One. 2016 Feb 29;11(2):e0150340. doi: 10.1371/journal.pone.0150340 (PMC4771205; doi:10.1371/journal.pone.0150340)
Supplement: S1 Data — This includes all data generated from the analysis of the networks. (ZIP) [file pone.0150340.s005.zip › data_144/clock_6_272_511_s1_g1/degree_dist]

./1
Nodes: 40
Sum in & out: 200	200
In degree:
0 2 2 2 3 3 3 3 4 4 4 4 4 4 4 4 5 5 5 5 5 5 5 5 5 6 6 6 6 6 6 6 6 7 7 7 8 8 9 11 
Out degree:
0 0 1 1 2 2 2 2 2 3 3 3 3 3 4 4 4 4 4 4 4 5 5 5 5 6 6 6 6 7 7 7 8 8 8 8 10 10 13 15 

./10
Nodes: 40
Sum in & out: 172	172
In degree:
1 1 1 2 2 2 2 2 2 2 3 3 3 3 3 3 3 3 4 4 4 4 4 4 4 4 5 5 5 5 6 6 7 7 7 8 9 9 10 10 
Out degree:
1 1 1 2 2 2 2 2 2 2 2 2 2 2 3 3 3 3 4 4 4 4 4 4 5 5 5 6 6 6 6 6 7 7 7 7 9 9 10 10 

./100
Nodes: 40
Sum in & out: 177	177
In degree:
1 1 2 2 2 3 3 3 3 3 3 3 3 3 4 4 4 4 4 4 4 4 4 4 5 5 5 5 5 6 6 6 6 7 7 7 7 8 8 9 
Out degree:
0 0 0 1 1 2 2 2 2 2 3 3 3 3 3 3 3 3 3 3 4 4 4 4 5 5 5 5 5 5 5 6 7 8 8 8 9 9 14 15 

./11
Nodes: 40
Sum in & out: 205	205
In degree:
0 0 2 2 3 3 3 3 3 3 3 4 4 4 4 5 5 5 5 5 5 5 5 6 6 6 6 6 7 7 7 7 7 7 7 8 8 9 10 10 
Out degree:
0 1 1 1 2 2 2 2 3 3 3 3 4 4 4 4 4 4 4 4 5 5 5 5 6 6 6 6 6 7 7 7 7 7 8 9 9 11 11 17 

./12
Nodes: 40
Sum in & out: 186	186
In degree:
1 1 2 2 2 3 3 3 3 3 3 3 4 4 4 4 4 4 4 4 4 4 5 5 5 5 5 6 6 6 6 6 7 7 7 7 8 8 8 10 
Out degree:
0 1 1 1 2 2 2 2 2 2 2 2 2 3 3 3 3 3 4 4 4 4 4 4 4 4 4 5 6 6 6 6 7 7 7 9 10 14 14 17 

./13
Nodes: 40
Sum in & out: 205	205
In degree:
1 2 2 2 3 3 4 4 4 4 4 4 5 5 5 5 5 5 5 5 5 5 5 5 5 6 6 6 6 6 6 6 6 7 7 7 8 8 9 9 
Out degree:
0 0 1 1 1 1 2 2 3 3 3 3 3 3 4 4 4 4 4 4 5 5 5 5 6 6 6 6 6 7 7 7 8 9 9 10 10 10 13 15 

./14
Nodes: 40
Sum in & out: 251	251
In degree:
0 2 4 4 4 4 5 5 5 5 5 5 5 5 5 5 6 6 6 6 6 6 7 7 7 7 7 7 8 8 8 8 8 8 8 9 9 10 10 11 
Out degree:
0 1 1 2 2 3 3 4 4 4 4 4 4 4 4 4 5 5 5 5 6 6 6 6 7 7 7 7 7 8 8 8 9 9 10 10 12 13 18 19 

./15
Nodes: 40
Sum in & out: 122	122
In degree:
0 0 0 0 1 1 1 1 2 2 2 2 3 3 3 3 3 3 3 3 3 3 4 4 4 4 4 4 4 4 4 4 4 5 5 5 5 5 5 6 
Out degree:
0 0 0 0 0 1 1 1 1 2 2 2 2 2 2 2 2 2 3 3 3 3 3 3 3 3 4 4 4 4 5 5 5 6 6 6 6 6 7 8 

./16
Nodes: 40
Sum in & out: 178	178
In degree:
1 1 1 2 2 2 2 2 2 3 3 3 3 3 3 4 4 4 4 4 5 5 5 5 5 5 5 5 6 6 6 6 6 6 7 8 8 8 9 9 
Out degree:
1 1 1 1 2 2 2 2 2 2 2 2 2 2 3 3 3 3 3 3 4 4 4 4 4 5 5 6 6 7 7 7 7 7 7 8 9 10 12 13 

./17
Nodes: 40
Sum in & out: 191	191
In degree:
0 1 1 2 2 2 2 3 3 3 3 3 4 4 4 4 4 4 5 5 5 5 5 5 5 6 6 6 6 6 6 6 6 7 7 7 7 8 11 12 
Out degree:
0 1 1 1 1 1 1 1 2 2 2 2 2 2 2 3 3 3 3 4 4 4 4 4 5 5 5 5 5 6 6 7 7 7 11 11 12 12 14 20 

./18
Nodes: 40
Sum in & out: 225	225
In degree:
1 3 3 3 3 4 4 4 4 4 4 4 4 4 4 5 5 5 5 5 5 5 6 6 6 7 7 7 7 7 7 8 8 8 8 8 8 9 10 10 
Out degree:
0 1 1 1 1 2 2 2 2 2 2 3 3 3 3 4 4 4 4 5 5 6 6 6 6 7 7 7 7 7 7 8 9 10 11 12 12 12 13 18 

./19
Nodes: 40
Sum in & out: 181	181
In degree:
1 2 2 2 2 3 3 3 3 3 3 3 4 4 4 4 4 4 4 4 4 4 4 5 5 5 5 5 5 5 5 5 6 6 6 8 8 9 9 10 
Out degree:
1 1 1 1 1 1 1 1 2 2 2 2 2 3 3 3 3 3 3 3 3 4 4 4 4 4 5 5 5 5 6 6 8 9 9 10 11 12 14 14 

./2
Nodes: 40
Sum in & out: 221	221
In degree:
2 2 2 2 3 3 3 3 4 4 4 4 4 4 5 5 5 5 5 5 5 5 6 6 6 6 6 6 7 7 7 7 7 8 8 9 10 10 10 11 
Out degree:
0 0 1 2 2 2 2 2 3 3 3 4 4 4 4 4 5 5 5 5 5 5 5 6 6 6 6 7 8 8 8 8 9 9 9 10 11 11 12 12 

./20
Nodes: 40
Sum in & out: 190	190
In degree:
1 2 2 2 2 2 3 3 3 3 3 3 4 4 4 4 4 4 4 4 4 4 5 5 5 6 6 6 6 6 6 7 7 7 7 7 8 9 9 9 
Out degree:
0 0 1 1 1 2 2 2 2 2 3 3 3 3 3 3 3 3 3 4 4 4 4 4 5 5 5 5 5 5 5 7 7 8 8 9 10 10 11 25 

./21
Nodes: 40
Sum in & out: 192	192
In degree:
0 0 1 2 2 2 3 3 3 4 4 4 4 4 4 4 5 5 5 5 5 5 5 5 5 5 6 6 6 6 6 6 7 7 7 8 8 8 8 9 
Out degree:
0 1 1 1 1 1 1 2 2 2 2 2 2 3 3 3 3 3 3 4 4 4 4 4 5 6 6 6 6 7 7 7 8 8 8 9 10 11 12 20 

./22
Nodes: 40
Sum in & out: 199	199
In degree:
1 1 3 3 3 3 3 4 4 4 4 4 4 4 4 4 5 5 5 5 5 5 5 5 5 5 5 6 6 6 6 7 7 7 7 7 7 8 8 9 
Out degree:
0 0 1 1 1 2 2 3 3 3 3 3 3 3 3 3 3 3 3 4 4 5 5 5 5 6 6 6 6 7 7 7 7 7 7 9 9 10 14 20 

./23
Nodes: 40
Sum in & out: 151	151
In degree:
1 1 1 1 2 2 2 2 2 2 2 2 3 3 3 3 3 3 3 3 3 4 4 4 4 4 4 5 5 5 5 6 6 6 6 6 7 7 7 9 
Out degree:
0 1 1 1 1 1 2 2 2 2 2 2 2 2 2 3 3 3 3 3 3 4 4 4 4 4 4 4 5 5 5 5 5 6 7 7 8 8 9 12 

./24
Nodes: 40
Sum in & out: 214	214
In degree:
1 1 2 2 3 3 3 3 3 3 3 4 4 4 4 5 5 5 5 5 6 6 6 6 6 6 6 7 7 7 7 7 7 8 8 8 9 9 10 10 
Out degree:
0 0 0 1 1 1 2 2 2 2 3 3 3 3 4 4 4 4 5 5 5 5 6 6 6 6 7 7 7 7 8 8 8 8 8 9 10 13 15 16 

./25
Nodes: 40
Sum in & out: 187	187
In degree:
0 1 2 2 2 2 3 3 3 3 3 4 4 4 4 4 4 4 5 5 5 5 5 5 5 6 6 6 6 6 6 6 6 7 7 7 7 8 8 8 
Out degree:
0 1 1 1 1 1 1 2 2 3 3 3 3 3 3 3 3 4 4 4 4 4 5 5 5 5 5 5 6 6 7 7 8 8 8 8 10 10 10 15 

./26
Nodes: 40
Sum in & out: 177	177
In degree:
1 1 2 2 2 2 2 2 3 3 3 3 3 3 4 4 4 4 4 4 4 5 5 5 5 5 5 5 6 6 6 6 6 7 7 7 7 7 8 9 
Out degree:
1 1 1 1 1 1 2 2 2 2 2 2 3 3 3 3 3 3 3 4 4 5 5 5 5 5 5 6 6 6 6 6 6 7 7 8 8 9 12 13 

./27
Nodes: 40
Sum in & out: 233	233
In degree:
0 1 2 4 4 4 4 4 4 4 5 5 5 5 5 5 5 5 5 5 5 6 6 6 6 6 6 7 7 7 8 8 8 8 8 8 9 10 10 13 
Out degree:
1 2 2 2 2 2 2 2 3 3 3 3 3 3 4 4 4 4 4 5 5 5 6 6 6 6 7 7 7 8 8 8 9 10 10 11 13 14 14 15 

./28
Nodes: 40
Sum in & out: 193	193
In degree:
2 2 2 2 2 2 3 3 3 3 3 4 4 4 4 4 4 4 5 5 5 5 5 5 6 6 6 6 6 6 6 6 6 6 7 7 8 8 9 9 
Out degree:
0 0 0 1 2 2 2 2 2 3 3 3 3 3 3 3 4 4 4 4 4 4 4 5 5 5 6 6 6 6 6 6 7 7 7 8 9 13 13 18 

./29
Nodes: 40
Sum in & out: 218	218
In degree:
3 3 3 4 4 4 4 5 5 5 5 5 5 5 5 5 5 5 5 5 5 6 6 6 6 6 6 6 6 6 6 6 6 6 7 7 7 7 8 9 
Out degree:
0 0 0 1 2 2 2 2 3 3 3 3 3 3 3 4 4 4 5 5 5 5 6 6 6 6 7 7 7 7 9 9 9 10 10 11 11 11 12 12 

./3
Nodes: 40
Sum in & out: 211	211
In degree:
0 1 1 2 2 2 2 3 4 4 4 4 4 4 5 5 5 5 5 5 5 5 5 5 6 6 6 6 7 7 7 7 7 7 7 8 9 10 10 14 
Out degree:
0 1 1 2 2 2 2 2 2 3 3 3 3 4 4 4 4 4 4 4 5 5 5 5 5 5 5 6 6 6 7 7 8 8 8 9 10 10 15 22 

./30
Nodes: 40
Sum in & out: 169	169
In degree:
0 0 1 2 2 2 2 2 3 3 3 3 3 3 4 4 4 4 4 4 4 5 5 5 5 5 5 5 5 5 5 5 6 6 7 7 7 7 8 9 
Out degree:
0 1 1 1 1 2 2 2 2 2 2 2 2 2 2 3 3 3 3 3 4 4 4 4 4 4 5 5 5 5 5 6 6 7 8 9 9 11 12 13 

./31
Nodes: 40
Sum in & out: 173	173
In degree:
0 1 2 2 2 2 2 3 3 3 3 3 3 3 4 4 4 4 4 4 4 5 5 5 5 5 5 5 5 5 6 6 6 6 6 7 7 7 8 9 
Out degree:
1 1 1 1 1 1 1 2 2 2 2 2 3 3 3 3 3 3 4 4 4 4 4 5 5 5 5 5 5 6 6 6 7 7 7 8 8 8 12 13 

./32
Nodes: 40
Sum in & out: 185	185
In degree:
1 2 2 2 3 3 3 3 3 3 3 4 4 4 4 4 4 4 4 4 4 5 5 5 5 5 5 6 6 6 6 6 6 6 6 7 7 8 8 9 
Out degree:
0 1 1 1 1 1 1 2 2 2 2 2 2 3 3 3 3 4 4 4 4 5 5 5 5 6 6 6 6 7 7 8 8 8 8 9 9 10 10 11 

./33
Nodes: 40
Sum in & out: 196	196
In degree:
0 1 2 3 3 3 3 3 3 4 4 4 4 4 4 4 5 5 5 5 5 5 5 5 5 5 6 6 6 6 6 6 7 7 7 7 8 8 8 9 
Out degree:
0 0 0 1 1 1 2 2 2 2 2 3 3 3 4 4 4 5 5 5 5 5 5 6 6 6 6 6 7 7 7 8 8 8 9 9 9 9 10 11 

./34
Nodes: 40
Sum in & out: 166	166
In degree:
0 0 1 2 2 2 3 3 3 3 3 3 3 4 4 4 4 4 4 4 4 4 4 4 4 5 5 5 5 5 5 5 6 6 6 7 7 7 8 8 
Out degree:
0 0 1 1 1 1 2 2 2 3 3 3 3 3 3 3 3 3 3 3 4 4 4 4 4 4 5 5 6 7 7 7 7 7 7 8 8 8 8 9 

./35
Nodes: 40
Sum in & out: 229	229
In degree:
0 0 3 3 3 3 3 3 4 4 4 4 5 5 5 5 6 6 6 6 6 6 6 6 6 7 7 7 7 7 7 7 7 8 8 9 9 9 10 12 
Out degree:
0 0 1 1 1 1 2 2 3 3 3 3 3 3 3 4 4 4 5 5 5 6 6 6 6 6 6 6 6 7 8 8 8 9 9 10 12 14 18 22 

./36
Nodes: 40
Sum in & out: 214	214
In degree:
2 2 2 2 3 3 3 3 3 4 4 4 4 4 4 4 5 5 5 5 5 5 6 6 6 6 6 7 7 7 7 7 7 8 8 8 8 9 9 11 
Out degree:
0 1 1 1 2 2 2 2 2 3 3 3 3 4 4 4 4 4 4 4 4 4 5 5 5 5 5 5 5 5 6 7 7 9 9 9 14 15 15 22 

./37
Nodes: 40
Sum in & out: 240	240
In degree:
1 2 3 3 3 3 4 4 4 4 4 4 4 5 5 5 6 6 6 6 7 7 7 7 7 7 7 7 7 7 8 8 8 8 8 8 9 9 11 11 
Out degree:
0 2 2 2 2 2 2 2 2 3 3 4 4 4 4 5 5 5 5 6 6 6 6 7 7 8 8 8 8 8 8 8 8 9 10 10 10 12 13 16 

./38
Nodes: 40
Sum in & out: 197	197
In degree:
2 2 2 3 3 3 3 3 3 4 4 4 4 4 4 4 4 5 5 5 5 5 5 5 5 5 5 6 6 6 6 6 6 7 7 7 8 8 9 9 
Out degree:
1 1 2 2 2 2 2 2 2 3 3 3 3 3 3 4 4 4 4 4 4 4 4 4 4 5 5 5 6 7 7 7 8 8 10 10 11 11 11 12 

./39
Nodes: 40
Sum in & out: 213	213
In degree:
1 2 3 3 3 4 4 4 4 4 4 4 4 5 5 5 5 5 5 5 5 5 6 6 6 6 6 6 6 6 6 7 7 7 8 8 8 8 8 9 
Out degree:
0 1 1 2 2 2 2 2 3 3 4 4 4 4 4 4 5 5 5 5 5 5 5 5 6 6 6 6 6 7 7 7 8 8 10 10 10 11 11 12 

./4
Nodes: 40
Sum in & out: 244	244
In degree:
1 2 3 3 3 3 4 4 4 4 5 5 5 5 5 6 6 6 6 6 6 6 6 6 6 7 7 7 8 8 8 9 9 9 9 9 9 9 10 10 
Out degree:
1 1 1 2 2 2 3 3 3 3 3 3 3 4 4 4 4 4 4 5 5 5 5 6 6 6 7 7 7 7 8 9 9 10 11 12 13 16 17 19 

./40
Nodes: 40
Sum in & out: 238	238
In degree:
0 3 3 3 3 4 4 4 4 5 5 5 5 5 6 6 6 6 6 6 6 6 6 6 7 7 7 7 7 7 7 7 7 7 7 8 8 9 11 12 
Out degree:
0 0 1 1 2 2 2 3 3 3 3 3 3 4 4 4 4 5 5 5 5 5 5 6 6 6 7 7 7 7 8 9 9 9 9 13 15 15 16 17 

./41
Nodes: 40
Sum in & out: 190	190
In degree:
2 2 2 2 3 3 3 3 3 3 3 4 4 4 4 4 4 4 4 4 5 5 5 5 5 5 5 6 6 6 6 6 6 6 7 7 8 8 9 9 
Out degree:
0 0 1 1 2 2 2 2 2 3 3 3 3 3 3 4 4 4 4 4 4 5 5 5 5 5 6 6 6 6 6 7 7 7 7 8 10 10 12 13 

./42
Nodes: 40
Sum in & out: 179	179
In degree:
1 1 2 2 2 2 3 3 3 3 3 4 4 4 4 4 4 4 4 4 4 4 5 5 5 5 5 5 6 6 6 6 6 7 7 7 7 7 7 8 
Out degree:
1 1 1 1 1 1 2 2 2 2 2 2 2 3 3 3 3 3 3 3 4 4 4 4 4 4 5 5 5 5 6 6 6 7 8 9 9 13 14 16 

./43
Nodes: 40
Sum in & out: 156	156
In degree:
1 1 2 2 2 2 2 2 2 2 2 3 3 3 3 3 3 4 4 4 4 4 4 4 4 4 4 4 5 5 5 5 6 6 6 6 7 7 8 8 
Out degree:
1 1 1 1 1 1 1 2 2 2 2 2 2 2 2 2 3 3 3 3 3 3 3 3 4 4 5 5 5 5 5 5 5 6 8 8 9 10 11 12 

./44
Nodes: 40
Sum in & out: 191	191
In degree:
1 1 2 2 3 3 3 3 3 3 4 4 4 4 4 4 5 5 5 5 5 5 5 5 5 5 5 6 6 6 6 6 6 6 7 7 7 7 8 10 
Out degree:
0 1 1 1 1 1 2 2 2 2 2 2 2 2 3 3 3 4 4 4 4 4 4 4 5 5 6 7 7 7 7 8 8 8 8 9 10 10 14 14 

./45
Nodes: 40
Sum in & out: 188	188
In degree:
0 1 1 2 2 2 3 3 3 3 3 4 4 4 4 4 4 4 4 4 5 5 5 5 5 5 6 6 6 6 6 6 6 6 7 7 8 9 10 10 
Out degree:
0 1 1 1 1 1 2 2 2 2 3 3 3 3 3 3 3 3 3 4 4 4 5 5 6 6 6 6 6 6 6 7 7 7 7 8 9 11 13 15 

./46
Nodes: 40
Sum in & out: 160	160
In degree:
1 1 2 2 2 2 2 2 2 3 3 3 3 3 3 3 3 3 3 4 4 4 4 4 4 4 5 5 5 5 5 5 6 6 7 7 7 7 8 8 
Out degree:
0 1 1 1 1 1 1 1 2 2 2 2 2 2 2 2 2 2 3 3 3 3 3 4 4 4 4 4 4 5 6 6 7 8 8 9 10 10 11 14 

./47
Nodes: 40
Sum in & out: 166	166
In degree:
0 1 1 2 2 2 2 2 2 2 3 3 3 3 3 3 3 3 3 4 4 4 4 4 4 4 4 5 5 6 6 6 7 7 7 8 8 8 9 9 
Out degree:
0 0 0 1 1 1 1 2 2 2 2 2 2 2 2 3 3 3 3 3 4 4 4 4 4 5 5 5 5 6 7 7 7 7 7 7 8 10 11 14 

./48
Nodes: 40
Sum in & out: 194	194
In degree:
0 1 2 3 3 3 4 4 4 4 4 4 4 4 4 4 5 5 5 5 5 5 5 5 5 5 5 6 6 6 6 6 6 6 6 7 8 8 8 8 
Out degree:
0 0 1 1 2 2 2 2 3 3 3 3 3 3 3 3 4 4 4 5 5 5 5 5 5 5 6 6 6 6 6 7 7 8 8 9 9 10 12 13 

./49
Nodes: 40
Sum in & out: 149	149
In degree:
0 0 1 1 1 1 2 2 2 3 3 3 3 3 3 3 3 3 3 3 4 4 4 4 4 4 4 4 5 5 5 6 6 6 6 6 7 7 7 8 
Out degree:
0 0 0 1 1 2 2 2 2 2 2 2 2 2 2 2 3 3 3 3 4 4 4 4 4 4 4 4 5 5 5 6 6 7 7 7 7 8 9 9 

./5
Nodes: 40
Sum in & out: 173	173
In degree:
0 1 2 2 2 2 2 2 3 3 3 3 4 4 4 4 4 4 4 4 5 5 5 5 5 5 5 5 5 6 6 6 6 6 6 7 7 7 7 7 
Out degree:
0 0 0 1 1 1 1 1 2 2 2 2 2 2 3 3 3 3 4 4 4 4 5 5 5 5 6 6 6 6 6 7 7 7 7 8 8 9 9 16 

./50
Nodes: 40
Sum in & out: 204	204
In degree:
2 2 3 3 3 3 3 3 3 3 3 4 4 4 4 4 4 4 5 5 5 5 5 5 5 6 6 6 6 6 6 7 7 8 8 8 8 9 9 10 
Out degree:
0 0 1 1 1 1 2 2 2 2 3 3 3 3 3 4 4 4 4 4 4 6 6 6 6 7 7 7 7 8 8 8 8 9 9 9 10 10 11 11 

./51
Nodes: 40
Sum in & out: 161	161
In degree:
0 2 2 2 2 2 3 3 3 3 3 3 3 3 4 4 4 4 4 4 4 4 4 4 4 4 4 5 5 5 5 5 5 5 5 5 6 7 8 9 
Out degree:
0 0 0 1 1 2 2 2 2 2 2 2 3 3 3 3 3 3 3 3 3 4 4 4 5 5 5 5 5 6 6 6 7 7 7 7 8 8 9 10 

./52
Nodes: 40
Sum in & out: 155	155
In degree:
0 2 2 2 2 2 2 2 2 3 3 3 3 3 3 3 3 4 4 4 4 4 4 4 4 4 4 5 5 5 5 5 5 5 6 6 6 6 7 9 
Out degree:
0 0 1 1 1 1 1 1 2 2 2 2 2 2 2 2 3 3 3 3 3 3 3 3 4 5 5 5 5 5 6 6 6 6 7 7 8 10 11 13 

./53
Nodes: 40
Sum in & out: 196	196
In degree:
2 2 2 3 3 3 3 3 3 3 3 3 3 3 4 4 4 4 4 5 5 5 5 5 5 5 5 5 6 6 6 7 7 7 8 8 8 9 10 10 
Out degree:
0 1 1 1 1 2 2 2 2 3 3 3 3 3 3 3 3 4 4 4 4 4 4 4 4 4 5 5 5 5 5 5 7 8 8 11 12 13 13 22 

./54
Nodes: 40
Sum in & out: 171	171
In degree:
0 1 2 2 2 3 3 3 3 3 4 4 4 4 4 4 4 4 4 4 4 4 4 5 5 5 5 5 5 5 6 6 6 6 6 6 6 6 7 7 
Out degree:
0 0 1 1 1 1 2 2 2 2 2 2 2 2 2 2 2 3 3 3 3 3 4 4 4 4 5 5 5 5 6 7 7 7 7 9 9 12 13 17 

./55
Nodes: 40
Sum in & out: 176	176
In degree:
0 1 1 1 1 2 2 2 3 3 3 3 3 3 4 4 4 4 4 4 4 4 4 4 5 5 5 5 6 6 6 6 6 6 6 6 7 9 10 14 
Out degree:
0 1 1 1 1 2 2 2 2 2 3 3 3 3 3 3 4 4 4 4 4 4 4 4 5 5 5 5 6 6 6 6 6 6 7 8 9 10 11 11 

./56
Nodes: 40
Sum in & out: 224	224
In degree:
2 3 3 3 3 3 3 3 3 4 4 4 4 4 4 4 5 5 5 5 5 5 5 6 6 6 6 7 7 7 7 7 7 7 8 9 10 11 12 12 
Out degree:
1 1 1 1 1 2 2 2 2 2 2 3 3 3 3 4 4 4 4 4 5 5 5 5 5 5 5 6 6 6 7 8 8 10 10 11 11 18 19 20 

./57
Nodes: 40
Sum in & out: 178	178
In degree:
1 1 1 1 1 2 2 2 2 2 2 3 3 3 4 4 4 4 4 4 4 4 5 5 5 5 5 5 5 6 6 7 7 7 8 8 8 8 10 10 
Out degree:
0 0 0 1 1 1 1 1 1 2 2 2 2 2 2 2 3 3 3 3 3 3 5 5 5 5 5 6 6 6 6 6 6 7 9 10 12 12 12 17 

./58
Nodes: 40
Sum in & out: 160	160
In degree:
1 1 1 1 1 1 2 2 2 2 2 2 2 3 3 3 3 4 4 4 4 4 5 5 5 5 6 6 6 6 6 6 6 6 6 6 6 7 7 8 
Out degree:
1 1 1 1 1 1 2 2 2 2 2 2 2 2 2 3 3 3 3 3 3 4 4 4 4 4 5 5 5 5 5 6 6 6 7 8 8 9 10 13 

./59
Nodes: 40
Sum in & out: 238	238
In degree:
2 3 3 3 3 3 4 4 4 4 4 5 5 5 5 6 6 6 6 6 6 6 6 6 7 7 7 7 7 7 7 8 8 8 8 8 9 9 10 10 
Out degree:
0 0 2 2 2 3 3 3 3 4 4 4 4 5 5 5 5 5 5 5 5 5 6 6 6 6 7 7 7 7 8 8 8 8 10 11 12 12 13 17 

./6
Nodes: 40
Sum in & out: 157	157
In degree:
0 0 0 1 1 1 2 2 2 2 3 3 3 3 3 3 3 4 4 4 4 4 4 4 4 5 5 5 5 5 5 5 6 6 6 6 7 8 9 10 
Out degree:
0 0 1 1 1 1 1 1 1 1 1 2 2 2 2 2 2 3 3 3 3 3 4 4 4 4 4 4 5 5 5 5 6 6 8 9 9 10 14 15 

./60
Nodes: 40
Sum in & out: 308	308
In degree:
1 3 4 4 4 4 4 5 5 6 6 6 6 6 6 6 6 6 7 7 7 8 8 8 9 9 9 9 9 9 10 10 10 10 11 12 13 13 16 16 
Out degree:
1 1 1 2 2 2 2 2 2 2 2 3 3 3 4 4 5 5 6 6 6 7 7 8 9 9 10 10 11 12 13 13 13 14 14 15 17 19 21 22 

./61
Nodes: 40
Sum in & out: 189	189
In degree:
0 2 2 2 2 2 3 3 3 3 3 3 4 4 4 4 4 4 4 5 5 5 5 5 5 6 6 6 6 6 6 6 6 6 7 7 8 8 9 10 
Out degree:
0 1 1 1 2 2 2 2 2 2 2 2 2 3 3 3 3 3 3 4 5 5 5 5 5 5 6 6 6 6 6 7 7 8 9 9 9 10 11 16 

./62
Nodes: 40
Sum in & out: 237	237
In degree:
2 2 3 3 3 3 4 4 4 4 4 4 4 5 5 5 6 6 6 6 6 6 7 7 7 7 7 7 7 7 7 7 8 8 8 9 9 9 10 11 
Out degree:
1 1 1 2 2 2 2 2 2 3 3 3 3 4 4 4 5 5 5 5 6 6 6 6 7 7 7 7 7 7 8 8 9 9 10 10 11 12 15 20 

./63
Nodes: 40
Sum in & out: 164	164
In degree:
1 1 2 2 2 2 2 2 2 2 3 3 3 3 3 3 3 4 4 4 4 4 5 5 5 5 5 5 5 5 5 6 6 6 6 6 7 7 7 9 
Out degree:
1 1 1 1 1 1 1 2 2 2 2 2 3 3 3 3 3 3 4 4 4 4 4 4 4 4 4 4 4 5 5 6 6 7 7 8 9 9 9 14 

./64
Nodes: 40
Sum in & out: 206	206
In degree:
0 1 1 2 2 2 2 2 2 3 4 4 4 4 4 4 4 5 5 5 6 6 6 6 6 6 6 6 7 7 7 7 8 8 8 8 9 9 9 11 
Out degree:
0 0 1 1 1 1 1 1 2 2 2 2 2 3 3 3 3 3 4 4 4 4 4 5 5 6 6 6 6 6 8 8 9 9 9 10 12 16 16 18 

./65
Nodes: 40
Sum in & out: 222	222
In degree:
1 1 2 3 3 3 4 4 4 4 4 4 4 4 5 5 5 5 5 5 5 5 6 6 6 6 6 6 7 7 7 7 8 8 9 9 9 9 10 11 
Out degree:
1 2 2 2 2 2 2 3 3 3 4 4 4 4 4 4 4 4 4 4 4 5 5 5 6 6 6 6 6 7 7 8 8 9 10 11 12 12 12 15 

./66
Nodes: 40
Sum in & out: 190	190
In degree:
1 2 2 2 2 2 2 2 3 3 3 4 4 4 4 4 4 4 5 5 5 5 5 6 6 6 6 6 6 6 6 6 7 7 7 7 7 7 8 9 
Out degree:
1 1 1 1 1 2 2 2 2 2 2 2 2 3 3 3 3 3 3 3 3 4 4 5 5 5 5 5 5 5 6 7 7 7 9 10 10 12 17 17 

./67
Nodes: 40
Sum in & out: 205	205
In degree:
1 2 2 3 3 3 3 3 3 3 4 4 4 4 4 4 4 4 5 5 5 5 5 5 5 5 6 6 6 6 6 7 7 7 7 8 8 9 12 12 
Out degree:
0 1 1 1 1 2 2 2 2 2 2 3 3 3 3 3 3 3 4 4 4 4 5 5 5 5 6 6 6 6 7 7 7 7 7 8 13 14 16 22 

./68
Nodes: 40
Sum in & out: 189	189
In degree:
2 2 2 2 3 3 3 3 3 3 3 3 4 4 4 4 4 4 4 4 4 5 5 5 5 5 5 5 5 6 6 6 6 6 6 8 8 9 10 10 
Out degree:
0 1 1 1 1 1 1 1 2 2 2 2 3 3 3 3 3 3 4 4 4 4 5 5 5 5 5 5 6 6 6 7 8 9 10 10 10 11 11 16 

./69
Nodes: 40
Sum in & out: 190	190
In degree:
0 0 2 2 2 2 3 3 3 3 3 3 3 3 3 3 4 4 4 4 4 5 5 5 5 6 6 6 6 6 7 7 7 8 8 8 8 9 10 10 
Out degree:
0 0 0 1 1 1 2 2 2 2 2 3 3 3 3 3 4 4 4 4 4 5 5 5 5 5 5 6 6 6 7 7 7 8 9 9 10 10 12 15 

./7
Nodes: 40
Sum in & out: 213	213
In degree:
1 2 2 3 3 3 3 3 3 3 3 4 4 4 5 5 5 5 5 5 5 5 6 6 6 6 6 6 6 7 7 7 7 8 8 8 9 9 10 10 
Out degree:
1 1 1 2 2 2 3 3 3 3 4 4 4 4 4 4 4 4 5 5 5 5 5 6 6 6 6 6 6 7 7 7 7 7 8 9 9 10 12 16 

./70
Nodes: 40
Sum in & out: 159	159
In degree:
0 0 1 2 2 2 2 2 2 3 3 3 3 3 3 3 3 3 3 4 4 4 4 4 4 5 5 5 5 5 6 6 6 6 6 7 7 7 7 9 
Out degree:
0 0 0 0 1 2 2 2 2 2 2 2 2 3 3 3 3 3 3 3 4 4 4 4 4 4 4 4 5 5 5 6 6 6 6 6 6 10 11 17 

./71
Nodes: 40
Sum in & out: 263	263
In degree:
3 3 3 3 3 4 4 4 4 5 5 5 5 6 6 6 6 6 6 6 6 6 6 7 7 7 7 7 7 7 8 8 9 9 10 10 12 12 12 13 
Out degree:
0 1 2 2 3 3 3 3 4 4 4 4 4 4 4 4 4 5 5 5 5 5 6 6 7 8 8 8 8 9 9 9 9 10 11 11 13 17 18 18 

./72
Nodes: 40
Sum in & out: 186	186
In degree:
1 2 2 2 3 3 3 3 3 3 3 3 4 4 4 4 4 4 5 5 5 5 5 5 5 5 5 5 5 5 6 6 6 7 7 7 8 8 8 8 
Out degree:
0 0 1 1 1 1 2 2 2 3 3 3 3 3 3 3 4 4 4 4 4 4 4 4 5 6 6 6 7 7 7 8 8 8 8 8 9 9 9 12 

./73
Nodes: 40
Sum in & out: 166	166
In degree:
2 2 3 3 3 3 3 3 3 3 3 3 3 3 3 3 3 3 4 4 4 4 4 4 4 4 5 5 5 5 5 5 5 6 6 6 6 7 8 8 
Out degree:
0 0 1 1 1 1 1 1 2 2 2 2 2 2 2 3 3 3 3 3 3 3 4 4 4 4 4 5 5 5 6 6 6 6 6 8 9 10 15 18 

./74
Nodes: 40
Sum in & out: 207	207
In degree:
0 2 2 2 3 3 3 3 3 4 4 4 4 4 4 5 5 5 5 5 5 5 5 5 5 6 6 6 6 6 6 7 7 8 8 9 9 9 9 10 
Out degree:
0 1 1 1 1 2 2 2 2 3 3 3 3 3 3 3 3 3 4 4 4 5 5 5 6 6 6 7 7 8 8 8 8 9 9 9 9 10 14 17 

./75
Nodes: 40
Sum in & out: 159	159
In degree:
1 1 1 1 2 2 2 2 2 2 2 3 3 3 3 3 3 3 3 4 4 4 4 4 4 5 5 5 5 5 5 6 6 6 7 7 7 7 8 9 
Out degree:
0 0 1 1 1 1 1 2 2 2 2 2 2 2 2 2 2 2 3 3 4 4 4 5 5 5 5 5 5 5 6 6 6 7 8 8 8 9 10 11 

./76
Nodes: 40
Sum in & out: 111	111
In degree:
0 0 1 1 1 1 1 1 1 2 2 2 2 2 2 2 2 3 3 3 3 3 3 3 3 3 3 4 4 4 4 4 4 4 4 5 5 5 5 6 
Out degree:
0 0 0 0 0 0 0 1 1 1 1 1 2 2 2 2 2 2 2 2 2 2 3 3 3 3 3 4 4 4 4 4 5 5 5 5 7 7 8 9 

./77
Nodes: 39
Sum in & out: 216	216
In degree:
0 0 1 2 3 3 3 3 3 3 4 4 4 4 4 4 5 5 5 5 6 6 6 6 6 7 7 7 7 7 8 8 9 9 9 9 9 12 13 
Out degree:
0 0 2 2 2 2 3 3 3 3 3 3 3 4 4 4 4 4 4 4 5 5 5 5 6 6 6 6 6 7 9 10 10 10 10 11 12 12 18 

./78
Nodes: 40
Sum in & out: 233	233
In degree:
2 2 3 3 3 3 3 3 3 3 4 4 4 4 4 5 5 5 6 6 6 6 6 6 7 7 7 7 7 7 8 8 8 8 9 9 9 9 12 12 
Out degree:
0 1 1 1 2 2 2 3 3 3 3 3 4 4 4 4 4 5 5 5 5 5 6 6 6 7 7 7 8 8 9 9 9 10 10 10 11 12 13 16 

./79
Nodes: 40
Sum in & out: 178	178
In degree:
0 1 1 1 1 1 1 1 2 2 2 3 3 3 3 3 3 4 4 4 4 4 5 5 5 5 5 5 6 7 7 8 8 8 8 8 9 9 9 10 
Out degree:
0 0 0 1 1 1 1 1 1 2 2 2 2 2 2 3 3 3 3 3 4 4 4 5 5 6 6 6 6 7 7 7 7 8 9 9 10 11 12 12 

./8
Nodes: 40
Sum in & out: 156	156
In degree:
1 1 2 2 2 2 2 2 2 2 3 3 3 3 3 3 3 3 3 3 3 3 3 3 4 4 4 4 4 4 5 5 6 6 7 7 7 9 9 11 
Out degree:
1 1 1 1 1 1 1 1 1 2 2 2 2 2 2 2 2 3 3 3 4 4 4 4 4 4 4 5 5 5 5 6 6 6 7 7 8 9 10 15 

./80
Nodes: 40
Sum in & out: 244	244
In degree:
0 2 2 3 3 3 3 4 4 4 5 5 5 5 6 6 6 6 6 6 6 6 6 7 7 7 7 8 8 8 8 8 8 8 9 9 9 9 10 12 
Out degree:
0 1 1 1 1 2 2 2 2 3 3 3 4 4 4 4 4 5 5 5 6 6 6 7 7 7 7 8 8 8 9 9 11 11 12 12 12 13 14 15 

./81
Nodes: 40
Sum in & out: 199	199
In degree:
1 2 2 3 3 3 3 3 4 4 4 4 4 4 4 4 4 5 5 5 5 5 5 5 5 6 6 6 6 6 6 6 6 7 7 7 8 8 8 10 
Out degree:
1 1 1 1 2 2 2 2 3 3 3 3 4 4 4 4 4 4 4 4 5 5 6 6 6 6 6 6 7 7 7 7 7 7 7 8 8 9 11 12 

./82
Nodes: 40
Sum in & out: 159	159
In degree:
1 1 2 2 2 2 2 2 3 3 3 3 3 3 3 3 3 3 3 3 4 4 4 4 4 5 5 5 5 5 5 5 6 6 7 7 7 7 7 7 
Out degree:
0 1 1 1 1 1 2 2 2 2 2 2 2 2 2 3 3 3 3 3 3 3 4 4 4 4 4 5 5 5 5 6 6 7 8 8 8 8 9 15 

./83
Nodes: 40
Sum in & out: 163	163
In degree:
0 1 1 2 2 2 2 3 3 3 3 3 3 3 3 3 3 3 4 4 4 4 4 4 5 5 5 5 5 6 6 6 6 6 6 6 6 7 8 8 
Out degree:
0 1 1 1 1 1 1 2 2 2 2 2 3 3 3 3 3 3 3 3 3 3 4 4 4 4 5 5 5 5 6 6 6 7 7 7 7 9 12 14 

./84
Nodes: 40
Sum in & out: 221	221
In degree:
0 0 2 2 3 3 3 3 4 4 4 4 4 4 4 4 5 5 5 5 6 6 6 7 7 7 7 7 7 7 7 7 8 8 8 9 9 9 10 11 
Out degree:
0 0 1 1 1 2 3 3 3 3 3 3 4 4 4 4 5 5 5 5 5 5 5 6 6 7 7 7 8 8 8 9 9 9 9 9 10 10 11 14 

./85
Nodes: 40
Sum in & out: 197	197
In degree:
2 2 2 3 3 3 3 3 4 4 4 4 4 4 4 4 4 5 5 5 5 5 5 5 5 5 5 6 6 6 6 6 6 7 7 7 8 8 8 9 
Out degree:
1 1 1 1 1 2 2 2 2 3 3 3 3 3 3 3 3 4 4 4 4 4 4 4 4 5 5 5 5 6 6 6 6 7 8 9 10 10 19 21 

./86
Nodes: 40
Sum in & out: 131	131
In degree:
0 0 1 1 1 2 2 2 2 2 2 2 2 2 2 3 3 3 3 3 3 3 4 4 4 4 4 4 4 4 4 5 5 5 5 6 6 6 6 7 
Out degree:
0 0 0 0 1 1 1 1 1 1 1 1 1 2 2 2 2 2 2 2 2 2 3 3 4 4 4 4 4 5 5 5 6 6 6 6 7 10 11 11 

./87
Nodes: 40
Sum in & out: 234	234
In degree:
1 1 3 4 4 4 4 4 4 4 4 4 4 4 5 5 5 5 5 6 6 6 6 6 6 7 7 7 7 7 8 8 8 8 8 8 8 10 11 12 
Out degree:
1 2 2 2 2 2 2 3 3 3 4 4 4 4 5 5 5 5 5 6 6 6 6 6 6 7 7 7 7 7 8 8 8 9 10 10 11 11 12 13 

./88
Nodes: 40
Sum in & out: 164	164
In degree:
0 1 1 1 1 2 2 2 2 3 3 3 3 3 3 4 4 4 4 4 4 5 5 5 5 5 5 5 5 5 6 6 6 6 6 7 7 7 7 7 
Out degree:
0 0 1 1 1 1 1 1 2 2 2 2 2 3 3 3 4 4 4 4 4 4 4 4 4 5 5 5 5 5 6 6 7 7 7 8 8 9 10 10 

./89
Nodes: 40
Sum in & out: 201	201
In degree:
1 2 3 3 3 3 4 4 4 4 4 4 4 4 5 5 5 5 5 5 5 5 5 5 5 5 5 5 5 6 6 6 6 6 7 7 7 8 10 10 
Out degree:
0 0 1 1 2 2 2 2 2 3 3 3 3 3 4 4 4 4 4 4 5 5 5 5 5 5 5 6 6 7 7 8 9 9 9 9 10 11 12 12 

./9
Nodes: 40
Sum in & out: 177	177
In degree:
0 0 1 1 2 2 2 2 2 3 3 3 3 3 4 4 4 4 5 5 5 5 5 5 5 5 5 5 6 6 6 6 6 6 6 7 8 9 9 9 
Out degree:
0 0 0 1 1 1 1 1 1 1 2 2 2 2 2 3 3 3 4 4 4 4 4 4 5 5 5 6 6 6 6 7 7 7 8 8 10 11 13 17 

./90
Nodes: 40
Sum in & out: 200	200
In degree:
0 3 3 3 3 3 4 4 4 4 4 4 4 4 4 4 4 5 5 5 5 5 5 5 5 6 6 6 6 6 6 6 6 6 7 7 7 7 8 11 
Out degree:
0 1 1 2 2 2 2 2 2 2 3 3 3 3 3 3 3 4 4 4 4 4 5 5 5 6 6 6 6 6 7 7 7 8 8 8 10 11 15 17 

./91
Nodes: 40
Sum in & out: 231	231
In degree:
2 2 2 3 3 3 3 3 4 4 4 4 4 5 5 5 5 6 6 6 6 6 7 7 7 7 7 7 7 7 7 8 8 8 8 8 9 9 9 10 
Out degree:
0 1 1 1 1 1 1 1 2 2 2 2 3 3 4 4 4 4 4 6 6 6 7 7 7 7 8 8 8 8 8 9 9 11 12 12 12 12 13 14 

./92
Nodes: 40
Sum in & out: 201	201
In degree:
0 1 2 2 2 3 3 4 4 4 4 4 4 4 4 4 4 5 5 5 5 5 5 6 6 6 6 6 6 7 7 7 7 7 7 8 8 8 8 8 
Out degree:
1 1 1 1 2 2 2 2 2 2 2 2 3 3 3 3 3 4 4 4 5 5 5 5 6 6 6 7 7 7 7 7 7 8 8 9 9 10 11 19 

./93
Nodes: 40
Sum in & out: 217	217
In degree:
2 2 2 3 3 4 4 4 4 4 4 4 4 4 4 5 5 5 5 5 5 5 5 6 6 6 6 6 7 7 7 7 7 7 8 8 8 8 10 11 
Out degree:
1 1 1 2 2 2 2 2 2 3 3 3 3 3 3 3 4 4 4 4 4 5 5 6 6 6 7 7 8 8 8 8 9 9 10 10 10 11 12 16 

./94
Nodes: 40
Sum in & out: 239	239
In degree:
1 2 3 3 3 4 4 4 4 4 5 5 5 5 5 5 5 6 6 6 6 6 6 6 7 7 7 7 7 7 7 7 8 8 8 8 9 11 11 11 
Out degree:
0 0 0 1 1 1 2 3 3 3 3 3 3 4 4 4 4 4 4 5 5 6 6 6 7 7 7 8 8 8 9 9 10 11 11 12 13 13 15 16 

./95
Nodes: 40
Sum in & out: 134	134
In degree:
0 0 0 0 0 1 1 1 2 2 2 2 2 2 2 3 3 3 3 3 3 3 4 4 4 4 4 5 5 5 5 5 6 6 6 6 6 6 7 8 
Out degree:
0 0 0 0 0 1 1 1 1 1 1 1 1 1 2 2 2 2 3 3 3 3 3 4 4 4 5 5 5 5 5 5 6 7 7 8 8 8 8 8 

./96
Nodes: 40
Sum in & out: 195	195
In degree:
0 2 2 3 3 3 4 4 4 4 4 4 4 4 4 4 5 5 5 5 5 5 5 6 6 6 6 6 6 6 6 6 6 6 6 6 7 7 7 8 
Out degree:
0 0 1 1 1 1 1 2 3 3 3 3 3 4 4 4 4 4 4 4 5 5 5 5 5 5 6 6 6 6 7 7 7 7 9 9 10 11 12 12 

./97
Nodes: 40
Sum in & out: 227	227
In degree:
1 1 1 2 2 2 3 3 4 4 5 5 5 5 5 5 5 5 5 6 6 6 6 6 6 7 7 7 7 7 7 8 8 8 8 9 9 10 10 11 
Out degree:
1 1 1 2 2 2 2 2 2 2 3 3 3 3 3 4 4 4 5 5 5 5 6 6 7 7 7 7 7 7 7 9 9 9 10 11 12 12 12 18 

./98
Nodes: 40
Sum in & out: 134	134
In degree:
1 1 1 2 2 2 2 2 2 2 2 2 2 3 3 3 3 3 3 3 3 3 3 3 4 4 4 4 4 4 4 5 5 5 5 5 5 6 7 7 
Out degree:
0 1 1 1 1 1 1 1 1 1 1 1 2 2 2 2 2 2 2 2 2 3 3 3 3 4 4 4 4 4 4 5 5 6 6 7 8 8 9 15 

./99
Nodes: 40
Sum in & out: 158	158
In degree:
0 1 1 1 2 2 2 2 2 2 3 3 3 3 3 3 3 3 3 4 4 4 4 4 4 5 5 5 5 6 6 6 6 6 6 7 7 7 7 8 
Out degree:
0 0 1 1 2 2 2 2 2 2 2 2 2 3 3 3 3 3 3 3 4 4 4 4 4 4 4 5 5 5 5 5 5 6 7 7 7 8 11 13 
