# Supplementary material for: Selection Shapes Transcriptional Logic and Regulatory Specialization in Genetic Networks
Source: PLoS One. 2016 Feb 29;11(2):e0150340. doi: 10.1371/journal.pone.0150340 (PMC4771205; doi:10.1371/journal.pone.0150340)
Supplement: S1 Data — This includes all data generated from the analysis of the networks. (ZIP) [file pone.0150340.s005.zip › data_144/clock_6_272_511_s1_g1/fitness.hist]

# fitness
0.0896785	385	200
0.251354	304	172
0.0565679	328	177
0.127326	339	205
0.148366	282	186
0.210044	388	205
0.250151	332	251
0.30072	368	122
0.108274	340	178
0.0485322	360	191
0.198275	347	225
0.211983	382	181
0.147687	366	221
0.0577647	342	190
0.0863832	391	192
0.0453824	328	199
0.0221529	336	151
0.141299	311	214
0.152508	272	187
0.100547	348	177
0.101984	347	233
0.269933	325	193
0.0684159	354	218
0.0990713	350	211
0.0799681	335	169
0.0548234	354	173
0.106931	331	185
0.0657865	383	196
0.102776	399	166
0.0633653	419	229
0.131997	345	214
0.0857971	386	240
0.0810214	350	197
0.080605	332	213
0.109178	374	244
0.104575	340	238
0.0717922	336	190
0.111296	367	179
0.0746979	385	156
0.109533	297	191
0.079022	393	188
0.0316484	371	160
0.0551873	281	166
0.135189	298	194
0.127009	305	149
0.02362	307	173
0.0468081	374	204
0.104526	303	161
0.0465295	328	155
0.0411223	357	196
0.0397524	346	171
0.111165	362	176
0.162888	411	224
0.070532	355	178
0.140455	333	160
0.0937005	354	238
0.129702	331	157
0.25922	356	308
0.0843978	328	189
0.0433983	420	237
0.0264914	329	164
0.0301634	375	206
0.166512	311	222
0.083911	342	190
0.103685	341	205
0.107543	323	189
0.170214	354	190
0.21755	347	213
0.123963	366	159
0.148327	314	263
0.0436483	362	186
0.0368572	363	166
0.187251	335	207
0.143693	371	159
0.258777	351	111
0.314003	348	216
0.163882	453	233
0.172882	375	178
0.108872	282	156
0.0554389	379	244
0.164806	327	199
0.194403	349	159
0.227586	336	163
0.0921609	364	221
0.132378	347	197
0.0532288	329	131
0.188194	367	234
0.0267869	325	164
0.0932706	349	201
0.180786	363	177
0.0758295	327	200
0.129425	321	231
0.0925862	373	201
0.0550706	347	217
0.0738554	433	239
0.269279	314	134
0.102768	282	195
0.210106	333	227
0.111559	320	134
0.0844507	289	158
